# Supplementary material for: Genome-wide DNA methylation and transcriptome sequencing analyses of lens tissue in an age-related mouse cataract model
Source: PLoS One. 2025 Jan 30;20(1):e0316766. doi: 10.1371/journal.pone.0316766 (PMC11781636; doi:10.1371/journal.pone.0316766)
Supplement: S1 Table — (XLS) [file pone.0316766.s003.xls]

id	baseMean	baseMean_control_SQ	baseMean_case_SL	foldChange	log2FoldChange	pval	padj	regulation	SQ_1-ReadsCount	SQ_2-ReadsCount	SQ_3-ReadsCount	SL_1-ReadsCount	SL_2-ReadsCount	SL_3-ReadsCount	SQ_1-RPM	SQ_2-RPM	SQ_3-RPM	SL_1-RPM	SL_2-RPM	SL_3-RPM	Type	Description
NC_000067.7-3077653	13.4333557525246	7.45763841474488	19.4090730903043	2.60257631315693	1.37994046707855	0.00346980951821433	0.0728129818712868	up	10	6	7	17	20	22	0.57	0.35	0.41	0.89	1.11	1.25	Intergenic	Intergenic|gene-Gm26206
NC_000067.7-3267946	7.64760304702995	12.3355122151269	2.95969387893296	0.239932791384497	-2.05929775203349	0.00174260936856356	0.0456024231844888	down	13	14	11	3	2	4	0.74	0.81	0.64	0.16	0.11	0.23	Intergenic	Intergenic|gene-Gm26206-gene-Xkr4
NC_000067.7-3330180	2.92233934607417	5.84467869214834	0	0	-Inf	0.000449817915293555	0.0177322073186157	down	7	5	6	0	0	0	0.4	0.29	0.35	0	0	0	Intron	Intron|intron_2_RETAINED-ALTTENATIVE_5SS|rna-NM_001011874.1||Xkr4|mRNA;Intron|intron_2_RETAINED-ALTTENATIVE_5SS|rna-XM_006495550.5||Xkr4|mRNA
NC_000067.7-3580665	29.0723469113101	14.32320390313	43.8214899194903	3.05947539502068	1.613284296746	2.71393128402127e-07	5.72959077163306e-05	up	15	11	18	59	38	38	0.85	0.63	1.05	3.08	2.11	2.16	Intron	Intron|intron_1_ALTTENATIVE_3SS-RETAINED|rna-XM_006495550.5||Xkr4|mRNA;Intron|intron_1_ALTTENATIVE_3SS-RETAINED|rna-XM_036152287.1||Xkr4|mRNA;Intron|intron_1_ALTTENATIVE_3SS-RETAINED|rna-NM_001011874.1||Xkr4|mRNA;Intron|intron_1_ALTTENATIVE_3SS-RETAINED|rna-XM_011238395.4||Xkr4|mRNA
NC_000067.7-3602036	48.2147770825652	25.9830249701193	70.4465291950111	2.71125202997054	1.4389592280736	3.10822336653084e-09	1.48417168776892e-06	up	26	30	24	86	57	73	1.47	1.73	1.4	4.49	3.16	4.14	Intron,Transcript	Intron|intron_1_ALTTENATIVE_3SS-RETAINED|rna-XM_006495550.5||Xkr4|mRNA;Transcript|gene-Gm7341||Gene_gene-Gm7341|pseudogene;Intron|intron_1_ALTTENATIVE_3SS-RETAINED|rna-XM_036152287.1||Xkr4|mRNA;Intron|intron_1_ALTTENATIVE_3SS-RETAINED|rna-NM_001011874.1||Xkr4|mRNA;Intron|intron_1_ALTTENATIVE_3SS-RETAINED|rna-XM_011238395.4||Xkr4|mRNA
NC_000067.7-3654527	36.0746664487756	23.7861741835506	48.3631587140006	2.03324663902639	1.02378522911184	0.00058887651436234	0.0215179039810575	up	15	32	26	49	59	40	0.85	1.84	1.52	2.56	3.28	2.27	Intron	Intron|intron_1_ALTTENATIVE_3SS-RETAINED|rna-XM_006495550.5||Xkr4|mRNA;Intron|intron_1_ALTTENATIVE_3SS-RETAINED|rna-XM_036152287.1||Xkr4|mRNA;Intron|intron_1_ALTTENATIVE_3SS-RETAINED|rna-NM_001011874.1||Xkr4|mRNA;Intron|intron_1_ALTTENATIVE_3SS-RETAINED|rna-XM_011238395.4||Xkr4|mRNA
NC_000067.7-3692479	43.0321048248022	27.9189365568153	58.1452730927891	2.0826464136434	1.05841792311167	2.81903384378651e-05	0.002247752087127	up	35	22	29	66	53	59	1.99	1.27	1.69	3.45	2.94	3.35	Intron	Intron|intron_1_ALTTENATIVE_3SS-RETAINED|rna-XM_006495550.5||Xkr4|mRNA;Intron|intron_1_ALTTENATIVE_3SS-RETAINED|rna-XM_036152287.1||Xkr4|mRNA;Intron|intron_1_ALTTENATIVE_3SS-RETAINED|rna-NM_001011874.1||Xkr4|mRNA;Intron|intron_1_ALTTENATIVE_3SS-RETAINED|rna-XM_011238395.4||Xkr4|mRNA
NC_000067.7-4334388	8.980874066474	14.3284457359055	3.63330239704248	0.253572680806392	-1.97952877286509	0.00095900973330735	0.0303043499234432	down	14	12	18	3	3	5	0.79	0.69	1.05	0.16	0.17	0.28	Intron	Intron|intron_7_SKIPPED-SKIPPED|rna-XM_030252325.2||Rp1|mRNA;Intron|intron_7_SKIPPED-SKIPPED|rna-NM_001370921.1||Rp1|mRNA
NC_000067.7-4563424	4.75510713412012	1.31954417580442	8.19067009243583	6.20719657789602	2.63394183586026	0.00329546364637961	0.0703130009511607	up	0	1	3	8	9	8	0	0.06	0.18	0.42	0.5	0.45	Exon,Intron	Exon|exon_2_3_ALTTENATIVE_3SS|rna-XM_030252405.1||Sox17|mRNA;Exon|exon_4_5_ALTTENATIVE_3SS|rna-XM_030252410.2||Sox17|mRNA;Intron|intron_3_SKIPPED-ALTTENATIVE_5SS|rna-NM_001289466.1||Sox17|mRNA;Intron|intron_3_SKIPPED-ALTTENATIVE_5SS|rna-NM_001289465.1||Sox17|mRNA;Exon|exon_3_4_ALTTENATIVE_3SS|rna-NM_001289464.1||Sox17|mRNA;Intron|intron_2_SKIPPED-ALTTENATIVE_5SS|rna-NM_001289467.1||Sox17|mRNA;Exo…
NC_000067.7-4563580	2.12580762551432	0.32422831699685	3.92738693403179	12.1130287767862	3.59848774067187	0.0249299696526798	0.249919370599422	up	0	1	0	3	7	2	0	0.06	0	0.16	0.39	0.11	Exon,Intron	Exon|exon_2_3_ALTTENATIVE_3SS|rna-XM_030252405.1||Sox17|mRNA;Exon|exon_4_5_ALTTENATIVE_3SS|rna-XM_030252410.2||Sox17|mRNA;Intron|intron_3_SKIPPED-ALTTENATIVE_5SS|rna-NM_001289466.1||Sox17|mRNA;Intron|intron_3_SKIPPED-ALTTENATIVE_5SS|rna-NM_001289465.1||Sox17|mRNA;Exon|exon_3_4_ALTTENATIVE_3SS|rna-NM_001289464.1||Sox17|mRNA;Intron|intron_2_SKIPPED-ALTTENATIVE_5SS|rna-NM_001289467.1||Sox17|mRNA;Exo…
NC_000067.7-4567368	1.29138364459523	0	2.58276728919047	Inf	Inf	0.0392131330323667	0.323353282448173	up	0	0	0	4	2	2	0	0	0	0.21	0.11	0.11	Utr5prime,Exon,Upstream	Utr5prime|exon_1_5_ALTTENATIVE_3SS|rna-NM_011441.5||Sox17|mRNA;Exon|exon_1_5_ALTTENATIVE_3SS|rna-XM_030252410.2||Sox17|mRNA;Exon|exon_1_3_ALTTENATIVE_3SS|rna-XM_036162991.1||Sox17|mRNA;Utr5prime|exon_1_3_ALTTENATIVE_3SS|rna-XM_036162991.1||Sox17|mRNA;Exon|exon_1_4_ALTTENATIVE_3SS|rna-NM_001289466.1||Sox17|mRNA;Utr5prime|exon_1_3_ALTTENATIVE_3SS|rna-NM_001289467.1||Sox17|mRNA;Exon|exon_1_5_ALTTENA…
NC_000067.7-4661661	12.257935137925	8.09791318635087	16.4179570894992	2.02743061226834	1.01965253981893	0.0381344231071092	0.319980808934281	up	13	4	8	16	15	19	0.74	0.23	0.47	0.84	0.83	1.08	Intron,Gene	Intron|intron_3_RETAINED-RETAINED|rna-XR_001778812.2||exon-XR_001778812.2-1|;Intron|intron_2_RETAINED-RETAINED|rna-XR_001778806.2||exon-XR_001778806.2-1|;Intron|intron_2_RETAINED-RETAINED|rna-XR_003947660.2||exon-XR_003947660.2-1|;Gene|Gm37323|;Intron|intron_2_RETAINED-RETAINED|rna-XR_003947656.1||exon-XR_003947656.1-1|
NC_000067.7-4673802	6.28504286160095	10.6609269521209	1.90915877108095	0.179079997420031	-2.48132389231788	0.00162288687998244	0.0435924440156341	down	16	11	6	4	1	1	0.91	0.63	0.35	0.21	0.06	0.06	Intron,Gene,Exon	Intron|intron_1_RETAINED-RETAINED|rna-XR_001778806.2||exon-XR_001778806.2-1|;Intron|intron_1_RETAINED-RETAINED|rna-XR_001778812.2||exon-XR_001778812.2-1|;Gene|Gm46082|;Exon|exon_3_3_RETAINED|rna-XR_001778820.2||exon-XR_001778820.2-1|;Gene|Gm37323|;Intron|intron_1_RETAINED-RETAINED|rna-XR_003947656.1||exon-XR_003947656.1-1|
NC_000067.7-4681112	10.8702790449813	15.8577872367243	5.8827708532384	0.370970474343027	-1.43062372802507	0.00624593531647505	0.106979425391368	down	20	19	10	6	7	5	1.13	1.09	0.58	0.31	0.39	0.28	Gene,Upstream,Intron	Gene|Gm29874|;Upstream|1886|rna-XR_001778806.2||exon-XR_001778806.2-1|;Upstream|1886|rna-XR_001778812.2||exon-XR_001778812.2-1|;Gene|Gene_gene-Gm7369|pseudogene;Upstream|1886|rna-XR_003947656.1||exon-XR_003947656.1-1|;Intron|intron_2_RETAINED-RETAINED|rna-XR_001778816.2||exon-XR_001778816.2-1|
NC_000067.7-4740229	34.7929153526721	19.468922312875	50.1169083924692	2.57420044042841	1.36412439355608	1.76276466722453e-06	0.000257335082657603	up	23	19	18	50	53	50	1.3	1.09	1.05	2.61	2.94	2.84	Intergenic	Intergenic|Gene_rna-XR_001778816.2-Gene_gene-Gm6085
NC_000067.7-4755576	19.6403642031475	12.3860158635366	26.8947125427585	2.17137720789898	1.11861037021566	0.00316003225646339	0.0682721115311041	up	12	9	17	27	25	30	0.68	0.52	0.99	1.41	1.39	1.7	Intergenic	Intergenic|Gene_rna-XR_001778816.2-Gene_gene-Gm6085
NC_000067.7-4765603	3.58311182447131	6.21774708084007	0.948476568102555	0.152543446327252	-2.7127078956609	0.0202299847936269	0.221479059269425	down	2	8	9	2	1	0	0.11	0.46	0.53	0.1	0.06	0	Intergenic,Upstream	Intergenic|Gene_gene-Gm6119-Gene_gene-Gm2053;Upstream|1756|gene-Gm6119||Gene_gene-Gm6119|pseudogene
NC_000067.7-4865620	9.40048528609618	4.53561818189506	14.2653523902973	3.14518370334625	1.65314428424817	0.00712127081176808	0.116264184005119	up	5	6	3	8	17	18	0.28	0.35	0.18	0.42	0.94	1.02	Intergenic	Intergenic|gene-Mrpl15-gene-Lypla1
NC_000067.7-4880172	11.5232715599338	16.5800166533933	6.4665264664743	0.390019298632661	-1.35838258282839	0.00812114938769573	0.126248718458375	down	16	18	17	9	7	4	0.91	1.04	0.99	0.47	0.39	0.23	Intron	Intron|intron_2_RETAINED-RETAINED|rna-NM_001355712.1||Lypla1|mRNA;Intron|intron_2_RETAINED-RETAINED|rna-NM_008866.3||Lypla1|mRNA
NC_000067.7-4880622	9.55910669611072	14.3540166733347	4.76419671888675	0.331906868112892	-1.59114961162996	0.0123043766740118	0.163790102134223	down	12	12	20	9	6	0	0.68	0.69	1.17	0.47	0.33	0	Intron	Intron|intron_2_RETAINED-RETAINED|rna-NM_001355712.1||Lypla1|mRNA;Intron|intron_2_RETAINED-RETAINED|rna-NM_008866.3||Lypla1|mRNA
NC_000067.7-4935160	4.87093051314451	2.26141635659024	7.48044466969879	3.30785821368065	1.72589739690227	0.0374887434709813	0.316863172122932	up	3	3	1	8	11	4	0.17	0.17	0.06	0.42	0.61	0.23	Intron	Intron|intron_1_ALTTENATIVE_PROMOMOTER-RETAINED|rna-NM_011541.4||Tcea1|mRNA;Intron|intron_1_ALTTENATIVE_PROMOMOTER-RETAINED|rna-NM_001159751.1||Tcea1|mRNA;Intron|intron_1_ALTTENATIVE_PROMOMOTER-RETAINED|rna-NM_001159750.1||Tcea1|mRNA
NC_000067.7-4961354	39.0446284507215	25.5866874471618	52.5025694542812	2.05194867693219	1.03699464689946	8.72525086402714e-05	0.00531795785554061	up	34	25	20	58	60	43	1.93	1.44	1.17	3.03	3.33	2.44	Intron	Intron|intron_6_RETAINED-RETAINED|rna-NM_001159750.1||Tcea1|mRNA;Intron|intron_6_RETAINED-RETAINED|rna-NM_011541.4||Tcea1|mRNA;Intron|intron_6_RETAINED-RETAINED|rna-NM_001159751.1||Tcea1|mRNA
NC_000067.7-4995676	18.8715010061407	30.0043083882081	7.73869362407327	0.25791941357044	-1.9550077261507	0.000320553798323016	0.0138703397435776	down	27	23	42	13	4	7	1.53	1.32	2.45	0.68	0.22	0.4	Intron	Intron|intron_2_ALTTENATIVE_3SS-ALTTENATIVE_5SS|rna-XM_036152516.1||Rgs20|mRNA;Intron|intron_2_ALTTENATIVE_5SS-ALTTENATIVE_5SS|rna-XM_036152522.1||Rgs20|mRNA;Intron|intron_1_ALTTENATIVE_3SS-ALTTENATIVE_5SS|rna-NM_021374.5||Rgs20|mRNA;Intron|intron_1_ALTTENATIVE_PROMOMOTER-ALTTENATIVE_5SS|rna-NM_001290372.1||Rgs20|mRNA;Intron|intron_2_ALTTENATIVE_3SS-ALTTENATIVE_5SS|rna-NM_001177795.1||Rgs20|mRNA;…
NC_000067.7-5089268	3.38666655967463	6.44263167773242	0.330701441616836	0.0513301796779467	-4.28404887915749	0.0462727781824799	0.352683946037732	down	8	12	0	0	1	0	0.45	0.69	0	0	0.06	0	Intron,Upstream	Intron|intron_2_ALTTENATIVE_3SS-ALTTENATIVE_5SS|rna-XM_036152516.1||Rgs20|mRNA;Intron|intron_2_ALTTENATIVE_5SS-ALTTENATIVE_5SS|rna-XM_036152522.1||Rgs20|mRNA;Intron|intron_2_ALTTENATIVE_3SS-SKIPPED|rna-XM_011238400.2||Rgs20|mRNA;Upstream|311|rna-NM_001290372.1||Rgs20|mRNA;Intron|intron_1_ALTTENATIVE_3SS-ALTTENATIVE_5SS|rna-NM_021374.5||Rgs20|mRNA;Intron|intron_2_ALTTENATIVE_3SS-ALTTENATIVE_5SS|rn…
NC_000067.7-5089412	3.89517031867579	6.51116262763219	1.27917800971939	0.196459232071826	-2.3476981299348	0.0182972512100697	0.207475504923173	down	5	8	7	2	2	0	0.28	0.46	0.41	0.1	0.11	0	Intron,Upstream	Intron|intron_2_ALTTENATIVE_3SS-ALTTENATIVE_5SS|rna-XM_036152516.1||Rgs20|mRNA;Intron|intron_2_ALTTENATIVE_5SS-ALTTENATIVE_5SS|rna-XM_036152522.1||Rgs20|mRNA;Intron|intron_2_ALTTENATIVE_3SS-SKIPPED|rna-XM_011238400.2||Rgs20|mRNA;Upstream|455|rna-NM_001290372.1||Rgs20|mRNA;Intron|intron_1_ALTTENATIVE_3SS-ALTTENATIVE_5SS|rna-NM_021374.5||Rgs20|mRNA;Intron|intron_2_ALTTENATIVE_3SS-ALTTENATIVE_5SS|rn…
NC_000067.7-5090260	4.89296107226008	9.78592214452015	0	0	-Inf	2.10995649327125e-06	0.000296108937278842	down	6	12	12	0	0	0	0.34	0.69	0.7	0	0	0	Utr5prime,Exon,Intron,Upstream	Utr5prime|exon_2_6_ALTTENATIVE_3SS|rna-XM_036152516.1||Rgs20|mRNA;Utr5prime|exon_2_7_ALTTENATIVE_3SS|rna-XM_011238400.2||Rgs20|mRNA;Exon|exon_2_6_ALTTENATIVE_3SS|rna-XM_036152516.1||Rgs20|mRNA;Exon|exon_2_7_ALTTENATIVE_3SS|rna-XM_011238400.2||Rgs20|mRNA;Intron|intron_2_ALTTENATIVE_5SS-ALTTENATIVE_5SS|rna-XM_036152522.1||Rgs20|mRNA;Upstream|696|rna-XM_036152535.1||Rgs20|mRNA;Upstream|660|rna-XM_03…
NC_000067.7-5091245	1.29020142040576	2.58040284081152	0	0	-Inf	0.0403714768951374	0.327370395622816	down	4	3	1	0	0	0	0.23	0.17	0.06	0	0	0	Exon,Utr5prime,Upstream	Exon|exon_1_6_ALTTENATIVE_3SS|rna-XM_036152522.1||Rgs20|mRNA;Utr5prime|exon_1_6_ALTTENATIVE_3SS|rna-XM_036152522.1||Rgs20|mRNA;Upstream|1483|rna-NM_021374.5||Rgs20|mRNA;Exon|exon_2_6_ALTTENATIVE_3SS|rna-NM_001177795.1||Rgs20|mRNA;Exon|exon_2_4_ALTTENATIVE_3SS|rna-XM_011238401.4||Rgs20|mRNA;Utr5prime|exon_1_7_ALTTENATIVE_3SS|rna-XM_011238400.2||Rgs20|mRNA;Upstream|1681|rna-XM_036152535.1||Rgs20|mR…
NC_000067.7-5093192	1.78408753184004	3.56817506368008	0	0	-Inf	0.0104497552427367	0.147614070139463	down	4	4	3	0	0	0	0.23	0.23	0.18	0	0	0	Upstream,Intron	Upstream|1576|rna-XM_036152522.1||Rgs20|mRNA;Intron|intron_1_ALTTENATIVE_3SS-ALTTENATIVE_3SS|rna-XM_011238401.4||Rgs20|mRNA;Upstream|1576|rna-XM_011238400.2||Rgs20|mRNA;Upstream|1576|rna-XM_036152516.1||Rgs20|mRNA;Intron|intron_1_ALTTENATIVE_3SS-ALTTENATIVE_3SS|rna-NM_001177795.1||Rgs20|mRNA
NC_000067.7-5296859	12.0551115556089	17.5294324701181	6.5807906410996	0.375413787771946	-1.41344645807784	0.00416532574813401	0.0819440514857096	down	19	19	16	6	6	8	1.08	1.09	0.93	0.31	0.33	0.45	Intergenic	Intergenic|gene-Atp6v1h-Gene_gene-Gm7182
NC_000067.7-5298542	3.07521258212366	0.972684950990549	5.17774021325678	5.32314210061947	2.41227807934299	0.0321045875209383	0.289347941183321	up	0	3	0	8	3	5	0	0.17	0	0.42	0.17	0.28	Intergenic	Intergenic|gene-Atp6v1h-Gene_gene-Gm7182
NC_000067.7-5485794	15.3521652189801	9.72199480094726	20.982335637013	2.15823357928237	1.10985101192338	0.0106399812849749	0.149248169496917	up	11	12	7	19	26	19	0.62	0.69	0.41	0.99	1.44	1.08	Intergenic	Intergenic|Gene_gene-Gm19070-gene-Oprk1
NC_000067.7-5950854	11.7359688890059	15.9600709864409	7.5118667915709	0.470666251920352	-1.0872236833997	0.0386818645872415	0.321424492158571	down	12	19	18	6	14	3	0.68	1.09	1.05	0.31	0.78	0.17	Intergenic	Intergenic|gene-Oprk1-gene-Npbwr1
NC_000067.7-5986463	11.2101735232114	16.8874941217974	5.5328529246253	0.327630190999374	-1.6098597879751	0.0366317123147455	0.312740053636038	down	12	28	12	8	2	7	0.68	1.61	0.7	0.42	0.11	0.4	Utr3prime,Exon	Utr3prime|exon_1_1_RETAINED|rna-NM_010342.1||Npbwr1|mRNA;Exon|exon_1_1_RETAINED|rna-NM_010342.1||Npbwr1|mRNA
NC_000067.7-6032301	10.1187276354252	14.3110566608641	5.92639860998635	0.414113279712816	-1.27190262734346	0.018503794337317	0.208750904019542	down	13	16	15	4	9	5	0.74	0.92	0.88	0.21	0.5	0.28	Intergenic	Intergenic|gene-Npbwr1-Gene_gene-Gm19214
NC_000067.7-6097304	5.98681993777368	1.92964440365438	10.043995471893	5.20510175495109	2.37992636716127	0.00205218436394615	0.0511972858526246	up	3	3	0	14	9	8	0.17	0.17	0	0.73	0.5	0.45	Intergenic	Intergenic|gene-Npbwr1-Gene_gene-Gm19214
NC_000067.7-6097320	5.98681993777368	1.92964440365438	10.043995471893	5.20510175495109	2.37992636716127	0.00205218436394615	0.0511972858526246	up	3	3	0	14	9	8	0.17	0.17	0	0.73	0.5	0.45	Intergenic	Intergenic|gene-Npbwr1-Gene_gene-Gm19214
NC_000067.7-6112698	54.1427916297511	34.6648292204423	73.6207540390598	2.12378816496937	1.0866398732093	0.00250333969582352	0.0584297440270949	up	47	31	29	55	80	88	2.67	1.78	1.69	2.87	4.44	4.99	Intergenic	Intergenic|gene-Npbwr1-Gene_gene-Gm19214
NC_000067.7-6291124	10.4029076413573	15.2755597494669	5.53025553324759	0.362032922128473	-1.46580719749097	0.00677726783168448	0.112598326855518	down	16	15	16	7	5	5	0.91	0.86	0.93	0.37	0.28	0.28	Intron	Intron|intron_1_ALTTENATIVE_3SS-RETAINED|rna-XM_036156334.1||Rb1cc1|mRNA;Intron|intron_1_ALTTENATIVE_3SS-RETAINED|rna-XM_036156247.1||Rb1cc1|mRNA;Intron|intron_1_ALTTENATIVE_3SS-RETAINED|rna-XM_036156326.1||Rb1cc1|mRNA;Intron|intron_1_ALTTENATIVE_3SS-RETAINED|rna-XM_036156270.1||Rb1cc1|mRNA;Intron|intron_1_ALTTENATIVE_3SS-ALTTENATIVE_5SS|rna-XM_011238339.2||Rb1cc1|mRNA;Intron|intron_1_ALTTENATIVE…
NC_000067.7-6353292	25.1286982485701	34.1727382406357	16.0846582565046	0.470686842337322	-1.08716057064714	0.00104386807838634	0.0321440268007558	down	33	32	40	15	17	17	1.87	1.84	2.34	0.78	0.94	0.96	Intergenic	Intergenic|gene-Rb1cc1-gene-Alkal1
NC_000067.7-6357588	11.7579455655401	16.5485656567399	6.96732547434023	0.421022922400685	-1.24802931258492	0.0111711921534211	0.154089862113153	down	22	12	17	4	8	9	1.25	0.69	0.99	0.21	0.44	0.51	Intergenic	Intergenic|gene-Rb1cc1-gene-Alkal1
NC_000067.7-6429289	8.46334076883014	3.57047686684352	13.3562046708168	3.74073412849873	1.9033214304364	0.0020006542024714	0.0502552642620466	up	5	2	4	16	13	12	0.28	0.12	0.23	0.84	0.72	0.68	Intergenic,Upstream	Intergenic|gene-Rb1cc1-gene-Alkal1;Upstream|266|rna-NM_001195732.1||Alkal1|mRNA
NC_000067.7-6456511	62.5890702684592	41.0691164992255	84.109024037693	2.04798717886418	1.0342066835767	6.89055367439559e-07	0.000121825268688091	up	35	38	53	102	73	83	1.99	2.19	3.1	5.33	4.05	4.71	Intron	Intron|intron_1_RETAINED-RETAINED|rna-NM_001195732.1||Alkal1|mRNA
NC_000067.7-6759126	4.24480639712042	7.50711671288846	0.982496081352374	0.130875290597999	-2.93373535434005	0.0282206689728958	0.268442038148461	down	2	13	8	1	1	1	0.11	0.75	0.47	0.05	0.06	0.06	Intron	Intron|intron_1_ALTTENATIVE_PROMOMOTER-RETAINED|rna-XM_036164682.1||St18|mRNA;Intron|intron_1_ALTTENATIVE_3SS-SKIPPED|rna-XM_036164683.1||St18|mRNA;Intron|intron_2_ALTTENATIVE_3SS-SKIPPED|rna-NM_001244692.1||St18|mRNA;Intron|intron_2_ALTTENATIVE_3SS-RETAINED|rna-NM_001244693.1||St18|mRNA;Intron|intron_1_ALTTENATIVE_3SS-SKIPPED|rna-XM_036164681.1||St18|mRNA;Intron|intron_1_ALTTENATIVE_3SS-SKIPPED|…
NC_000067.7-6799694	10.388349595624	1.96800080979812	18.8086983814498	9.55726150507997	3.25659729404172	4.78116868682252e-05	0.00336916866641213	up	0	3	3	17	13	27	0	0.17	0.18	0.89	0.72	1.53	Intron,Upstream	Intron|intron_1_ALTTENATIVE_3SS-SKIPPED|rna-XM_036164683.1||St18|mRNA;Upstream|221|rna-XM_030253959.1||St18|mRNA;Upstream|581|rna-NM_173868.2||St18|mRNA;Upstream|221|rna-XM_030253967.1||St18|mRNA;Upstream|338|rna-XM_011238371.4||St18|mRNA;Intron|intron_2_ALTTENATIVE_3SS-RETAINED|rna-NM_001244693.1||St18|mRNA;Upstream|221|rna-XM_011238372.3||St18|mRNA;Upstream|339|rna-XM_030253957.2||St18|mRNA;Ups…
NC_000067.7-6899075	13.475801856624	18.7827474991862	8.16885621406185	0.434912741834802	-1.20120211817874	0.00933833212165502	0.138284842674324	down	23	22	13	9	8	8	1.3	1.27	0.76	0.47	0.44	0.45	Intron	Intron|intron_12_RETAINED-RETAINED|rna-XM_036164682.1||St18|mRNA;Intron|intron_14_RETAINED-RETAINED|rna-NM_001244692.1||St18|mRNA;Intron|intron_13_RETAINED-RETAINED|rna-XM_006495503.5||St18|mRNA;Intron|intron_13_RETAINED-RETAINED|rna-XM_006495502.5||St18|mRNA;Intron|intron_13_RETAINED-RETAINED|rna-XM_030253959.1||St18|mRNA;Intron|intron_14_RETAINED-RETAINED|rna-XM_030253961.2||St18|mRNA;Intron|in…
NC_000067.7-6938266	7.34897908408974	10.3570277397777	4.34093042840181	0.419128975751396	-1.25453383176334	0.0468768019657098	0.355184458092398	down	15	9	8	2	4	7	0.85	0.52	0.47	0.1	0.22	0.4	Intergenic	Intergenic|gene-St18-Gene_gene-Gm7449
NC_000067.7-7178532	11.8550329419948	19.6902286537065	4.01983723028311	0.204153913140385	-2.29227087405894	0.0105349515076215	0.148353929925685	down	34	15	12	1	5	6	1.93	0.86	0.7	0.05	0.28	0.34	Intron	Intron|intron_1_ALTTENATIVE_3SS-RETAINED|rna-XM_006495535.3||Pcmtd1|mRNA;Intron|intron_1_ALTTENATIVE_3SS-SKIPPED|rna-NM_183028.3||Pcmtd1|mRNA;Intron|intron_1_ALTTENATIVE_3SS-RETAINED|rna-XM_006495536.4||Pcmtd1|mRNA;Intron|intron_1_ALTTENATIVE_3SS-SKIPPED|rna-XR_373188.3||Pcmtd1|mRNA
NC_000067.7-7538501	28.5026426796774	16.9908032217801	40.0144821375747	2.3550671275082	1.23576818219176	7.74395544168255e-05	0.00486203926098392	up	11	16	25	37	46	39	0.62	0.92	1.46	1.93	2.55	2.21	Intergenic	Intergenic|Gene_gene-Gm18984-Gene_gene-Gm7470
NC_000067.7-7573223	7.95231689336027	11.9624438264352	3.94218996028534	0.329547207701297	-1.60144294850624	0.0100866697079243	0.144722035288124	down	18	11	8	4	3	5	1.02	0.63	0.47	0.21	0.17	0.28	Intergenic	Intergenic|Gene_gene-Gm18984-Gene_gene-Gm7470
NC_000067.7-8751812	21.1779127747255	29.1942442672517	13.1615812821992	0.450827949568232	-1.1493511351591	0.0220616089694281	0.23350241408766	down	42	17	31	12	12	16	2.38	0.98	1.81	0.63	0.67	0.91	Intron	Intron|intron_6_RETAINED-RETAINED|rna-NM_001290393.1||Sntg1|mRNA;Intron|intron_6_RETAINED-RETAINED|rna-XM_036153664.1||Sntg1|mRNA;Intron|intron_7_RETAINED-RETAINED|rna-XM_036153658.1||Sntg1|mRNA;Intron|intron_6_RETAINED-RETAINED|rna-XR_001778003.3||Sntg1|mRNA;Intron|intron_6_RETAINED-RETAINED|rna-XM_017312321.2||Sntg1|mRNA;Intron|intron_7_RETAINED-RETAINED|rna-XM_011238407.3||Sntg1|mRNA;Intron|in…
NC_000067.7-8960284	7.0914616133096	11.3471017658097	2.83582146080953	0.249915927374005	-2.00048524623882	0.00416570464716118	0.0819471108558991	down	16	8	11	7	1	1	0.91	0.46	0.64	0.37	0.06	0.06	Intron	Intron|intron_3_RETAINED-RETAINED|rna-XM_036153664.1||Sntg1|mRNA;Intron|intron_3_RETAINED-SKIPPED|rna-NM_001290390.1||Sntg1|mRNA;Intron|intron_3_RETAINED-RETAINED|rna-XM_036153663.1||Sntg1|mRNA;Intron|intron_3_RETAINED-RETAINED|rna-XR_001778003.3||Sntg1|mRNA;Intron|intron_3_RETAINED-RETAINED|rna-XM_006495572.3||Sntg1|mRNA;Intron|intron_3_RETAINED-RETAINED|rna-XM_036153666.1||Sntg1|mRNA;Intron|int…
NC_000067.7-9174516	44.0542436445288	29.0653762370344	59.0431110520232	2.03138987675625	1.02246715705538	0.00105970234930232	0.0324947200514611	up	22	24	43	72	47	62	1.25	1.38	2.51	3.76	2.61	3.52	Intron	Intron|intron_2_RETAINED-RETAINED|rna-NM_001290392.1||Sntg1|mRNA;Intron|intron_2_RETAINED-RETAINED|rna-XR_001778003.3||Sntg1|mRNA;Intron|intron_2_RETAINED-RETAINED|rna-XM_017312321.2||Sntg1|mRNA;Intron|intron_2_RETAINED-RETAINED|rna-XM_036153661.1||Sntg1|mRNA;Intron|intron_2_RETAINED-RETAINED|rna-XM_036153664.1||Sntg1|mRNA;Intron|intron_2_RETAINED-RETAINED|rna-XM_036153663.1||Sntg1|mRNA;Intron|in…
NC_000067.7-9181335	9.4000123345272	13.6248818471753	5.17514282187907	0.37983028990097	-1.39657313582581	0.0146581459671785	0.182766779474144	down	13	19	10	7	6	3	0.74	1.09	0.58	0.37	0.33	0.17	Intron	Intron|intron_2_RETAINED-RETAINED|rna-NM_001290392.1||Sntg1|mRNA;Intron|intron_2_RETAINED-RETAINED|rna-XR_001778003.3||Sntg1|mRNA;Intron|intron_2_RETAINED-RETAINED|rna-XM_017312321.2||Sntg1|mRNA;Intron|intron_2_RETAINED-RETAINED|rna-XM_036153661.1||Sntg1|mRNA;Intron|intron_2_RETAINED-RETAINED|rna-XM_036153664.1||Sntg1|mRNA;Intron|intron_2_RETAINED-RETAINED|rna-XM_036153663.1||Sntg1|mRNA;Intron|in…
NC_000067.7-9387058	2.45905647818795	4.24450443826638	0.673608518109514	0.158701334374065	-2.65561383636296	0.0439519369816307	0.343600098913279	down	3	4	6	0	1	1	0.17	0.23	0.35	0	0.06	0.06	Intergenic	Intergenic|gene-Sntg1-Gene_gene-Gm6187
NC_000067.7-9553154	9.43420163953689	12.9856324258354	5.8827708532384	0.45302151334073	-1.14234853147453	0.0421786135226693	0.335900515907726	down	17	9	14	6	7	5	0.96	0.52	0.82	0.31	0.39	0.28	Intergenic	Intergenic|gene-Gm24765-Gene_gene-Gm18300
NC_000067.7-9618267	17.2245588802706	9.05781266862684	25.3913050919144	2.80324908681995	1.48709994285555	0.000370751912725682	0.0154405216457504	up	14	7	7	19	30	28	0.79	0.4	0.41	0.99	1.67	1.59	SpliceSiteDonor,Upstream,Downstream	SpliceSiteDonor|intron_1_ALTTENATIVE_3SS-SKIPPED|rna-XM_006495586.4||Adhfe1|mRNA;SpliceSiteDonor|intron_1_ALTTENATIVE_3SS-SKIPPED|rna-NM_175236.5||Adhfe1|mRNA;SpliceSiteDonor|intron_1_ALTTENATIVE_3SS-SKIPPED|rna-NM_001357376.1||Adhfe1|mRNA;SpliceSiteDonor|intron_1_ALTTENATIVE_3SS-SKIPPED|rna-XM_036154234.1||Adhfe1|mRNA;SpliceSiteDonor|intron_1_ALTTENATIVE_3SS-SKIPPED|rna-NM_001357378.1||Adhfe1|mR…
NC_000067.7-9622107	27.9585949320438	17.2009876706118	38.7162021934758	2.25081274022557	1.17044603458605	0.00342971518922891	0.0722789068762931	up	27	5	21	46	43	30	1.53	0.29	1.23	2.4	2.39	1.7	Intron	Intron|intron_2_SKIPPED-RETAINED|rna-NM_001357378.1||Adhfe1|mRNA;Intron|intron_1_ALTTENATIVE_3SS-SKIPPED|rna-XM_006495586.4||Adhfe1|mRNA;Intron|intron_4_SKIPPED-SKIPPED|rna-NM_001357377.1||Adhfe1|mRNA;Intron|intron_3_SKIPPED-SKIPPED|rna-NM_175236.5||Adhfe1|mRNA;Intron|intron_2_SKIPPED-SKIPPED|rna-NM_001357376.1||Adhfe1|mRNA;Intron|intron_3_SKIPPED-SKIPPED|rna-XM_036154234.1||Adhfe1|mRNA
NC_000067.7-9627687	2.44365009308558	4.21369166806165	0.673608518109514	0.15986184352672	-2.64510246328497	0.0442197396795759	0.344437537402945	down	6	3	4	0	1	1	0.34	0.17	0.23	0	0.06	0.06	Intron	Intron|intron_6_RETAINED-RETAINED|rna-NM_001357378.1||Adhfe1|mRNA;Intron|intron_9_RETAINED-RETAINED|rna-NM_001357377.1||Adhfe1|mRNA;Intron|intron_8_RETAINED-RETAINED|rna-XM_036154234.1||Adhfe1|mRNA;Intron|intron_8_RETAINED-RETAINED|rna-NM_175236.5||Adhfe1|mRNA;Intron|intron_6_RETAINED-RETAINED|rna-XM_006495586.4||Adhfe1|mRNA;Intron|intron_7_RETAINED-RETAINED|rna-NM_001357376.1||Adhfe1|mRNA
NC_000067.7-9671778	39.7622701445481	20.2196626965853	59.304877592511	2.93303001550695	1.55239183515946	7.45310780465094e-09	3.03243137958917e-06	up	15	21	26	60	59	62	0.85	1.21	1.52	3.13	3.28	3.52	Utr5prime,Exon,Intron,Gene	Utr5prime|exon_1_6_RETAINED|rna-NM_178399.4||Vxn|mRNA;Exon|exon_1_6_RETAINED|rna-NM_178399.4||Vxn|mRNA;Intron|intron_3_RETAINED-RETAINED|rna-NR_015470.1||exon-NR_015470.1-1|;Gene|2610203C22Rik|
NC_000067.7-9719190	3.93829387321878	0	7.87658774643755	Inf	Inf	0.00447500521589596	0.0857968441961179	up	0	0	0	5	15	4	0	0	0	0.26	0.83	0.23	Intergenic	Intergenic|Gene_rna-NR_015470.1-gene-Mybl1
NC_000067.7-9833358	17.5060715794509	23.4577293840443	11.5544137748575	0.492563179738814	-1.02161930788201	0.0304190016240886	0.281239752096952	down	23	18	31	20	9	7	1.3	1.04	1.81	1.04	0.5	0.4	Intron,Gene	Intron|intron_2_RETAINED-RETAINED|rna-NR_040462.1||exon-NR_040462.1-1|;Gene|1700034P13Rik|
NC_000067.7-9843911	11.0705743917074	17.5497615747717	4.59138720864317	0.261621059014466	-1.93444942059217	0.000301328215336039	0.0132637711240084	down	18	18	18	4	6	4	1.02	1.04	1.05	0.21	0.33	0.23	Intergenic	Intergenic|Gene_rna-NR_040462.1-Gene_rna-XR_865181.3
NC_000067.7-9941695	7.33713139293763	10.7782979737156	3.89596481215968	0.361463824962025	-1.46807682436201	0.0262687687084172	0.256711161986203	down	8	9	16	5	4	3	0.45	0.52	0.93	0.26	0.22	0.17	Intron	Intron|intron_4_RETAINED-RETAINED|rna-NM_133220.2||Sgk3|mRNA;Intron|intron_3_RETAINED-RETAINED|rna-NM_177547.3||Sgk3|mRNA;Intron|intron_3_RETAINED-RETAINED|rna-NM_001037759.1||Sgk3|mRNA
NC_000067.7-9948638	11.0551995983661	18.5329301913134	3.57746900541868	0.193033102077699	-2.37307982714325	2.07336262779206e-05	0.00177680564608009	down	16	23	18	5	2	4	0.91	1.32	1.05	0.26	0.11	0.23	Intron	Intron|intron_6_RETAINED-RETAINED|rna-NM_177547.3||Sgk3|mRNA;Intron|intron_6_RETAINED-RETAINED|rna-NM_001037759.1||Sgk3|mRNA;Intron|intron_7_RETAINED-RETAINED|rna-NM_133220.2||Sgk3|mRNA
NC_000067.7-9999223	5.65553352932963	9.11483460270943	2.19623245594983	0.240951432656495	-2.05318571576308	0.010349355722792	0.146767156688553	down	6	13	9	6	0	1	0.34	0.75	0.53	0.31	0	0.06	Intron	Intron|intron_10_RETAINED-RETAINED|rna-XM_011238376.3||Mcmdc2|mRNA;Intron|intron_10_RETAINED-RETAINED|rna-NM_177722.3||Mcmdc2|mRNA
NC_000067.7-10017911	5.18451737019769	8.75915528905915	1.60987945133623	0.183793915989489	-2.443839084066	0.0039529790591497	0.0793102797416717	down	12	6	9	2	3	0	0.68	0.35	0.53	0.1	0.17	0	Intergenic	Intergenic|Gene_rna-NR_024067.2-gene-Tcf24
NC_000067.7-10102781	6.3440809022501	9.39776648395041	3.2903953205498	0.350125247969203	-1.51405699482732	0.0313842350537643	0.285959965345173	down	11	11	7	3	3	4	0.62	0.63	0.41	0.16	0.17	0.23	Intron	Intron|intron_4_RETAINED-RETAINED|rna-NR_102282.1||Cops5|mRNA;Intron|intron_4_RETAINED-RETAINED|rna-NM_013715.2||Cops5|mRNA;Intron|intron_4_RETAINED-RETAINED|rna-NM_001277101.1||Cops5|mRNA
NC_000067.7-10226989	2.12928979571767	3.91567251494265	0.342907076492678	0.0875729712288516	-3.51337052875113	0.0395290889742753	0.324649896877671	down	1	7	4	0	0	1	0.06	0.4	0.23	0	0	0.06	Intron	Intron|intron_28_RETAINED-RETAINED|rna-XR_004941387.1||Arfgef1|mRNA;Intron|intron_28_RETAINED-RETAINED|rna-NM_001102430.1||Arfgef1|mRNA
NC_000067.7-10254276	6.69430343031196	10.0763976617001	3.31220919892378	0.328709654990425	-1.60511426243556	0.0190351115745589	0.21243581303184	down	11	9	11	2	4	4	0.62	0.52	0.64	0.1	0.22	0.23	Exon	Exon|exon_15_38_RETAINED|rna-XR_004941387.1||Arfgef1|mRNA;Exon|exon_15_38_RETAINED|rna-NM_001102430.1||Arfgef1|mRNA
NC_000067.7-10325850	6.02016693984868	2.92559848891065	9.1147353907867	3.11551138180297	1.63946898746725	0.0397450832562667	0.325545575775015	up	0	8	1	10	12	6	0	0.46	0.06	0.52	0.67	0.34	Intergenic	Intergenic|gene-Arfgef1-gene-Cpa6
NC_000067.7-10564916	17.3868933295549	26.5272831750503	8.24650348405962	0.310868754619234	-1.68562247602497	0.0119994025706958	0.161234924482952	down	43	17	22	6	10	9	2.44	0.98	1.29	0.31	0.56	0.51	Intron	Intron|intron_2_SKIPPED-SKIPPED|rna-NM_177834.4||Cpa6|mRNA;Intron|intron_2_SKIPPED-SKIPPED|rna-NM_001289497.1||Cpa6|mRNA;Intron|intron_2_SKIPPED-SKIPPED|rna-XM_011238392.4||Cpa6|mRNA;Intron|intron_2_SKIPPED-SKIPPED|rna-XM_006495545.5||Cpa6|mRNA
NC_000067.7-10943208	2.7686060380283	4.88541743632107	0.651794639735538	0.133416365792964	-2.90599244635471	0.0218444402381796	0.232365840113998	down	3	7	5	1	0	1	0.17	0.4	0.29	0.05	0	0.06	Intergenic	Intergenic|Gene_gene-Gm28659-gene-Prex2
NC_000067.7-11097822	7.46498518892181	13.0112033632645	1.91876701457909	0.147470373109107	-2.76150294964533	0.00011904035628941	0.00669258610977134	down	15	9	16	3	3	0	0.85	0.52	0.93	0.16	0.17	0	Intron	Intron|intron_1_ALTTENATIVE_3SS-SKIPPED|rna-NM_029525.1||Prex2|mRNA;Intron|intron_1_ALTTENATIVE_3SS-SKIPPED|rna-XM_006495441.5||Prex2|mRNA;Intron|intron_1_ALTTENATIVE_3SS-SKIPPED|rna-XR_004934097.1||Prex2|mRNA;Intron|intron_1_ALTTENATIVE_3SS-SKIPPED|rna-XM_036153084.1||Prex2|mRNA
NC_000067.7-11248346	4.05797024392051	8.11594048784102	0	0	-Inf	1.99531749461885e-05	0.00172534219006071	down	11	5	9	0	0	0	0.62	0.29	0.53	0	0	0	Intron	Intron|intron_25_SKIPPED-SKIPPED|rna-XM_036153084.1||Prex2|mRNA;Intron|intron_25_SKIPPED-SKIPPED|rna-NM_029525.1||Prex2|mRNA;Intron|intron_25_SKIPPED-SKIPPED|rna-XR_004934097.1||Prex2|mRNA;Intron|intron_21_SKIPPED-SKIPPED|rna-XM_036153075.1||Prex2|mRNA;Intron|intron_25_SKIPPED-SKIPPED|rna-XM_006495441.5||Prex2|mRNA
NC_000067.7-11399403	13.0026642775162	6.1485779044916	19.8567506505409	3.22948671367331	1.69130488489357	0.000464027984802952	0.0181065608551166	up	8	7	4	24	20	17	0.45	0.4	0.23	1.25	1.11	0.96	Intergenic	Intergenic|gene-Prex2-gene-A830018L16Rik
NC_000067.7-11512201	3.39327067783815	0.962201285439406	5.8243400702369	6.05314101984089	2.59768396186179	0.0203595016337617	0.222400056361753	up	2	1	0	7	9	2	0.11	0.06	0	0.37	0.5	0.11	Intron	Intron|intron_1_ALTTENATIVE_3SS-RETAINED|rna-XM_006495544.3||A830018L16Rik|mRNA;Intron|intron_1_ALTTENATIVE_3SS-SKIPPED|rna-XR_004942886.1||A830018L16Rik|mRNA;Intron|intron_1_ALTTENATIVE_3SS-SKIPPED|rna-XM_006495540.4||A830018L16Rik|mRNA;Intron|intron_1_ALTTENATIVE_3SS-RETAINED|rna-XM_036165717.1||A830018L16Rik|mRNA;Intron|intron_1_ALTTENATIVE_3SS-SKIPPED|rna-NM_001310451.1||A830018L16Rik|mRNA;In…
NC_000067.7-11906527	6.32485874395893	9.41515555899186	3.234561928926	0.343548431957331	-1.54141459666126	0.0315000649198196	0.286485920376687	down	12	7	10	5	2	3	0.68	0.4	0.58	0.26	0.11	0.17	Intron	Intron|intron_10_SKIPPED-ALTTENATIVE_5SS|rna-XM_030254977.2||A830018L16Rik|mRNA;Intron|intron_9_SKIPPED-ALTTENATIVE_5SS|rna-XM_036165718.1||A830018L16Rik|mRNA;Intron|intron_9_SKIPPED-ALTTENATIVE_5SS|rna-XM_036165706.1||A830018L16Rik|mRNA;Intron|intron_8_SKIPPED-ALTTENATIVE_5SS|rna-XM_036165716.1||A830018L16Rik|mRNA;Intron|intron_9_SKIPPED-ALTTENATIVE_5SS|rna-XR_004942886.1||A830018L16Rik|mRNA;Int…
NC_000067.7-11910172	15.3903553670233	20.7681373840258	10.0125733500209	0.482112245546017	-1.05255902054804	0.015779304766856	0.19081124254529	down	24	21	19	16	6	9	1.36	1.21	1.11	0.84	0.33	0.51	Intron	Intron|intron_10_SKIPPED-ALTTENATIVE_5SS|rna-XM_030254977.2||A830018L16Rik|mRNA;Intron|intron_9_SKIPPED-ALTTENATIVE_5SS|rna-XM_036165718.1||A830018L16Rik|mRNA;Intron|intron_9_SKIPPED-ALTTENATIVE_5SS|rna-XM_036165706.1||A830018L16Rik|mRNA;Intron|intron_8_SKIPPED-ALTTENATIVE_5SS|rna-XM_036165716.1||A830018L16Rik|mRNA;Intron|intron_9_SKIPPED-ALTTENATIVE_5SS|rna-XR_004942886.1||A830018L16Rik|mRNA;Int…
NC_000067.7-11956370	12.3510236733068	18.8384929803714	5.86355436624213	0.311253897663237	-1.68383619150836	0.000728780328498282	0.024932192114714	down	21	18	19	8	3	7	1.19	1.04	1.11	0.42	0.17	0.4	Intron	Intron|intron_10_SKIPPED-ALTTENATIVE_5SS|rna-XM_030254977.2||A830018L16Rik|mRNA;Intron|intron_9_SKIPPED-ALTTENATIVE_5SS|rna-XM_036165718.1||A830018L16Rik|mRNA;Intron|intron_9_SKIPPED-ALTTENATIVE_5SS|rna-XM_036165706.1||A830018L16Rik|mRNA;Intron|intron_8_SKIPPED-ALTTENATIVE_5SS|rna-XM_036165716.1||A830018L16Rik|mRNA;Intron|intron_9_SKIPPED-ALTTENATIVE_5SS|rna-XR_004942886.1||A830018L16Rik|mRNA;Int…
NC_000067.7-12358155	27.6556089666649	37.054738490627	18.2564794427028	0.492689469319039	-1.02124945888484	0.00126854213458115	0.036763136798684	down	37	39	38	21	19	16	2.1	2.24	2.22	1.1	1.05	0.91	Intergenic	Intergenic|Gene_gene-Gm7560-gene-Gm22633
NC_000067.7-12362503	7.1647253182145	10.3750550412678	3.95439559516118	0.381144541347701	-1.39158988052751	0.0331728109904178	0.295614666716013	down	13	10	9	4	2	6	0.74	0.58	0.53	0.21	0.11	0.34	Intergenic	Intergenic|Gene_gene-Gm7560-gene-Gm22633
NC_000067.7-12436061	9.93695927890401	13.9763446783161	5.89757387949195	0.421968262462923	-1.24479360142699	0.0228886554462334	0.23878859939358	down	15	13	15	7	3	8	0.85	0.75	0.88	0.37	0.17	0.45	Intergenic	Intergenic|Gene_gene-Gm7560-gene-Gm22633
NC_000067.7-12621309	28.2849611867936	15.2981906572839	41.2717317163033	2.69781784270368	1.4317929404656	0.000165914053350729	0.00856779155083886	up	16	12	19	31	44	50	0.91	0.69	1.11	1.62	2.44	2.84	Intergenic	Intergenic|Gene_rna-XR_865186.1-Gene_gene-Gm2383
NC_000067.7-12643183	2.41323922182388	4.51759088040491	0.308887563242859	0.0683743994133382	-3.87039993415039	0.0120283719651541	0.161518289135991	down	7	5	2	1	0	0	0.4	0.29	0.12	0.05	0	0	Intergenic	Intergenic|Gene_gene-Gm2383-Gene_gene-Gm6216
NC_000067.7-12711750	50.4337483618291	67.966140909538	32.9013558141203	0.484084506988731	-1.04666917306662	6.48130345099329e-06	0.000719395088067328	down	65	72	72	29	33	38	3.69	4.14	4.21	1.51	1.83	2.16	Intergenic	Intergenic|Gene_gene-Gm2383-Gene_gene-Gm6216
NC_000067.7-12785859	6.65798660337442	12.2994576121466	1.01651559460219	0.082647188734429	-3.59689044306871	1.22298665173659e-05	0.0011817689376054	down	17	12	9	0	1	2	0.96	0.69	0.53	0	0.06	0.11	Intron	Intron|intron_1_ALTTENATIVE_3SS-RETAINED|rna-XM_006495513.5||Sulf1|mRNA;Intron|intron_1_ALTTENATIVE_3SS-SKIPPED|rna-XM_006495510.4||Sulf1|mRNA;Intron|intron_1_ALTTENATIVE_3SS-SKIPPED|rna-XM_036164696.1||Sulf1|mRNA;Intron|intron_1_ALTTENATIVE_3SS-SKIPPED|rna-NM_001198565.1||Sulf1|mRNA;Intron|intron_1_ALTTENATIVE_3SS-RETAINED|rna-NM_001198566.1||Sulf1|mRNA;Intron|intron_1_ALTTENATIVE_3SS-SKIPPED|rn…
NC_000067.7-12800570	16.775805054581	25.0834745753554	8.46813553380658	0.337598186741105	-1.56662093961786	0.000208209106558214	0.0100880415044423	down	25	19	33	11	6	9	1.42	1.09	1.93	0.57	0.33	0.51	Intron	Intron|intron_2_SKIPPED-RETAINED|rna-XM_036164698.1||Sulf1|mRNA;Intron|intron_1_ALTTENATIVE_3SS-RETAINED|rna-XM_006495513.5||Sulf1|mRNA;Intron|intron_2_SKIPPED-RETAINED|rna-NM_001198565.1||Sulf1|mRNA;Intron|intron_2_SKIPPED-RETAINED|rna-XM_006495510.4||Sulf1|mRNA;Intron|intron_1_ALTTENATIVE_3SS-RETAINED|rna-NM_001198566.1||Sulf1|mRNA;Intron|intron_2_SKIPPED-RETAINED|rna-XM_036164691.1||Sulf1|mRNA…
NC_000067.7-12834958	10.8532782995909	16.5410220208009	5.16553457838093	0.312286300803246	-1.67905881146134	0.00175011195709553	0.0457385601026618	down	22	13	16	8	4	4	1.25	0.75	0.93	0.42	0.22	0.23	Intron	Intron|intron_2_SKIPPED-RETAINED|rna-XM_036164698.1||Sulf1|mRNA;Intron|intron_1_ALTTENATIVE_3SS-RETAINED|rna-XM_006495513.5||Sulf1|mRNA;Intron|intron_1_ALTTENATIVE_PROMOMOTER-RETAINED|rna-XM_036164701.1||Sulf1|mRNA;Intron|intron_2_SKIPPED-RETAINED|rna-NM_001198565.1||Sulf1|mRNA;Intron|intron_2_SKIPPED-RETAINED|rna-XM_006495510.4||Sulf1|mRNA;Intron|intron_1_ALTTENATIVE_3SS-RETAINED|rna-NM_00119856…
NC_000067.7-12841688	7.09480776218728	10.3494841038387	3.84013142053588	0.371045685176864	-1.4303312645902	0.0335673005914256	0.29701193210348	down	15	10	7	7	3	2	0.85	0.58	0.41	0.37	0.17	0.11	Intron	Intron|intron_2_SKIPPED-RETAINED|rna-XM_036164698.1||Sulf1|mRNA;Intron|intron_1_ALTTENATIVE_3SS-RETAINED|rna-XM_006495513.5||Sulf1|mRNA;Intron|intron_1_ALTTENATIVE_PROMOMOTER-RETAINED|rna-XM_036164701.1||Sulf1|mRNA;Intron|intron_2_SKIPPED-RETAINED|rna-NM_001198565.1||Sulf1|mRNA;Intron|intron_2_SKIPPED-RETAINED|rna-XM_006495510.4||Sulf1|mRNA;Intron|intron_1_ALTTENATIVE_3SS-RETAINED|rna-NM_00119856…
NC_000067.7-12847203	7.00531096302371	11.7149283217258	2.29569360432158	0.195963094376269	-2.35134611694325	0.000910547606518119	0.029247546861726	down	12	10	14	2	3	2	0.68	0.58	0.82	0.1	0.17	0.11	Intron	Intron|intron_2_SKIPPED-RETAINED|rna-XM_036164698.1||Sulf1|mRNA;Intron|intron_1_ALTTENATIVE_3SS-RETAINED|rna-XM_006495513.5||Sulf1|mRNA;Intron|intron_1_ALTTENATIVE_PROMOMOTER-RETAINED|rna-XM_036164701.1||Sulf1|mRNA;Intron|intron_2_SKIPPED-RETAINED|rna-NM_001198565.1||Sulf1|mRNA;Intron|intron_2_SKIPPED-RETAINED|rna-XM_006495510.4||Sulf1|mRNA;Intron|intron_1_ALTTENATIVE_3SS-RETAINED|rna-NM_00119856…
NC_000067.7-12885103	4.7060978936253	1.6106579194331	7.80153786781749	4.84369633904843	2.27610842244739	0.00944108738420988	0.139187819719045	up	2	3	0	9	10	5	0.11	0.17	0	0.47	0.56	0.28	Intron	Intron|intron_6_RETAINED-RETAINED|rna-NM_001198566.1||Sulf1|mRNA;Intron|intron_7_RETAINED-RETAINED|rna-NM_001198565.1||Sulf1|mRNA;Intron|intron_7_RETAINED-RETAINED|rna-NM_172294.1||Sulf1|mRNA;Intron|intron_7_RETAINED-RETAINED|rna-XM_036164691.1||Sulf1|mRNA;Intron|intron_6_RETAINED-RETAINED|rna-XM_036164701.1||Sulf1|mRNA;Intron|intron_7_RETAINED-RETAINED|rna-XM_036164696.1||Sulf1|mRNA;Intron|intro…
NC_000067.7-12906248	2.15215676188714	0	4.30431352377428	Inf	Inf	0.00391481143660719	0.0788517586858798	up	0	0	0	2	7	4	0	0	0	0.1	0.39	0.23	Intron	Intron|intron_11_RETAINED-RETAINED|rna-XM_036164701.1||Sulf1|mRNA;Intron|intron_12_RETAINED-RETAINED|rna-XM_036164698.1||Sulf1|mRNA;Intron|intron_12_RETAINED-RETAINED|rna-NM_001198565.1||Sulf1|mRNA;Intron|intron_11_RETAINED-RETAINED|rna-XM_006495513.5||Sulf1|mRNA;Intron|intron_11_RETAINED-RETAINED|rna-XM_006495512.4||Sulf1|mRNA;Intron|intron_12_RETAINED-RETAINED|rna-XM_006495510.4||Sulf1|mRNA;Int…
NC_000067.7-12908515	5.837147098144	10.6795924800598	0.994701716228216	0.0931404188020709	-3.42444882058285	0.00152163826025821	0.0418405088181763	down	11	17	5	1	0	2	0.62	0.98	0.29	0.05	0	0.11	Intron	Intron|intron_12_RETAINED-RETAINED|rna-NM_001198566.1||Sulf1|mRNA;Intron|intron_13_RETAINED-RETAINED|rna-NM_001198565.1||Sulf1|mRNA;Intron|intron_13_RETAINED-RETAINED|rna-NM_172294.1||Sulf1|mRNA;Intron|intron_13_RETAINED-RETAINED|rna-XM_036164691.1||Sulf1|mRNA;Intron|intron_13_RETAINED-RETAINED|rna-XM_036164696.1||Sulf1|mRNA;Intron|intron_12_RETAINED-RETAINED|rna-XM_036164701.1||Sulf1|mRNA;Intron…
NC_000067.7-12926349	4.0641215383365	6.51576623395906	1.61247684271393	0.247473095997518	-2.01465640355665	0.0333574856578262	0.29633867518048	down	7	4	9	3	0	2	0.4	0.23	0.53	0.16	0	0.11	Intron	Intron|intron_21_SKIPPED-ALTTENATIVE_POLY_A|rna-XM_036164698.1||Sulf1|mRNA;Intron|intron_21_SKIPPED-ALTTENATIVE_5SS|rna-NM_172294.1||Sulf1|mRNA;Intron|intron_20_SKIPPED-ALTTENATIVE_5SS|rna-XM_036164696.1||Sulf1|mRNA;Intron|intron_21_SKIPPED-ALTTENATIVE_5SS|rna-NM_001198565.1||Sulf1|mRNA;Intron|intron_20_SKIPPED-ALTTENATIVE_5SS|rna-XM_036164691.1||Sulf1|mRNA;Intron|intron_19_SKIPPED-ALTTENATIVE_5S…
NC_000067.7-12935251	9.22010204504132	17.1488204454874	1.29138364459523	0.075304517223227	-3.73111978065335	1.3618061880159e-07	3.29724287048065e-05	down	24	17	12	2	1	1	1.36	0.98	0.7	0.1	0.06	0.06	Downstream,Intron	Downstream|1522|rna-XM_011238380.4||Slco5a1|mRNA;Downstream|1522|rna-NM_172841.2||Slco5a1|mRNA;Downstream|1522|rna-XM_011238382.4||Slco5a1|mRNA;Downstream|1522|rna-XM_030253984.2||Slco5a1|mRNA;Intron|intron_21_SKIPPED-ALTTENATIVE_POLY_A|rna-XM_036164698.1||Sulf1|mRNA;Downstream|1522|rna-XM_030253981.2||Slco5a1|mRNA;Downstream|1522|rna-XM_030253982.1||Slco5a1|mRNA;Downstream|1522|rna-XM_006495518.…
NC_000067.7-12936431	70.2756357970639	41.2703448380347	99.2809267560931	2.40562387219493	1.26641108967169	3.13701679677489e-10	2.11408638602719e-07	up	34	57	36	101	97	105	1.93	3.28	2.1	5.27	5.39	5.96	Downstream,Intron	Downstream|342|rna-XM_030253983.2||Slco5a1|mRNA;Downstream|342|rna-XM_011238382.4||Slco5a1|mRNA;Downstream|342|rna-XM_030253982.1||Slco5a1|mRNA;Downstream|342|rna-XM_030253981.2||Slco5a1|mRNA;Intron|intron_21_SKIPPED-ALTTENATIVE_POLY_A|rna-XM_036164698.1||Sulf1|mRNA;Downstream|342|rna-NM_172841.2||Slco5a1|mRNA;Downstream|342|rna-XM_006495518.4||Slco5a1|mRNA;Downstream|342|rna-XM_011238381.4||Slco…
NC_000067.7-13024143	5.51996359647004	9.10895454348516	1.93097264945493	0.211986198881186	-2.23795775205074	0.00559212356859385	0.0994294949985028	down	10	7	11	3	2	1	0.57	0.4	0.64	0.16	0.11	0.06	Intron	Intron|intron_2_ALTTENATIVE_3SS-RETAINED|rna-XM_030253984.2||Slco5a1|mRNA;Intron|intron_1_ALTTENATIVE_3SS-RETAINED|rna-XM_030253981.2||Slco5a1|mRNA;Intron|intron_2_ALTTENATIVE_3SS-RETAINED|rna-XM_006495518.4||Slco5a1|mRNA;Intron|intron_2_ALTTENATIVE_3SS-RETAINED|rna-XM_030253983.2||Slco5a1|mRNA;Intron|intron_2_ALTTENATIVE_3SS-RETAINED|rna-XM_011238381.4||Slco5a1|mRNA;Intron|intron_2_ALTTENATIVE_3…
NC_000067.7-13050221	10.7851191387117	17.2999442668989	4.27029401052447	0.24683859928353	-2.01836008192074	0.00052209346483414	0.0197293948502204	down	11	19	23	3	7	3	0.62	1.09	1.34	0.16	0.39	0.17	Intron	Intron|intron_2_ALTTENATIVE_3SS-RETAINED|rna-XM_030253984.2||Slco5a1|mRNA;Intron|intron_1_ALTTENATIVE_3SS-RETAINED|rna-XM_030253981.2||Slco5a1|mRNA;Intron|intron_2_ALTTENATIVE_3SS-RETAINED|rna-XM_006495518.4||Slco5a1|mRNA;Intron|intron_2_ALTTENATIVE_3SS-RETAINED|rna-XM_030253983.2||Slco5a1|mRNA;Intron|intron_2_ALTTENATIVE_3SS-RETAINED|rna-XM_011238381.4||Slco5a1|mRNA;Intron|intron_2_ALTTENATIVE_3…
NC_000067.7-13055640	13.218591423899	19.2168032018387	7.2203796459593	0.375732611200828	-1.41222175671998	0.00279518488529273	0.0629488698241328	down	15	22	22	7	7	8	0.85	1.27	1.29	0.37	0.39	0.45	Intron	Intron|intron_2_ALTTENATIVE_3SS-RETAINED|rna-XM_030253984.2||Slco5a1|mRNA;Intron|intron_1_ALTTENATIVE_3SS-RETAINED|rna-XM_030253981.2||Slco5a1|mRNA;Intron|intron_2_ALTTENATIVE_3SS-RETAINED|rna-XM_006495518.4||Slco5a1|mRNA;Intron|intron_2_ALTTENATIVE_3SS-RETAINED|rna-XM_030253983.2||Slco5a1|mRNA;Intron|intron_2_ALTTENATIVE_3SS-RETAINED|rna-XM_011238381.4||Slco5a1|mRNA;Intron|intron_2_ALTTENATIVE_3…
NC_000067.7-13060606	10.8048517059007	2.58794647675053	19.0217569350509	7.35013537023957	2.87777082085715	0.00417085750443137	0.0820008934316238	up	4	2	2	14	32	12	0.23	0.12	0.12	0.73	1.78	0.68	Utr5prime,Exon	Utr5prime|exon_2_9_ALTTENATIVE_3SS|rna-XM_030253983.2||Slco5a1|mRNA;Exon|exon_2_10_ALTTENATIVE_3SS|rna-XM_006495518.4||Slco5a1|mRNA;Utr5prime|exon_2_10_ALTTENATIVE_3SS|rna-XM_030253984.2||Slco5a1|mRNA;Utr5prime|exon_2_10_ALTTENATIVE_3SS|rna-XM_006495518.4||Slco5a1|mRNA;Exon|exon_2_10_ALTTENATIVE_3SS|rna-XM_011238380.4||Slco5a1|mRNA;Exon|exon_2_9_ALTTENATIVE_3SS|rna-XM_030253982.1||Slco5a1|mRNA;Ut…
NC_000067.7-13060759	5.18398302720415	2.58564467358709	7.78232138082122	3.00981858037931	1.58967652981719	0.045030471415364	0.347640102361552	up	3	4	1	11	6	7	0.17	0.23	0.06	0.57	0.33	0.4	Utr5prime,Exon	Utr5prime|exon_1_9_ALTTENATIVE_3SS|rna-NM_172841.2||Slco5a1|mRNA;Utr5prime|exon_2_9_ALTTENATIVE_3SS|rna-XM_030253983.2||Slco5a1|mRNA;Exon|exon_2_10_ALTTENATIVE_3SS|rna-XM_006495518.4||Slco5a1|mRNA;Utr5prime|exon_2_10_ALTTENATIVE_3SS|rna-XM_030253984.2||Slco5a1|mRNA;Utr5prime|exon_2_10_ALTTENATIVE_3SS|rna-XM_006495518.4||Slco5a1|mRNA;Exon|exon_2_10_ALTTENATIVE_3SS|rna-XM_011238380.4||Slco5a1|mRNA;…
NC_000067.7-13060924	5.51287546944061	0.648456633993699	10.3772943048875	16.0030659891257	4.00027642897228	3.18210939823476e-05	0.0024646149749265	up	0	2	0	15	7	10	0	0.12	0	0.78	0.39	0.57	Utr5prime,Exon	Utr5prime|exon_1_9_ALTTENATIVE_3SS|rna-NM_172841.2||Slco5a1|mRNA;Utr5prime|exon_2_9_ALTTENATIVE_3SS|rna-XM_030253983.2||Slco5a1|mRNA;Exon|exon_2_10_ALTTENATIVE_3SS|rna-XM_006495518.4||Slco5a1|mRNA;Utr5prime|exon_2_10_ALTTENATIVE_3SS|rna-XM_030253984.2||Slco5a1|mRNA;Utr5prime|exon_2_10_ALTTENATIVE_3SS|rna-XM_006495518.4||Slco5a1|mRNA;Exon|exon_2_10_ALTTENATIVE_3SS|rna-XM_011238380.4||Slco5a1|mRNA;…
NC_000067.7-13069433	2.60038906209196	4.56118911932422	0.639589004859696	0.140224180170468	-2.83419294665075	0.0312166791781476	0.285309681461103	down	3	6	5	1	1	0	0.17	0.35	0.29	0.05	0.06	0	Intergenic	Intergenic|gene-Slco5a1-Gene_gene-Gm5250
NC_000067.7-13081745	10.7513790243423	6.79933634164874	14.7034217070358	2.16247894915439	1.11268608877323	0.0340276771055549	0.298781305000115	up	9	7	5	16	15	14	0.51	0.4	0.29	0.84	0.83	0.79	Intergenic	Intergenic|gene-Slco5a1-Gene_gene-Gm5250
NC_000067.7-13126302	13.7461728561577	19.7780633579938	7.71428235432158	0.39004235221057	-1.35829730935674	0.00369160877044751	0.075717350869442	down	23	22	16	13	6	5	1.3	1.27	0.93	0.68	0.33	0.28	Intergenic	Intergenic|gene-Slco5a1-Gene_gene-Gm5250
NC_000067.7-13131678	8.95392554643614	12.6184440963679	5.28940699650437	0.419180602307924	-1.25435613755794	0.0280013952047282	0.267278118162376	down	18	12	9	4	5	7	1.02	0.69	0.53	0.21	0.28	0.4	Intergenic,Upstream	Intergenic|gene-Slco5a1-Gene_gene-Gm5250;Upstream|468|gene-Gm5250||Gene_gene-Gm5250|pseudogene
NC_000067.7-13188707	4.20161667292263	7.44255114286686	0.960682202978397	0.129079691161967	-2.95366606375985	0.00314504853448682	0.0680552979128259	down	10	8	5	2	0	1	0.57	0.46	0.29	0.1	0	0.06	Intron	Intron|intron_6_RETAINED-RETAINED|rna-NM_001081209.2||Prdm14|mRNA
NC_000067.7-13194847	23.6497618126309	13.0508362223057	34.2486874029561	2.62425233292104	1.39190644783378	5.56422216950978e-05	0.00377840694940652	up	6	19	15	38	38	29	0.34	1.09	0.88	1.98	2.11	1.64	Exon	Exon|exon_3_8_RETAINED|rna-NM_001081209.2||Prdm14|mRNA
NC_000067.7-13195451	15.6379188094528	7.14619556646261	24.1296420524431	3.37657174758615	1.75555921315872	6.54533666748763e-05	0.00428502685686549	up	9	5	8	28	24	22	0.51	0.29	0.47	1.46	1.33	1.25	Exon	Exon|exon_2_8_RETAINED|rna-NM_001081209.2||Prdm14|mRNA
NC_000067.7-13196534	2.11463182257711	0	4.22926364515422	Inf	Inf	0.00402605879243435	0.0801579800841778	up	0	0	0	6	2	5	0	0	0	0.31	0.11	0.28	Intron	Intron|intron_1_RETAINED-RETAINED|rna-NM_001081209.2||Prdm14|mRNA
NC_000067.7-13213393	4.88830057666609	7.4809075490106	2.29569360432158	0.306873676660421	-1.7042831968191	0.0395610995381048	0.324780998749892	down	7	8	8	2	3	2	0.4	0.46	0.47	0.1	0.17	0.11	Intron	Intron|intron_22_RETAINED-SKIPPED|rna-XM_036162655.1||Ncoa2|mRNA;Intron|intron_22_RETAINED-ALTTENATIVE_5SS|rna-XM_030252088.1||Ncoa2|mRNA;Intron|intron_23_RETAINED-SKIPPED|rna-XM_036162665.1||Ncoa2|mRNA;Intron|intron_23_RETAINED-SKIPPED|rna-XM_030252070.2||Ncoa2|mRNA;Intron|intron_23_RETAINED-SKIPPED|rna-XM_030252093.2||Ncoa2|mRNA;Intron|intron_23_RETAINED-SKIPPED|rna-XM_030252072.2||Ncoa2|mRNA;I…
NC_000067.7-13214664	1.4534664804859	2.9069329609718	0	0	-Inf	0.025835426718596	0.254383809886684	down	5	2	2	0	0	0	0.28	0.12	0.12	0	0	0	Intron	Intron|intron_22_RETAINED-SKIPPED|rna-XM_036162655.1||Ncoa2|mRNA;Intron|intron_22_RETAINED-ALTTENATIVE_5SS|rna-XM_030252088.1||Ncoa2|mRNA;Intron|intron_23_RETAINED-SKIPPED|rna-XM_036162665.1||Ncoa2|mRNA;Intron|intron_23_RETAINED-SKIPPED|rna-XM_030252070.2||Ncoa2|mRNA;Intron|intron_23_RETAINED-SKIPPED|rna-XM_030252093.2||Ncoa2|mRNA;Intron|intron_23_RETAINED-SKIPPED|rna-XM_030252072.2||Ncoa2|mRNA;I…
NC_000067.7-13228790	11.4138701115717	15.6387826990562	7.18895752408718	0.459687794275768	-1.12127373495757	0.0275721391838439	0.264615560090143	down	10	21	17	9	4	9	0.57	1.21	0.99	0.47	0.22	0.51	Intron	Intron|intron_14_RETAINED-ALTTENATIVE_3SS|rna-XM_030252095.2||Ncoa2|mRNA;Intron|intron_16_RETAINED-ALTTENATIVE_3SS|rna-XM_030252070.2||Ncoa2|mRNA;Intron|intron_16_RETAINED-ALTTENATIVE_3SS|rna-XM_036162692.1||Ncoa2|mRNA;Intron|intron_14_RETAINED-ALTTENATIVE_3SS|rna-XM_030252090.2||Ncoa2|mRNA;Intron|intron_15_RETAINED-ALTTENATIVE_3SS|rna-XM_017319232.3||Ncoa2|mRNA;Intron|intron_16_RETAINED-ALTTENAT…
NC_000067.7-13263312	11.9167027150453	16.6200366362518	7.21336879383887	0.434016419561013	-1.20417847163891	0.0386151743426153	0.321315804667696	down	17	11	23	9	2	11	0.96	0.63	1.34	0.47	0.11	0.62	Intron	Intron|intron_4_RETAINED-RETAINED|rna-XM_030252087.2||Ncoa2|mRNA;Intron|intron_4_RETAINED-RETAINED|rna-XM_030252095.2||Ncoa2|mRNA;Intron|intron_5_RETAINED-RETAINED|rna-XM_036162698.1||Ncoa2|mRNA;Intron|intron_5_RETAINED-RETAINED|rna-XM_017319229.3||Ncoa2|mRNA;Intron|intron_5_RETAINED-RETAINED|rna-XM_017319235.3||Ncoa2|mRNA;Intron|intron_5_RETAINED-RETAINED|rna-XM_030252066.2||Ncoa2|mRNA;Intron|in…
NC_000067.7-13317439	7.84246481165405	14.0750501719719	1.60987945133623	0.114378238916834	-3.12811549725599	0.0269052555687258	0.260456748399404	down	12	5	26	2	3	0	0.68	0.29	1.52	0.1	0.17	0	Intron	Intron|intron_2_SKIPPED-SKIPPED|rna-XM_030252082.2||Ncoa2|mRNA;Intron|intron_2_SKIPPED-RETAINED|rna-XM_036162694.1||Ncoa2|mRNA;Intron|intron_2_SKIPPED-RETAINED|rna-XM_030252077.2||Ncoa2|mRNA;Intron|intron_2_SKIPPED-RETAINED|rna-XM_017319233.3||Ncoa2|mRNA;Intron|intron_3_SKIPPED-RETAINED|rna-XM_030252072.2||Ncoa2|mRNA;Intron|intron_3_SKIPPED-RETAINED|rna-XM_017319235.3||Ncoa2|mRNA;Intron|intron_3_…
NC_000067.7-13324295	8.41126139729278	12.0339148059471	4.78860798863844	0.397926033702011	-1.32942780665202	0.0311964950527527	0.285240261838204	down	13	10	14	9	4	2	0.74	0.58	0.82	0.47	0.22	0.11	Intron	Intron|intron_2_SKIPPED-SKIPPED|rna-XM_030252082.2||Ncoa2|mRNA;Intron|intron_2_SKIPPED-RETAINED|rna-XM_036162694.1||Ncoa2|mRNA;Intron|intron_2_SKIPPED-RETAINED|rna-XM_030252077.2||Ncoa2|mRNA;Intron|intron_2_SKIPPED-RETAINED|rna-XM_017319233.3||Ncoa2|mRNA;Intron|intron_3_SKIPPED-RETAINED|rna-XM_030252072.2||Ncoa2|mRNA;Intron|intron_3_SKIPPED-RETAINED|rna-XM_017319235.3||Ncoa2|mRNA;Intron|intron_3_…
NC_000067.7-13384940	2.45434990107189	4.56579272565109	0.342907076492678	0.0751035136935129	-3.73497578443699	0.0117554074120316	0.159347323048463	down	5	2	7	0	0	1	0.28	0.12	0.41	0	0	0.06	Intron	Intron|intron_1_ALTTENATIVE_3SS-SKIPPED|rna-XM_036162714.1||Ncoa2|mRNA;Intron|intron_1_ALTTENATIVE_3SS-SKIPPED|rna-XM_036162655.1||Ncoa2|mRNA;Intron|intron_1_ALTTENATIVE_3SS-SKIPPED|rna-XM_030252088.1||Ncoa2|mRNA;Intron|intron_1_ALTTENATIVE_3SS-SKIPPED|rna-XM_030252068.2||Ncoa2|mRNA;Intron|intron_1_ALTTENATIVE_3SS-SKIPPED|rna-XM_030252070.2||Ncoa2|mRNA;Intron|intron_1_ALTTENATIVE_3SS-SKIPPED|rna-…
NC_000067.7-13436858	11.9260941931484	16.5393584440861	7.31282994221062	0.44214713448123	-1.17740155589591	0.0152358325086683	0.187029202267705	down	18	20	13	5	5	12	1.02	1.15	0.76	0.26	0.28	0.68	Utr5prime,Intron,Exon	Utr5prime|exon_2_25_SKIPPED|rna-XM_036162665.1||Ncoa2|mRNA;Intron|intron_1_ALTTENATIVE_3SS-SKIPPED|rna-XM_036162714.1||Ncoa2|mRNA;Intron|intron_1_ALTTENATIVE_3SS-SKIPPED|rna-XM_036162655.1||Ncoa2|mRNA;Intron|intron_1_ALTTENATIVE_3SS-SKIPPED|rna-XM_030252088.1||Ncoa2|mRNA;Intron|intron_1_ALTTENATIVE_3SS-SKIPPED|rna-XM_030252068.2||Ncoa2|mRNA;Intron|intron_1_ALTTENATIVE_3SS-SKIPPED|rna-XM_030252070…
NC_000067.7-13439363	8.11766761416869	11.9624438264352	4.27289140190217	0.357192181121028	-1.48522759444328	0.0151391417869882	0.186393906874277	down	18	11	8	4	4	5	1.02	0.63	0.47	0.21	0.22	0.28	Intron	Intron|intron_1_ALTTENATIVE_3SS-SKIPPED|rna-XM_036162714.1||Ncoa2|mRNA;Intron|intron_1_ALTTENATIVE_3SS-SKIPPED|rna-XM_036162655.1||Ncoa2|mRNA;Intron|intron_1_ALTTENATIVE_3SS-SKIPPED|rna-XM_030252088.1||Ncoa2|mRNA;Intron|intron_1_ALTTENATIVE_3SS-SKIPPED|rna-XM_030252068.2||Ncoa2|mRNA;Intron|intron_1_ALTTENATIVE_3SS-SKIPPED|rna-XM_030252070.2||Ncoa2|mRNA;Intron|intron_1_ALTTENATIVE_3SS-SKIPPED|rna-…
NC_000067.7-13470983	11.5780702523221	15.56143166032	7.59470884432409	0.488046923323243	-1.03490823236289	0.0361559959726987	0.31033641701214	down	19	16	13	5	10	8	1.08	0.92	0.76	0.26	0.56	0.45	Gene,Intron	Gene|Gm39595|;Intron|intron_2_RETAINED-RETAINED|rna-XR_865189.2||exon-XR_865189.2-1|
NC_000067.7-13484301	20.8914171399345	13.239027989769	28.5438062900999	2.15603489260377	1.10838052641096	0.00652846330941225	0.11011872423482	up	19	16	6	30	22	35	1.08	0.92	0.35	1.57	1.22	1.99	Gene,Intron	Gene|Gm39595|;Intron|intron_1_RETAINED-RETAINED|rna-XR_865189.2||exon-XR_865189.2-1|
NC_000067.7-13564383	6.9312799066089	3.57341689645565	10.2891429167621	2.87935698937551	1.52574666867671	0.0280879070979044	0.26772106143342	up	3	5	3	5	14	12	0.17	0.29	0.18	0.26	0.78	0.68	Intergenic	Intergenic|Gene_gene-Gm39600-gene-Tram1
NC_000067.7-13572451	12.2273755075198	17.9175881306879	6.53716288435165	0.364846140935414	-1.45463990077602	0.00331847365049813	0.0706521375703534	down	14	20	21	8	4	8	0.79	1.15	1.23	0.42	0.22	0.45	Intergenic	Intergenic|Gene_gene-Gm39600-gene-Tram1
NC_000067.7-13616894	23.5454235750201	33.4475687943545	13.6432783556856	0.407900449792586	-1.29371099689354	0.000206946120187783	0.0100436082300023	down	39	30	34	18	12	12	2.21	1.73	1.99	0.94	0.67	0.68	Intergenic	Intergenic|Gene_gene-Gm39600-gene-Tram1
NC_000067.7-13669457	14.7852498284297	21.7349422757921	7.83555738106731	0.360505092750781	-1.47190845474332	0.000974556374885187	0.0306314078336597	down	28	18	21	8	10	6	1.59	1.04	1.23	0.42	0.56	0.34	Intergenic	Intergenic|gene-Tram1-gene-Lactb2
NC_000067.7-13699242	6.18216183301769	9.71611474172299	2.6482089243124	0.27255842429901	-1.87536258275203	0.0103680624282253	0.146942482742308	down	15	6	9	1	5	2	0.85	0.35	0.53	0.05	0.28	0.11	Intron	Intron|intron_5_RETAINED-ALTTENATIVE_5SS|rna-XM_006495490.5||Lactb2|mRNA;Intron|intron_5_RETAINED-SKIPPED|rna-NM_145381.2||Lactb2|mRNA
NC_000067.7-13699296	8.64904914708436	13.0374125271424	4.26068576702633	0.326804552525747	-1.6135000139112	0.00726309980837195	0.117867246752813	down	10	14	16	4	5	4	0.57	0.81	0.93	0.21	0.28	0.23	Intron	Intron|intron_5_RETAINED-ALTTENATIVE_5SS|rna-XM_006495490.5||Lactb2|mRNA;Intron|intron_5_RETAINED-SKIPPED|rna-NM_145381.2||Lactb2|mRNA
NC_000067.7-13711809	6.37334988316456	9.77480025252031	2.97189951380881	0.304036853647474	-1.71768188519245	0.0206913234122194	0.224465564951914	down	11	5	14	3	1	5	0.62	0.29	0.82	0.16	0.06	0.28	Intron	Intron|intron_3_RETAINED-RETAINED|rna-NM_145381.2||Lactb2|mRNA;Intron|intron_3_RETAINED-RETAINED|rna-XM_006495490.5||Lactb2|mRNA
NC_000067.7-13727247	3.41379691340703	6.5187062635712	0.308887563242859	0.04738479550291	-4.39943197814952	0.00106676922350198	0.0326166890028111	down	5	7	8	1	0	0	0.28	0.4	0.47	0.05	0	0	Intron	Intron|intron_1_ALTTENATIVE_3SS-RETAINED|rna-XM_006495490.5||Lactb2|mRNA;Intron|intron_1_ALTTENATIVE_3SS-RETAINED|rna-NM_145381.2||Lactb2|mRNA
NC_000067.7-13729812	7.49175337860798	14.0350301891134	0.948476568102555	0.0675792324863158	-3.88727622421639	1.74261665084448e-06	0.000255006890561534	down	11	12	20	2	1	0	0.62	0.69	1.17	0.1	0.06	0	Intron	Intron|intron_1_ALTTENATIVE_3SS-RETAINED|rna-XM_006495490.5||Lactb2|mRNA;Intron|intron_1_ALTTENATIVE_3SS-RETAINED|rna-NM_145381.2||Lactb2|mRNA
NC_000067.7-13848483	4.76011201643011	1.9447316755324	7.57549235732782	3.89539207523522	1.9617685443409	0.0225160494253238	0.236654874735936	up	3	1	2	7	6	10	0.17	0.06	0.12	0.37	0.33	0.57	Intergenic	Intergenic|Gene_gene-Gm2452-Gene_gene-Gm5523
NC_000067.7-13860432	7.47854374414442	10.6841960863867	4.27289140190217	0.399926336745776	-1.32219380338322	0.0378147570013586	0.31840160400615	down	13	13	7	4	4	5	0.74	0.75	0.41	0.21	0.22	0.28	Intergenic	Intergenic|Gene_gene-Gm5523-Gene_rna-XR_373210.1
NC_000067.7-13931414	23.2270338818264	12.0378801858253	34.4161875778275	2.85899070654922	1.51550593034427	0.000374617390816516	0.0155451419288824	up	18	1	18	32	41	32	1.02	0.06	1.05	1.67	2.28	1.82	Intron,Gene	Intron|intron_1_RETAINED-RETAINED|rna-XR_373210.1||exon-XR_373210.1-1|;Intron|intron_1_RETAINED-RETAINED|rna-XR_373212.1||exon-XR_373212.1-1|;Intron|intron_1_RETAINED-RETAINED|rna-XR_373211.2||exon-XR_373211.2-1|;Gene|Gm31195|
NC_000067.7-14219536	15.641656534999	21.7454259413432	9.53788712865486	0.43861578772394	-1.18897035295997	0.00513287910816277	0.0942259897061971	down	26	20	21	8	11	10	1.47	1.15	1.23	0.42	0.61	0.57	Intergenic	Intergenic|Gene_rna-XR_865192.2-gene-Eya1
NC_000067.7-14492996	2.42665450469812	0.648456633993699	4.20485237540254	6.48440027439583	2.69697314947083	0.0427937776379181	0.33848622604651	up	0	2	0	6	4	3	0	0.12	0	0.31	0.22	0.17	Intergenic	Intergenic|gene-Eya1-Gene_gene-Gm7617
NC_000067.7-14545134	15.7298085237171	21.4549504241632	10.004666623271	0.466310405080377	-1.10063747307921	0.00821307059500982	0.127238624568475	down	21	23	22	4	12	14	1.19	1.32	1.29	0.21	0.67	0.79	Intergenic	Intergenic|gene-Eya1-Gene_gene-Gm7617
NC_000067.7-14568504	21.7632793647787	12.9810288195085	30.545529910049	2.35309006202526	1.23455653924078	0.000560345280402907	0.0207186546107566	up	15	13	12	41	24	29	0.85	0.75	0.7	2.14	1.33	1.64	Intergenic	Intergenic|gene-Eya1-Gene_gene-Gm7617
NC_000067.7-14568517	21.7632793647787	12.9810288195085	30.545529910049	2.35309006202526	1.23455653924078	0.000560345280402907	0.0207186546107566	up	15	13	12	41	24	29	0.85	0.75	0.7	2.14	1.33	1.64	Intergenic	Intergenic|gene-Eya1-Gene_gene-Gm7617
NC_000067.7-14577220	4.78621581406279	1.30151687431427	8.27091475381131	6.35482713827202	2.66785288209105	0.00325443728744205	0.069711489571219	up	2	0	2	6	8	11	0.11	0	0.12	0.31	0.44	0.62	Intergenic	Intergenic|gene-Eya1-Gene_gene-Gm7617
NC_000067.7-14577235	4.95766935230913	1.30151687431427	8.61382183030399	6.61829439195119	2.72645946638026	0.00230978509166886	0.0553995343973816	up	2	0	2	6	8	12	0.11	0	0.12	0.31	0.44	0.68	Intergenic	Intergenic|gene-Eya1-Gene_gene-Gm7617
NC_000067.7-14697675	20.7882203634979	11.9915930199252	29.5848477070706	2.46713240333561	1.30283514267895	0.000405535898484993	0.016467559860205	up	11	19	7	39	24	28	0.62	1.09	0.41	2.04	1.33	1.59	Intergenic	Intergenic|Gene_gene-Gm7617-gene-Msc
NC_000067.7-14810127	16.4866228309482	28.1165986467582	4.85664701513807	0.172732380475831	-2.53338953852308	0.000955554809010137	0.0302232556900473	down	16	28	42	7	4	4	0.91	1.61	2.45	0.37	0.22	0.23	Intergenic	Intergenic|Gene_gene-Gm7617-gene-Msc
NC_000067.7-14827254	10.6806853301565	6.79933634164874	14.5620343186643	2.14168465670184	1.0987460721965	0.040812549698785	0.329505288708497	up	9	7	5	9	18	17	0.51	0.4	0.29	0.47	1	0.96	Upstream,Intron,Gene	Upstream|1201|rna-XM_011238348.3||Msc|mRNA;Upstream|1064|rna-NM_001360810.1||Msc|mRNA;Intron|intron_1_RETAINED-RETAINED|rna-XR_003947743.2||exon-XR_003947743.2-1|;Intron|intron_1_RETAINED-RETAINED|rna-XR_004935543.1||exon-XR_004935543.1-1|;Gene|Gm9947|;Intron|intron_1_RETAINED-RETAINED|rna-XR_004935542.1||exon-XR_004935542.1-1|;Upstream|1064|rna-NM_010827.2||Msc|mRNA;Intron|intron_1_RETAINED-RETA…
NC_000067.7-15245142	4.37010641140804	6.7970345384853	1.94317828433077	0.285886186590395	-1.80648718117571	0.0424635700906636	0.337010243277567	down	8	9	4	3	1	2	0.45	0.52	0.23	0.16	0.06	0.11	Intergenic	Intergenic|Gene_gene-Gm5048-Gene_gene-Gm10566
NC_000067.7-15322518	1.46395014603705	2.92790029207409	0	0	-Inf	0.0470778727391897	0.355985415708613	down	1	6	2	0	0	0	0.06	0.35	0.12	0	0	0	Intergenic	Intergenic|Gene_gene-Gm5048-Gene_gene-Gm10566
NC_000067.7-15336695	2.27043000733532	4.54086001467063	0	0	-Inf	0.00269826990715745	0.0613626567781403	down	4	7	3	0	0	0	0.23	0.4	0.18	0	0	0	Intergenic	Intergenic|Gene_gene-Gm5048-Gene_gene-Gm10566
NC_000067.7-15400360	36.3036375666078	22.6187671722293	49.9885079609863	2.2100456483924	1.14407616872495	0.00341230001564076	0.072017892328085	up	32	26	12	48	41	63	1.82	1.5	0.7	2.51	2.28	3.57	Intron	Intron|intron_2_ALTTENATIVE_3SS-ALTTENATIVE_5SS|rna-NM_001098528.3||Kcnb2|mRNA;Intron|intron_1_ALTTENATIVE_3SS-ALTTENATIVE_3SS|rna-XM_006495597.5||Kcnb2|mRNA
NC_000067.7-15579362	1.77507388109497	3.55014776218993	0	0	-Inf	0.0105207836534522	0.148251051362633	down	6	3	2	0	0	0	0.34	0.17	0.12	0	0	0	Intron	Intron|intron_2_ALTTENATIVE_3SS-ALTTENATIVE_5SS|rna-NM_001098528.3||Kcnb2|mRNA;Intron|intron_1_ALTTENATIVE_3SS-ALTTENATIVE_3SS|rna-XM_006495597.5||Kcnb2|mRNA
NC_000067.7-15667268	10.8192593966193	5.55126314535622	16.0872556478823	2.89794506703213	1.53503024766522	0.00374542763171902	0.0765883651472094	up	4	5	8	16	14	19	0.23	0.29	0.47	0.84	0.78	1.08	Intron	Intron|intron_2_ALTTENATIVE_3SS-ALTTENATIVE_5SS|rna-NM_001098528.3||Kcnb2|mRNA;Intron|intron_1_ALTTENATIVE_3SS-ALTTENATIVE_3SS|rna-XM_006495597.5||Kcnb2|mRNA
NC_000067.7-15806619	5.2229535436442	8.42508153295986	2.02082555432854	0.239858278691173	-2.05974585997343	0.010089930535269	0.144739305033788	down	11	8	7	0	3	3	0.62	0.46	0.41	0	0.17	0.17	Intergenic	Intergenic|gene-Kcnb2-gene-Gm25168
NC_000067.7-15924342	24.5465791739324	14.6526740529024	34.4404842949624	2.35045727289214	1.2329414551554	0.00794463603247131	0.124603612405084	up	14	13	18	23	36	45	0.79	0.75	1.05	1.2	2	2.55	Exon,Utr3prime	Exon|exon_5_5_RETAINED|rna-NM_001033288.3||Sbspon|mRNA;Utr3prime|exon_5_5_RETAINED|rna-NM_001033288.3||Sbspon|mRNA
NC_000067.7-15954965	14.6411139037665	19.5253060205089	9.7569217870241	0.49970647204073	-1.00084719136109	0.0247604457380306	0.24951841279101	down	18	20	22	12	10	8	1.02	1.15	1.29	0.63	0.56	0.45	Intron	Intron|intron_1_RETAINED-RETAINED|rna-NM_001033288.3||Sbspon|mRNA
NC_000067.7-15975746	4.84600979953139	7.44255114286686	2.24946845619592	0.302244272563968	-1.72621309378137	0.0399377279343174	0.326110340132047	down	10	8	5	3	4	0	0.57	0.46	0.29	0.16	0.22	0	Intron,Gene	Intron|intron_1_RETAINED-RETAINED|rna-XR_001779753.1||exon-XR_001779753.1-1|;Gene|Gm31523|
NC_000067.7-16151976	8.07398299216812	12.6289277619191	3.51903822241718	0.278649010332326	-1.84347906543037	0.0038645425848627	0.0781555210427256	down	16	14	9	6	4	1	0.91	0.81	0.53	0.31	0.22	0.06	Exon,Intron,Utr5prime	Exon|exon_2_6_ALTTENATIVE_3SS|rna-NM_001305227.1||4930444P10Rik|mRNA;Intron|intron_1_ALTTENATIVE_3SS-SKIPPED|rna-NM_001243238.2||4930444P10Rik|mRNA;Utr5prime|exon_2_6_ALTTENATIVE_3SS|rna-XM_030243351.2||4930444P10Rik|mRNA;Utr5prime|exon_2_6_ALTTENATIVE_3SS|rna-NM_001305227.1||4930444P10Rik|mRNA;Exon|exon_2_6_ALTTENATIVE_3SS|rna-XM_030243353.1||4930444P10Rik|mRNA;Utr5prime|exon_2_6_ALTTENATIVE_3SS…
NC_000067.7-16216854	9.12301856738542	12.7131842101455	5.5328529246253	0.435205911687325	-1.20022994109309	0.0382857249180742	0.320556270526579	down	10	13	16	8	2	7	0.57	0.75	0.93	0.42	0.11	0.4	Intergenic	Intergenic|gene-Rdh10-gene-Stau2
NC_000067.7-16258970	70.7871692655477	43.5524774230959	98.0218611079995	2.25066097057474	1.17034875207958	3.9862365107003e-09	1.8162989517831e-06	up	46	42	46	111	88	101	2.61	2.42	2.69	5.8	4.89	5.73	Intergenic	Intergenic|gene-Rdh10-gene-Stau2
NC_000067.7-16307741	2.77103458212973	5.19916208776678	0.342907076492678	0.0659542962316008	-3.92238955076571	0.00532604109136414	0.0965255140011413	down	5	6	5	0	0	1	0.28	0.35	0.29	0	0	0.06	Intron	Intron|intron_12_ALTTENATIVE_5SS-SKIPPED|rna-NM_025303.3||Stau2|mRNA;Intron|intron_11_ALTTENATIVE_5SS-ALTTENATIVE_5SS|rna-XM_017321109.3||Stau2|mRNA;Intron|intron_11_ALTTENATIVE_5SS-SKIPPED|rna-XM_006495532.5||Stau2|mRNA;Intron|intron_11_ALTTENATIVE_5SS-SKIPPED|rna-NM_001111272.1||Stau2|mRNA;Intron|intron_12_ALTTENATIVE_5SS-SKIPPED|rna-XM_006495528.5||Stau2|mRNA;Intron|intron_11_ALTTENATIVE_5SS-S…
NC_000067.7-16339728	25.6374064550269	34.4894229216935	16.7853899883603	0.486682251149018	-1.03894793306364	0.00189444497961409	0.0483637556669456	down	33	34	39	25	16	11	1.87	1.96	2.28	1.31	0.89	0.62	Intron	Intron|intron_12_ALTTENATIVE_5SS-SKIPPED|rna-NM_025303.3||Stau2|mRNA;Intron|intron_11_ALTTENATIVE_5SS-ALTTENATIVE_5SS|rna-XM_017321109.3||Stau2|mRNA;Intron|intron_11_ALTTENATIVE_5SS-SKIPPED|rna-XM_006495532.5||Stau2|mRNA;Intron|intron_11_ALTTENATIVE_5SS-SKIPPED|rna-NM_001111272.1||Stau2|mRNA;Intron|intron_12_ALTTENATIVE_5SS-SKIPPED|rna-XM_006495528.5||Stau2|mRNA;Intron|intron_11_ALTTENATIVE_5SS-S…
NC_000067.7-16375429	5.93839977922223	10.2983422289804	1.57845732946412	0.153272953487816	-2.70582495308648	0.0430085666882543	0.339586389783183	down	19	10	3	4	0	1	1.08	0.58	0.18	0.21	0	0.06	Intron,Exon,Gene	Intron|intron_11_ALTTENATIVE_5SS-SKIPPED|rna-XM_006495532.5||Stau2|mRNA;Intron|intron_12_ALTTENATIVE_5SS-SKIPPED|rna-XM_006495528.5||Stau2|mRNA;Intron|intron_11_ALTTENATIVE_5SS-SKIPPED|rna-XM_036165648.1||Stau2|mRNA;Intron|intron_13_ALTTENATIVE_5SS-SKIPPED|rna-XM_011238387.2||Stau2|mRNA;Exon|exon_2_2_RETAINED|rna-XR_003947751.1||exon-XR_003947751.1-1|;Intron|intron_11_ALTTENATIVE_5SS-SKIPPED|rna-…
NC_000067.7-16545307	12.952121786323	8.08052411130942	17.8237194613365	2.20576279654813	1.14127765464487	0.0151371305307541	0.186380138292232	up	12	8	5	24	18	13	0.68	0.46	0.29	1.25	1	0.74	Intron	Intron|intron_2_RETAINED-RETAINED|rna-XM_011238389.3||Stau2|mRNA;Intron|intron_3_ALTTENATIVE_3SS-RETAINED|rna-XM_011238388.3||Stau2|mRNA;Intron|intron_3_ALTTENATIVE_3SS-RETAINED|rna-XM_011238390.3||Stau2|mRNA;Intron|intron_2_RETAINED-RETAINED|rna-NM_001111272.1||Stau2|mRNA;Intron|intron_2_RETAINED-RETAINED|rna-XM_017321109.3||Stau2|mRNA;Intron|intron_3_ALTTENATIVE_3SS-RETAINED|rna-XM_006495528.5|…
NC_000067.7-16697387	7.13880759861336	10.9776116331788	3.30000356404793	0.30061216176331	-1.73402471783305	0.0167245017692971	0.197043753478988	down	16	13	5	2	5	3	0.91	0.75	0.29	0.1	0.28	0.17	Intergenic	Intergenic|gene-Ube2w-gene-Eloc
NC_000067.7-16856585	9.73554796229673	13.9966737829697	5.47442214162379	0.391123078704938	-1.35430542828512	0.0165983429789671	0.196241498605415	down	14	12	17	9	4	4	0.79	0.69	0.99	0.47	0.22	0.23	Intergenic	Intergenic|Gene_gene-Gm5828-Gene_rna-XR_004935544.1
NC_000067.7-16888525	18.3446791606313	29.5029981885532	7.18636013270948	0.243580672268681	-2.03752843261344	8.39143755816644e-07	0.000142721033011203	down	32	37	22	8	7	7	1.82	2.13	1.29	0.42	0.39	0.4	Gene,Intron	Gene|LOC118567657|;Intron|intron_2_RETAINED-RETAINED|rna-XR_004935544.1||exon-XR_004935544.1-1|
NC_000067.7-16958748	2.97398127573824	0.967443118214977	4.98051943326151	5.14812637506899	2.36404746895246	0.0436044783803869	0.342424031089985	up	1	2	0	3	5	7	0.06	0.12	0	0.16	0.28	0.4	Intergenic	Intergenic|Gene_rna-XR_004935544.1-gene-Jph1
NC_000067.7-17014717	5.90263146256415	9.80625124917374	1.99901167595457	0.203850750420351	-2.29441482716698	0.0038033427025225	0.0773894983308109	down	5	11	14	1	2	3	0.28	0.63	0.82	0.05	0.11	0.17	Intron	Intron|intron_5_ALTTENATIVE_5SS-SKIPPED|rna-XR_001785237.3||Jph1|mRNA
NC_000067.7-17217275	59.9449432832421	35.1709941290554	84.7188924374288	2.40877161807153	1.26829761437554	4.63006666930102e-09	2.04545621542133e-06	up	31	35	42	92	79	88	1.76	2.01	2.45	4.8	4.39	4.99	Exon	Exon|exon_4_8_RETAINED|rna-XM_036160394.1||Gdap1|mRNA;Exon|exon_2_6_RETAINED|rna-NM_010267.3||Gdap1|mRNA
NC_000067.7-17471753	11.5731565440053	16.2348210052942	6.91149208271644	0.425720251579158	-1.2320223739059	0.0137850620310253	0.175538445965506	down	20	13	17	6	7	8	1.13	0.75	0.99	0.31	0.39	0.45	Intergenic,Upstream	Intergenic|Gene_gene-Rbm6-ps1-Gene_gene-Gm6075;Upstream|189|gene-Rbm6-ps1||Gene_gene-Rbm6-ps1|pseudogene
NC_000067.7-17483305	5.88612536983779	9.12404181536318	2.6482089243124	0.290245154275083	-1.78465611379709	0.016645753499549	0.196562035480585	down	10	5	13	1	5	2	0.57	0.29	0.76	0.05	0.28	0.11	Intergenic	Intergenic|Gene_gene-Rbm6-ps1-Gene_gene-Gm6075
NC_000067.7-17704539	46.4518272960818	30.8554058350944	62.0482487570692	2.0109360767667	1.0078672222711	0.000149313139689193	0.00793515677147098	up	43	15	37	69	62	59	2.44	0.86	2.16	3.6	3.44	3.35	Downstream,Intron,Gene	Downstream|1443|rna-XR_004935553.1||exon-XR_004935553.1-1|;Intron|intron_2_RETAINED-RETAINED|rna-XR_004935552.1||exon-XR_004935552.1-1|;Downstream|1443|rna-XR_004935559.1||exon-XR_004935559.1-1|;Intron|intron_2_RETAINED-RETAINED|rna-XR_004935551.1||exon-XR_004935551.1-1|;Gene|Gm28154|;Intron|intron_1_RETAINED-RETAINED|rna-XR_004935554.1||exon-XR_004935554.1-1|;Downstream|1443|rna-XR_004935550.1||…
NC_000067.7-17843204	1.46101011642491	2.92202023284982	0	0	-Inf	0.0466959992850399	0.354488771903052	down	5	0	4	0	0	0	0.28	0	0.23	0	0	0	Intergenic	Intergenic|gene-Crispld1-Gene_gene-Gm7690
NC_000067.7-17846113	7.26109773161796	12.2483157372883	2.27387972594761	0.185648359718969	-2.42935552645347	0.0163934604335988	0.195061371250004	down	21	12	5	3	2	2	1.19	0.69	0.29	0.16	0.11	0.11	Intergenic	Intergenic|gene-Crispld1-Gene_gene-Gm7690
NC_000067.7-18084680	52.0792063532341	32.6168004521217	71.5416122543466	2.19339761296828	1.13316736343011	4.11744576985184e-06	0.000503419755089837	up	22	37	41	65	82	71	1.25	2.13	2.4	3.39	4.55	4.03	Intergenic	Intergenic|Gene_gene-Gm18775-gene-Crisp4
NC_000067.7-18107842	17.2062810110656	31.1343723364572	3.27818968567396	0.105291658050717	-3.24753695449328	2.8202147149793e-08	9.29322985354295e-06	down	43	22	31	3	4	3	2.44	1.27	1.81	0.16	0.22	0.17	Intergenic	Intergenic|Gene_gene-Gm18775-gene-Crisp4
NC_000067.7-18453664	14.6833936054199	7.07996641972628	22.2868207911135	3.14787097422069	1.65437640848619	0.00981063798012521	0.142673552461919	up	13	7	2	35	15	19	0.74	0.4	0.12	1.83	0.83	1.08	Intergenic	Intergenic|gene-Defb41-Gene_gene-Gm5252
NC_000067.7-18467129	27.2644127653185	16.8920977281243	37.6367278025126	2.22806713578562	1.15579270440404	0.000302505921148965	0.0133066450233746	up	14	24	14	41	33	41	0.79	1.38	0.82	2.14	1.83	2.33	Intergenic	Intergenic|gene-Defb41-Gene_gene-Gm5252
NC_000067.7-18562548	21.6645952002969	13.2993770772811	30.0298133233127	2.25798645671997	1.17503683293043	0.00110274680627686	0.0332873042071231	up	19	8	14	36	24	32	1.08	0.46	0.82	1.88	1.33	1.82	Intergenic	Intergenic|gene-Defb41-Gene_gene-Gm5252
NC_000067.7-18631666	17.6204944611347	11.7457410919306	23.4952478303388	2.00032059675487	1.00023124314073	0.0116304559751746	0.158244569593546	up	9	11	16	29	17	26	0.51	0.63	0.93	1.51	0.94	1.47	Intergenic	Intergenic|gene-Defb41-Gene_gene-Gm5252
NC_000067.7-18659893	3.38579743187645	6.15381973726717	0.617775126485719	0.100388888992719	-3.31632849374765	0.00519404586403066	0.0948751940222442	down	7	8	4	2	0	0	0.4	0.46	0.23	0.1	0	0	Intergenic	Intergenic|gene-Defb41-Gene_gene-Gm5252
NC_000067.7-18709920	4.09667442128716	0.987772222868564	7.20557661970575	7.29477550885184	2.86686358098764	0.00407372344633715	0.0808123857333832	up	0	1	2	6	11	5	0	0.06	0.12	0.31	0.61	0.28	Intergenic	Intergenic|gene-Defb41-Gene_gene-Gm5252
NC_000067.7-18990546	7.16615137780127	10.4337405520652	3.89856220353738	0.373649525219001	-1.42024240575922	0.0331648570330608	0.29557026870616	down	9	9	14	6	1	5	0.51	0.52	0.82	0.31	0.06	0.28	Intergenic	Intergenic|Gene_gene-Gm5252-Gene_gene-Gm24075
NC_000067.7-19039745	126.087375082819	78.2789441911422	173.895805974496	2.22148890447316	1.15152693563037	2.15190364826459e-10	1.53011182103855e-07	up	64	70	106	202	164	167	3.63	4.03	6.19	10.55	9.11	9.47	Intergenic,Downstream	Intergenic|Gene_gene-Gm5252-Gene_gene-Gm24075;Downstream|237|gene-Gm24075||Gene_gene-Gm24075|pseudogene
NC_000067.7-19127894	23.8178816731072	34.0170108128973	13.6187525333172	0.400351242154227	-1.3206618124856	0.000467724026720589	0.0182053225808273	down	44	34	27	9	11	21	2.5	1.96	1.58	0.47	0.61	1.19	Intergenic	Intergenic|gene-Gm28343-Gene_rna-NR_151619.1
NC_000067.7-19171007	10.2955741610467	5.83189322343376	14.7592550986596	2.53078280640562	1.3395836996387	0.0135540985534469	0.173964502502038	up	8	5	5	14	16	15	0.45	0.29	0.29	0.73	0.89	0.85	Intron,Gene	Intron|intron_1_RETAINED-RETAINED|rna-NR_151619.1||exon-NR_151619.1-1|;Gene|Gm15825|
NC_000067.7-19174445	6.94820510501906	1.93194620681782	11.9644640032203	6.19295918333431	2.6306289375466	0.0262905238201722	0.256823069114176	up	4	1	1	4	20	12	0.23	0.06	0.06	0.21	1.11	0.68	SpliceSiteDonor,Intron,Gene	SpliceSiteDonor|intron_2_ALTTENATIVE_3SS-RETAINED|rna-NM_001379074.1||Tfap2d|mRNA;SpliceSiteDonor|intron_2_ALTTENATIVE_3SS-RETAINED|rna-XM_006495498.4||Tfap2d|mRNA;Intron|intron_1_RETAINED-RETAINED|rna-NR_151619.1||exon-NR_151619.1-1|;Gene|Gm15825|;SpliceSiteDonor|intron_1_ALTTENATIVE_3SS-RETAINED|rna-NM_001379073.1||Tfap2d|mRNA;SpliceSiteDonor|intron_2_ALTTENATIVE_3SS-RETAINED|rna-NM_153154.3||T…
NC_000067.7-19174456	6.94820510501906	1.93194620681782	11.9644640032203	6.19295918333431	2.6306289375466	0.0262905238201722	0.256823069114176	up	4	1	1	4	20	12	0.23	0.06	0.06	0.21	1.11	0.68	SpliceSiteDonor,Intron,Gene	SpliceSiteDonor|intron_2_ALTTENATIVE_3SS-RETAINED|rna-NM_001379074.1||Tfap2d|mRNA;SpliceSiteDonor|intron_2_ALTTENATIVE_3SS-RETAINED|rna-XM_006495498.4||Tfap2d|mRNA;Intron|intron_1_RETAINED-RETAINED|rna-NR_151619.1||exon-NR_151619.1-1|;Gene|Gm15825|;SpliceSiteDonor|intron_1_ALTTENATIVE_3SS-RETAINED|rna-NM_001379073.1||Tfap2d|mRNA;SpliceSiteDonor|intron_2_ALTTENATIVE_3SS-RETAINED|rna-NM_153154.3||T…
NC_000067.7-19218845	7.0422082350297	3.85110694492106	10.2333095251383	2.65723846974291	1.40992770606606	0.0491770490922483	0.365099571037935	up	9	2	1	7	13	11	0.51	0.12	0.06	0.37	0.72	0.62	Intron	Intron|intron_6_RETAINED-ALTTENATIVE_5SS|rna-NM_001379073.1||Tfap2d|mRNA;Intron|intron_7_RETAINED-ALTTENATIVE_5SS|rna-NM_153154.3||Tfap2d|mRNA;Intron|intron_7_RETAINED-ALTTENATIVE_5SS|rna-NM_001379074.1||Tfap2d|mRNA;Intron|intron_7_RETAINED-ALTTENATIVE_5SS|rna-XM_006495498.4||Tfap2d|mRNA
NC_000067.7-19277862	11.5204297184674	7.45700018829618	15.5838592486387	2.08982953669462	1.06338526929423	0.0379074030741266	0.318834224801948	up	13	1	9	20	16	12	0.74	0.06	0.53	1.04	0.89	0.68	Upstream,Intergenic	Upstream|1270|rna-XM_030252835.2||Tfap2b|mRNA;Upstream|1276|rna-NM_009334.3||Tfap2b|mRNA;Upstream|1292|rna-XM_006495494.5||Tfap2b|mRNA;Intergenic|gene-Tfap2d-gene-Tfap2b;Upstream|1276|rna-NM_001286340.1||Tfap2b|mRNA;Upstream|1292|rna-XM_006495491.5||Tfap2b|mRNA;Upstream|1639|rna-XM_030252837.1||Tfap2b|mRNA
NC_000067.7-19279719	5.29354699535316	1.92964440365438	8.65744958705194	4.48655180750213	2.16560707048854	0.0160398021119448	0.192539657378914	up	3	3	0	4	10	12	0.17	0.17	0	0.21	0.56	0.68	Intron,Upstream,SpliceSiteDonor	Intron|intron_1_ALTTENATIVE_3SS-ALTTENATIVE_3SS|rna-XM_006495494.5||Tfap2b|mRNA;Intron|intron_1_ALTTENATIVE_3SS-RETAINED|rna-NM_009334.3||Tfap2b|mRNA;Intron|intron_1_ALTTENATIVE_3SS-ALTTENATIVE_3SS|rna-XM_006495491.5||Tfap2b|mRNA;Intron|intron_1_ALTTENATIVE_3SS-RETAINED|rna-NM_001286340.1||Tfap2b|mRNA;Upstream|647|rna-XM_006495495.3||Tfap2b|mRNA;SpliceSiteDonor|intron_1_ALTTENATIVE_PROMOMOTER-ALT…
NC_000067.7-19280190	4.12854654125916	0.637972968442556	7.61912011407577	11.9427005389834	3.5780571972915	0.00103067411266632	0.0318418683598791	up	2	0	0	5	8	10	0.11	0	0	0.26	0.44	0.57	Intron,Exon,Utr5prime,Upstream	Intron|intron_1_ALTTENATIVE_3SS-ALTTENATIVE_3SS|rna-XM_006495494.5||Tfap2b|mRNA;Intron|intron_1_ALTTENATIVE_3SS-RETAINED|rna-NM_009334.3||Tfap2b|mRNA;Intron|intron_1_ALTTENATIVE_3SS-ALTTENATIVE_3SS|rna-XM_006495491.5||Tfap2b|mRNA;Exon|exon_1_9_ALTTENATIVE_PROMOMOTER|rna-XM_030252837.1||Tfap2b|mRNA;Utr5prime|exon_1_9_ALTTENATIVE_PROMOMOTER|rna-XM_030252837.1||Tfap2b|mRNA;Upstream|176|rna-XM_006495…
NC_000067.7-19280672	2.96960919372078	0.995315858807572	4.94390252863398	4.96716945167233	2.31242396419359	0.0436666944484486	0.342654327401949	up	0	0	3	3	8	4	0	0	0.18	0.16	0.44	0.23	Upstream,Intron,SpliceSiteDonor	Upstream|1606|rna-NM_001025305.2||Tfap2b|mRNA;Intron|intron_1_ALTTENATIVE_3SS-RETAINED|rna-NM_009334.3||Tfap2b|mRNA;SpliceSiteDonor|intron_2_ALTTENATIVE_3SS-RETAINED|rna-XM_006495491.5||Tfap2b|mRNA;SpliceSiteDonor|intron_2_ALTTENATIVE_3SS-RETAINED|rna-XM_006495494.5||Tfap2b|mRNA;SpliceSiteDonor|intron_1_ALTTENATIVE_3SS-RETAINED|rna-NM_001025305.2||Tfap2b|mRNA;Intron|intron_1_ALTTENATIVE_3SS-RETAI…
NC_000067.7-19283397	2.79708514415542	0.331771952935857	5.26239833537498	15.861492476407	3.98745662173042	0.0260851140683914	0.255788925814094	up	0	0	1	3	10	3	0	0	0.06	0.16	0.56	0.17	Intron	Intron|intron_2_ALTTENATIVE_3SS-RETAINED|rna-XM_006495491.5||Tfap2b|mRNA;Intron|intron_2_ALTTENATIVE_3SS-RETAINED|rna-XM_006495495.3||Tfap2b|mRNA;Intron|intron_1_ALTTENATIVE_3SS-RETAINED|rna-NM_009334.3||Tfap2b|mRNA;Intron|intron_1_ALTTENATIVE_3SS-RETAINED|rna-NM_001025305.2||Tfap2b|mRNA;Intron|intron_1_ALTTENATIVE_3SS-RETAINED|rna-NM_001286340.1||Tfap2b|mRNA;Intron|intron_2_ALTTENATIVE_3SS-RETAI…
NC_000067.7-19284178	8.89305478767674	2.30961820183642	15.4764913735171	6.70088734199072	2.74435215215626	2.1411753684722e-05	0.0018242731656561	up	1	0	6	12	19	16	0.06	0	0.35	0.63	1.05	0.91	SpliceSiteDonor	SpliceSiteDonor|intron_2_RETAINED-RETAINED|rna-NM_001025305.2||Tfap2b|mRNA;SpliceSiteDonor|intron_2_RETAINED-RETAINED|rna-NM_001286340.1||Tfap2b|mRNA;SpliceSiteDonor|intron_3_RETAINED-RETAINED|rna-XM_030252837.1||Tfap2b|mRNA;SpliceSiteDonor|intron_2_RETAINED-RETAINED|rna-XM_030252835.2||Tfap2b|mRNA;SpliceSiteDonor|intron_3_RETAINED-RETAINED|rna-XM_006495495.3||Tfap2b|mRNA;SpliceSiteDonor|intron_3…
NC_000067.7-19284573	3.59422952450461	0.974986754153985	6.21347229485524	6.37287867592292	2.67194519561426	0.0116070545675495	0.158051668743291	up	1	1	1	6	8	5	0.06	0.06	0.06	0.31	0.44	0.28	Exon	Exon|exon_2_9_RETAINED|rna-XM_030252835.2||Tfap2b|mRNA;Exon|exon_3_10_RETAINED|rna-XM_006495491.5||Tfap2b|mRNA;Exon|exon_3_9_RETAINED|rna-XM_006495494.5||Tfap2b|mRNA;Exon|exon_2_7_RETAINED|rna-NM_009334.3||Tfap2b|mRNA;Exon|exon_2_7_RETAINED|rna-NM_001025305.2||Tfap2b|mRNA;Exon|exon_2_8_RETAINED|rna-NM_001286340.1||Tfap2b|mRNA;Exon|exon_3_9_RETAINED|rna-XM_006495495.3||Tfap2b|mRNA;Exon|exon_3_9_RE…
NC_000067.7-19284615	6.28858953416937	2.91971842968638	9.65746063865235	3.30766848626896	1.72581464648542	0.0149004736327925	0.184662627450878	up	4	2	3	16	7	7	0.23	0.12	0.18	0.84	0.39	0.4	Exon	Exon|exon_2_9_RETAINED|rna-XM_030252835.2||Tfap2b|mRNA;Exon|exon_3_10_RETAINED|rna-XM_006495491.5||Tfap2b|mRNA;Exon|exon_3_9_RETAINED|rna-XM_006495494.5||Tfap2b|mRNA;Exon|exon_2_7_RETAINED|rna-NM_009334.3||Tfap2b|mRNA;Exon|exon_2_7_RETAINED|rna-NM_001025305.2||Tfap2b|mRNA;Exon|exon_2_8_RETAINED|rna-NM_001286340.1||Tfap2b|mRNA;Exon|exon_3_9_RETAINED|rna-XM_006495495.3||Tfap2b|mRNA;Exon|exon_3_9_RE…
NC_000067.7-19292573	15.931143434931	9.39316287762353	22.4691239922384	2.39207222156922	1.25826094811747	0.0112569233073293	0.154802541119962	up	9	15	5	30	14	25	0.51	0.86	0.29	1.57	0.78	1.42	Intron	Intron|intron_3_RETAINED-RETAINED|rna-XM_030252835.2||Tfap2b|mRNA;Intron|intron_3_RETAINED-RETAINED|rna-NM_001286340.1||Tfap2b|mRNA;Intron|intron_3_RETAINED-RETAINED|rna-NM_009334.3||Tfap2b|mRNA;Intron|intron_3_RETAINED-RETAINED|rna-NM_001025305.2||Tfap2b|mRNA;Intron|intron_4_RETAINED-RETAINED|rna-XM_006495494.5||Tfap2b|mRNA;Intron|intron_4_RETAINED-RETAINED|rna-XM_006495491.5||Tfap2b|mRNA;Intron…
NC_000067.7-19295602	4.08337475008221	0.318986484221278	7.84776301594315	24.6021803560154	4.62071427424938	0.000190020540979165	0.00942701743486762	up	1	0	0	8	9	7	0.06	0	0	0.42	0.5	0.4	Intron	Intron|intron_3_RETAINED-RETAINED|rna-XM_030252835.2||Tfap2b|mRNA;Intron|intron_3_RETAINED-RETAINED|rna-NM_001286340.1||Tfap2b|mRNA;Intron|intron_3_RETAINED-RETAINED|rna-NM_009334.3||Tfap2b|mRNA;Intron|intron_3_RETAINED-RETAINED|rna-NM_001025305.2||Tfap2b|mRNA;Intron|intron_4_RETAINED-RETAINED|rna-XM_006495494.5||Tfap2b|mRNA;Intron|intron_4_RETAINED-RETAINED|rna-XM_006495491.5||Tfap2b|mRNA;Intron…
NC_000067.7-19297028	5.21625137482429	2.61875924695526	7.81374350269333	2.98375786616433	1.57713046472936	0.0447415689403923	0.346431198449713	up	1	3	4	9	9	6	0.06	0.17	0.23	0.47	0.5	0.34	Intron	Intron|intron_5_RETAINED-RETAINED|rna-XM_006495491.5||Tfap2b|mRNA;Intron|intron_4_RETAINED-RETAINED|rna-NM_001286340.1||Tfap2b|mRNA;Intron|intron_5_RETAINED-RETAINED|rna-XM_006495495.3||Tfap2b|mRNA;Intron|intron_4_RETAINED-RETAINED|rna-NM_001025305.2||Tfap2b|mRNA;Intron|intron_4_RETAINED-RETAINED|rna-XM_030252835.2||Tfap2b|mRNA;Intron|intron_5_RETAINED-RETAINED|rna-XM_030252837.1||Tfap2b|mRNA;Int…
NC_000067.7-19304357	1.62818790364999	0	3.25637580729998	Inf	Inf	0.015780900836657	0.19081124254529	up	0	0	0	4	3	3	0	0	0	0.21	0.17	0.17	Gene	Gene|Tfap2b|mRNA
NC_000067.7-19304414	19.2558659629802	10.1380232021096	28.3737087238508	2.79874174266504	1.48477836659417	0.000118226271412742	0.00665743458875877	up	5	11	15	35	22	30	0.28	0.63	0.88	1.83	1.22	1.7	Gene	Gene|Tfap2b|mRNA
NC_000067.7-19304811	1.45063154796573	0	2.90126309593146	Inf	Inf	0.0250808038558324	0.250523492572867	up	0	0	0	4	4	1	0	0	0	0.21	0.22	0.06	Gene	Gene|Tfap2b|mRNA
NC_000067.7-19307726	34.6800065970857	21.7326404726286	47.6273727215428	2.1915133957849	1.1319274974678	0.00207214001347091	0.0515026374718312	up	27	20	20	49	35	61	1.53	1.15	1.17	2.56	1.94	3.46	Utr3prime,Exon,Downstream	Utr3prime|exon_7_7_ALTTENATIVE_3SS|rna-NM_009334.3||Tfap2b|mRNA;Exon|exon_9_9_ALTTENATIVE_5SS|rna-XM_030252837.1||Tfap2b|mRNA;Utr3prime|exon_9_9_ALTTENATIVE_5SS|rna-XM_006495494.5||Tfap2b|mRNA;Exon|exon_9_9_ALTTENATIVE_5SS|rna-XM_006495494.5||Tfap2b|mRNA;Utr3prime|exon_9_9_ALTTENATIVE_5SS|rna-XM_006495495.3||Tfap2b|mRNA;Exon|exon_8_8_ALTTENATIVE_3SS|rna-NM_001286340.1||Tfap2b|mRNA;Exon|exon_7_7_A…
NC_000067.7-19405398	2.12548878144318	3.92027612126953	0.330701441616836	0.0843566706494498	-3.56735403314849	0.0259241513718988	0.254894444171776	down	3	3	6	0	1	0	0.17	0.17	0.35	0	0.06	0	Intergenic,Downstream	Intergenic|Gene_gene-Gm4849-Gene_rna-XR_373234.2;Downstream|1499|gene-Gm4849||Gene_gene-Gm4849|pseudogene
NC_000067.7-19512064	2.94098229348653	5.55126314535622	0.330701441616836	0.0595722870556905	-4.0692148427368	0.00355137275581814	0.0739791351571911	down	4	5	8	0	1	0	0.23	0.29	0.47	0	0.06	0	Intergenic	Intergenic|Gene_gene-Gm4849-Gene_rna-XR_373234.2
NC_000067.7-19654023	22.4860919675104	12.6980969382675	32.2740869967532	2.54164755188556	1.34576398691244	0.000144089363119054	0.00772058941639592	up	10	15	14	37	34	28	0.57	0.86	0.82	1.93	1.89	1.59	Intergenic	Intergenic|Gene_gene-Gm4849-Gene_rna-XR_373234.2
NC_000067.7-19726596	2.30684588224871	0.318986484221278	4.29470528027615	13.4635963989526	3.75099192934486	0.0166007366038493	0.196245380865582	up	1	0	0	3	5	5	0.06	0	0	0.16	0.28	0.28	Intergenic	Intergenic|Gene_rna-XR_373234.2-gene-Pkhd1
NC_000067.7-20004000	17.3573112512977	23.6960376760999	11.0185848264955	0.464996932276527	-1.10470689652485	0.00503413672380916	0.0931029815054087	down	25	27	21	3	16	14	1.42	1.55	1.23	0.16	0.89	0.79	Intergenic	Intergenic|Gene_rna-XR_373234.2-gene-Pkhd1
NC_000067.7-20021648	38.4594428349981	23.7593267932241	53.1595588767721	2.23741856574542	1.16183517425031	1.27887514796695e-05	0.00122266219259267	up	23	22	28	61	54	48	1.3	1.27	1.64	3.19	3	2.72	Intergenic	Intergenic|Gene_rna-XR_373234.2-gene-Pkhd1
NC_000067.7-20022024	29.0231326767847	13.9071755019676	44.1390898516018	3.17383568254797	1.66622743815745	1.73864450704186e-07	4.00994646760473e-05	up	21	12	10	45	51	39	1.19	0.69	0.58	2.35	2.83	2.21	Intergenic	Intergenic|Gene_rna-XR_373234.2-gene-Pkhd1
NC_000067.7-20038247	10.4070145979381	5.55126314535622	15.26276605052	2.7494221857034	1.45912845594304	0.00609772623924943	0.105444813718555	up	4	5	8	19	17	11	0.23	0.29	0.47	0.99	0.94	0.62	Intergenic	Intergenic|Gene_rna-XR_373234.2-gene-Pkhd1
NC_000067.7-20209263	7.10090668082636	11.6434573422139	2.55835601943878	0.219724772826997	-2.18623055958292	0.00176752712498551	0.0460481324550325	down	17	11	8	4	4	0	0.96	0.63	0.47	0.21	0.22	0	Intron	Intron|intron_60_SKIPPED-SKIPPED|rna-NM_153179.3||Pkhd1|mRNA
NC_000067.7-20295178	5.34255263943693	8.08052411130942	2.60458116756444	0.322328246495682	-1.63339747368312	0.0370730721158222	0.3148570863685	down	12	8	5	3	3	2	0.68	0.46	0.29	0.16	0.17	0.11	Intron	Intron|intron_53_SKIPPED-SKIPPED|rna-XM_011238384.3||Pkhd1|mRNA;Intron|intron_53_SKIPPED-SKIPPED|rna-NM_153179.3||Pkhd1|mRNA
NC_000067.7-20426742	17.079576686709	9.07583997011699	25.083313403301	2.76374566826763	1.46662485884794	0.000380348701051781	0.0157211799146697	up	12	8	8	32	19	26	0.68	0.46	0.47	1.67	1.05	1.47	Intron,SpliceSiteDonor,Gene	Intron|intron_46_RETAINED-ALTTENATIVE_5SS|rna-NM_153179.3||Pkhd1|mRNA;Intron|intron_46_RETAINED-ALTTENATIVE_5SS|rna-XM_011238384.3||Pkhd1|mRNA;SpliceSiteDonor|intron_1_RETAINED-RETAINED|rna-NR_045734.1||exon-NR_045734.1-1|;Intron|intron_46_RETAINED-ALTTENATIVE_5SS|rna-XM_006495521.2||Pkhd1|mRNA;Gene|4930486I03Rik|;Intron|intron_46_RETAINED-SKIPPED|rna-XM_011238385.1||Pkhd1|mRNA
NC_000067.7-20457619	12.4079213348307	6.80982000719988	18.0060226624614	2.64412607725667	1.40279096909085	0.0042125654321576	0.0823805635759347	up	7	9	5	19	17	19	0.4	0.52	0.29	0.99	0.94	1.08	Intron,Gene	Intron|intron_2_RETAINED-RETAINED|rna-NR_045734.1||exon-NR_045734.1-1|;Intron|intron_39_RETAINED-RETAINED|rna-XM_011238384.3||Pkhd1|mRNA;Intron|intron_39_RETAINED-RETAINED|rna-NM_153179.3||Pkhd1|mRNA;Intron|intron_39_RETAINED-RETAINED|rna-XM_006495521.2||Pkhd1|mRNA;Gene|4930486I03Rik|;Intron|intron_39_RETAINED-RETAINED|rna-XM_011238385.1||Pkhd1|mRNA
NC_000067.7-20520502	3.98078541091439	0.663543905871715	7.29802691595707	10.9985591780388	3.45924263656039	0.00149854719451715	0.0414147553947775	up	0	0	2	4	9	9	0	0	0.12	0.21	0.5	0.51	Exon	Exon|exon_36_48_RETAINED|rna-XM_011238385.1||Pkhd1|mRNA;Exon|exon_36_54_RETAINED|rna-XM_006495521.2||Pkhd1|mRNA;Exon|exon_36_67_RETAINED|rna-NM_153179.3||Pkhd1|mRNA;Exon|exon_36_61_RETAINED|rna-XM_011238384.3||Pkhd1|mRNA
NC_000067.7-20548141	2.33711463069818	0	4.67422926139635	Inf	Inf	0.0219588846645269	0.23294343445025	up	0	0	0	3	2	9	0	0	0	0.16	0.11	0.51	Intron	Intron|intron_35_RETAINED-RETAINED|rna-XM_011238385.1||Pkhd1|mRNA;Intron|intron_35_RETAINED-RETAINED|rna-NM_153179.3||Pkhd1|mRNA;Intron|intron_35_RETAINED-RETAINED|rna-XM_011238384.3||Pkhd1|mRNA;Intron|intron_35_RETAINED-RETAINED|rna-XM_006495521.2||Pkhd1|mRNA
NC_000067.7-20572283	12.859304995618	18.843734813147	6.87487517808891	0.364836124380843	-1.45467950934072	0.00244272472120642	0.0575062487926801	down	20	19	19	6	10	5	1.13	1.09	1.11	0.31	0.56	0.28	Intron	Intron|intron_35_RETAINED-RETAINED|rna-XM_011238385.1||Pkhd1|mRNA;Intron|intron_35_RETAINED-RETAINED|rna-NM_153179.3||Pkhd1|mRNA;Intron|intron_35_RETAINED-RETAINED|rna-XM_011238384.3||Pkhd1|mRNA;Intron|intron_35_RETAINED-RETAINED|rna-XM_006495521.2||Pkhd1|mRNA
NC_000067.7-20593604	69.2263934366524	44.3786541661963	94.0741327071084	2.11980589485216	1.08393216697959	0.0119084638411654	0.16052890002702	up	38	34	64	78	82	125	2.16	1.96	3.74	4.07	4.55	7.09	Exon	Exon|exon_32_54_RETAINED|rna-XM_006495521.2||Pkhd1|mRNA;Exon|exon_32_67_RETAINED|rna-NM_153179.3||Pkhd1|mRNA;Exon|exon_32_48_RETAINED|rna-XM_011238385.1||Pkhd1|mRNA;Exon|exon_32_61_RETAINED|rna-XM_011238384.3||Pkhd1|mRNA
NC_000067.7-20621169	4.34685443151262	7.73302666004685	0.960682202978397	0.124231073447842	-3.00890202034572	0.0338264977549832	0.298058941018762	down	15	5	4	2	0	1	0.85	0.29	0.23	0.1	0	0.06	Exon	Exon|exon_24_61_RETAINED|rna-XM_011238384.3||Pkhd1|mRNA;Exon|exon_24_67_RETAINED|rna-NM_153179.3||Pkhd1|mRNA;Exon|exon_24_48_RETAINED|rna-XM_011238385.1||Pkhd1|mRNA;Exon|exon_24_54_RETAINED|rna-XM_006495521.2||Pkhd1|mRNA
NC_000067.7-20625364	12.9606669417402	17.8641444526661	8.05718943081426	0.451025765726596	-1.14871824228431	0.0168333369873408	0.197727108601309	down	17	22	16	13	6	6	0.96	1.27	0.93	0.68	0.33	0.34	Exon	Exon|exon_22_54_RETAINED|rna-XM_006495521.2||Pkhd1|mRNA;Exon|exon_22_48_RETAINED|rna-XM_011238385.1||Pkhd1|mRNA;Exon|exon_22_67_RETAINED|rna-NM_153179.3||Pkhd1|mRNA;Exon|exon_22_61_RETAINED|rna-XM_011238384.3||Pkhd1|mRNA
NC_000067.7-20628867	9.94921134084009	14.2372838781887	5.66113880349145	0.397627725339116	-1.33050973986164	0.0453931560622683	0.349501488075294	down	17	19	8	1	11	5	0.96	1.09	0.47	0.05	0.61	0.28	Exon	Exon|exon_21_48_RETAINED|rna-XM_011238385.1||Pkhd1|mRNA;Exon|exon_21_67_RETAINED|rna-NM_153179.3||Pkhd1|mRNA;Exon|exon_21_61_RETAINED|rna-XM_011238384.3||Pkhd1|mRNA;Exon|exon_21_54_RETAINED|rna-XM_006495521.2||Pkhd1|mRNA
NC_000067.7-20643253	2.10339312928567	4.20678625857134	0	0	-Inf	0.0443143384525329	0.344694045018376	down	3	9	1	0	0	0	0.17	0.52	0.06	0	0	0	Intron	Intron|intron_11_RETAINED-RETAINED|rna-NM_153179.3||Pkhd1|mRNA;Intron|intron_11_RETAINED-RETAINED|rna-XM_006495521.2||Pkhd1|mRNA;Intron|intron_11_RETAINED-RETAINED|rna-XM_011238384.3||Pkhd1|mRNA;Intron|intron_11_RETAINED-RETAINED|rna-XM_011238385.1||Pkhd1|mRNA
NC_000067.7-20770565	2.62261145518746	4.58382002714124	0.661402883233672	0.144290761704744	-2.79294916144363	0.035607416076043	0.307052176982852	down	3	3	8	0	2	0	0.17	0.17	0.47	0	0.11	0	Intergenic	Intergenic|Gene_rna-NR_131249.1-gene-Il17a
NC_000067.7-20849936	6.70206863484231	9.77083487264214	3.63330239704248	0.371851785891454	-1.4272003938978	0.0362510479969587	0.310863815017911	down	6	14	10	3	3	5	0.34	0.81	0.58	0.16	0.17	0.28	Intron	Intron|intron_1_ALTTENATIVE_3SS-RETAINED|rna-NM_145856.2||Il17f|mRNA;Intron|intron_2_ALTTENATIVE_3SS-RETAINED|rna-XM_006495523.2||Il17f|mRNA
NC_000067.7-20867969	5.40731114840727	8.46049790949146	2.35412438732309	0.278248917795027	-1.84555201844244	0.0173999135300418	0.201581711408806	down	10	5	11	1	1	5	0.57	0.29	0.64	0.05	0.06	0.28	Intergenic	Intergenic|gene-Il17f-gene-Mcm3
NC_000067.7-20906380	2.60092431775147	4.89296107226008	0.308887563242859	0.0631289639711324	-3.98555411499212	0.00797262297345947	0.124857083548397	down	3	6	6	1	0	0	0.17	0.35	0.35	0.05	0	0	Intergenic	Intergenic|Gene_gene-Gm20587-gene-Gm24723
NC_000067.7-20938057	4.88262103286402	7.45994021790832	2.30530184781972	0.309024171840629	-1.69420840487841	0.0396112705712549	0.325030255417511	down	11	4	8	1	5	1	0.62	0.23	0.47	0.05	0.28	0.06	Intergenic	Intergenic|gene-Gm24723-Gene_rna-NR_040492.1
NC_000067.7-21079048	4.85997536613267	7.45827664119358	2.26167409107177	0.303243523923486	-1.72145125944507	0.0398125728873799	0.325800552228928	down	7	11	5	3	3	1	0.4	0.63	0.29	0.16	0.17	0.06	Intron	Intron|intron_4_RETAINED-RETAINED|rna-NM_177409.3||Tram2|mRNA
NC_000067.7-21096943	8.13249266208947	14.2877875265983	1.97719779758059	0.138383762629435	-2.85325342177014	3.02621011212167e-05	0.00237222736045785	down	16	14	14	2	1	3	0.91	0.81	0.82	0.1	0.06	0.17	Intron	Intron|intron_2_RETAINED-RETAINED|rna-NM_177409.3||Tram2|mRNA
NC_000067.7-21123438	9.94668791671486	18.225065599092	1.66831023433773	0.0915393267182999	-3.449464508976	0.000894177590645571	0.0288743477264277	down	10	30	16	1	1	3	0.57	1.73	0.93	0.05	0.06	0.17	Intron	Intron|intron_1_RETAINED-RETAINED|rna-NM_177409.3||Tram2|mRNA
NC_000067.7-21131456	2.94498229582586	4.89526287542351	0.994701716228216	0.203196792805976	-2.29905046364062	0.0459691309972755	0.351826597057306	down	4	4	7	1	0	2	0.23	0.23	0.41	0.05	0	0.11	Intron	Intron|intron_1_RETAINED-RETAINED|rna-NM_177409.3||Tram2|mRNA
NC_000067.7-21144045	7.6338217095792	11.7119882921137	3.55565512704471	0.303591075943861	-1.71979871151461	0.00836774707237459	0.128786229933036	down	14	7	15	6	1	4	0.79	0.4	0.88	0.31	0.06	0.23	Intron	Intron|intron_1_RETAINED-RETAINED|rna-NM_177409.3||Tram2|mRNA
NC_000067.7-21144085	7.77686125875487	11.4169091686068	4.1368133489029	0.362340918002389	-1.46458036095416	0.0241932237552126	0.246782687330862	down	7	14	14	8	4	1	0.4	0.81	0.82	0.42	0.22	0.06	Intron	Intron|intron_1_RETAINED-RETAINED|rna-NM_177409.3||Tram2|mRNA
NC_000067.7-21168821	11.0077838137619	17.2173513953872	4.79821623213657	0.278684922085176	-1.84329314562608	0.000664247145838941	0.0234592628634031	down	21	13	19	8	6	1	1.19	0.75	1.11	0.42	0.33	0.06	Intergenic	Intergenic|gene-Tram2-gene-Tmem14a
NC_000067.7-21169556	6.47231129967117	10.7143706301427	2.23025196919965	0.208155200728757	-2.26426849042386	0.00232347968912171	0.0556078545092593	down	13	9	11	5	0	2	0.74	0.52	0.64	0.26	0	0.11	Intergenic	Intergenic|gene-Tram2-gene-Tmem14a
NC_000067.7-21339130	5.14426767561204	8.70046977826183	1.58806557296225	0.182526416783843	-2.45382281662067	0.0383715660257712	0.320809281752188	down	16	7	4	3	2	0	0.91	0.4	0.23	0.16	0.11	0	Gene,Intron	Gene|Gm28836|;Intron|intron_1_RETAINED-RETAINED|rna-XR_373236.3||exon-XR_373236.3-1|
NC_000067.7-21352221	12.6397586162848	7.81792133472203	17.4615958978475	2.23353435654241	1.15932844655169	0.0138052625832285	0.175686900474153	up	6	9	9	26	14	14	0.34	0.52	0.53	1.36	0.78	0.79	Intergenic	Intergenic|gene-Gm7094-Gene_gene-Gm4956
NC_000067.7-21414375	5.36721801402451	8.44835066722558	2.28608536082345	0.270595463051985	-1.8857904443655	0.0175822509657366	0.202621536780156	down	8	10	8	3	1	3	0.45	0.58	0.47	0.16	0.06	0.17	Intergenic	Intergenic|Gene_gene-Gm21909-gene-Khdc1a
NC_000067.7-21443134	14.6429713801249	19.8623198062203	9.42362295402956	0.474447247147756	-1.07568040913565	0.0160893538321559	0.192887788714215	down	17	21	23	11	12	6	0.96	1.21	1.34	0.57	0.67	0.34	Transcript,Gene,Intron	Transcript|gene-Gm2709||Gene_gene-Gm2709|pseudogene;Gene|Gm33147|;Intron|intron_1_RETAINED-RETAINED|rna-XR_001778839.1||exon-XR_001778839.1-1|
NC_000067.7-21457820	9.47311045571045	14.3766475811517	4.56957333026919	0.317846932289003	-1.65359593061154	0.0240119178710671	0.245835274748296	down	12	9	23	5	5	4	0.68	0.52	1.34	0.26	0.28	0.23	Intergenic,Downstream	Intergenic|gene-Khdc1b-gene-Kcnq5;Downstream|1212|rna-NM_001113187.1||Khdc1b|mRNA
NC_000067.7-21590749	23.2625607061727	14.5887467093295	31.936374703016	2.18911023265574	1.13034460326335	0.00108018023823548	0.0328575726946688	up	19	13	13	39	28	31	1.08	0.75	0.76	2.04	1.55	1.76	Intron	Intron|intron_3_RETAINED-RETAINED|rna-NM_001160139.1||Kcnq5|mRNA;Intron|intron_3_RETAINED-RETAINED|rna-NM_023872.3||Kcnq5|mRNA;Intron|intron_3_RETAINED-RETAINED|rna-NM_001310477.1||Kcnq5|mRNA;Intron|intron_3_RETAINED-RETAINED|rna-XM_036164276.1||Kcnq5|mRNA
NC_000067.7-21746261	17.0550196439466	23.1393811262717	10.9706581616216	0.474111995552286	-1.07670019959807	0.00965931689653874	0.14131234383817	down	19	23	29	17	9	8	1.08	1.32	1.69	0.89	0.5	0.45	Intron	Intron|intron_1_ALTTENATIVE_3SS-RETAINED|rna-NM_023872.3||Kcnq5|mRNA;Intron|intron_1_ALTTENATIVE_3SS-RETAINED|rna-NM_001160139.1||Kcnq5|mRNA;Intron|intron_1_ALTTENATIVE_3SS-RETAINED|rna-NM_001310477.1||Kcnq5|mRNA
NC_000067.7-21853791	4.86693916823294	7.44779297564244	2.28608536082345	0.30694802719409	-1.70393369745776	0.0397504548861403	0.32557260313599	down	9	9	5	3	1	3	0.51	0.52	0.29	0.16	0.06	0.17	Intron	Intron|intron_1_ALTTENATIVE_3SS-RETAINED|rna-NM_023872.3||Kcnq5|mRNA;Intron|intron_1_ALTTENATIVE_3SS-RETAINED|rna-NM_001160139.1||Kcnq5|mRNA;Intron|intron_1_ALTTENATIVE_3SS-RETAINED|rna-NM_001310477.1||Kcnq5|mRNA
NC_000067.7-21900550	36.5658108957027	24.3671252179106	48.7644965734948	2.00124126820062	1.00089510800017	0.000251884932436632	0.0116057744127476	up	25	26	24	48	57	44	1.42	1.5	1.4	2.51	3.16	2.5	Intron	Intron|intron_1_ALTTENATIVE_3SS-RETAINED|rna-NM_023872.3||Kcnq5|mRNA;Intron|intron_1_ALTTENATIVE_3SS-RETAINED|rna-NM_001160139.1||Kcnq5|mRNA;Intron|intron_1_ALTTENATIVE_3SS-RETAINED|rna-NM_001310477.1||Kcnq5|mRNA
NC_000067.7-22185171	3.09313088772301	5.20376569409365	0.982496081352374	0.188804826948208	-2.40503244604977	0.033420233797169	0.296567178033088	down	7	2	7	1	1	1	0.4	0.12	0.41	0.05	0.06	0.06	Intergenic	Intergenic|Gene_gene-Gm5696-gene-Rims1
NC_000067.7-22278586	26.0483054112171	14.9519696589188	37.1446411635154	2.48426408097737	1.312818542345	7.43463725929579e-05	0.00471713608562302	up	13	19	14	31	45	37	0.74	1.09	0.82	1.62	2.5	2.1	Intergenic	Intergenic|Gene_gene-Gm5696-gene-Rims1
NC_000067.7-22281091	19.3608633505226	12.3889558931487	26.3327708078965	2.12550363686895	1.08780472752016	0.00455271672251078	0.0868661209503862	up	10	12	16	23	26	31	0.57	0.69	0.93	1.2	1.44	1.76	Intergenic	Intergenic|Gene_gene-Gm5696-gene-Rims1
NC_000067.7-22461374	4.41537637017792	7.18685377576978	1.64389896458605	0.22873694329616	-2.12823870069064	0.0428664936223479	0.338848561293181	down	7	3	12	1	3	1	0.4	0.17	0.7	0.05	0.17	0.06	Intron	Intron|intron_16_SKIPPED-SKIPPED|rna-XM_036154411.1||Rims1|mRNA;Intron|intron_24_SKIPPED-SKIPPED|rna-XM_036154101.1||Rims1|mRNA;Intron|intron_24_SKIPPED-SKIPPED|rna-XM_036154130.1||Rims1|mRNA;Intron|intron_17_SKIPPED-SKIPPED|rna-XM_036154408.1||Rims1|mRNA;Intron|intron_26_SKIPPED-RETAINED|rna-XM_036154248.1||Rims1|mRNA;Intron|intron_25_SKIPPED-SKIPPED|rna-XM_036154151.1||Rims1|mRNA;Intron|intron_…
NC_000067.7-22468945	5.20422934613906	2.26141635659024	8.14704233568787	3.60262819889212	1.84904976936328	0.021725311256997	0.231631760164721	up	3	3	1	10	7	8	0.17	0.17	0.06	0.52	0.39	0.45	Intron,Exon	Intron|intron_20_SKIPPED-SKIPPED|rna-XM_036154243.1||Rims1|mRNA;Exon|exon_23_32_SKIPPED|rna-XM_036154101.1||Rims1|mRNA;Exon|exon_24_33_SKIPPED|rna-XM_036154055.1||Rims1|mRNA;Exon|exon_17_26_SKIPPED|rna-XM_036154371.1||Rims1|mRNA;Exon|exon_22_31_SKIPPED|rna-XM_036154141.1||Rims1|mRNA;Intron|intron_16_SKIPPED-SKIPPED|rna-XM_036154408.1||Rims1|mRNA;Exon|exon_22_28_SKIPPED|rna-XM_036154458.1||Rims1|m…
NC_000067.7-22522758	8.33058915242684	12.6823714399408	3.97880686491286	0.313727356413986	-1.67241676002519	0.00602873398673511	0.104634919926335	down	13	12	14	4	0	8	0.74	0.69	0.82	0.21	0	0.45	Intron	Intron|intron_9_SKIPPED-SKIPPED|rna-XM_036154075.1||Rims1|mRNA;Intron|intron_3_SKIPPED-SKIPPED|rna-XM_036154411.1||Rims1|mRNA;Intron|intron_10_SKIPPED-SKIPPED|rna-XM_036154243.1||Rims1|mRNA;Intron|intron_9_SKIPPED-SKIPPED|rna-XM_036154285.1||Rims1|mRNA;Intron|intron_3_SKIPPED-SKIPPED|rna-XM_036154403.1||Rims1|mRNA;Intron|intron_10_SKIPPED-SKIPPED|rna-XM_036154256.1||Rims1|mRNA;Intron|intron_10_SK…
NC_000067.7-22541610	23.7899904122909	14.8949477248362	32.6850330997455	2.19437044718497	1.13380709784805	0.000972138736295462	0.0305802991838333	up	21	13	12	35	34	31	1.19	0.75	0.7	1.83	1.89	1.76	Intron	Intron|intron_8_SKIPPED-SKIPPED|rna-XM_036154160.1||Rims1|mRNA;Intron|intron_5_SKIPPED-SKIPPED|rna-XM_036154141.1||Rims1|mRNA;Intron|intron_7_SKIPPED-SKIPPED|rna-XM_036154015.1||Rims1|mRNA;Intron|intron_1_ALTTENATIVE_3SS-SKIPPED|rna-XM_036154361.1||Rims1|mRNA;Intron|intron_8_SKIPPED-SKIPPED|rna-XM_036154178.1||Rims1|mRNA;Intron|intron_7_SKIPPED-SKIPPED|rna-NM_001012625.4||Rims1|mRNA;Intron|intron…
NC_000067.7-22668445	17.6475502486692	11.0467808095272	24.2483196878111	2.19505755621567	1.13425876890791	0.00479534224711451	0.090093404057652	up	10	14	10	22	31	21	0.57	0.81	0.58	1.15	1.72	1.19	Intron	Intron|intron_3_SKIPPED-ALTTENATIVE_3SS|rna-XM_036154160.1||Rims1|mRNA;Intron|intron_3_SKIPPED-ALTTENATIVE_3SS|rna-NM_183018.5||Rims1|mRNA;Intron|intron_2_SKIPPED-ALTTENATIVE_3SS|rna-XM_036154235.1||Rims1|mRNA;Intron|intron_3_SKIPPED-ALTTENATIVE_3SS|rna-XM_036154178.1||Rims1|mRNA;Intron|intron_3_SKIPPED-ALTTENATIVE_3SS|rna-XM_036154314.1||Rims1|mRNA;Intron|intron_3_SKIPPED-ALTTENATIVE_3SS|rna-XM_…
NC_000067.7-22767231	3.39380593349766	1.29397323837526	5.49363862862006	4.24555815042819	2.0859542329117	0.0441562621090427	0.344261029240394	up	2	1	1	7	8	2	0.11	0.06	0.06	0.37	0.44	0.11	Intron	Intron|intron_1_ALTTENATIVE_3SS-SKIPPED|rna-XM_036154151.1||Rims1|mRNA;Intron|intron_1_ALTTENATIVE_3SS-SKIPPED|rna-XM_036154055.1||Rims1|mRNA;Intron|intron_1_ALTTENATIVE_3SS-SKIPPED|rna-XM_036154101.1||Rims1|mRNA;Intron|intron_1_ALTTENATIVE_3SS-ALTTENATIVE_3SS|rna-XM_036154141.1||Rims1|mRNA;Intron|intron_1_ALTTENATIVE_3SS-SKIPPED|rna-XM_036154267.1||Rims1|mRNA;Intron|intron_1_ALTTENATIVE_3SS-SKIP…
NC_000067.7-22773889	8.75929619823459	14.2622165891692	3.25637580729998	0.22832185915427	-2.13085910749379	0.000551998659611164	0.0205095011718545	down	18	14	12	4	3	3	1.02	0.81	0.7	0.21	0.17	0.17	Intron	Intron|intron_1_ALTTENATIVE_3SS-SKIPPED|rna-XM_036154151.1||Rims1|mRNA;Intron|intron_1_ALTTENATIVE_3SS-SKIPPED|rna-XM_036154055.1||Rims1|mRNA;Intron|intron_1_ALTTENATIVE_3SS-SKIPPED|rna-XM_036154101.1||Rims1|mRNA;Intron|intron_1_ALTTENATIVE_3SS-ALTTENATIVE_3SS|rna-XM_036154141.1||Rims1|mRNA;Intron|intron_1_ALTTENATIVE_3SS-SKIPPED|rna-XM_036154267.1||Rims1|mRNA;Intron|intron_1_ALTTENATIVE_3SS-SKIP…
NC_000067.7-22857017	2.94373358045793	0.974986754153985	4.91248040676187	5.03850989342365	2.33299712911668	0.0440389085693524	0.343895205551345	up	1	1	1	5	5	5	0.06	0.06	0.06	0.26	0.28	0.28	Intergenic	Intergenic|gene-Rims1-Gene_rna-NR_151543.1
NC_000067.7-22983597	14.2282425667646	22.3764935002955	6.07999163323367	0.27171333315264	-1.87984273359236	7.00275859949761e-05	0.0045054729838565	down	25	26	18	11	5	3	1.42	1.5	1.05	0.57	0.28	0.17	Intergenic	Intergenic|Gene_rna-NR_151543.1-Gene_gene-Gm7761
NC_000067.7-23014207	5.09074659250893	8.47916343743031	1.70232974758755	0.200766238338184	-2.31641141462902	0.00529536274461185	0.0962047196674789	down	5	11	10	0	1	4	0.28	0.63	0.58	0	0.06	0.23	Intergenic	Intergenic|Gene_rna-NR_151543.1-Gene_gene-Gm7761
NC_000067.7-23068939	4.55804684636116	1.62344338814768	7.49265030457463	4.61528277442652	2.20641904326974	0.0128006680123036	0.167767848277815	up	1	3	1	8	10	5	0.06	0.17	0.06	0.42	0.56	0.28	Intergenic	Intergenic|Gene_gene-Gm7761-gene-Ppp1r14bl
NC_000067.7-23123711	3.12396081229805	6.2479216245961	0	0	-Inf	0.0246839531254364	0.249098624755908	down	2	4	13	0	0	0	0.11	0.23	0.76	0	0	0	Intergenic	Intergenic|Gene_gene-Gm7761-gene-Ppp1r14bl
NC_000067.7-23286210	14.6060768456514	19.4892514175286	9.72290227377428	0.498885363294639	-1.00321975188298	0.0248413185304463	0.249725791257877	down	22	18	20	13	10	7	1.25	1.04	1.17	0.68	0.56	0.4	Intergenic,Downstream	Intergenic|Gene_gene-Gm24176-Gene_rna-XR_004935838.1;Downstream|1798|gene-Gm24176||Gene_gene-Gm24176|pseudogene
NC_000067.7-23324793	7.29550021694444	10.3547259366142	4.23627449727465	0.409115076845753	-1.28942139000117	0.0472457207562231	0.356612238289688	down	14	11	7	4	7	2	0.79	0.63	0.41	0.21	0.39	0.11	Exon,Gene	Exon|exon_2_2_RETAINED|rna-XR_004935838.1||exon-XR_004935838.1-1|;Exon|exon_2_2_RETAINED|rna-XR_004935839.1||exon-XR_004935839.1-1|;Gene|LOC118567721|
NC_000067.7-23417168	23.3204999024896	31.9427728806988	14.6982269242804	0.460142486038263	-1.11984742486895	0.00247531951314182	0.0579893957279603	down	24	35	39	14	21	10	1.36	2.01	2.28	0.73	1.17	0.57	Intron	Intron|intron_3_ALTTENATIVE_3SS-RETAINED|rna-NM_001081079.1||Ogfrl1|mRNA;Intron|intron_3_ALTTENATIVE_3SS-RETAINED|rna-NM_001379082.1||Ogfrl1|mRNA;Intron|intron_3_ALTTENATIVE_3SS-RETAINED|rna-NM_001379083.1||Ogfrl1|mRNA
NC_000067.7-23417659	14.7113614331335	20.8018901838427	8.62083268242441	0.414425449141176	-1.27081549576629	0.0037029197282458	0.0758972199472616	down	19	25	20	4	13	9	1.08	1.44	1.17	0.21	0.72	0.51	Intron	Intron|intron_3_ALTTENATIVE_3SS-RETAINED|rna-NM_001081079.1||Ogfrl1|mRNA;Intron|intron_3_ALTTENATIVE_3SS-RETAINED|rna-NM_001379082.1||Ogfrl1|mRNA;Intron|intron_3_ALTTENATIVE_3SS-RETAINED|rna-NM_001379083.1||Ogfrl1|mRNA
NC_000067.7-23417674	14.7113614331335	20.8018901838427	8.62083268242441	0.414425449141176	-1.27081549576629	0.0037029197282458	0.0758972199472616	down	19	25	20	4	13	9	1.08	1.44	1.17	0.21	0.72	0.51	Intron	Intron|intron_3_ALTTENATIVE_3SS-RETAINED|rna-NM_001081079.1||Ogfrl1|mRNA;Intron|intron_3_ALTTENATIVE_3SS-RETAINED|rna-NM_001379082.1||Ogfrl1|mRNA;Intron|intron_3_ALTTENATIVE_3SS-RETAINED|rna-NM_001379083.1||Ogfrl1|mRNA
NC_000067.7-23418002	13.6718536347667	22.0883197862789	5.25538748325455	0.237926086461278	-2.07141463588142	1.80514124755974e-05	0.00159940074439632	down	21	27	20	5	5	6	1.19	1.55	1.17	0.26	0.28	0.34	Intron	Intron|intron_2_RETAINED-ALTTENATIVE_3SS|rna-NM_001379083.1||Ogfrl1|mRNA;Intron|intron_2_RETAINED-ALTTENATIVE_3SS|rna-NM_001081079.1||Ogfrl1|mRNA;Intron|intron_2_RETAINED-ALTTENATIVE_3SS|rna-NM_001379082.1||Ogfrl1|mRNA
NC_000067.7-23419358	6.35504143085079	9.77480025252031	2.93528260918128	0.300290802200736	-1.73556780854576	0.0157992531171695	0.190916363486314	down	11	5	14	3	4	2	0.62	0.29	0.82	0.16	0.22	0.11	Intron	Intron|intron_1_ALTTENATIVE_3SS-RETAINED|rna-NM_001081079.1||Ogfrl1|mRNA;Intron|intron_1_ALTTENATIVE_3SS-RETAINED|rna-NM_001379083.1||Ogfrl1|mRNA;Intron|intron_1_ALTTENATIVE_3SS-RETAINED|rna-NM_001379082.1||Ogfrl1|mRNA
NC_000067.7-23526616	9.90260199471668	15.313277929162	4.49192606027142	0.29333537084945	-1.76937705082158	0.00239914725572956	0.0567724134424801	down	16	10	21	8	3	3	0.91	0.58	1.23	0.42	0.17	0.17	Intergenic	Intergenic|Gene_gene-Gm7784-Gene_rna-NR_151529.1
NC_000067.7-23530428	3.74884124073635	6.50298076524448	0.994701716228216	0.152960888573506	-2.70876528559265	0.00876459418290016	0.132927657518325	down	8	4	8	1	0	2	0.45	0.23	0.47	0.05	0	0.11	Intergenic	Intergenic|Gene_gene-Gm7784-Gene_rna-NR_151529.1
NC_000067.7-23579913	36.5399687313504	19.193534067573	53.8864033951277	2.80752899416098	1.48930092183025	9.20433466618048e-08	2.40159150869125e-05	up	18	20	21	58	59	48	1.02	1.15	1.23	3.03	3.28	2.72	Intergenic	Intergenic|Gene_gene-Gm7784-Gene_rna-NR_151529.1
NC_000067.7-23643509	6.48908386069177	10.6946797519378	2.28348796944574	0.213516255036247	-2.22758218819151	0.00231035570902364	0.0554086764799527	down	11	15	7	2	4	1	0.62	0.86	0.41	0.1	0.22	0.06	Intergenic	Intergenic|Gene_rna-NR_151529.1-gene-B3gat2
NC_000067.7-23643940	2.93199783904643	5.52108860160019	0.342907076492678	0.0621085987269418	-4.00906317121724	0.00357026567093827	0.074218671290142	down	4	9	4	0	0	1	0.23	0.52	0.23	0	0	0.06	Intergenic	Intergenic|Gene_rna-NR_151529.1-gene-B3gat2
NC_000067.7-23695478	42.8390635093993	27.5651719225111	58.1129550962875	2.10820216393534	1.07601321940503	2.38270414270118e-05	0.0019764361629502	up	32	30	23	54	61	62	1.82	1.73	1.34	2.82	3.39	3.52	Intergenic	Intergenic|Gene_rna-NR_151529.1-gene-B3gat2
NC_000067.7-23709725	4.70144304877338	8.47622340781817	0.926662689728578	0.109324948758884	-3.19330542266601	0.00107584808058187	0.0327763488046784	down	7	8	11	3	0	0	0.4	0.46	0.64	0.16	0	0	Intergenic	Intergenic|Gene_rna-NR_151529.1-gene-B3gat2
NC_000067.7-23801584	1.31449621865806	0	2.62899243731613	Inf	Inf	0.0386306785593829	0.321315804667696	up	0	0	0	3	1	4	0	0	0	0.16	0.06	0.23	SpliceSiteDonor	SpliceSiteDonor|intron_1_RETAINED-RETAINED|rna-NM_172124.2||B3gat2|mRNA
NC_000067.7-23805914	17.5536539210817	6.80163814481217	28.3056696973512	4.1615959412573	2.05713689735519	1.16833805036917e-06	0.000186300280262406	up	10	5	6	37	22	28	0.57	0.29	0.35	1.93	1.22	1.59	Intron	Intron|intron_1_RETAINED-RETAINED|rna-NM_172124.2||B3gat2|mRNA
NC_000067.7-23815593	10.4256020542199	17.2737351030211	3.57746900541868	0.207104542479235	-2.27156889796633	6.98513796781833e-05	0.0044977822137637	down	16	14	23	5	2	4	0.91	0.81	1.34	0.26	0.11	0.23	Intron	Intron|intron_1_RETAINED-RETAINED|rna-NM_172124.2||B3gat2|mRNA
NC_000067.7-23866235	8.68754882557647	14.6562523089632	2.71884534218974	0.185507542097034	-2.43045025184293	0.00096922140191823	0.0305197582402428	down	9	21	15	0	2	6	0.51	1.21	0.88	0	0.11	0.34	Intron	Intron|intron_2_RETAINED-RETAINED|rna-NM_172124.2||B3gat2|mRNA
NC_000067.7-23873713	17.8929625516361	26.3745077841185	9.41141731915372	0.356837647784306	-1.48666026156179	0.00317228916697582	0.0684520276227597	down	29	17	35	11	13	5	1.64	0.98	2.04	0.57	0.72	0.28	Intron	Intron|intron_2_RETAINED-RETAINED|rna-NM_172124.2||B3gat2|mRNA
NC_000067.7-24005463	18.0416063104893	29.5486471280046	6.53456549297394	0.221146012697848	-2.17692886446585	0.00231659509660499	0.0554962139005459	down	42	14	35	7	7	6	2.38	0.81	2.04	0.37	0.39	0.34	Intergenic	Intergenic|gene-Smap1-Gene_rna-XR_865295.3
NC_000067.7-24005860	3.91618519007567	7.83237038015135	0	0	-Inf	0.00227797776453311	0.0549129698061896	down	9	2	13	0	0	0	0.51	0.12	0.76	0	0	0	Intergenic	Intergenic|gene-Smap1-Gene_rna-XR_865295.3
NC_000067.7-24035386	10.0865339303879	14.3435330077835	5.82953485299231	0.40642252155232	-1.29894774486494	0.0185900697152282	0.209313054941928	down	14	10	20	9	3	6	0.79	0.58	1.17	0.47	0.17	0.34	Exon,Intron,Gene	Exon|exon_3_3_RETAINED|rna-NM_026503.3||Sdhaf4|mRNA;Intron|intron_4_RETAINED-RETAINED|rna-XR_865295.3||exon-XR_865295.3-1|;Gene|Gm53062|
NC_000067.7-24096992	13.1166108789563	17.5294324701181	8.70378928779438	0.496524305771533	-1.01006375284817	0.0341590832119439	0.299349292207088	down	19	19	16	12	12	3	1.08	1.09	0.93	0.63	0.67	0.17	Intron	Intron|intron_2_SKIPPED-SKIPPED|rna-XM_036153277.1||Fam135a|mRNA;Intron|intron_5_SKIPPED-SKIPPED|rna-XM_030242593.2||Fam135a|mRNA;Intron|intron_4_SKIPPED-SKIPPED|rna-XM_030242594.1||Fam135a|mRNA;Intron|intron_4_SKIPPED-SKIPPED|rna-XM_006496234.3||Fam135a|mRNA;Intron|intron_4_SKIPPED-SKIPPED|rna-XM_030242601.2||Fam135a|mRNA;Intron|intron_5_SKIPPED-SKIPPED|rna-XM_006496231.5||Fam135a|mRNA;Intron|in…
NC_000067.7-24139150	1.31449621865806	0	2.62899243731613	Inf	Inf	0.0386306785593829	0.321315804667696	up	0	0	0	3	1	4	0	0	0	0.16	0.06	0.23	Exon,Utr5prime	Exon|exon_1_20_ALTTENATIVE_3SS|rna-XM_006496229.4||Fam135a|mRNA;Exon|exon_1_22_ALTTENATIVE_3SS|rna-XM_030242593.2||Fam135a|mRNA;Exon|exon_1_21_ALTTENATIVE_3SS|rna-XM_030242601.2||Fam135a|mRNA;Exon|exon_1_20_ALTTENATIVE_3SS|rna-XM_006496233.4||Fam135a|mRNA;Exon|exon_1_21_ALTTENATIVE_3SS|rna-XM_030242598.2||Fam135a|mRNA;Utr5prime|exon_1_23_ALTTENATIVE_3SS|rna-XM_030242595.2||Fam135a|mRNA;Exon|exon_…
NC_000067.7-24147344	14.5996346898325	21.4021449725902	7.79712440707477	0.364315091644346	-1.4567413353557	0.00719844511247257	0.117081901036147	down	21	30	15	12	2	10	1.19	1.73	0.88	0.63	0.11	0.57	Intergenic	Intergenic|gene-Fam135a-gene-Col9a1
NC_000067.7-24234369	29.1017427095475	14.2999347688642	43.9035506502307	3.07019237219344	1.61832905485097	2.69749093925251e-07	5.70294542740301e-05	up	18	9	17	53	48	34	1.02	0.52	0.99	2.77	2.67	1.93	Intron,SpliceSiteDonor	Intron|intron_6_SKIPPED-SKIPPED|rna-NM_007740.3||Col9a1|mRNA;Intron|intron_6_SKIPPED-SKIPPED|rna-XM_036157312.1||Col9a1|mRNA;Intron|intron_6_SKIPPED-SKIPPED|rna-XM_006495649.3||Col9a1|mRNA;SpliceSiteDonor|intron_1_ALTTENATIVE_PROMOMOTER-RETAINED|rna-NM_001290691.1||Col9a1|mRNA
NC_000067.7-24235982	20.0056583760744	12.7544806459014	27.2568361062474	2.13704006168266	1.09561395350505	0.00341764640204241	0.0721016125917129	up	5	16	18	25	29	29	0.28	0.92	1.05	1.31	1.61	1.64	SpliceSiteDonor	SpliceSiteDonor|intron_8_RETAINED-RETAINED|rna-XM_006495649.3||Col9a1|mRNA;SpliceSiteDonor|intron_2_RETAINED-RETAINED|rna-NM_001290691.1||Col9a1|mRNA;SpliceSiteDonor|intron_8_RETAINED-RETAINED|rna-NM_007740.3||Col9a1|mRNA;SpliceSiteDonor|intron_8_RETAINED-RETAINED|rna-XM_036157312.1||Col9a1|mRNA
NC_000067.7-24236415	29.3769252091036	18.7752038632472	39.9786465549599	2.12933222169794	1.09040105885738	0.000415434611695629	0.0167355107833315	up	23	23	12	42	35	45	1.3	1.32	0.7	2.19	1.94	2.55	Exon	Exon|exon_9_19_RETAINED|rna-XM_006495649.3||Col9a1|mRNA;Exon|exon_9_28_RETAINED|rna-XM_036157312.1||Col9a1|mRNA;Exon|exon_3_32_RETAINED|rna-NM_001290691.1||Col9a1|mRNA;Exon|exon_9_38_RETAINED|rna-NM_007740.3||Col9a1|mRNA
NC_000067.7-24285813	59.4494912003651	24.0950641260381	94.8039182746921	3.93457837583603	1.97620904674158	4.0911907925443e-18	2.70651432200138e-14	up	28	13	33	103	93	94	1.59	0.75	1.93	5.38	5.16	5.33	Intron	Intron|intron_31_SKIPPED-ALTTENATIVE_POLY_A|rna-NM_001290691.1||Col9a1|mRNA;Intron|intron_37_SKIPPED-ALTTENATIVE_POLY_A|rna-NM_007740.3||Col9a1|mRNA
NC_000067.7-24303867	31.8839767982941	17.360293354411	46.4076602421772	2.67320714545332	1.41857163561285	0.00124190626913934	0.0362222026503413	up	11	11	31	37	56	48	0.62	0.63	1.81	1.93	3.11	2.72	Exon	Exon|exon_49_49_ALTTENATIVE_3SS|rna-XM_030245411.2||Col19a1|mRNA;Exon|exon_51_51_ALTTENATIVE_3SS|rna-XM_006495645.5||Col19a1|mRNA;Exon|exon_51_51_ALTTENATIVE_3SS|rna-NM_007733.2||Col19a1|mRNA;Exon|exon_49_49_ALTTENATIVE_3SS|rna-XM_006495646.5||Col19a1|mRNA;Exon|exon_50_50_ALTTENATIVE_3SS|rna-XM_006495644.5||Col19a1|mRNA;Exon|exon_51_51_ALTTENATIVE_3SS|rna-XM_006495642.5||Col19a1|mRNA;Exon|exon_51…
NC_000067.7-24305003	11.2079416563723	7.45239658196931	14.9634867307753	2.00787579756272	1.00567003035331	0.0479420229807449	0.359637082981568	up	11	5	7	17	19	10	0.62	0.29	0.41	0.89	1.05	0.57	Intron	Intron|intron_48_RETAINED-RETAINED|rna-XM_006495644.5||Col19a1|mRNA;Intron|intron_47_RETAINED-RETAINED|rna-XM_030245411.2||Col19a1|mRNA;Intron|intron_49_RETAINED-RETAINED|rna-XM_006495645.5||Col19a1|mRNA;Intron|intron_49_RETAINED-RETAINED|rna-XM_006495643.5||Col19a1|mRNA;Intron|intron_47_RETAINED-RETAINED|rna-XM_006495646.5||Col19a1|mRNA;Intron|intron_49_RETAINED-RETAINED|rna-NM_007733.2||Col19a1…
NC_000067.7-24340382	5.38959820151255	2.60073194546511	8.17846445755999	3.14467797106917	1.65291228631641	0.0345267384919662	0.301262740819893	up	3	2	3	8	10	7	0.17	0.12	0.18	0.42	0.56	0.4	Exon	Exon|exon_37_49_RETAINED|rna-XM_006495646.5||Col19a1|mRNA;Exon|exon_39_51_RETAINED|rna-XM_006495643.5||Col19a1|mRNA;Exon|exon_38_50_RETAINED|rna-XM_006495644.5||Col19a1|mRNA;Exon|exon_39_51_RETAINED|rna-XM_006495645.5||Col19a1|mRNA;Exon|exon_39_51_RETAINED|rna-NM_007733.2||Col19a1|mRNA;Exon|exon_37_49_RETAINED|rna-XM_030245411.2||Col19a1|mRNA;Exon|exon_39_51_RETAINED|rna-XM_006495642.5||Col19a1|m…
NC_000067.7-24342241	5.36062629160237	9.08696186211683	1.63429072108791	0.179850069350594	-2.47513337910749	0.00598796219070648	0.104146322646102	down	7	15	6	2	1	2	0.4	0.86	0.35	0.1	0.06	0.11	Intron	Intron|intron_37_RETAINED-RETAINED|rna-XM_006495643.5||Col19a1|mRNA;Intron|intron_35_RETAINED-RETAINED|rna-XM_006495646.5||Col19a1|mRNA;Intron|intron_36_RETAINED-RETAINED|rna-XM_006495644.5||Col19a1|mRNA;Intron|intron_35_RETAINED-RETAINED|rna-XM_030245411.2||Col19a1|mRNA;Intron|intron_37_RETAINED-RETAINED|rna-XM_006495642.5||Col19a1|mRNA;Intron|intron_37_RETAINED-RETAINED|rna-XM_006495645.5||Col1…
NC_000067.7-24356473	17.3780178950201	25.2643738095111	9.49166198052919	0.37569353794773	-1.4123717935229	0.0231632271496024	0.240274144780023	down	25	39	14	9	12	8	1.42	2.24	0.82	0.47	0.67	0.45	Exon	Exon|exon_28_49_RETAINED|rna-XM_006495646.5||Col19a1|mRNA;Exon|exon_30_51_RETAINED|rna-XM_006495643.5||Col19a1|mRNA;Exon|exon_29_50_RETAINED|rna-XM_006495644.5||Col19a1|mRNA;Exon|exon_30_51_RETAINED|rna-XM_006495645.5||Col19a1|mRNA;Exon|exon_30_51_RETAINED|rna-XM_006495642.5||Col19a1|mRNA;Exon|exon_28_49_RETAINED|rna-XM_030245411.2||Col19a1|mRNA;Exon|exon_30_51_RETAINED|rna-NM_007733.2||Col19a1|m…
NC_000067.7-24408084	5.84217188408699	9.46629743385018	2.21804633432381	0.234309808013467	-2.09351074940918	0.00753975603929506	0.120289467634424	down	8	7	14	5	1	1	0.45	0.4	0.82	0.26	0.06	0.06	Intron	Intron|intron_16_RETAINED-RETAINED|rna-NM_007733.2||Col19a1|mRNA;Intron|intron_14_RETAINED-RETAINED|rna-XM_006495646.5||Col19a1|mRNA;Intron|intron_16_RETAINED-RETAINED|rna-XM_006495642.5||Col19a1|mRNA;Intron|intron_16_RETAINED-RETAINED|rna-XM_006495643.5||Col19a1|mRNA;Intron|intron_16_RETAINED-RETAINED|rna-XM_006495645.5||Col19a1|mRNA;Intron|intron_15_RETAINED-RETAINED|rna-XM_006495644.5||Col19a1…
NC_000067.7-24728739	96.7587822731821	62.1545767907578	131.362987755606	2.11348857217446	1.07962631160608	3.11333971641507e-10	2.10355504754011e-07	up	56	66	69	135	127	139	3.18	3.8	4.03	7.05	7.05	7.88	Intron	Intron|intron_2_RETAINED-RETAINED|rna-NM_001310483.1||Lmbrd1|mRNA;Intron|intron_2_RETAINED-RETAINED|rna-XM_017322292.3||Lmbrd1|mRNA;Intron|intron_2_RETAINED-RETAINED|rna-XM_030242602.2||Lmbrd1|mRNA;Intron|intron_2_RETAINED-RETAINED|rna-NM_026719.2||Lmbrd1|mRNA
NC_000067.7-24733852	4.04187086160199	0.663543905871715	7.42019781733227	11.1826779685124	3.48319381341294	0.0139286755259861	0.176597378992052	up	0	0	2	13	2	8	0	0	0.12	0.68	0.11	0.45	Intron	Intron|intron_3_RETAINED-RETAINED|rna-NM_026719.2||Lmbrd1|mRNA;Intron|intron_3_RETAINED-RETAINED|rna-XM_030242602.2||Lmbrd1|mRNA;Intron|intron_3_RETAINED-RETAINED|rna-NM_001310483.1||Lmbrd1|mRNA;Intron|intron_3_RETAINED-RETAINED|rna-XM_017322292.3||Lmbrd1|mRNA
NC_000067.7-24746970	46.3217080918914	29.2305499728634	63.4128662109194	2.16940380081079	1.11729861327136	4.8125357140397e-06	0.000566536105404405	up	25	41	24	71	57	66	1.42	2.36	1.4	3.71	3.16	3.74	Intron	Intron|intron_5_RETAINED-RETAINED|rna-NM_026719.2||Lmbrd1|mRNA;Intron|intron_5_RETAINED-RETAINED|rna-XM_030242602.2||Lmbrd1|mRNA;Intron|intron_5_RETAINED-RETAINED|rna-XM_017322292.3||Lmbrd1|mRNA;Intron|intron_5_RETAINED-RETAINED|rna-NM_001310483.1||Lmbrd1|mRNA
NC_000067.7-24776360	5.53138863694623	8.45819610632802	2.60458116756444	0.307935774345054	-1.69929861310999	0.0284755134706443	0.269958645148581	down	9	7	10	3	3	2	0.51	0.4	0.58	0.16	0.17	0.11	Intron	Intron|intron_9_RETAINED-RETAINED|rna-XM_030242602.2||Lmbrd1|mRNA;Intron|intron_9_RETAINED-RETAINED|rna-NM_026719.2||Lmbrd1|mRNA;Intron|intron_9_RETAINED-RETAINED|rna-XM_017322292.3||Lmbrd1|mRNA;Intron|intron_9_RETAINED-RETAINED|rna-NM_001310483.1||Lmbrd1|mRNA
NC_000067.7-24786783	3.89635703234098	6.15842334359405	1.63429072108791	0.265374858126292	-1.9138964000447	0.0445638447336792	0.345596826890338	down	9	4	6	2	1	2	0.51	0.23	0.35	0.1	0.06	0.11	Intron	Intron|intron_13_RETAINED-RETAINED|rna-XM_017322292.3||Lmbrd1|mRNA;Intron|intron_13_RETAINED-RETAINED|rna-NM_001310483.1||Lmbrd1|mRNA;Intron|intron_13_RETAINED-RETAINED|rna-XM_030242602.2||Lmbrd1|mRNA;Intron|intron_13_RETAINED-RETAINED|rna-NM_026719.2||Lmbrd1|mRNA
NC_000067.7-24800010	19.3959992447094	11.3431363859315	27.4488621034873	2.4198652973556	1.27492674161316	0.000901091517811468	0.029022715149207	up	11	17	7	28	33	23	0.62	0.98	0.41	1.46	1.83	1.3	Intron	Intron|intron_14_RETAINED-RETAINED|rna-XM_017322292.3||Lmbrd1|mRNA;Intron|intron_14_RETAINED-RETAINED|rna-NM_001310483.1||Lmbrd1|mRNA;Intron|intron_14_RETAINED-RETAINED|rna-XM_030242602.2||Lmbrd1|mRNA;Intron|intron_14_RETAINED-RETAINED|rna-NM_026719.2||Lmbrd1|mRNA
NC_000067.7-24925865	9.20465868563761	5.20670572370578	13.2026116475694	2.53569384331802	1.34238056669563	0.0204588971073093	0.223060003213056	up	5	5	6	9	17	14	0.28	0.29	0.35	0.47	0.94	0.79	Intergenic	Intergenic|gene-Lmbrd1-Gene_gene-Gm9443
NC_000067.7-25087940	9.93748552332905	13.6248818471753	6.25008919948276	0.458726121047319	-1.12429503435548	0.0378655375051098	0.318651331116531	down	13	19	10	6	5	8	0.74	1.09	0.58	0.31	0.28	0.45	Intergenic	Intergenic|Gene_rna-XR_865298.3-gene-Adgrb3
NC_000067.7-25098128	7.47345847157174	10.720250689367	4.22666625377651	0.394269348380891	-1.34274653929268	0.0378445962867203	0.318536653174079	down	9	15	9	5	5	3	0.51	0.86	0.53	0.26	0.28	0.17	Intergenic	Intergenic|Gene_rna-XR_865298.3-gene-Adgrb3
NC_000067.7-25206363	13.8670411739125	22.5833507956977	5.15073155212738	0.228076497536789	-2.13241030511611	0.0162287723645322	0.194022818106248	down	33	29	8	7	8	1	1.87	1.67	0.47	0.37	0.44	0.06	Intron	Intron|intron_19_RETAINED-RETAINED|rna-XM_006495817.5||Adgrb3|mRNA;Intron|intron_19_RETAINED-RETAINED|rna-XM_036163223.1||Adgrb3|mRNA;Intron|intron_18_RETAINED-RETAINED|rna-XM_036163215.1||Adgrb3|mRNA;Intron|intron_19_RETAINED-RETAINED|rna-XM_006495818.5||Adgrb3|mRNA;Intron|intron_19_RETAINED-RETAINED|rna-XM_036163213.1||Adgrb3|mRNA;Intron|intron_18_RETAINED-RETAINED|rna-XM_017319555.3||Adgrb3|mR…
NC_000067.7-25231125	22.4675019865518	13.6190017879511	31.3160021851525	2.29943447197858	1.20127908517226	0.000678655882813683	0.0237764034883016	up	17	13	12	36	31	29	0.96	0.75	0.7	1.88	1.72	1.64	Intron	Intron|intron_19_RETAINED-RETAINED|rna-XM_006495817.5||Adgrb3|mRNA;Intron|intron_19_RETAINED-RETAINED|rna-XM_036163223.1||Adgrb3|mRNA;Intron|intron_18_RETAINED-RETAINED|rna-XM_036163215.1||Adgrb3|mRNA;Intron|intron_19_RETAINED-RETAINED|rna-XM_006495818.5||Adgrb3|mRNA;Intron|intron_19_RETAINED-RETAINED|rna-XM_036163213.1||Adgrb3|mRNA;Intron|intron_18_RETAINED-RETAINED|rna-XM_017319555.3||Adgrb3|mR…
NC_000067.7-25498674	41.3741496438293	27.0236026445609	55.7246966430978	2.06207504513887	1.04409683769127	0.000660085857744132	0.0233731082452626	up	26	24	33	45	57	67	1.47	1.38	1.93	2.35	3.16	3.8	Intron	Intron|intron_11_RETAINED-RETAINED|rna-XM_036163223.1||Adgrb3|mRNA;Intron|intron_11_RETAINED-RETAINED|rna-XM_006495817.5||Adgrb3|mRNA;Intron|intron_11_RETAINED-RETAINED|rna-XM_006495818.5||Adgrb3|mRNA;Intron|intron_10_RETAINED-RETAINED|rna-XM_036163215.1||Adgrb3|mRNA;Intron|intron_9_RETAINED-RETAINED|rna-XM_036163221.1||Adgrb3|mRNA;Intron|intron_11_RETAINED-RETAINED|rna-XM_036163213.1||Adgrb3|mRN…
NC_000067.7-25774297	15.0244043007145	23.1469247622107	6.9018838392183	0.298177140597364	-1.74575843555891	0.000104638958519104	0.00610384250711333	down	19	22	30	7	5	9	1.08	1.27	1.75	0.37	0.28	0.51	Intron	Intron|intron_2_ALTTENATIVE_3SS-ALTTENATIVE_5SS|rna-XM_036163215.1||Adgrb3|mRNA;Intron|intron_2_ALTTENATIVE_3SS-SKIPPED|rna-NM_175642.4||Adgrb3|mRNA;Intron|intron_2_ALTTENATIVE_3SS-SKIPPED|rna-XM_036163223.1||Adgrb3|mRNA;Intron|intron_2_ALTTENATIVE_3SS-SKIPPED|rna-XM_006495817.5||Adgrb3|mRNA;Intron|intron_2_ALTTENATIVE_3SS-SKIPPED|rna-XM_036163213.1||Adgrb3|mRNA;Intron|intron_2_ALTTENATIVE_3SS-SK…
NC_000067.7-25789912	11.1879719987853	5.51290673921248	16.8630372583581	3.05882868259204	1.61297930738774	0.00185360017781121	0.0475871804356265	up	7	5	5	22	18	12	0.4	0.29	0.29	1.15	1	0.68	Intron	Intron|intron_2_ALTTENATIVE_3SS-ALTTENATIVE_5SS|rna-XM_036163215.1||Adgrb3|mRNA;Intron|intron_2_ALTTENATIVE_3SS-SKIPPED|rna-NM_175642.4||Adgrb3|mRNA;Intron|intron_2_ALTTENATIVE_3SS-SKIPPED|rna-XM_036163223.1||Adgrb3|mRNA;Intron|intron_2_ALTTENATIVE_3SS-SKIPPED|rna-XM_006495817.5||Adgrb3|mRNA;Intron|intron_2_ALTTENATIVE_3SS-SKIPPED|rna-XM_036163213.1||Adgrb3|mRNA;Intron|intron_2_ALTTENATIVE_3SS-SK…
NC_000067.7-25793803	43.4346734618488	23.0289155141673	63.8404314095303	2.77218574927056	1.47102392795613	1.1196999599563e-08	4.28860265644764e-06	up	30	19	22	66	64	65	1.7	1.09	1.29	3.45	3.55	3.69	Intron	Intron|intron_2_ALTTENATIVE_3SS-ALTTENATIVE_5SS|rna-XM_036163215.1||Adgrb3|mRNA;Intron|intron_2_ALTTENATIVE_3SS-SKIPPED|rna-NM_175642.4||Adgrb3|mRNA;Intron|intron_2_ALTTENATIVE_3SS-SKIPPED|rna-XM_036163223.1||Adgrb3|mRNA;Intron|intron_2_ALTTENATIVE_3SS-SKIPPED|rna-XM_006495817.5||Adgrb3|mRNA;Intron|intron_2_ALTTENATIVE_3SS-SKIPPED|rna-XM_036163213.1||Adgrb3|mRNA;Intron|intron_2_ALTTENATIVE_3SS-SK…
NC_000067.7-26081840	10.5092179260605	15.5125915886251	5.5058442634959	0.35492742989077	-1.49440402024002	0.0142168121556549	0.179146675726355	down	24	14	10	7	7	3	1.36	0.81	0.58	0.37	0.39	0.17	Intergenic	Intergenic|Gene_gene-Gm18443-Gene_gene-Gm19123
NC_000067.7-26302514	10.5444473564619	15.2401433729353	5.84875133998858	0.383772724236655	-1.38167591594099	0.00976729368988262	0.142289856143556	down	17	18	12	7	7	4	0.96	1.04	0.7	0.37	0.39	0.23	Intergenic	Intergenic|Gene_gene-Gm18443-Gene_gene-Gm19123
NC_000067.7-26631630	60.523899026869	39.3182055477493	81.7295925059888	2.07867046238246	1.05566106172218	9.56288353909028e-05	0.00570554634507271	up	54	18	49	87	85	78	3.06	1.04	2.86	4.54	4.72	4.42	Intergenic	Intergenic|Gene_gene-Gm24064-Gene_rna-XR_001778848.1
NC_000067.7-26748741	24.6769671909195	16.3085937879695	33.0453405938695	2.02625321493054	1.01881447477954	0.00225480075363326	0.0545357496975806	up	16	10	24	37	27	37	0.91	0.58	1.4	1.93	1.5	2.1	Intron,Gene	Intron|intron_4_RETAINED-RETAINED|rna-XR_001778847.1||exon-XR_001778847.1-1|;Intron|intron_4_RETAINED-RETAINED|rna-XR_001778844.1||exon-XR_001778844.1-1|;Intron|intron_4_RETAINED-RETAINED|rna-XR_001778842.1||exon-XR_001778842.1-1|;Intron|intron_4_RETAINED-RETAINED|rna-XR_001778843.1||exon-XR_001778843.1-1|;Intron|intron_3_RETAINED-RETAINED|rna-XR_001778846.1||exon-XR_001778846.1-1|;Gene|Gm31136|
NC_000067.7-26749018	9.28776272989105	13.0164451960401	5.55908026374199	0.427081294471488	-1.22741738343083	0.0311738899915827	0.28516699459464	down	14	10	16	4	11	2	0.79	0.58	0.93	0.21	0.61	0.11	Intron,Gene	Intron|intron_4_RETAINED-RETAINED|rna-XR_001778847.1||exon-XR_001778847.1-1|;Intron|intron_4_RETAINED-RETAINED|rna-XR_001778844.1||exon-XR_001778844.1-1|;Intron|intron_4_RETAINED-RETAINED|rna-XR_001778842.1||exon-XR_001778842.1-1|;Intron|intron_4_RETAINED-RETAINED|rna-XR_001778843.1||exon-XR_001778843.1-1|;Intron|intron_3_RETAINED-RETAINED|rna-XR_001778846.1||exon-XR_001778846.1-1|;Gene|Gm31136|
NC_000067.7-26813000	21.9416693244668	11.9984984294155	31.8848402195181	2.65740254141712	1.41001678278462	0.000110119441166944	0.00632452327659729	up	14	13	10	29	32	36	0.79	0.75	0.58	1.51	1.78	2.04	Intron,Gene	Intron|intron_8_RETAINED-RETAINED|rna-XR_001778842.1||exon-XR_001778842.1-1|;Intron|intron_7_RETAINED-RETAINED|rna-XR_001778847.1||exon-XR_001778847.1-1|;Intron|intron_7_RETAINED-RETAINED|rna-XR_001778844.1||exon-XR_001778844.1-1|;Intron|intron_7_RETAINED-RETAINED|rna-XR_001778846.1||exon-XR_001778846.1-1|;Intron|intron_8_RETAINED-RETAINED|rna-XR_001778843.1||exon-XR_001778843.1-1|;Gene|Gm31136|
NC_000067.7-26996124	63.6118579688346	37.710100534111	89.5136154035582	2.37373048959623	1.24715614247969	3.45485824314772e-09	1.61935867690614e-06	up	40	35	41	85	99	89	2.27	2.01	2.4	4.44	5.5	5.05	Intergenic	Intergenic|Gene_rna-XR_001778842.1-Gene_gene-n-R5s209
NC_000067.7-27632345	17.2854161465884	9.72135657449856	24.8494757186782	2.55617367064432	1.35398585868929	0.000952493999877339	0.0301592995791642	up	14	7	9	27	24	25	0.79	0.4	0.53	1.41	1.33	1.42	Intergenic	Intergenic|Gene_gene-n-R5s209-Gene_gene-Gm18179
NC_000067.7-27746547	20.8182949671649	10.7045251910402	30.9320647432896	2.88962510632232	1.53088233274915	4.0672417869926e-05	0.00296958652864158	up	12	12	9	39	26	30	0.68	0.69	0.53	2.04	1.44	1.7	Intergenic	Intergenic|Gene_gene-n-R5s209-Gene_gene-Gm18179
NC_000067.7-27765543	4.04744565385026	6.47280622148845	1.62208508621207	0.250599976379188	-1.99654181621174	0.0335116644540657	0.296806078842067	down	8	8	4	2	2	1	0.45	0.46	0.23	0.1	0.11	0.06	Intergenic	Intergenic|Gene_gene-n-R5s209-Gene_gene-Gm18179
NC_000067.7-27977827	53.1772976052266	31.2599252204396	75.0946699900136	2.40226646290607	1.26439618576124	3.94572523391825e-08	1.21587430023633e-05	up	32	24	40	70	86	73	1.82	1.38	2.34	3.66	4.78	4.14	Intergenic	Intergenic|Gene_rna-NR_151583.1-Gene_gene-Gm19028
NC_000067.7-28046196	2.62203162134872	4.55824908971208	0.685814152985356	0.150455611241876	-2.7325901819026	0.030938421111032	0.284058416739704	down	5	3	6	0	0	2	0.28	0.17	0.35	0	0	0.11	Intergenic	Intergenic|Gene_gene-Gm19028-Gene_gene-Gm7846
NC_000067.7-28174058	13.7010019967826	8.39426876275513	19.0077352308101	2.2643705804544	1.17911008486283	0.0110761627023938	0.153258913365557	up	14	7	5	18	22	18	0.79	0.4	0.29	0.94	1.22	1.02	Intergenic	Intergenic|Gene_gene-Gm19028-Gene_gene-Gm7846
NC_000067.7-28366794	8.07050051957699	3.8894633510648	12.2515376880892	3.14993010147149	1.65531981484135	0.0394381197380401	0.324318786457994	up	6	2	4	6	19	12	0.34	0.12	0.23	0.31	1.05	0.68	Intergenic	Intergenic|Gene_gene-Gm19028-Gene_gene-Gm7846
NC_000067.7-28387827	7.99516884662055	13.3639426473027	2.62639504593842	0.196528458348968	-2.34718985748658	0.000377080766892445	0.0156240054353896	down	11	13	17	2	4	2	0.62	0.75	0.99	0.1	0.22	0.11	Intergenic	Intergenic|Gene_gene-Gm19028-Gene_gene-Gm7846
NC_000067.7-28664060	3.42513916816453	5.50306130011004	1.34721703621903	0.244812289514582	-2.03025211211532	0.045862404522544	0.351576622214499	down	6	8	3	0	2	2	0.34	0.46	0.18	0	0.11	0.11	Intergenic	Intergenic|Gene_gene-Gm7846-gene-Gm597
NC_000067.7-28684190	10.2586907881249	6.53379353544921	13.9835880408006	2.14019435492297	1.09774181632342	0.0380040288891005	0.319318037412553	up	5	5	10	17	15	11	0.28	0.29	0.58	0.89	0.83	0.62	Intergenic	Intergenic|Gene_gene-Gm7846-gene-Gm597
NC_000067.7-28684204	10.2586907881249	6.53379353544921	13.9835880408006	2.14019435492297	1.09774181632342	0.0380040288891005	0.319318037412553	up	5	5	10	17	15	11	0.28	0.29	0.58	0.89	0.83	0.62	Intergenic	Intergenic|Gene_gene-Gm7846-gene-Gm597
NC_000067.7-28729070	1.46395014603705	2.92790029207409	0	0	-Inf	0.0470778727391897	0.355985415708613	down	1	6	2	0	0	0	0.06	0.35	0.12	0	0	0	Intergenic	Intergenic|Gene_gene-Gm7846-gene-Gm597
NC_000067.7-28814698	6.99475894914454	11.360525460973	2.62899243731613	0.231414686437486	-2.11144766873851	0.00233101273164817	0.0557112789060882	down	12	13	10	3	1	4	0.68	0.75	0.58	0.16	0.06	0.23	Intergenic,Downstream	Intergenic|Gene_gene-Gm7846-gene-Gm597;Downstream|505|rna-NM_001013750.1||Gm597|mRNA
NC_000067.7-29030456	1.6347588420562	3.26951768411239	0	0	-Inf	0.0162643449483315	0.194254928939846	down	2	3	5	0	0	0	0.11	0.17	0.29	0	0	0	Intergenic	Intergenic|gene-Gm6462-Gene_gene-Gm18033
NC_000067.7-29133096	6.51553444049644	9.39776648395041	3.63330239704248	0.386613394070545	-1.37103647486429	0.0459015955729663	0.351662481680162	down	11	11	7	3	3	5	0.62	0.63	0.41	0.16	0.17	0.28	Intergenic	Intergenic|gene-Gm6462-Gene_gene-Gm18033
NC_000067.7-29161887	10.7825996657558	16.3220174831328	5.24318184837871	0.321233686570733	-1.63830490408621	0.00219788018722712	0.0535868320873789	down	12	15	23	5	6	5	0.68	0.86	1.34	0.26	0.33	0.28	Intergenic	Intergenic|gene-Gm6462-Gene_gene-Gm18033
NC_000067.7-29546484	41.639916144923	24.6634807943149	58.6163514955311	2.37664553452012	1.24892674815899	4.37564269645356e-06	0.000527582682502238	up	26	29	21	50	59	69	1.47	1.67	1.23	2.61	3.28	3.91	Intergenic	Intergenic|Gene_gene-Gm5525-Gene_gene-Gm7858
NC_000067.7-29814796	3.26848298487684	5.52045037515149	1.01651559460219	0.184136352203745	-2.44115362318669	0.0239617560346052	0.245562304886904	down	7	4	6	0	1	2	0.4	0.23	0.35	0	0.06	0.11	Intergenic	Intergenic|Gene_gene-Gm5525-Gene_gene-Gm7858
NC_000067.7-29885899	4.69482064725624	2.2591145534268	7.13052674108568	3.15633695080647	1.65825122667874	0.0489876766740151	0.364133403860462	up	2	5	0	10	6	6	0.11	0.29	0	0.52	0.33	0.34	Intergenic	Intergenic|Gene_gene-Gm5525-Gene_gene-Gm7858
NC_000067.7-29968876	6.82314285787675	11.4064255030557	2.23986021269779	0.196368284884493	-2.34836615370009	0.00125018995953448	0.0363942876322024	down	9	12	14	4	2	1	0.51	0.69	0.82	0.21	0.11	0.06	Intergenic,Upstream	Intergenic|Gene_gene-Gm5525-Gene_gene-Gm7858;Upstream|193|gene-Gm7858||Gene_gene-Gm7858|pseudogene
NC_000067.7-30041168	11.3194471016522	6.80457817442431	15.8343160288801	2.3270092021861	1.21847691590957	0.0154865151402662	0.188721241314544	up	8	8	5	22	18	9	0.45	0.46	0.29	1.15	1	0.51	Intergenic	Intergenic|Gene_gene-Gm7858-Gene_rna-NR_157037.1
NC_000067.7-30129195	18.6944037108123	8.14969328765789	29.2391141339666	3.5877563856602	1.8430819323051	0.0236208004996558	0.243402178710132	up	6	9	10	20	21	47	0.34	0.52	0.58	1.04	1.17	2.67	Intergenic	Intergenic|Gene_gene-Gm7858-Gene_rna-NR_157037.1
NC_000067.7-30425735	5.79641573731254	10.6661687848965	0.926662689728578	0.0868786823475688	-3.52485396721536	8.38735055203585e-05	0.00516139090540505	down	15	12	6	3	0	0	0.85	0.69	0.35	0.16	0	0	Intergenic	Intergenic|Gene_rna-XR_373283.3-Gene_rna-XR_004935880.1
NC_000067.7-30690079	2.6019924336145	4.53037634911949	0.673608518109514	0.148687099304771	-2.74964861613472	0.0311958834089261	0.285238373962346	down	6	5	3	0	1	1	0.34	0.29	0.18	0	0.06	0.06	Intron,Gene	Intron|intron_1_RETAINED-RETAINED|rna-XR_004935880.1||exon-XR_004935880.1-1|;Intron|intron_1_RETAINED-RETAINED|rna-XR_004935876.1||exon-XR_004935876.1-1|;Intron|intron_1_RETAINED-RETAINED|rna-XR_865312.1||exon-XR_865312.1-1|;Gene|Gm39615|
NC_000067.7-30758923	23.3871932165148	33.4836233973348	13.2907630356948	0.396933237421155	-1.33303172263529	0.00015008514034843	0.00796363228784987	down	35	32	36	19	10	12	1.99	1.84	2.1	0.99	0.56	0.68	Intron,Gene,Downstream	Intron|intron_1_RETAINED-RETAINED|rna-XR_004935880.1||exon-XR_004935880.1-1|;Intron|intron_1_RETAINED-RETAINED|rna-XR_004935876.1||exon-XR_004935876.1-1|;Gene|Gm39615|;Downstream|302|rna-XR_004936779.1||LOC115487655|snoRNA
NC_000067.7-30812196	21.8146463322023	33.7921262160049	9.83716644839958	0.291108241769659	-1.78037240969706	1.55659381757014e-06	0.000233399737122998	down	38	30	36	10	9	11	2.16	1.73	2.1	0.52	0.5	0.62	Intergenic,Downstream	Intergenic|Gene_gene-Gm6473-Gene_gene-Gm2914;Downstream|778|gene-Gm6473||Gene_gene-Gm6473|pseudogene
NC_000067.7-30826374	1.6245942897294	3.2491885794588	0	0	-Inf	0.0163845315048168	0.194998653024271	down	3	4	3	0	0	0	0.17	0.23	0.18	0	0	0	Intergenic	Intergenic|Gene_gene-Gm6473-Gene_gene-Gm2914
NC_000067.7-30873294	11.204350084101	15.5748553554833	6.83384481271866	0.438774207319539	-1.1884493733073	0.020789970978904	0.224989862868572	down	15	21	12	9	5	7	0.85	1.21	0.7	0.47	0.28	0.4	Intron	Intron|intron_3_SKIPPED-RETAINED|rna-XM_036163374.1||Phf3|mRNA;Intron|intron_3_SKIPPED-RETAINED|rna-XM_030252762.2||Phf3|mRNA;Intron|intron_2_ALTTENATIVE_3SS-SKIPPED|rna-XM_036163369.1||Phf3|mRNA;Intron|intron_3_SKIPPED-SKIPPED|rna-XM_011238470.4||Phf3|mRNA;Intron|intron_2_SKIPPED-RETAINED|rna-XM_030252767.1||Phf3|mRNA;Intron|intron_2_SKIPPED-SKIPPED|rna-XM_011238471.4||Phf3|mRNA;Intron|intron_3_…
NC_000067.7-30979745	3.40936309884003	5.8702496295775	0.948476568102555	0.161573464154508	-2.62973781682376	0.0173300050169152	0.201121515952483	down	5	5	8	2	1	0	0.28	0.29	0.47	0.1	0.06	0	Utr3prime,Exon	Utr3prime|exon_6_6_RETAINED|rna-NM_011200.2||Ptp4a1|mRNA;Exon|exon_6_6_RETAINED|rna-XM_006495798.5||Ptp4a1|mRNA;Utr3prime|exon_6_6_RETAINED|rna-XM_006495799.3||Ptp4a1|mRNA;Exon|exon_6_6_RETAINED|rna-XM_006495799.3||Ptp4a1|mRNA;Utr3prime|exon_6_6_RETAINED|rna-XM_036162791.1||Ptp4a1|mRNA;Exon|exon_6_6_RETAINED|rna-NM_011200.2||Ptp4a1|mRNA;Utr3prime|exon_6_6_RETAINED|rna-XM_006495798.5||Ptp4a1|mRNA;…
NC_000067.7-31127927	16.9510491977308	10.0839412976391	23.8181570978225	2.36198886871731	1.2400021658002	0.00245543614591977	0.0576901883549007	up	11	8	12	26	27	20	0.62	0.46	0.7	1.36	1.5	1.13	Intron,Gene	Intron|intron_1_RETAINED-RETAINED|rna-NR_136907.1||exon-NR_136907.1-1|;Gene|Gm29669|
NC_000067.7-31132202	112.842441943506	69.8938706338463	155.791013253165	2.22896531327201	1.15637416583059	7.04348373307222e-13	1.1205721630276e-09	up	77	60	78	151	160	164	4.37	3.45	4.56	7.89	8.88	9.3	Intron,Gene	Intron|intron_1_RETAINED-RETAINED|rna-NR_136907.1||exon-NR_136907.1-1|;Gene|Gm29669|
NC_000067.7-31181622	4.90457848502263	8.82666088869288	0.982496081352374	0.111310051869215	-3.1673442135547	0.0170479044614828	0.199065640487004	down	2	14	11	1	1	1	0.11	0.81	0.64	0.05	0.06	0.06	Intron,Gene	Intron|intron_2_RETAINED-RETAINED|rna-NR_033445.1||exon-NR_033445.1-1|;Gene|4931428L18Rik|
NC_000067.7-31596970	5.5588230435524	8.75391345628358	2.36373263082122	0.270020105022232	-1.88886126414456	0.0131895566846945	0.171130716080674	down	13	5	9	0	3	4	0.74	0.29	0.53	0	0.17	0.23	Upstream,Intergenic	Upstream|1717|gene-Eef1a1-ps2||Gene_gene-Eef1a1-ps2|pseudogene;Intergenic|gene-LOC115487662-Gene_gene-Eef1a1-ps2
NC_000067.7-31640006	26.2297111748493	39.3073347583808	13.1520875913178	0.334596269936965	-1.57950673251599	2.93835570614039e-06	0.000386472715705173	down	46	33	42	22	13	6	2.61	1.9	2.45	1.15	0.72	0.34	Intergenic	Intergenic|Gene_gene-Eef1a1-ps2-Gene_gene-Gm19680
NC_000067.7-31642792	2.45761565968686	4.22941716638836	0.685814152985356	0.162153347850289	-2.62456928461723	0.0439768253628616	0.343701963964242	down	3	6	4	0	0	2	0.17	0.35	0.23	0	0	0.11	Intergenic	Intergenic|Gene_gene-Eef1a1-ps2-Gene_gene-Gm19680
NC_000067.7-32298073	22.3446660069254	14.3628367621711	30.3264952516797	2.11145581850194	1.07823805954982	0.00230986426031937	0.0553996411030785	up	6	21	17	37	25	31	0.34	1.21	0.99	1.93	1.39	1.76	Intron	Intron|intron_2_RETAINED-RETAINED|rna-XR_001783141.2||Khdrbs2|mRNA;Intron|intron_2_RETAINED-RETAINED|rna-XR_004940681.1||Khdrbs2|mRNA;Intron|intron_2_RETAINED-RETAINED|rna-XR_373242.4||Khdrbs2|mRNA;Intron|intron_2_RETAINED-RETAINED|rna-XM_036162453.1||Khdrbs2|mRNA;Intron|intron_2_RETAINED-RETAINED|rna-NM_133235.3||Khdrbs2|mRNA;Intron|intron_2_RETAINED-RETAINED|rna-XR_004940680.1||Khdrbs2|mRNA;Int…
NC_000067.7-32452499	1.44707374612861	2.89414749225723	0	0	-Inf	0.0441744161801156	0.344294241951011	down	6	2	1	0	0	0	0.34	0.12	0.06	0	0	0	Intron	Intron|intron_3_RETAINED-RETAINED|rna-XM_036162453.1||Khdrbs2|mRNA;Intron|intron_3_RETAINED-RETAINED|rna-XR_373242.4||Khdrbs2|mRNA;Intron|intron_3_RETAINED-RETAINED|rna-XR_004940681.1||Khdrbs2|mRNA;Intron|intron_3_RETAINED-RETAINED|rna-XR_004940680.1||Khdrbs2|mRNA;Intron|intron_3_RETAINED-RETAINED|rna-NM_133235.3||Khdrbs2|mRNA;Intron|intron_3_RETAINED-RETAINED|rna-XR_001783141.2||Khdrbs2|mRNA
NC_000067.7-32506534	6.99797835708423	10.0537667538831	3.94218996028534	0.392110743842623	-1.35066692261685	0.0416774421067861	0.333689946494442	down	11	12	8	4	3	5	0.62	0.69	0.47	0.21	0.17	0.28	Intron	Intron|intron_4_RETAINED-RETAINED|rna-NM_133235.3||Khdrbs2|mRNA;Intron|intron_4_RETAINED-RETAINED|rna-XR_004940681.1||Khdrbs2|mRNA;Intron|intron_4_RETAINED-RETAINED|rna-XM_036162453.1||Khdrbs2|mRNA;Intron|intron_4_RETAINED-RETAINED|rna-XR_373242.4||Khdrbs2|mRNA;Intron|intron_4_RETAINED-RETAINED|rna-XR_001783141.2||Khdrbs2|mRNA;Intron|intron_4_RETAINED-RETAINED|rna-XR_004940680.1||Khdrbs2|mRNA
NC_000067.7-32770953	98.1407626473364	62.0349039659997	134.246621328673	2.16404979690549	1.11373369737269	1.56155465184692e-06	0.000233808018312251	up	63	70	58	119	132	157	3.57	4.03	3.39	6.21	7.33	8.91	Intergenic	Intergenic|gene-Khdrbs2-Gene_gene-Gm7114
NC_000067.7-32804625	10.4635156369015	15.3627562273055	5.56427504649741	0.36219249750299	-1.46517143244062	0.019956387280573	0.219407538226118	down	8	17	22	6	5	6	0.45	0.98	1.29	0.31	0.28	0.34	Intergenic	Intergenic|gene-Khdrbs2-Gene_gene-Gm7114
NC_000067.7-32920131	7.83390340626392	4.20154442579577	11.4662623867321	2.72905894231034	1.44840355432642	0.0221446121184367	0.234023349912232	up	4	8	1	10	16	9	0.23	0.46	0.06	0.52	0.89	0.51	Intergenic	Intergenic|gene-Khdrbs2-Gene_gene-Gm7114
NC_000067.7-33139935	25.9923626781643	16.2597537162746	35.724971640054	2.19714100615782	1.13562746072921	0.000534750060184644	0.0200806284141418	up	21	8	21	36	35	38	1.19	0.46	1.23	1.88	1.94	2.16	Intergenic,Upstream	Intergenic|gene-Khdrbs2-Gene_gene-Gm7114;Upstream|52|gene-Gm7114||Gene_gene-Gm7114|pseudogene
NC_000067.7-33214465	8.60763438267955	16.5416602472496	0.673608518109514	0.0407219413312226	-4.61804984932952	1.55274326344484e-08	5.64716624793369e-06	down	19	18	14	0	1	1	1.08	1.04	0.82	0	0.06	0.06	Gene,Intron	Gene|Gm39616|;Intron|intron_1_RETAINED-RETAINED|rna-XR_865316.3||exon-XR_865316.3-1|
NC_000067.7-33247112	16.3612481500632	25.7987985825341	6.92369771759228	0.268372873854663	-1.89768923830116	0.000852401858560739	0.0278662599145986	down	18	24	37	6	6	9	1.02	1.38	2.16	0.31	0.33	0.51	Intergenic	Intergenic|gene-Gm24901-Gene_gene-Gm2987
NC_000067.7-33299342	1.29135232198748	2.58270464397496	0	0	-Inf	0.0403411906070591	0.327292387373558	down	5	1	2	0	0	0	0.28	0.06	0.12	0	0	0	Intergenic	Intergenic|Gene_gene-Gm2987-Gene_rna-XR_865317.2
NC_000067.7-33554784	1.62344338814768	3.24688677629537	0	0	-Inf	0.0163982403282443	0.195063592767234	down	2	6	2	0	0	0	0.11	0.35	0.12	0	0	0	Intron	Intron|intron_8_SKIPPED-SKIPPED|rna-NM_008922.2||Prim2|mRNA;Intron|intron_4_SKIPPED-SKIPPED|rna-XM_011238455.3||Prim2|mRNA
NC_000067.7-33585958	17.857426049945	25.6516401410008	10.0632119588893	0.392302866544761	-1.34996021770635	0.0241957090687279	0.246795996387738	down	36	13	30	12	13	6	2.04	0.75	1.75	0.63	0.72	0.34	Intron	Intron|intron_7_SKIPPED-SKIPPED|rna-NM_008922.2||Prim2|mRNA;Intron|intron_7_SKIPPED-ALTTENATIVE_3SS|rna-XR_373247.5||Prim2|mRNA;Intron|intron_8_SKIPPED-ALTTENATIVE_5SS|rna-XM_030252295.2||Prim2|mRNA;Intron|intron_7_SKIPPED-ALTTENATIVE_3SS|rna-XR_373246.5||Prim2|mRNA
NC_000067.7-33647758	11.8838486171528	15.9443454881142	7.82335174619146	0.490666220951084	-1.02718613985331	0.0390892236498333	0.322837831806933	down	15	16	18	8	11	5	0.85	0.92	1.05	0.42	0.61	0.28	Intron	Intron|intron_7_SKIPPED-SKIPPED|rna-NM_008922.2||Prim2|mRNA;Intron|intron_7_SKIPPED-ALTTENATIVE_3SS|rna-XR_373247.5||Prim2|mRNA;Intron|intron_7_SKIPPED-ALTTENATIVE_POLY_A|rna-XM_006495793.5||Prim2|mRNA;Intron|intron_7_SKIPPED-ALTTENATIVE_3SS|rna-XR_373246.5||Prim2|mRNA;Intron|intron_7_SKIPPED-SKIPPED|rna-XM_030252295.2||Prim2|mRNA
NC_000067.7-33689917	7.78475352574687	11.3454381890949	4.22406886239881	0.372314298663133	-1.42540707119251	0.0241604127557605	0.246584537235203	down	12	15	8	4	8	1	0.68	0.86	0.47	0.21	0.44	0.06	Intron	Intron|intron_5_SKIPPED-SKIPPED|rna-XM_030252295.2||Prim2|mRNA;Intron|intron_5_SKIPPED-SKIPPED|rna-XM_006495793.5||Prim2|mRNA;Intron|intron_5_SKIPPED-SKIPPED|rna-XM_006495797.4||Prim2|mRNA;Intron|intron_5_SKIPPED-SKIPPED|rna-XR_373246.5||Prim2|mRNA;Intron|intron_5_SKIPPED-SKIPPED|rna-NM_008922.2||Prim2|mRNA;Intron|intron_5_SKIPPED-SKIPPED|rna-XR_373247.5||Prim2|mRNA
NC_000067.7-33758797	1.29544325318133	2.59088650636266	0	0	-Inf	0.0402339066802117	0.326990510489474	down	2	5	1	0	0	0	0.11	0.29	0.06	0	0	0	Upstream,Gene,Intron	Upstream|180|rna-NM_008999.4||Rab23|mRNA;Upstream|450|rna-XM_006495801.5||Rab23|mRNA;Upstream|162|rna-XM_006495802.5||Rab23|mRNA;Gene|Gm32229|;Upstream|703|rna-NM_001159729.1||Rab23|mRNA;Intron|intron_1_RETAINED-RETAINED|rna-NR_157041.1||exon-NR_157041.1-1|
NC_000067.7-33763917	5.46027919756912	2.29453092995841	8.62602746517983	3.75938600458796	1.91049705539528	0.0160497022440114	0.192572786003958	up	1	2	4	6	7	13	0.06	0.12	0.23	0.31	0.39	0.74	Intron	Intron|intron_3_RETAINED-RETAINED|rna-XM_006495802.5||Rab23|mRNA;Intron|intron_3_RETAINED-RETAINED|rna-XM_006495801.5||Rab23|mRNA;Intron|intron_3_RETAINED-RETAINED|rna-NM_008999.4||Rab23|mRNA;Intron|intron_3_RETAINED-RETAINED|rna-NM_001159729.1||Rab23|mRNA
NC_000067.7-33764968	11.1754459842124	15.2011487403429	7.14974322808195	0.470342297822992	-1.08821701547586	0.040851103896701	0.329714690213456	down	23	13	11	8	10	4	1.3	0.75	0.64	0.42	0.56	0.23	Intron	Intron|intron_4_RETAINED-RETAINED|rna-NM_001159729.1||Rab23|mRNA;Intron|intron_4_RETAINED-RETAINED|rna-NM_008999.4||Rab23|mRNA;Intron|intron_4_RETAINED-RETAINED|rna-XM_006495802.5||Rab23|mRNA;Intron|intron_4_RETAINED-RETAINED|rna-XM_006495801.5||Rab23|mRNA
NC_000067.7-33786947	35.3122841896607	20.794733671721	49.8298347076003	2.39627183950735	1.26079158060719	1.02274861569181e-05	0.00102929121322951	up	29	9	26	48	54	50	1.64	0.52	1.52	2.51	3	2.84	Intron	Intron|intron_2_RETAINED-RETAINED|rna-NM_145392.2||Bag2|mRNA
NC_000067.7-33791663	10.5764959079868	16.8704921705733	4.28249964540031	0.253845566691299	-1.97797703067694	0.000307083579779815	0.0134497074906085	down	21	15	16	3	6	4	1.19	0.86	0.93	0.16	0.33	0.23	Intron	Intron|intron_1_RETAINED-RETAINED|rna-NM_145392.2||Bag2|mRNA
NC_000067.7-33793784	1.62983612250497	3.25967224500995	0	0	-Inf	0.0187231915297915	0.210155424625123	down	1	6	3	0	0	0	0.06	0.35	0.18	0	0	0	Intron	Intron|intron_1_RETAINED-RETAINED|rna-NM_145392.2||Bag2|mRNA
NC_000067.7-33854362	4.39970264868267	7.47400213952029	1.32540315784505	0.177335132249523	-2.49544971487659	0.0432505673168062	0.34082777431007	down	4	14	5	1	1	2	0.23	0.81	0.29	0.05	0.06	0.11	Exon,Upstream	Exon|exon_1_16_ALTTENATIVE_3SS|rna-XR_865290.4||Zfp451|mRNA;Upstream|686|rna-NM_133817.3||Zfp451|mRNA;Upstream|1594|rna-XM_030243891.2||Zfp451|mRNA;Upstream|686|rna-NM_001359275.1||Zfp451|mRNA;Upstream|686|rna-NM_001290699.1||Zfp451|mRNA;Upstream|686|rna-NM_001359274.1||Zfp451|mRNA;Upstream|1471|rna-XM_036154666.1||Zfp451|mRNA;Upstream|850|rna-XM_036154651.1||Zfp451|mRNA;Exon|exon_1_5_ALTTENATIVE…
NC_000067.7-33889506	26.5743788461815	15.3732398928567	37.7755177995064	2.45722554665001	1.29703028753285	8.78691453384981e-05	0.00534789198498853	up	6	19	22	47	33	36	0.34	1.09	1.29	2.45	1.83	2.04	Intergenic,Downstream	Intergenic|gene-Gm15455-gene-Bend6;Downstream|1627|rna-NM_001310484.1||Bend6|mRNA;Downstream|1627|rna-NM_177235.3||Bend6|mRNA
NC_000067.7-33910415	28.6651174680131	18.4945737851697	38.8356611508566	2.09984082909755	1.07027997371296	0.000552309096502278	0.0205166596511631	up	19	23	15	45	36	38	1.08	1.32	0.88	2.35	2	2.16	Downstream,Intron	Downstream|1752|rna-XR_373298.2||exon-XR_373298.2-1|;Intron|intron_3_RETAINED-SKIPPED|rna-NM_177235.3||Bend6|mRNA;Intron|intron_2_RETAINED-SKIPPED|rna-NM_001310484.1||Bend6|mRNA
NC_000067.7-33927861	30.7087224236107	17.5776343153643	43.839810531857	2.4940677309197	1.3185006446925	1.28905005021938e-05	0.00123002723269263	up	17	16	21	43	53	38	0.96	0.92	1.23	2.25	2.94	2.16	Intron	Intron|intron_1_ALTTENATIVE_3SS-RETAINED|rna-NM_001310484.1||Bend6|mRNA;Intron|intron_1_ALTTENATIVE_3SS-SKIPPED|rna-XM_017321224.3||Bend6|mRNA;Intron|intron_1_ALTTENATIVE_3SS-SKIPPED|rna-NM_177235.3||Bend6|mRNA
NC_000067.7-33950730	2.43631598380324	4.87263196760649	0	0	-Inf	0.00171818116108276	0.0452133266920468	down	4	7	4	0	0	0	0.23	0.4	0.23	0	0	0	Intron	Intron|intron_2_SKIPPED-SKIPPED|rna-XM_017314687.2||Dst|mRNA;Intron|intron_2_SKIPPED-SKIPPED|rna-XM_017314676.2||Dst|mRNA;Intron|intron_2_SKIPPED-SKIPPED|rna-XM_017314665.2||Dst|mRNA;Intron|intron_2_SKIPPED-SKIPPED|rna-XM_017314689.2||Dst|mRNA;Intron|intron_2_SKIPPED-SKIPPED|rna-XM_017314621.2||Dst|mRNA;Intron|intron_2_SKIPPED-SKIPPED|rna-XM_017314635.2||Dst|mRNA;Intron|intron_2_SKIPPED-SKIPPED|r…
NC_000067.7-33963154	2.10716494725517	4.21432989451035	0	0	-Inf	0.0107378067599768	0.150108707891203	down	3	8	2	0	0	0	0.17	0.46	0.12	0	0	0	Intron	Intron|intron_2_SKIPPED-SKIPPED|rna-XM_017314687.2||Dst|mRNA;Intron|intron_2_SKIPPED-SKIPPED|rna-XM_017314676.2||Dst|mRNA;Intron|intron_2_SKIPPED-SKIPPED|rna-XM_017314665.2||Dst|mRNA;Intron|intron_2_SKIPPED-SKIPPED|rna-XM_017314689.2||Dst|mRNA;Intron|intron_2_SKIPPED-SKIPPED|rna-XM_017314621.2||Dst|mRNA;Intron|intron_2_SKIPPED-SKIPPED|rna-XM_017314635.2||Dst|mRNA;Intron|intron_2_SKIPPED-SKIPPED|r…
NC_000067.7-34008874	21.8715322449592	29.3171082242533	14.425956265665	0.492066139515453	-1.02307585099372	0.00810742934287432	0.126123558209009	down	20	38	32	13	18	13	1.13	2.19	1.87	0.68	1	0.74	Intron	Intron|intron_3_SKIPPED-SKIPPED|rna-XM_006495666.4||Dst|mRNA;Intron|intron_3_SKIPPED-SKIPPED|rna-NM_001276764.1||Dst|mRNA;Intron|intron_3_SKIPPED-SKIPPED|rna-XM_017314706.2||Dst|mRNA;Intron|intron_3_SKIPPED-SKIPPED|rna-XM_017314687.2||Dst|mRNA;Intron|intron_3_SKIPPED-SKIPPED|rna-XM_017314676.2||Dst|mRNA;Intron|intron_3_SKIPPED-SKIPPED|rna-XM_017314665.2||Dst|mRNA;Intron|intron_3_SKIPPED-SKIPPED|r…
NC_000067.7-34009569	15.1055669412258	8.80045172481502	21.4106821576365	2.43290717648776	1.28268127770527	0.00359253546737278	0.0745007789119778	up	7	9	11	19	19	27	0.4	0.52	0.64	0.99	1.05	1.53	Intron	Intron|intron_3_SKIPPED-SKIPPED|rna-XM_006495666.4||Dst|mRNA;Intron|intron_3_SKIPPED-SKIPPED|rna-NM_001276764.1||Dst|mRNA;Intron|intron_3_SKIPPED-SKIPPED|rna-XM_017314706.2||Dst|mRNA;Intron|intron_3_SKIPPED-SKIPPED|rna-XM_017314687.2||Dst|mRNA;Intron|intron_3_SKIPPED-SKIPPED|rna-XM_017314676.2||Dst|mRNA;Intron|intron_3_SKIPPED-SKIPPED|rna-XM_017314665.2||Dst|mRNA;Intron|intron_3_SKIPPED-SKIPPED|r…
NC_000067.7-34046630	21.8007674501185	32.847314005607	10.75422089463	0.327400313243095	-1.61087239276362	1.23401045259573e-05	0.00119066004016705	down	37	25	39	14	7	12	2.1	1.44	2.28	0.73	0.39	0.68	Intron	Intron|intron_4_SKIPPED-SKIPPED|rna-XM_030246500.1||Dst|mRNA;Intron|intron_4_SKIPPED-SKIPPED|rna-XM_017314811.2||Dst|mRNA;Intron|intron_4_SKIPPED-SKIPPED|rna-XM_017314794.2||Dst|mRNA;Intron|intron_4_SKIPPED-SKIPPED|rna-XM_036158508.1||Dst|mRNA;Intron|intron_2_SKIPPED-SKIPPED|rna-XM_006495674.5||Dst|mRNA;Intron|intron_4_SKIPPED-SKIPPED|rna-XM_017314689.2||Dst|mRNA;Intron|intron_2_SKIPPED-SKIPPED|r…
NC_000067.7-34067208	3.88736053596621	7.12292643219689	0.651794639735538	0.091506580327618	-3.44998069703735	0.00582549388225652	0.102153480756712	down	12	3	7	1	0	1	0.68	0.17	0.41	0.05	0	0.06	Intron	Intron|intron_4_SKIPPED-SKIPPED|rna-XM_017314811.2||Dst|mRNA;Intron|intron_4_SKIPPED-SKIPPED|rna-XM_036158508.1||Dst|mRNA;Intron|intron_2_SKIPPED-SKIPPED|rna-XM_006495674.5||Dst|mRNA;Intron|intron_1_ALTTENATIVE_3SS-SKIPPED|rna-NM_133833.4||Dst|mRNA;Intron|intron_1_ALTTENATIVE_3SS-SKIPPED|rna-XM_017314741.2||Dst|mRNA;Intron|intron_1_ALTTENATIVE_3SS-SKIPPED|rna-XM_006495688.4||Dst|mRNA;Intron|intro…
NC_000067.7-34070074	11.6862735039436	15.8554854335608	7.51706157432631	0.47409848193075	-1.07674132134317	0.0301877876109696	0.2800742806122	down	19	21	9	8	8	7	1.08	1.21	0.53	0.42	0.44	0.4	Intron	Intron|intron_4_SKIPPED-SKIPPED|rna-XM_017314811.2||Dst|mRNA;Intron|intron_4_SKIPPED-SKIPPED|rna-XM_036158508.1||Dst|mRNA;Intron|intron_2_SKIPPED-SKIPPED|rna-XM_006495674.5||Dst|mRNA;Intron|intron_1_ALTTENATIVE_3SS-SKIPPED|rna-NM_133833.4||Dst|mRNA;Intron|intron_1_ALTTENATIVE_3SS-SKIPPED|rna-XM_017314741.2||Dst|mRNA;Intron|intron_1_ALTTENATIVE_3SS-SKIPPED|rna-XM_006495688.4||Dst|mRNA;Intron|intro…
NC_000067.7-34072193	13.1211529886522	18.9076621567199	7.33464382058459	0.387919128223783	-1.36617217822608	0.00345006062143928	0.0725482359465604	down	15	19	24	4	6	12	0.85	1.09	1.4	0.21	0.33	0.68	Intron	Intron|intron_4_SKIPPED-SKIPPED|rna-XM_017314811.2||Dst|mRNA;Intron|intron_4_SKIPPED-SKIPPED|rna-XM_036158508.1||Dst|mRNA;Intron|intron_2_SKIPPED-SKIPPED|rna-XM_006495674.5||Dst|mRNA;Intron|intron_1_ALTTENATIVE_3SS-SKIPPED|rna-NM_133833.4||Dst|mRNA;Intron|intron_1_ALTTENATIVE_3SS-SKIPPED|rna-XM_017314741.2||Dst|mRNA;Intron|intron_1_ALTTENATIVE_3SS-SKIPPED|rna-XM_006495688.4||Dst|mRNA;Intron|intro…
NC_000067.7-34114108	3.58618521079992	6.18987434024747	0.982496081352374	0.158726337134833	-2.65538656342943	0.0123146493963922	0.163884461736174	down	3	10	6	1	1	1	0.17	0.58	0.35	0.05	0.06	0.06	Intron	Intron|intron_4_SKIPPED-SKIPPED|rna-XM_017314811.2||Dst|mRNA;Intron|intron_4_SKIPPED-SKIPPED|rna-XM_036158508.1||Dst|mRNA;Intron|intron_2_SKIPPED-SKIPPED|rna-XM_006495674.5||Dst|mRNA;Intron|intron_1_ALTTENATIVE_3SS-SKIPPED|rna-NM_133833.4||Dst|mRNA;Intron|intron_1_ALTTENATIVE_3SS-SKIPPED|rna-XM_017314741.2||Dst|mRNA;Intron|intron_1_ALTTENATIVE_3SS-SKIPPED|rna-XM_006495688.4||Dst|mRNA;Intron|intro…
NC_000067.7-34115330	7.47211968717937	13.254115261647	1.69012411271171	0.127516931862088	-2.97123927218254	5.20006587750658e-05	0.00359541713132894	down	19	14	8	0	2	3	1.08	0.81	0.47	0	0.11	0.17	Intron,Upstream	Intron|intron_4_SKIPPED-SKIPPED|rna-XM_017314811.2||Dst|mRNA;Intron|intron_4_SKIPPED-SKIPPED|rna-XM_036158508.1||Dst|mRNA;Intron|intron_2_SKIPPED-SKIPPED|rna-XM_006495674.5||Dst|mRNA;Intron|intron_1_ALTTENATIVE_3SS-SKIPPED|rna-NM_133833.4||Dst|mRNA;Intron|intron_1_ALTTENATIVE_3SS-SKIPPED|rna-XM_017314741.2||Dst|mRNA;Intron|intron_1_ALTTENATIVE_3SS-SKIPPED|rna-XM_006495688.4||Dst|mRNA;Intron|intro…
NC_000067.7-34115417	37.7164846521462	52.526671869945	22.9062974343475	0.436088878637942	-1.19730589634695	9.07866396475504e-06	0.000932987812130215	down	63	55	44	24	23	23	3.57	3.16	2.57	1.25	1.28	1.3	Intron,Upstream	Intron|intron_4_SKIPPED-SKIPPED|rna-XM_017314811.2||Dst|mRNA;Intron|intron_4_SKIPPED-SKIPPED|rna-XM_036158508.1||Dst|mRNA;Intron|intron_2_SKIPPED-SKIPPED|rna-XM_006495674.5||Dst|mRNA;Intron|intron_1_ALTTENATIVE_3SS-SKIPPED|rna-NM_133833.4||Dst|mRNA;Intron|intron_1_ALTTENATIVE_3SS-SKIPPED|rna-XM_017314741.2||Dst|mRNA;Intron|intron_1_ALTTENATIVE_3SS-SKIPPED|rna-XM_006495688.4||Dst|mRNA;Intron|intro…
NC_000067.7-34116765	4.2019869801047	6.79409450887317	1.60987945133623	0.236952760847484	-2.07732862430398	0.0250630819397838	0.250443811361494	down	10	6	5	2	3	0	0.57	0.35	0.29	0.1	0.17	0	Intron	Intron|intron_4_SKIPPED-SKIPPED|rna-XM_017314811.2||Dst|mRNA;Intron|intron_4_SKIPPED-SKIPPED|rna-XM_036158508.1||Dst|mRNA;Intron|intron_2_SKIPPED-SKIPPED|rna-XM_006495674.5||Dst|mRNA;Intron|intron_1_ALTTENATIVE_3SS-SKIPPED|rna-NM_133833.4||Dst|mRNA;Intron|intron_1_ALTTENATIVE_3SS-SKIPPED|rna-XM_017314741.2||Dst|mRNA;Intron|intron_1_ALTTENATIVE_3SS-SKIPPED|rna-XM_006495688.4||Dst|mRNA;Intron|intro…
NC_000067.7-34130209	8.49717844838542	5.20440392054235	11.7899529762285	2.26538008122165	1.17975312324776	0.0482691411427338	0.361217327113625	up	4	7	5	12	12	12	0.23	0.4	0.29	0.63	0.67	0.68	Intron	Intron|intron_5_SKIPPED-SKIPPED|rna-XM_017314722.2||Dst|mRNA;Intron|intron_3_SKIPPED-SKIPPED|rna-XM_017314716.3||Dst|mRNA;Intron|intron_5_SKIPPED-SKIPPED|rna-XM_017314706.2||Dst|mRNA;Intron|intron_5_SKIPPED-SKIPPED|rna-XM_017314794.2||Dst|mRNA;Intron|intron_2_SKIPPED-SKIPPED|rna-XM_017314741.2||Dst|mRNA;Intron|intron_5_SKIPPED-SKIPPED|rna-XM_017314635.2||Dst|mRNA;Intron|intron_5_SKIPPED-SKIPPED|r…
NC_000067.7-34152583	7.99393905811899	11.70278107946	4.28509703677802	0.36616057394246	-1.44945163646601	0.0190142881952434	0.21230113390321	down	10	15	11	4	3	6	0.57	0.86	0.64	0.21	0.17	0.34	Intron	Intron|intron_5_SKIPPED-SKIPPED|rna-XM_017314722.2||Dst|mRNA;Intron|intron_3_SKIPPED-SKIPPED|rna-XM_017314716.3||Dst|mRNA;Intron|intron_5_SKIPPED-SKIPPED|rna-XM_017314706.2||Dst|mRNA;Intron|intron_5_SKIPPED-SKIPPED|rna-XM_017314794.2||Dst|mRNA;Intron|intron_2_SKIPPED-SKIPPED|rna-XM_017314741.2||Dst|mRNA;Intron|intron_5_SKIPPED-SKIPPED|rna-XM_017314635.2||Dst|mRNA;Intron|intron_5_SKIPPED-SKIPPED|r…
NC_000067.7-34160662	5.70179121369985	9.80331121956161	1.60027120783809	0.163237825669035	-2.61495269577631	0.00160131066788865	0.0432824679455069	down	7	8	15	3	1	1	0.4	0.46	0.88	0.16	0.06	0.06	Intron,Downstream	Intron|intron_1_ALTTENATIVE_PROMOMOTER-SKIPPED|rna-XM_006495669.5||Dst|mRNA;Intron|intron_9_SKIPPED-SKIPPED|rna-XM_017314811.2||Dst|mRNA;Downstream|772|rna-XR_003948640.2||exon-XR_003948640.2-1|;Intron|intron_9_SKIPPED-SKIPPED|rna-XM_017314621.2||Dst|mRNA;Intron|intron_9_SKIPPED-SKIPPED|rna-XM_017314651.2||Dst|mRNA;Intron|intron_6_SKIPPED-SKIPPED|rna-XM_017314750.3||Dst|mRNA;Intron|intron_8_SKIPP…
NC_000067.7-34160936	16.9035182551103	27.9434821439784	5.86355436624213	0.209836209246587	-2.25266444465061	3.21123297060709e-07	6.59564157030701e-05	down	26	34	26	8	3	7	1.47	1.96	1.52	0.42	0.17	0.4	Intron,Downstream	Intron|intron_1_ALTTENATIVE_PROMOMOTER-SKIPPED|rna-XM_006495669.5||Dst|mRNA;Intron|intron_9_SKIPPED-SKIPPED|rna-XM_017314811.2||Dst|mRNA;Intron|intron_9_SKIPPED-SKIPPED|rna-XM_017314621.2||Dst|mRNA;Intron|intron_9_SKIPPED-SKIPPED|rna-XM_017314651.2||Dst|mRNA;Intron|intron_6_SKIPPED-SKIPPED|rna-XM_017314750.3||Dst|mRNA;Intron|intron_8_SKIPPED-SKIPPED|rna-XM_036158508.1||Dst|mRNA;Downstream|498|rna…
NC_000067.7-34178904	4.54623434433259	1.94012806920553	7.15234061945966	3.6865301486971	1.88226355547723	0.0303244172931704	0.280750518576354	up	1	5	0	9	7	6	0.06	0.29	0	0.47	0.39	0.34	Intron	Intron|intron_6_SKIPPED-SKIPPED|rna-XM_017314848.2||Dst|mRNA;Intron|intron_10_SKIPPED-SKIPPED|rna-XM_017314811.2||Dst|mRNA;Intron|intron_7_SKIPPED-SKIPPED|rna-XM_006495674.5||Dst|mRNA;Intron|intron_9_SKIPPED-SKIPPED|rna-XM_036158508.1||Dst|mRNA;Intron|intron_6_SKIPPED-SKIPPED|rna-XM_006495684.4||Dst|mRNA;Intron|intron_9_SKIPPED-SKIPPED|rna-XM_006495690.4||Dst|mRNA;Intron|intron_9_SKIPPED-SKIPPED|…
NC_000067.7-34199071	3.87968354331073	7.14159196013574	0.617775126485719	0.086503839750875	-3.53109201694909	0.00169265785966283	0.044793166030316	down	7	9	6	2	0	0	0.4	0.52	0.35	0.1	0	0	Upstream,Intron,Exon,Utr5prime	Upstream|270|rna-NM_010081.3||Dst|mRNA;Intron|intron_11_SKIPPED-SKIPPED|rna-NM_133833.4||Dst|mRNA;Intron|intron_15_SKIPPED-SKIPPED|rna-XM_017314651.2||Dst|mRNA;Intron|intron_15_SKIPPED-SKIPPED|rna-XM_017314687.2||Dst|mRNA;Intron|intron_15_SKIPPED-SKIPPED|rna-XM_017314676.2||Dst|mRNA;Intron|intron_15_SKIPPED-SKIPPED|rna-XM_017314811.2||Dst|mRNA;Intron|intron_15_SKIPPED-SKIPPED|rna-XM_017314665.2||…
NC_000067.7-34206591	19.3463287705094	28.009073064266	10.6835844767527	0.381432989668722	-1.39049846892617	0.00036985329556454	0.0154127214595627	down	25	27	34	15	10	8	1.42	1.55	1.99	0.78	0.56	0.45	Intron,Gene	Intron|intron_22_SKIPPED-SKIPPED|rna-XM_006495688.4||Dst|mRNA;Intron|intron_22_SKIPPED-SKIPPED|rna-XM_006495678.4||Dst|mRNA;Intron|intron_23_SKIPPED-SKIPPED|rna-XM_017314750.3||Dst|mRNA;Intron|intron_26_SKIPPED-SKIPPED|rna-XM_017314706.2||Dst|mRNA;Intron|intron_18_SKIPPED-SKIPPED|rna-XM_006495669.5||Dst|mRNA;Intron|intron_12_SKIPPED-SKIPPED|rna-XM_006495685.2||Dst|mRNA;Intron|intron_25_SKIPPED-SK…
NC_000067.7-34226025	3.09638460440331	5.86206776718979	0.330701441616836	0.0564137868667749	-4.14780840634114	0.0162831612249737	0.194376085374827	down	8	1	9	0	1	0	0.45	0.06	0.53	0	0.06	0	Exon,Upstream	Exon|exon_39_102_SKIPPED|rna-XM_030246500.1||Dst|mRNA;Exon|exon_34_99_SKIPPED|rna-XM_006495679.4||Dst|mRNA;Exon|exon_36_101_SKIPPED|rna-XM_017314741.2||Dst|mRNA;Exon|exon_35_100_SKIPPED|rna-XM_006495678.4||Dst|mRNA;Exon|exon_35_93_SKIPPED|rna-XM_036158554.1||Dst|mRNA;Exon|exon_25_84_SKIPPED|rna-XM_006495685.2||Dst|mRNA;Exon|exon_39_102_SKIPPED|rna-XM_017314722.2||Dst|mRNA;Exon|exon_39_101_SKIPPED…
NC_000067.7-34236688	17.11947981544	26.3449714668112	7.89398816406881	0.299639275526014	-1.73870135596089	3.30337597922861e-05	0.00253474814420264	down	26	26	29	7	8	9	1.47	1.5	1.69	0.37	0.44	0.51	Intron	Intron|intron_42_SKIPPED-SKIPPED|rna-XM_017314741.2||Dst|mRNA;Intron|intron_45_SKIPPED-SKIPPED|rna-XM_030246500.1||Dst|mRNA;Intron|intron_41_SKIPPED-SKIPPED|rna-NM_134448.4||Dst|mRNA;Intron|intron_31_SKIPPED-SKIPPED|rna-XM_006495680.5||Dst|mRNA;Intron|intron_7_SKIPPED-SKIPPED|rna-XM_030246701.2||Dst|mRNA;Intron|intron_45_SKIPPED-SKIPPED|rna-XM_017314635.2||Dst|mRNA;Intron|intron_45_SKIPPED-SKIPPE…
NC_000067.7-34241860	7.72048502577804	12.7561442226162	2.68482582893992	0.210473147848221	-2.24829190880373	0.013256006625021	0.171681924376917	down	9	9	21	1	2	5	0.51	0.52	1.23	0.05	0.11	0.28	Intron	Intron|intron_46_SKIPPED-SKIPPED|rna-XM_017314750.3||Dst|mRNA;Intron|intron_48_SKIPPED-SKIPPED|rna-NM_001276764.1||Dst|mRNA;Intron|intron_45_SKIPPED-SKIPPED|rna-XM_006495688.4||Dst|mRNA;Intron|intron_41_SKIPPED-SKIPPED|rna-XM_006495669.5||Dst|mRNA;Intron|intron_48_SKIPPED-SKIPPED|rna-XM_006495666.4||Dst|mRNA;Intron|intron_45_SKIPPED-SKIPPED|rna-XM_006495678.4||Dst|mRNA;Intron|intron_49_SKIPPED-SK…
NC_000067.7-34242000	21.6567573982946	30.5628796173824	12.7506351792069	0.417193515101734	-1.26121136225327	0.000842012004890729	0.0276198963138241	down	24	42	28	14	12	13	1.36	2.42	1.64	0.73	0.67	0.74	Intron	Intron|intron_46_SKIPPED-SKIPPED|rna-XM_017314750.3||Dst|mRNA;Intron|intron_48_SKIPPED-SKIPPED|rna-NM_001276764.1||Dst|mRNA;Intron|intron_45_SKIPPED-SKIPPED|rna-XM_006495688.4||Dst|mRNA;Intron|intron_41_SKIPPED-SKIPPED|rna-XM_006495669.5||Dst|mRNA;Intron|intron_48_SKIPPED-SKIPPED|rna-XM_006495666.4||Dst|mRNA;Intron|intron_45_SKIPPED-SKIPPED|rna-XM_006495678.4||Dst|mRNA;Intron|intron_49_SKIPPED-SK…
NC_000067.7-34262578	39.976291769203	26.0295632386507	53.9230202997553	2.07160680359347	1.05075020170383	5.54907808134871e-05	0.00377135068721945	up	20	34	26	58	56	51	1.13	1.96	1.52	3.03	3.11	2.89	Intron	Intron|intron_55_SKIPPED-SKIPPED|rna-XM_017314741.2||Dst|mRNA;Intron|intron_58_SKIPPED-SKIPPED|rna-XM_030246500.1||Dst|mRNA;Intron|intron_58_SKIPPED-SKIPPED|rna-XM_017314635.2||Dst|mRNA;Intron|intron_44_SKIPPED-SKIPPED|rna-XM_006495680.5||Dst|mRNA;Intron|intron_58_SKIPPED-SKIPPED|rna-XM_017314689.2||Dst|mRNA;Intron|intron_56_SKIPPED-SKIPPED|rna-XM_017314716.3||Dst|mRNA;Intron|intron_49_SKIPPED-SK…
NC_000067.7-34274132	6.18756861427071	10.7068269942037	1.66831023433773	0.155817427071615	-2.68207149727873	0.000546276570850784	0.0203649442906897	down	13	10	10	1	1	3	0.74	0.58	0.58	0.05	0.06	0.17	Intron	Intron|intron_61_SKIPPED-SKIPPED|rna-XM_017314665.2||Dst|mRNA;Intron|intron_61_SKIPPED-SKIPPED|rna-XM_017314676.2||Dst|mRNA;Intron|intron_61_SKIPPED-SKIPPED|rna-XM_017314687.2||Dst|mRNA;Intron|intron_61_SKIPPED-SKIPPED|rna-XM_017314651.2||Dst|mRNA;Intron|intron_47_SKIPPED-SKIPPED|rna-XM_006495680.5||Dst|mRNA;Intron|intron_57_SKIPPED-SKIPPED|rna-NM_134448.4||Dst|mRNA;Intron|intron_61_SKIPPED-SKIPP…
NC_000067.7-34340775	12.4986349155247	17.6136889183446	7.38358091270474	0.419195601042707	-1.25430451729437	0.0113870288952735	0.156094736139163	down	13	18	23	13	5	5	0.74	1.04	1.34	0.68	0.28	0.28	Intron	Intron|intron_97_SKIPPED-SKIPPED|rna-XM_017314712.3||Dst|mRNA;Intron|intron_98_SKIPPED-SKIPPED|rna-XM_017314706.2||Dst|mRNA;Intron|intron_97_SKIPPED-SKIPPED|rna-XM_006495691.4||Dst|mRNA;Intron|intron_97_SKIPPED-SKIPPED|rna-XM_006495690.4||Dst|mRNA;Intron|intron_96_SKIPPED-SKIPPED|rna-XM_017314741.2||Dst|mRNA;Intron|intron_97_SKIPPED-SKIPPED|rna-XM_017314716.3||Dst|mRNA;Intron|intron_94_SKIPPED-SK…
NC_000067.7-34347224	28.4447184493721	17.5608834667716	39.3285534319726	2.23955437699871	1.16321169565286	0.00553135089019596	0.0987364459640683	up	13	25	16	28	43	48	0.74	1.44	0.93	1.46	2.39	2.72	Exon,Utr3prime	Exon|exon_93_93_ALTTENATIVE_5SS|rna-NM_133833.4||Dst|mRNA;Exon|exon_101_101_ALTTENATIVE_5SS|rna-XM_017314750.3||Dst|mRNA;Utr3prime|exon_101_101_ALTTENATIVE_5SS|rna-XM_006495674.5||Dst|mRNA;Utr3prime|exon_99_99_ALTTENATIVE_5SS|rna-XM_006495679.4||Dst|mRNA;Utr3prime|exon_101_101_ALTTENATIVE_5SS|rna-XM_017314750.3||Dst|mRNA;Exon|exon_98_98_ALTTENATIVE_5SS|rna-XM_036158508.1||Dst|mRNA;Exon|exon_84_84…
NC_000067.7-34373010	44.4154271113842	26.8829624887005	61.9478917340679	2.30435510074851	1.20436305298423	1.77365307568902e-06	0.000258455351379548	up	37	24	22	59	70	60	2.1	1.38	1.29	3.08	3.89	3.4	Intergenic	Intergenic|gene-Dst-Gene_gene-Gm5266
NC_000067.7-34468490	5.02537905339487	8.08576594408499	1.96499216270475	0.243018679528092	-2.04086088464968	0.0136784162316513	0.174774858144297	down	11	9	5	2	2	2	0.62	0.52	0.29	0.1	0.11	0.11	Exon,Gene	Exon|exon_2_2_RETAINED|rna-XR_004935993.1||exon-XR_004935993.1-1|;Gene|LOC118567733|
NC_000067.7-34486628	7.63915869153179	11.0176316160373	4.26068576702633	0.386715213896286	-1.37065657178817	0.0302454319645218	0.280386482499709	down	17	6	11	4	5	4	0.96	0.35	0.64	0.21	0.28	0.23	Downstream,Intergenic	Downstream|1800|rna-NM_178601.3||Imp4|mRNA;Intergenic|gene-Imp4-Gene_rna-XR_373299.4
NC_000067.7-34488492	18.0108450479628	26.2089349172777	9.8127551786479	0.374404958065619	-1.41732855491979	0.00291918156889565	0.0647981593657068	down	39	22	20	10	11	9	2.21	1.27	1.17	0.52	0.61	0.51	Intergenic	Intergenic|gene-Imp4-Gene_rna-XR_373299.4
NC_000067.7-34512438	41.0948743905814	26.2938295919529	55.8959191892099	2.12581887296922	1.08801867955902	2.1371270157904e-05	0.00182129571177564	up	30	26	25	72	52	48	1.7	1.5	1.46	3.76	2.89	2.72	SpliceSiteDonor,Upstream	SpliceSiteDonor|intron_14_RETAINED-ALTTENATIVE_POLY_A|rna-XM_036162793.1||Ptpn18|mRNA;SpliceSiteDonor|intron_14_RETAINED-ALTTENATIVE_POLY_A|rna-NM_011206.2||Ptpn18|mRNA;SpliceSiteDonor|intron_13_RETAINED-ALTTENATIVE_POLY_A|rna-XM_036162794.1||Ptpn18|mRNA;SpliceSiteDonor|intron_14_RETAINED-ALTTENATIVE_POLY_A|rna-XM_006495800.4||Ptpn18|mRNA;Upstream|1859|rna-XR_004935995.1||exon-XR_004935995.1-1|
NC_000067.7-34520242	25.7875961294731	34.77759663571	16.7975956232362	0.483000472953562	-1.04990349314013	0.00159758841345841	0.0432216825064559	down	37	33	37	25	15	12	2.1	1.9	2.16	1.31	0.83	0.68	Intron,Gene	Intron|intron_3_RETAINED-RETAINED|rna-XR_865324.2||exon-XR_865324.2-1|;Intron|intron_3_RETAINED-RETAINED|rna-XR_003947766.1||exon-XR_003947766.1-1|;Gene|4930568A12Rik|;Intron|intron_2_RETAINED-RETAINED|rna-XR_003947765.1||exon-XR_003947765.1-1|;Intron|intron_3_RETAINED-RETAINED|rna-XR_865325.2||exon-XR_865325.2-1|;Intron|intron_3_RETAINED-RETAINED|rna-XR_865327.2||exon-XR_865327.2-1|;Intron|intro…
NC_000067.7-34537569	10.1095113957911	3.91273248533052	16.3062903062516	4.16749429392031	2.05918022389352	0.000270315800711555	0.012244148413891	up	3	4	5	20	13	17	0.17	0.23	0.29	1.04	0.72	0.96	Intron,Gene,SpliceSiteDonor	Intron|intron_1_RETAINED-RETAINED|rna-XR_865324.2||exon-XR_865324.2-1|;Gene|4930568A12Rik|;Intron|intron_1_RETAINED-RETAINED|rna-XR_003947766.1||exon-XR_003947766.1-1|;Intron|intron_1_RETAINED-RETAINED|rna-XR_865327.2||exon-XR_865327.2-1|;SpliceSiteDonor|intron_1_RETAINED-RETAINED|rna-NM_009355.3||Prss39|mRNA;SpliceSiteDonor|intron_1_RETAINED-RETAINED|rna-NM_001360855.1||Prss39|mRNA;Intron|intron…
NC_000067.7-34616965	15.4146829383904	26.244989520258	4.58437635652274	0.17467625022232	-2.5172446286802	9.50768337894557e-08	2.4696443851249e-05	down	35	24	22	6	1	7	1.99	1.38	1.29	0.31	0.06	0.4	Upstream,Intergenic	Upstream|1809|rna-NM_213727.2||Amer3|mRNA;Intergenic|Gene_gene-Gm19225-gene-Amer3;Upstream|1023|rna-XM_006495820.3||Amer3|mRNA
NC_000067.7-34629274	7.81413209322901	11.0490826126907	4.57918157376733	0.414439979705446	-1.27076491295203	0.0424592594606206	0.337006202957699	down	11	12	11	4	7	3	0.62	0.69	0.64	0.21	0.39	0.17	Utr3prime,Exon	Utr3prime|exon_2_2_RETAINED|rna-XM_006495820.3||Amer3|mRNA;Utr3prime|exon_2_2_RETAINED|rna-XM_006495821.5||Amer3|mRNA;Utr3prime|exon_2_2_RETAINED|rna-NM_213727.2||Amer3|mRNA;Exon|exon_2_2_RETAINED|rna-XM_006495821.5||Amer3|mRNA;Exon|exon_2_2_RETAINED|rna-XM_006495820.3||Amer3|mRNA;Exon|exon_2_2_RETAINED|rna-NM_213727.2||Amer3|mRNA
NC_000067.7-34723449	13.3915872240783	18.2592055227262	8.52396892543037	0.466831315021953	-1.09902675468278	0.0181339124533958	0.206487454688696	down	15	17	24	9	7	10	0.85	0.98	1.4	0.47	0.39	0.57	Intron,Exon,Gene	Intron|intron_1_ALTTENATIVE_3SS-SKIPPED|rna-XR_004941940.1||Arhgef4|mRNA;Intron|intron_1_ALTTENATIVE_3SS-SKIPPED|rna-XM_030253604.1||Arhgef4|mRNA;Intron|intron_1_ALTTENATIVE_3SS-SKIPPED|rna-NM_001368773.1||Arhgef4|mRNA;Intron|intron_1_ALTTENATIVE_3SS-SKIPPED|rna-XR_004941941.1||Arhgef4|mRNA;Intron|intron_1_ALTTENATIVE_3SS-SKIPPED|rna-XR_003954966.1||Arhgef4|mRNA;Intron|intron_1_ALTTENATIVE_3SS-SK…
NC_000067.7-34725658	5.08451703413302	8.17002239231148	1.99901167595457	0.244676401111919	-2.03105313380765	0.0134437692532542	0.17309279334518	down	5	8	12	1	2	3	0.28	0.46	0.7	0.05	0.11	0.17	Intron,Exon,Gene	Intron|intron_1_ALTTENATIVE_3SS-SKIPPED|rna-XR_004941940.1||Arhgef4|mRNA;Intron|intron_1_ALTTENATIVE_3SS-SKIPPED|rna-XM_030253604.1||Arhgef4|mRNA;Intron|intron_1_ALTTENATIVE_3SS-SKIPPED|rna-NM_001368773.1||Arhgef4|mRNA;Intron|intron_1_ALTTENATIVE_3SS-SKIPPED|rna-XR_004941941.1||Arhgef4|mRNA;Intron|intron_1_ALTTENATIVE_3SS-SKIPPED|rna-XR_003954966.1||Arhgef4|mRNA;Exon|exon_2_3_RETAINED|rna-XR_0039…
NC_000067.7-34739179	21.2547385066686	32.1443883433255	10.3650886700117	0.322454064432802	-1.63283444050691	1.32914074732592e-05	0.00125965762199468	down	33	37	29	15	8	9	1.87	2.13	1.69	0.78	0.44	0.51	Intron	Intron|intron_1_ALTTENATIVE_3SS-SKIPPED|rna-XR_004941940.1||Arhgef4|mRNA;Intron|intron_1_ALTTENATIVE_3SS-SKIPPED|rna-XM_030253604.1||Arhgef4|mRNA;Intron|intron_1_ALTTENATIVE_3SS-SKIPPED|rna-XR_004941942.1||Arhgef4|mRNA;Intron|intron_1_ALTTENATIVE_3SS-SKIPPED|rna-NM_001368773.1||Arhgef4|mRNA;Intron|intron_1_ALTTENATIVE_PROMOMOTER-SKIPPED|rna-XM_030253601.1||Arhgef4|mRNA;Intron|intron_1_ALTTENATIVE…
NC_000067.7-34822705	11.6992118792009	17.8559625902784	5.54246116812343	0.310398341176016	-1.68780724736081	0.00099255237084963	0.03097843303398	down	20	18	17	7	4	6	1.13	1.04	0.99	0.37	0.22	0.34	Intron,Exon,Gene	Intron|intron_4_SKIPPED-SKIPPED|rna-XM_030253601.1||Arhgef4|mRNA;Intron|intron_2_RETAINED-RETAINED|rna-XR_865335.4||exon-XR_865335.4-1|;Intron|intron_4_SKIPPED-SKIPPED|rna-NM_001368773.1||Arhgef4|mRNA;Intron|intron_4_SKIPPED-SKIPPED|rna-XM_036164286.1||Arhgef4|mRNA;Intron|intron_4_SKIPPED-SKIPPED|rna-XR_003954966.1||Arhgef4|mRNA;Intron|intron_2_RETAINED-RETAINED|rna-XR_373307.5||exon-XR_373307.5-…
NC_000067.7-34823400	12.7552326552258	20.5055346074384	5.00493070301319	0.244077064988964	-2.03459135806909	4.1452076070977e-05	0.00301513805154713	down	18	22	23	3	3	9	1.02	1.27	1.34	0.16	0.17	0.51	Intron,Exon,Gene	Intron|intron_4_SKIPPED-SKIPPED|rna-XM_030253601.1||Arhgef4|mRNA;Intron|intron_2_RETAINED-RETAINED|rna-XR_865335.4||exon-XR_865335.4-1|;Intron|intron_4_SKIPPED-SKIPPED|rna-NM_001368773.1||Arhgef4|mRNA;Intron|intron_4_SKIPPED-SKIPPED|rna-XM_036164286.1||Arhgef4|mRNA;Intron|intron_4_SKIPPED-SKIPPED|rna-XR_003954966.1||Arhgef4|mRNA;Intron|intron_2_RETAINED-RETAINED|rna-XR_373307.5||exon-XR_373307.5-…
NC_000067.7-34841557	9.92514559505626	16.5380819911887	3.31220919892378	0.200277710600811	-2.31992622588359	0.000340964187340443	0.0145430005318075	down	24	10	17	2	4	4	1.36	0.58	0.99	0.1	0.22	0.23	Intron	Intron|intron_1_ALTTENATIVE_3SS-RETAINED|rna-XM_030253614.2||Arhgef4|mRNA;Intron|intron_4_SKIPPED-RETAINED|rna-XR_003954968.2||Arhgef4|mRNA;Intron|intron_4_SKIPPED-RETAINED|rna-XR_004941940.1||Arhgef4|mRNA;Intron|intron_4_SKIPPED-RETAINED|rna-XM_030253604.1||Arhgef4|mRNA;Intron|intron_5_SKIPPED-RETAINED|rna-XM_036164286.1||Arhgef4|mRNA;Intron|intron_5_SKIPPED-RETAINED|rna-XM_030253603.1||Arhgef4|…
NC_000067.7-34842142	13.2289420542573	19.1964740971851	7.26141001132954	0.378267903499753	-1.40251972776843	0.00279029730361167	0.0628714030226192	down	16	23	20	4	12	6	0.91	1.32	1.17	0.21	0.67	0.34	Intron	Intron|intron_1_ALTTENATIVE_3SS-RETAINED|rna-XM_030253614.2||Arhgef4|mRNA;Intron|intron_4_SKIPPED-RETAINED|rna-XR_003954968.2||Arhgef4|mRNA;Intron|intron_4_SKIPPED-RETAINED|rna-XR_004941940.1||Arhgef4|mRNA;Intron|intron_4_SKIPPED-RETAINED|rna-XM_030253604.1||Arhgef4|mRNA;Intron|intron_5_SKIPPED-RETAINED|rna-XM_036164286.1||Arhgef4|mRNA;Intron|intron_5_SKIPPED-RETAINED|rna-XM_030253603.1||Arhgef4|…
NC_000067.7-34847762	14.3077578276981	21.0766402026959	7.53887545270029	0.357688672397415	-1.48322366437878	0.00105255520792805	0.032341976533955	down	27	19	19	7	9	7	1.53	1.09	1.11	0.37	0.5	0.4	Intron,Downstream	Intron|intron_6_SKIPPED-SKIPPED|rna-XM_030253614.2||Arhgef4|mRNA;Intron|intron_10_SKIPPED-SKIPPED|rna-XM_030253601.1||Arhgef4|mRNA;Intron|intron_10_SKIPPED-SKIPPED|rna-NM_001368773.1||Arhgef4|mRNA;Intron|intron_8_SKIPPED-SKIPPED|rna-XR_004941942.1||Arhgef4|mRNA;Intron|intron_10_SKIPPED-SKIPPED|rna-XM_036164286.1||Arhgef4|mRNA;Intron|intron_7_SKIPPED-SKIPPED|rna-XM_030253609.1||Arhgef4|mRNA;Intron…
NC_000067.7-34850815	6.2372218166098	12.1437421916028	0.330701441616836	0.0272322515085599	-5.19853992329639	0.00662068647789303	0.111111281219274	down	5	9	23	0	1	0	0.28	0.52	1.34	0	0.06	0	Downstream,Gene	Downstream|1490|rna-XM_006495845.3||Fam168b|mRNA;Gene|Arhgef4|mRNA;Downstream|1484|rna-NM_001160235.1||Fam168b|mRNA;Downstream|1484|rna-NM_001160236.1||Fam168b|mRNA;Downstream|1484|rna-NM_174997.2||Fam168b|mRNA
NC_000067.7-34853377	10.4710773408283	15.8420617383976	5.100092943259	0.32193366163304	-1.63516466087373	0.0155313518043651	0.189049425719697	down	23	16	10	11	1	4	1.3	0.92	0.58	0.57	0.06	0.23	Downstream,Utr3prime,Exon	Downstream|1557|rna-XR_004941942.1||Arhgef4|mRNA;Downstream|1542|rna-XM_030253609.1||Arhgef4|mRNA;Downstream|1557|rna-XM_030253614.2||Arhgef4|mRNA;Utr3prime|exon_7_7_ALTTENATIVE_5SS|rna-NM_174997.2||Fam168b|mRNA;Downstream|1557|rna-XR_003954966.1||Arhgef4|mRNA;Exon|exon_8_8_ALTTENATIVE_5SS|rna-XM_006495845.3||Fam168b|mRNA;Exon|exon_7_7_ALTTENATIVE_5SS|rna-NM_001160236.1||Fam168b|mRNA;Downstream|1…
NC_000067.7-34867303	8.46616817290585	12.6620423352872	4.27029401052447	0.337251597921434	-1.56810281610858	0.00932177297360751	0.138158386052714	down	14	13	12	3	7	3	0.79	0.75	0.7	0.16	0.39	0.17	Intron	Intron|intron_3_RETAINED-SKIPPED|rna-NM_001160235.1||Fam168b|mRNA;Intron|intron_3_RETAINED-RETAINED|rna-NM_174997.2||Fam168b|mRNA;Intron|intron_3_RETAINED-SKIPPED|rna-XM_006495845.3||Fam168b|mRNA;Intron|intron_3_RETAINED-RETAINED|rna-NM_001160236.1||Fam168b|mRNA
NC_000067.7-34898545	4.69831607303106	8.12706237984086	1.26956976622126	0.156215088168933	-2.67839429073373	0.00362518862558221	0.0748519248395471	down	6	12	7	3	0	1	0.34	0.69	0.41	0.16	0	0.06	Intron	Intron|intron_1_ALTTENATIVE_PROMOMOTER-RETAINED|rna-XM_006495898.3||Plekhb2|mRNA;Intron|intron_2_SKIPPED-RETAINED|rna-NM_001357425.1||Plekhb2|mRNA;Intron|intron_1_ALTTENATIVE_3SS-RETAINED|rna-NM_175421.1||Plekhb2|mRNA;Intron|intron_1_ALTTENATIVE_3SS-RETAINED|rna-NM_145516.2||Plekhb2|mRNA
NC_000067.7-34901474	5.37508348016752	9.41515555899186	1.33501140134319	0.141793876158339	-2.81813286856363	0.000921412497533298	0.0294901269006863	down	12	7	10	0	3	1	0.68	0.4	0.58	0	0.17	0.06	Intron	Intron|intron_3_RETAINED-RETAINED|rna-NM_001357425.1||Plekhb2|mRNA;Intron|intron_2_RETAINED-RETAINED|rna-XM_006495898.3||Plekhb2|mRNA;Intron|intron_2_RETAINED-RETAINED|rna-NM_145516.2||Plekhb2|mRNA;Intron|intron_2_RETAINED-RETAINED|rna-NM_175421.1||Plekhb2|mRNA
NC_000067.7-34922071	25.0188142990981	34.4441611060595	15.5934674921368	0.452717296383613	-1.14331766806707	0.000673507204257044	0.0236584004639888	down	33	40	33	19	18	11	1.87	2.3	1.93	0.99	1	0.62	Intron	Intron|intron_1_RETAINED-RETAINED|gene-Gm19430||Gene_gene-Gm19430|pseudogene
NC_000067.7-34923776	11.5098322377576	16.2128283239259	6.80683615158927	0.419842609542974	-1.25207950268123	0.0139056132767953	0.17641411389599	down	17	21	12	8	10	3	0.96	1.21	0.7	0.42	0.56	0.17	Intron	Intron|intron_1_RETAINED-RETAINED|gene-Gm19430||Gene_gene-Gm19430|pseudogene
NC_000067.7-34931123	51.1402432257866	70.9566920922876	31.3237943592857	0.441449473413239	-1.17967977281793	4.81809304687223e-07	9.11838285114054e-05	down	67	68	83	39	22	35	3.8	3.91	4.85	2.04	1.22	1.99	Intron	Intron|intron_1_RETAINED-RETAINED|gene-Gm19430||Gene_gene-Gm19430|pseudogene
NC_000067.7-34933125	7.98873153408403	13.6573581940948	2.32010487407327	0.169879477502204	-2.55741651837537	0.000133790243305247	0.00729653949780123	down	14	13	15	2	1	4	0.79	0.75	0.88	0.1	0.06	0.23	Intron	Intron|intron_1_RETAINED-RETAINED|gene-Gm19430||Gene_gene-Gm19430|pseudogene
NC_000067.7-35218549	3.57738108671152	6.84587461018018	0.308887563242859	0.0451202484461996	-4.47008117808604	0.00184492721214687	0.0474355914430236	down	3	11	7	1	0	0	0.17	0.63	0.41	0.05	0	0	Upstream,Intergenic	Upstream|384|rna-XR_004936796.1||Gm25096|snoRNA;Intergenic|gene-Gm25096-gene-Gm25634
NC_000067.7-35254161	17.2863303703194	26.0853087198359	8.48735202080285	0.325369046307236	-1.61985108684917	0.000101578787481417	0.00596118231105641	down	18	30	32	9	10	7	1.02	1.73	1.87	0.47	0.56	0.4	Intergenic	Intergenic|gene-Gm25096-gene-Gm25634
NC_000067.7-35351142	16.426853874784	24.9841308552509	7.86957689431713	0.314983016215799	-1.66665405383612	9.07320962954562e-05	0.00548477122550736	down	31	22	24	7	10	7	1.76	1.27	1.4	0.37	0.56	0.4	Intergenic	Intergenic|gene-Gm25096-gene-Gm25634
NC_000067.7-35392252	7.3051611053727	11.0572644750784	3.553057735667	0.321332436578244	-1.63786147533355	0.0138923077210231	0.17629666721163	down	8	16	10	5	4	2	0.45	0.92	0.58	0.26	0.22	0.11	Intergenic	Intergenic|gene-Gm25096-gene-Gm25634
NC_000067.7-35508685	3.25073898452757	5.84007508582147	0.661402883233672	0.113252462256766	-3.14238567819635	0.00739931839980643	0.11901893719087	down	5	9	4	0	2	0	0.28	0.52	0.23	0	0.11	0	Intergenic	Intergenic|gene-Gm25096-gene-Gm25634
NC_000067.7-35565239	8.65700129774489	13.0751307068374	4.23887188865235	0.324193461900591	-1.62507309896931	0.0258992401798922	0.254762673800711	down	10	9	21	5	4	4	0.57	0.52	1.23	0.26	0.22	0.23	Intergenic	Intergenic|gene-Gm25096-gene-Gm25634
NC_000067.7-35665389	10.4056300011769	14.3081166312519	6.50314337110183	0.45450729391579	-1.13762464796698	0.0341486543704615	0.299292940539985	down	15	13	16	9	4	7	0.85	0.75	0.93	0.47	0.22	0.4	Intergenic	Intergenic|gene-Gm25096-gene-Gm25634
NC_000067.7-35692615	5.32957057811349	9.7324784664984	0.926662689728578	0.0952134333426353	-3.39269105689704	0.000253151157138175	0.0116470979479979	down	9	14	7	3	0	0	0.51	0.81	0.41	0.16	0	0	Intergenic	Intergenic|gene-Gm25096-gene-Gm25634
NC_000067.7-35692631	5.32957057811349	9.7324784664984	0.926662689728578	0.0952134333426353	-3.39269105689704	0.000253151157138175	0.0116470979479979	down	9	14	7	3	0	0	0.51	0.81	0.41	0.16	0	0	Intergenic	Intergenic|gene-Gm25096-gene-Gm25634
NC_000067.7-35737791	2.62261145518746	4.58382002714124	0.661402883233672	0.144290761704744	-2.79294916144363	0.035607416076043	0.307052176982852	down	3	3	8	0	2	0	0.17	0.17	0.47	0	0.11	0	Intergenic	Intergenic|gene-Gm25096-gene-Gm25634
NC_000067.7-35850518	12.3778237762776	20.801251957394	3.95439559516118	0.190103730451453	-2.39514125226962	4.67598358603791e-06	0.000554103146136285	down	22	20	22	4	2	6	1.25	1.15	1.29	0.21	0.11	0.34	Intergenic	Intergenic|gene-Gm25634-Gene_rna-XR_373311.5
NC_000067.7-35865320	16.778099619006	25.6814275609395	7.87477167707254	0.306632941583426	-1.70541540080597	5.48825003845916e-05	0.00374048789659419	down	26	26	27	9	4	11	1.47	1.5	1.58	0.47	0.22	0.62	Intergenic	Intergenic|gene-Gm25634-Gene_rna-XR_373311.5
NC_000067.7-35866041	8.10670770852792	11.3349545235438	4.87846089351205	0.430390866004713	-1.21628063434769	0.0474765233996665	0.35754509706778	down	14	13	8	6	5	4	0.79	0.75	0.47	0.31	0.28	0.23	Intergenic	Intergenic|gene-Gm25634-Gene_rna-XR_373311.5
NC_000067.7-35891898	3.74359279218229	6.83539094462904	0.651794639735538	0.0953558684522193	-3.39053446123788	0.00242996472740858	0.0572916141795029	down	5	9	7	1	0	1	0.28	0.52	0.41	0.05	0	0.06	Intergenic	Intergenic|gene-Gm25634-Gene_rna-XR_373311.5
NC_000067.7-35893998	11.2036121867165	17.8228480169103	4.58437635652274	0.257219068028471	-1.95893049914827	0.000230689678614086	0.0108744665560657	down	22	19	14	6	1	7	1.25	1.09	0.82	0.31	0.06	0.4	Intergenic	Intergenic|gene-Gm25634-Gene_rna-XR_373311.5
NC_000067.7-35913359	6.05076290009099	9.13222367775088	2.9693021224311	0.325145575405178	-1.62084230323111	0.0263393293079452	0.257082164404571	down	7	9	12	2	4	3	0.4	0.52	0.7	0.1	0.22	0.17	Intron,Gene	Intron|intron_1_RETAINED-RETAINED|rna-XR_373311.5||exon-XR_373311.5-1|;Gene|1110002O04Rik|;Intron|intron_1_RETAINED-RETAINED|rna-XR_373312.5||exon-XR_373312.5-1|
NC_000067.7-35918972	7.34124848973627	12.4522450102729	2.23025196919965	0.1791044078686	-2.48112725152263	0.0489960200443706	0.364164998699681	down	8	7	23	5	0	2	0.45	0.4	1.34	0.26	0	0.11	Gene,Exon	Gene|1110002O04Rik|;Exon|exon_2_4_RETAINED|rna-XR_373312.5||exon-XR_373312.5-1|;Exon|exon_2_3_RETAINED|rna-XR_373311.5||exon-XR_373311.5-1|
NC_000067.7-35943206	29.4749641364458	41.021552880428	17.9283753924637	0.437047701356463	-1.19413734432694	0.000111689171673499	0.00638591776676755	down	34	46	46	22	15	18	1.93	2.65	2.69	1.15	0.83	1.02	Intergenic	Intergenic|Gene_rna-XR_373312.5-Gene_rna-XR_373313.3
NC_000067.7-35969232	2.93708373457904	5.23457846429838	0.639589004859696	0.1221853887991	-3.03285632010221	0.0171477110544375	0.199856627789127	down	4	3	9	1	1	0	0.23	0.17	0.53	0.05	0.06	0	Intergenic	Intergenic|Gene_rna-XR_373312.5-Gene_rna-XR_373313.3
NC_000067.7-35991708	3.90795578739037	6.53673356506135	1.27917800971939	0.195690706526049	-2.35335285178492	0.0182184006921262	0.20698108750941	down	3	8	9	2	2	0	0.17	0.46	0.53	0.1	0.11	0	Gene,Intron	Gene|Gm33176|;Intron|intron_1_RETAINED-RETAINED|rna-XR_373313.3||exon-XR_373313.3-1|
NC_000067.7-36013347	11.3466565791746	15.9082908851339	6.7850222732153	0.426508562246358	-1.22935339065595	0.0170509704823345	0.199086522612987	down	19	14	16	9	9	3	1.08	0.81	0.93	0.47	0.5	0.17	Intergenic	Intergenic|Gene_rna-XR_865337.1-Gene_rna-XR_865338.1
NC_000067.7-36025456	34.4412976412999	47.3671426412193	21.5154526413805	0.454227370317616	-1.13851345394211	5.83883196199197e-05	0.00391896492344464	down	49	59	38	26	19	21	2.78	3.39	2.22	1.36	1.05	1.19	Intergenic	Intergenic|Gene_rna-XR_865337.1-Gene_rna-XR_865338.1
NC_000067.7-36026699	3.23794537267716	5.51520854237592	0.960682202978397	0.174187829090601	-2.52128427189238	0.0242305049594003	0.24694367182246	down	8	3	6	2	0	1	0.45	0.17	0.35	0.1	0	0.06	Intergenic	Intergenic|Gene_rna-XR_865337.1-Gene_rna-XR_865338.1
NC_000067.7-36047780	15.247688275347	20.8064937901695	9.68888276052446	0.465666289488053	-1.10263164852196	0.0121447842569279	0.16255977162177	down	21	21	22	14	10	6	1.19	1.21	1.29	0.73	0.56	0.34	Intron,Gene	Intron|intron_1_RETAINED-RETAINED|rna-XR_865338.1||exon-XR_865338.1-1|;Gene|Gm33222|;Intron|intron_1_RETAINED-RETAINED|rna-XR_373314.3||exon-XR_373314.3-1|
NC_000067.7-36050099	10.0320426181313	5.54308128296851	14.5210039532941	2.61966282145471	1.38938113347294	0.0119801589810047	0.161063311689728	up	7	1	9	12	13	19	0.4	0.06	0.53	0.63	0.72	1.08	Upstream,Exon,Gene	Upstream|14|rna-XR_865338.1||exon-XR_865338.1-1|;Exon|exon_1_3_RETAINED|rna-XR_373314.3||exon-XR_373314.3-1|;Gene|Gm33222|
NC_000067.7-36069707	6.01492021922335	10.7602706722254	1.26956976622126	0.117986787218865	-3.0833027868351	0.000227901014111956	0.010792015928711	down	10	8	15	3	0	1	0.57	0.46	0.88	0.16	0	0.06	Intergenic	Intergenic|Gene_rna-XR_865339.1-Gene_rna-XR_865340.3
NC_000067.7-36069781	4.0902596447098	7.83761221292692	0.342907076492678	0.0437514726649918	-4.51452461121323	0.00331914330837596	0.070662456529322	down	8	3	13	0	0	1	0.45	0.17	0.76	0	0	0.06	Intergenic	Intergenic|Gene_rna-XR_865339.1-Gene_rna-XR_865340.3
NC_000067.7-36077970	3.58091418171937	6.19153791696221	0.970290446476532	0.156712348287223	-2.67380923217415	0.0123404455441472	0.164060653027736	down	7	3	9	1	2	0	0.4	0.17	0.53	0.05	0.11	0	Intergenic	Intergenic|Gene_rna-XR_865339.1-Gene_rna-XR_865340.3
NC_000067.7-36102061	6.30893425756737	10.0351012259443	2.58276728919047	0.257373317023759	-1.9580656038498	0.0091494616877398	0.136626140153719	down	16	6	9	4	2	2	0.91	0.35	0.53	0.21	0.11	0.11	Intron,Gene	Intron|intron_1_RETAINED-RETAINED|rna-XR_865340.3||exon-XR_865340.3-1|;Gene|Gm39624|;Intron|intron_1_RETAINED-RETAINED|rna-XR_865341.3||exon-XR_865341.3-1|
NC_000067.7-36110921	10.4364427713816	14.3697421716614	6.50314337110183	0.45255811088432	-1.14382504102989	0.0340256006143489	0.298780815410131	down	9	15	20	9	4	7	0.51	0.86	1.17	0.47	0.22	0.4	Downstream,Intron	Downstream|1322|rna-XR_004936000.1||exon-XR_004936000.1-1|;Intron|intron_1_RETAINED-RETAINED|rna-NM_015818.2||Hs6st1|mRNA
NC_000067.7-36111523	14.1462390899652	22.336473517437	5.95600466249345	0.266649283641121	-1.90698464269166	0.00837321946979883	0.12884961335725	down	24	33	12	6	1	11	1.36	1.9	0.7	0.31	0.06	0.62	Downstream,Intron	Downstream|720|rna-XR_004936000.1||exon-XR_004936000.1-1|;Intron|intron_1_RETAINED-RETAINED|rna-NM_015818.2||Hs6st1|mRNA
NC_000067.7-36112921	14.4933632889506	23.2374363862843	5.74929019161683	0.247414994324	-2.0149951589168	0.0377554494644313	0.318119278680843	down	42	15	15	11	4	3	2.38	0.86	0.88	0.57	0.22	0.17	Exon,Gene,Intron	Exon|exon_3_3_RETAINED|rna-XR_004936000.1||exon-XR_004936000.1-1|;Gene|LOC118567736|;Intron|intron_1_RETAINED-RETAINED|rna-NM_015818.2||Hs6st1|mRNA
NC_000067.7-36114214	10.732590034766	17.5596070138742	3.90557305565781	0.222418021802649	-2.1686544052435	9.75411763646399e-05	0.00578825532803916	down	19	15	20	4	6	2	1.08	0.86	1.17	0.21	0.33	0.11	Exon,Gene,Intron	Exon|exon_3_3_RETAINED|rna-XR_004936000.1||exon-XR_004936000.1-1|;Gene|LOC118567736|;Intron|intron_1_RETAINED-RETAINED|rna-NM_015818.2||Hs6st1|mRNA
NC_000067.7-36115333	5.83956572661353	9.41745736215529	2.26167409107177	0.240157614109352	-2.05794654546812	0.00754557976409943	0.120340767662301	down	13	5	11	3	3	1	0.74	0.29	0.64	0.16	0.17	0.06	Exon,Gene,Intron	Exon|exon_3_3_RETAINED|rna-XR_004936000.1||exon-XR_004936000.1-1|;Gene|LOC118567736|;Intron|intron_1_RETAINED-RETAINED|rna-NM_015818.2||Hs6st1|mRNA
NC_000067.7-36116295	5.04899768681223	8.42968513928673	1.66831023433773	0.197908961814307	-2.33709115217186	0.00756719741788476	0.120544625091938	down	13	4	9	1	1	3	0.74	0.23	0.53	0.05	0.06	0.17	Exon,Gene,Intron	Exon|exon_3_3_RETAINED|rna-XR_004936000.1||exon-XR_004936000.1-1|;Gene|LOC118567736|;Intron|intron_1_RETAINED-RETAINED|rna-NM_015818.2||Hs6st1|mRNA
NC_000067.7-36120300	1.8058866512997	3.61177330259939	0	0	-Inf	0.0365145609376958	0.312147817002894	down	0	5	6	0	0	0	0	0.29	0.35	0	0	0	Exon,Gene,Intron	Exon|exon_3_3_RETAINED|rna-XR_004936000.1||exon-XR_004936000.1-1|;Gene|LOC118567736|;Intron|intron_1_RETAINED-RETAINED|rna-NM_015818.2||Hs6st1|mRNA
NC_000067.7-36120760	7.65735731213916	11.0566262486297	4.25808837564862	0.38511642520035	-1.37663343955367	0.0301557835213729	0.279910413034721	down	11	11	12	3	8	2	0.62	0.63	0.7	0.16	0.44	0.11	Exon,Gene,Intron	Exon|exon_3_3_RETAINED|rna-XR_004936000.1||exon-XR_004936000.1-1|;Gene|LOC118567736|;Intron|intron_1_RETAINED-RETAINED|rna-NM_015818.2||Hs6st1|mRNA
NC_000067.7-36121825	6.66626448303779	11.9949201733547	1.33760879272089	0.111514605632161	-3.16469541529687	0.00293238787240986	0.0650034352425874	down	19	5	13	1	0	3	1.08	0.29	0.76	0.05	0	0.17	Exon,Gene,Intron	Exon|exon_3_3_RETAINED|rna-XR_004936000.1||exon-XR_004936000.1-1|;Gene|LOC118567736|;Intron|intron_1_RETAINED-RETAINED|rna-NM_015818.2||Hs6st1|mRNA
NC_000067.7-36122640	15.1466586216356	24.7726699535218	5.52064728974945	0.222852332837245	-2.1658400316029	3.2417133629701e-06	0.000417812389925586	down	21	23	32	8	3	6	1.19	1.32	1.87	0.42	0.17	0.34	Exon,Gene,Intron	Exon|exon_3_3_RETAINED|rna-XR_004936000.1||exon-XR_004936000.1-1|;Gene|LOC118567736|;Intron|intron_1_RETAINED-RETAINED|rna-NM_015818.2||Hs6st1|mRNA
NC_000067.7-36126963	4.87939890794468	7.8156195315586	1.94317828433077	0.248627543406436	-2.00794196529206	0.0181864148218379	0.206811011946093	down	5	11	8	3	1	2	0.28	0.63	0.47	0.16	0.06	0.11	Exon,Gene,Intron	Exon|exon_3_3_RETAINED|rna-XR_004936000.1||exon-XR_004936000.1-1|;Gene|LOC118567736|;Intron|intron_1_RETAINED-RETAINED|rna-NM_015818.2||Hs6st1|mRNA
NC_000067.7-36128746	1.4674028507822	2.9348057015644	0	0	-Inf	0.0494875272774235	0.366657269567915	down	4	0	5	0	0	0	0.23	0	0.29	0	0	0	Exon,Gene,Intron	Exon|exon_3_3_RETAINED|rna-XR_004936000.1||exon-XR_004936000.1-1|;Gene|LOC118567736|;Intron|intron_1_RETAINED-RETAINED|rna-NM_015818.2||Hs6st1|mRNA
NC_000067.7-36129584	4.06940732633137	6.47050441832501	1.66831023433773	0.257833103337807	-1.9554905908646	0.0333089045693128	0.29614198654061	down	7	10	3	1	1	3	0.4	0.58	0.18	0.05	0.06	0.17	Exon,Gene,Intron	Exon|exon_3_3_RETAINED|rna-XR_004936000.1||exon-XR_004936000.1-1|;Gene|LOC118567736|;Intron|intron_1_RETAINED-RETAINED|rna-NM_015818.2||Hs6st1|mRNA
NC_000067.7-36129701	12.1690708424963	18.4771847101282	5.86095697486442	0.317199674453206	-1.65653680450432	0.00238057704787211	0.0564723316196731	down	18	27	12	7	6	5	1.02	1.55	0.7	0.37	0.33	0.28	Exon,Gene,Intron	Exon|exon_3_3_RETAINED|rna-XR_004936000.1||exon-XR_004936000.1-1|;Gene|LOC118567736|;Intron|intron_1_RETAINED-RETAINED|rna-NM_015818.2||Hs6st1|mRNA
NC_000067.7-36130314	2.76931922858352	4.87723557393336	0.661402883233672	0.135610198278831	-2.8824624174968	0.0218377036895011	0.232327782744747	down	6	3	6	0	2	0	0.34	0.17	0.35	0	0.11	0	Exon,Gene,Intron	Exon|exon_3_3_RETAINED|rna-XR_004936000.1||exon-XR_004936000.1-1|;Gene|LOC118567736|;Intron|intron_1_RETAINED-RETAINED|rna-NM_015818.2||Hs6st1|mRNA
NC_000067.7-36136958	5.17790035026941	8.11594048784102	2.23986021269779	0.275982828614066	-1.85734958818825	0.0233119241805194	0.241256337965157	down	11	5	9	4	2	1	0.62	0.29	0.53	0.21	0.11	0.06	Intron,Gene	Intron|intron_1_RETAINED-RETAINED|rna-XR_004936000.1||exon-XR_004936000.1-1|;Gene|LOC118567736|;Intron|intron_1_RETAINED-RETAINED|rna-NM_015818.2||Hs6st1|mRNA
NC_000067.7-36137903	15.9465964511266	28.6952478779548	3.19794502429848	0.111445108887012	-3.16559479403034	8.49989295316309e-08	2.25037034192908e-05	down	25	24	39	5	5	0	1.42	1.38	2.28	0.26	0.28	0	Upstream,Intron	Upstream|183|rna-XR_004936000.1||exon-XR_004936000.1-1|;Intron|intron_1_RETAINED-RETAINED|rna-NM_015818.2||Hs6st1|mRNA
NC_000067.7-36139056	47.51523660669	64.4491077207162	30.5813654926638	0.474504094380718	-1.07550755892175	9.52789141952432e-06	0.000970376238810219	down	57	68	73	36	35	23	3.23	3.91	4.26	1.88	1.94	1.3	Upstream,Intron	Upstream|1336|rna-XR_004936000.1||exon-XR_004936000.1-1|;Intron|intron_1_RETAINED-RETAINED|rna-NM_015818.2||Hs6st1|mRNA
NC_000067.7-36152831	9.74463538752601	13.6963528266872	5.79291794836479	0.422953323535688	-1.24142963631569	0.0282521300507738	0.268631293132759	down	8	18	16	9	6	3	0.45	1.04	0.93	0.47	0.33	0.17	Intergenic	Intergenic|gene-Hs6st1-Gene_rna-XR_003948643.1
NC_000067.7-36157185	10.9240126399225	15.9774600614824	5.87056521836256	0.367427938844611	-1.444466763212	0.00618761903179307	0.106395533119489	down	13	15	21	6	8	4	0.74	0.86	1.23	0.31	0.44	0.23	Intergenic	Intergenic|gene-Hs6st1-Gene_rna-XR_003948643.1
NC_000067.7-36209637	12.7543057700619	17.5369761060572	7.97163543406658	0.454561572408896	-1.13745236770126	0.0151497643090719	0.186476368325579	down	19	18	17	4	10	10	1.08	1.04	0.99	0.21	0.56	0.57	Intron	Intron|intron_25_RETAINED-RETAINED|rna-NM_198899.2||Uggt1|mRNA;Intron|intron_24_RETAINED-RETAINED|rna-XM_006496062.5||Uggt1|mRNA
NC_000067.7-36338203	70.6086295181322	45.5886220589765	95.628636977288	2.0976426278815	1.06876890913548	1.76584965582553e-06	0.000257641507210176	up	33	58	49	118	96	80	1.87	3.34	2.86	6.16	5.33	4.54	Intergenic	Intergenic|gene-Neurl3-gene-Arid5a
NC_000067.7-36343986	2.5900321374788	4.84936283334077	0.330701441616836	0.0681948233164094	-3.87419396165724	0.00802234067293705	0.125294607398877	down	7	5	3	0	1	0	0.4	0.29	0.18	0	0.06	0	Intergenic	Intergenic|gene-Neurl3-gene-Arid5a
NC_000067.7-36344101	3.3981981560183	6.7963963120366	0	0	-Inf	0.000119228219463386	0.00670013876477353	down	11	4	6	0	0	0	0.62	0.23	0.35	0	0	0	Intergenic	Intergenic|gene-Neurl3-gene-Arid5a
NC_000067.7-36346181	1.29659415476305	2.5931883095261	0	0	-Inf	0.0402038281933297	0.326890933670227	down	3	3	2	0	0	0	0.17	0.17	0.12	0	0	0	Upstream,Intergenic	Upstream|633|rna-NM_001172205.1||Arid5a|mRNA;Upstream|633|rna-NM_001290727.1||Arid5a|mRNA;Upstream|633|rna-NM_145996.4||Arid5a|mRNA;Upstream|633|rna-NR_033310.1||Arid5a|mRNA;Upstream|633|rna-NM_001172206.1||Arid5a|mRNA;Intergenic|gene-Neurl3-gene-Arid5a;Upstream|633|rna-NM_001290726.1||Arid5a|mRNA
NC_000067.7-36347696	5.96997870643596	10.9792752098935	0.960682202978397	0.08749960125899	-3.51457974726391	0.00679967223868026	0.112852166745218	down	20	6	8	2	0	1	1.13	0.35	0.47	0.1	0	0.06	Intron	Intron|intron_1_ALTTENATIVE_PROMOMOTER-ALTTENATIVE_3SS|rna-NM_001290727.1||Arid5a|mRNA;Intron|intron_1_ALTTENATIVE_PROMOMOTER-ALTTENATIVE_3SS|rna-NM_001172205.1||Arid5a|mRNA;Intron|intron_1_ALTTENATIVE_PROMOMOTER-ALTTENATIVE_3SS|rna-NR_033310.1||Arid5a|mRNA;Intron|intron_1_ALTTENATIVE_PROMOMOTER-ALTTENATIVE_3SS|rna-NM_145996.4||Arid5a|mRNA;Intron|intron_1_ALTTENATIVE_PROMOMOTER-ALTTENATIVE_3SS|rn…
NC_000067.7-36348266	6.82921585604976	11.6690282796431	1.98940343245643	0.170485783801467	-2.55227665179166	0.000445956980548124	0.0176359058356603	down	15	11	10	2	0	4	0.85	0.63	0.58	0.1	0	0.23	Intron	Intron|intron_1_ALTTENATIVE_PROMOMOTER-ALTTENATIVE_3SS|rna-NM_001290727.1||Arid5a|mRNA;Intron|intron_1_ALTTENATIVE_PROMOMOTER-ALTTENATIVE_3SS|rna-NM_001172205.1||Arid5a|mRNA;Intron|intron_1_ALTTENATIVE_PROMOMOTER-ALTTENATIVE_3SS|rna-NR_033310.1||Arid5a|mRNA;Intron|intron_1_ALTTENATIVE_PROMOMOTER-ALTTENATIVE_3SS|rna-NM_145996.4||Arid5a|mRNA;Intron|intron_1_ALTTENATIVE_PROMOMOTER-ALTTENATIVE_3SS|rn…
NC_000067.7-36350397	7.91415348246282	11.3267726611561	4.50153430376955	0.397424265360871	-1.33124813360564	0.0345185351654874	0.301221337205833	down	17	9	9	7	5	2	0.96	0.52	0.53	0.37	0.28	0.11	Intron,Upstream	Intron|intron_1_ALTTENATIVE_PROMOMOTER-ALTTENATIVE_3SS|rna-NM_001290727.1||Arid5a|mRNA;Intron|intron_1_ALTTENATIVE_PROMOMOTER-ALTTENATIVE_3SS|rna-NM_001172205.1||Arid5a|mRNA;Intron|intron_1_ALTTENATIVE_PROMOMOTER-ALTTENATIVE_3SS|rna-NR_033310.1||Arid5a|mRNA;Intron|intron_1_ALTTENATIVE_PROMOMOTER-ALTTENATIVE_3SS|rna-NM_145996.4||Arid5a|mRNA;Upstream|483|rna-XM_017319751.3||Arid5a|mRNA;Intron|intro…
NC_000067.7-36352915	7.47405180612067	13.6567199676461	1.29138364459523	0.0945603078670887	-3.40262145716115	8.6223786497907e-06	0.000895606633153317	down	17	8	17	2	1	1	0.96	0.46	0.99	0.1	0.06	0.06	Intron	Intron|intron_1_ALTTENATIVE_PROMOMOTER-ALTTENATIVE_3SS|rna-NM_001290727.1||Arid5a|mRNA;Intron|intron_1_ALTTENATIVE_PROMOMOTER-ALTTENATIVE_3SS|rna-NM_001172205.1||Arid5a|mRNA;Intron|intron_1_ALTTENATIVE_PROMOMOTER-ALTTENATIVE_3SS|rna-NR_033310.1||Arid5a|mRNA;Intron|intron_1_ALTTENATIVE_PROMOMOTER-ALTTENATIVE_3SS|rna-NM_145996.4||Arid5a|mRNA;Intron|intron_1_ALTTENATIVE_3SS-ALTTENATIVE_3SS|rna-XM_01…
NC_000067.7-36353034	18.888776017423	26.0312268153655	11.7463252194805	0.451239786076737	-1.14803381827417	0.00313148652428027	0.0678836066368213	down	24	27	29	14	10	12	1.36	1.55	1.69	0.73	0.56	0.68	Intron	Intron|intron_1_ALTTENATIVE_PROMOMOTER-ALTTENATIVE_3SS|rna-NM_001290727.1||Arid5a|mRNA;Intron|intron_1_ALTTENATIVE_PROMOMOTER-ALTTENATIVE_3SS|rna-NM_001172205.1||Arid5a|mRNA;Intron|intron_1_ALTTENATIVE_PROMOMOTER-ALTTENATIVE_3SS|rna-NR_033310.1||Arid5a|mRNA;Intron|intron_1_ALTTENATIVE_PROMOMOTER-ALTTENATIVE_3SS|rna-NM_145996.4||Arid5a|mRNA;Intron|intron_1_ALTTENATIVE_3SS-ALTTENATIVE_3SS|rna-XM_01…
NC_000067.7-36359452	13.5065101526967	21.4949704070217	5.51804989837175	0.256713537812975	-1.9617687163069	5.49560633882795e-05	0.00374388942972162	down	22	16	28	7	6	4	1.25	0.92	1.64	0.37	0.33	0.23	Gene	Gene|Arid5a|mRNA
NC_000067.7-36408165	1.66831023433773	0	3.33662046867546	Inf	Inf	0.0166561305653116	0.196581822074451	up	0	0	0	2	2	6	0	0	0	0.1	0.11	0.34	Intron	Intron|intron_1_ALTTENATIVE_3SS-ALTTENATIVE_5SS|rna-XM_036164306.1||Kansl3|mRNA;Intron|intron_1_ALTTENATIVE_3SS-ALTTENATIVE_5SS|rna-XM_017320240.3||Kansl3|mRNA;Intron|intron_1_ALTTENATIVE_3SS-ALTTENATIVE_5SS|rna-XM_006495902.4||Kansl3|mRNA;Intron|intron_1_ALTTENATIVE_3SS-ALTTENATIVE_5SS|rna-XM_017320236.3||Kansl3|mRNA;Intron|intron_1_ALTTENATIVE_3SS-ALTTENATIVE_5SS|rna-XM_017320242.2||Kansl3|mRNA…
NC_000067.7-36409609	13.0486566989605	17.5445197419962	8.55279365592478	0.487490896399519	-1.03655281723927	0.0263057540171629	0.256899295075357	down	19	17	18	6	13	7	1.08	0.98	1.05	0.31	0.72	0.4	Upstream,Intergenic	Upstream|1347|rna-NM_172652.3||Kansl3|mRNA;Upstream|1655|rna-XM_006495602.2||Fer1l5|mRNA;Upstream|1333|rna-XM_006495902.4||Kansl3|mRNA;Upstream|1655|rna-XM_036163502.1||Fer1l5|mRNA;Upstream|1655|rna-XM_006495604.2||Fer1l5|mRNA;Upstream|1357|rna-XM_011238482.3||Kansl3|mRNA;Upstream|1662|rna-NM_001277076.2||Fer1l5|mRNA;Upstream|1385|rna-XM_017320242.2||Kansl3|mRNA;Upstream|1351|rna-XM_017320236.3||…
NC_000067.7-36423850	16.274946129812	23.4229512339614	9.12694102566254	0.389658029617943	-1.35971954886389	0.00134040501618077	0.0381601607172233	down	21	26	25	10	11	7	1.19	1.5	1.46	0.52	0.61	0.4	Upstream,Intron	Upstream|695|rna-XM_030253213.1||Fer1l5|mRNA;Intron|intron_10_SKIPPED-SKIPPED|rna-XM_030253122.1||Fer1l5|mRNA;Intron|intron_10_SKIPPED-SKIPPED|rna-XM_036163502.1||Fer1l5|mRNA;Intron|intron_10_SKIPPED-SKIPPED|rna-XM_006495604.2||Fer1l5|mRNA;Intron|intron_10_SKIPPED-SKIPPED|rna-XR_004941790.1||Fer1l5|mRNA;Intron|intron_10_SKIPPED-SKIPPED|rna-XM_006495602.2||Fer1l5|mRNA;Intron|intron_10_SKIPPED-SKIP…
NC_000067.7-36440249	12.5053973341041	17.228473287387	7.78232138082122	0.451712769379203	-1.14652239727385	0.0185853225492916	0.209279036324714	down	16	20	17	11	6	7	0.91	1.15	0.99	0.57	0.33	0.4	Intron	Intron|intron_19_SKIPPED-ALTTENATIVE_3SS|rna-XM_006495602.2||Fer1l5|mRNA;Intron|intron_19_SKIPPED-ALTTENATIVE_3SS|rna-XM_030253122.1||Fer1l5|mRNA;Intron|intron_1_ALTTENATIVE_PROMOMOTER-ALTTENATIVE_3SS|rna-XM_030253230.1||Fer1l5|mRNA;Intron|intron_19_SKIPPED-ALTTENATIVE_3SS|rna-XM_006495604.2||Fer1l5|mRNA;Intron|intron_19_SKIPPED-ALTTENATIVE_3SS|rna-XM_006495605.3||Fer1l5|mRNA;Intron|intron_19_SKI…
NC_000067.7-36443770	12.1908555245653	18.4893319523941	5.89237909673654	0.318690751613314	-1.64977094208853	0.000933657403766885	0.0297541376265537	down	20	22	15	5	9	4	1.13	1.27	0.88	0.26	0.5	0.23	Intron	Intron|intron_23_RETAINED-SKIPPED|rna-XM_006495604.2||Fer1l5|mRNA;Intron|intron_23_RETAINED-SKIPPED|rna-XR_004941790.1||Fer1l5|mRNA;Intron|intron_12_RETAINED-SKIPPED|rna-XM_030253213.1||Fer1l5|mRNA;Intron|intron_23_RETAINED-RETAINED|rna-XM_030253122.1||Fer1l5|mRNA;Intron|intron_23_RETAINED-SKIPPED|rna-XM_036163502.1||Fer1l5|mRNA;Intron|intron_23_RETAINED-SKIPPED|rna-XM_006495602.2||Fer1l5|mRNA;In…
NC_000067.7-36456677	12.0978936664183	19.50664049257	4.68914684026669	0.240387207733324	-2.05656797018078	0.00144103377001734	0.0402789651533094	down	23	14	23	13	1	1	1.3	0.81	1.34	0.68	0.06	0.06	Intron,Downstream	Intron|intron_42_SKIPPED-SKIPPED|rna-XM_036163502.1||Fer1l5|mRNA;Intron|intron_43_SKIPPED-SKIPPED|rna-NM_001277076.2||Fer1l5|mRNA;Downstream|1597|rna-XM_030252925.2||Lman2l|mRNA;Intron|intron_25_SKIPPED-SKIPPED|rna-XM_030253230.1||Fer1l5|mRNA;Downstream|1597|rna-XM_006495855.5||Lman2l|mRNA;Downstream|1597|rna-XM_006495854.5||Lman2l|mRNA;Intron|intron_42_SKIPPED-SKIPPED|rna-XM_030253122.1||Fer1l5|…
NC_000067.7-36460856	7.51155687408074	11.7231101841135	3.30000356404793	0.281495568344986	-1.8288158851113	0.00515995460998695	0.0945018852740608	down	9	14	13	2	5	3	0.51	0.81	0.76	0.1	0.28	0.17	Exon,Utr3prime,Downstream,Gene	Exon|exon_7_7_ALTTENATIVE_5SS|rna-XM_030252925.2||Lman2l|mRNA;Exon|exon_9_9_ALTTENATIVE_5SS|rna-XM_017319753.3||Lman2l|mRNA;Utr3prime|exon_8_8_ALTTENATIVE_5SS|rna-XM_006495855.5||Lman2l|mRNA;Utr3prime|exon_8_8_ALTTENATIVE_5SS|rna-XM_006495854.5||Lman2l|mRNA;Utr3prime|exon_9_9_ALTTENATIVE_5SS|rna-XM_017319753.3||Lman2l|mRNA;Utr3prime|exon_7_7_ALTTENATIVE_5SS|rna-XM_030252925.2||Lman2l|mRNA;Downstr…
NC_000067.7-36464305	7.81506048173579	11.6975392466844	3.9325817167872	0.33618880294861	-1.57265641968723	0.0128372753811325	0.168047454111945	down	11	14	11	5	1	6	0.62	0.81	0.64	0.26	0.06	0.34	Intron	Intron|intron_6_RETAINED-RETAINED|rna-XM_006495855.5||Lman2l|mRNA;Intron|intron_6_RETAINED-RETAINED|rna-XM_006495854.5||Lman2l|mRNA;Intron|intron_6_RETAINED-RETAINED|rna-NM_001013374.2||Lman2l|mRNA;Intron|intron_7_RETAINED-RETAINED|rna-NM_001310517.1||Lman2l|mRNA;Intron|intron_5_RETAINED-RETAINED|rna-XM_030252925.2||Lman2l|mRNA;Intron|intron_7_RETAINED-RETAINED|rna-XM_017319753.3||Lman2l|mRNA
NC_000067.7-36496410	4.3921810103964	6.82196724946576	1.96239477132704	0.287658192947308	-1.79757253390865	0.0422391573599874	0.33612145833777	down	9	4	8	1	5	0	0.51	0.23	0.47	0.05	0.28	0	Intergenic	Intergenic|gene-Lman2l-Gene_rna-XR_373316.2
NC_000067.7-36513311	6.65597684343312	9.73708207282527	3.57487161404098	0.367139928297195	-1.44559807164069	0.0365430205181559	0.3123068169355	down	11	10	9	4	5	2	0.62	0.58	0.53	0.21	0.28	0.11	Intron	Intron|intron_1_RETAINED-RETAINED|rna-NM_033570.2||Cnnm4|mRNA
NC_000067.7-36557964	5.20118424344945	8.11888051745316	2.28348796944574	0.281256506304894	-1.83004162431686	0.0231768118428829	0.240343504319682	down	9	8	8	2	4	1	0.51	0.46	0.47	0.1	0.22	0.06	Intron	Intron|intron_1_RETAINED-RETAINED|rna-NM_001039551.2||Cnnm3|mRNA;Intron|intron_1_RETAINED-RETAINED|rna-NM_001331209.1||Cnnm3|mRNA;Intron|intron_1_RETAINED-RETAINED|rna-NM_053186.3||Cnnm3|mRNA
NC_000067.7-36574079	10.2961385924583	15.3394870930398	5.25279009187684	0.34243583634946	-1.54609440536129	0.0045518591756574	0.0868561008470707	down	11	15	21	4	8	4	0.62	0.86	1.23	0.21	0.44	0.23	Intron	Intron|intron_1_ALTTENATIVE_PROMOMOTER-RETAINED|rna-NM_001310521.1||Ankrd23|mRNA;Intron|intron_1_ALTTENATIVE_PROMOMOTER-RETAINED|rna-XM_036154424.1||Ankrd23|mRNA;Intron|intron_2_SKIPPED-RETAINED|rna-XM_036154421.1||Ankrd23|mRNA;Intron|intron_2_SKIPPED-RETAINED|rna-XM_036154417.1||Ankrd23|mRNA;Intron|intron_1_ALTTENATIVE_PROMOMOTER-RETAINED|rna-NM_153502.4||Ankrd23|mRNA
NC_000067.7-36574199	3.5736962747832	5.8341950265972	1.31319752296921	0.225086325874014	-2.15144968000097	0.0340000212804713	0.298687205425492	down	9	3	6	1	2	1	0.51	0.17	0.35	0.05	0.11	0.06	Intron	Intron|intron_1_ALTTENATIVE_PROMOMOTER-RETAINED|rna-NM_001310521.1||Ankrd23|mRNA;Intron|intron_1_ALTTENATIVE_PROMOMOTER-RETAINED|rna-XM_036154424.1||Ankrd23|mRNA;Intron|intron_2_SKIPPED-RETAINED|rna-XM_036154421.1||Ankrd23|mRNA;Intron|intron_2_SKIPPED-RETAINED|rna-XM_036154417.1||Ankrd23|mRNA;Intron|intron_1_ALTTENATIVE_PROMOMOTER-RETAINED|rna-NM_153502.4||Ankrd23|mRNA
NC_000067.7-36578545	4.56382869342517	7.79004859412944	1.33760879272089	0.17170737467914	-2.54197609174683	0.0049953528140144	0.0926505258500315	down	7	11	6	1	0	3	0.4	0.63	0.35	0.05	0	0.17	Upstream,Exon,Utr3prime	Upstream|1052|rna-XM_036154417.1||Ankrd23|mRNA;Exon|exon_4_4_RETAINED|rna-NM_001310533.1||Ankrd39|mRNA;Utr3prime|exon_4_4_RETAINED|rna-NM_001310533.1||Ankrd39|mRNA;Upstream|165|rna-XM_036154421.1||Ankrd23|mRNA;Exon|exon_4_4_RETAINED|rna-NR_132321.1||Ankrd39|mRNA;Exon|exon_4_4_RETAINED|rna-NM_026241.4||Ankrd39|mRNA
NC_000067.7-36595700	2.28584300821617	4.22877893993966	0.342907076492678	0.0810889103835659	-3.62435156298423	0.0189085917271899	0.211457557307415	down	6	1	6	0	0	1	0.34	0.06	0.35	0	0	0.06	Exon,Intron,Utr5prime	Exon|exon_1_15_ALTTENATIVE_5SS|rna-XM_036162917.1||Sema4c|mRNA;Exon|exon_1_15_ALTTENATIVE_5SS|rna-XM_006495809.5||Sema4c|mRNA;Intron|intron_2_ALTTENATIVE_3SS-ALTTENATIVE_3SS|rna-NM_001304330.1||Sema4c|mRNA;Intron|intron_1_ALTTENATIVE_3SS-ALTTENATIVE_3SS|rna-NM_001304329.1||Sema4c|mRNA;Exon|exon_1_15_ALTTENATIVE_5SS|rna-XM_006495810.5||Sema4c|mRNA;Intron|intron_2_ALTTENATIVE_3SS-ALTTENATIVE_3SS|rn…
NC_000067.7-36619347	4.36955911381385	7.45994021790832	1.27917800971939	0.171472957202606	-2.54394702627934	0.00702315184410668	0.115185049490381	down	11	4	8	2	2	0	0.62	0.23	0.47	0.1	0.11	0	Intron	Intron|intron_9_SKIPPED-SKIPPED|rna-XM_036166198.1||Fam178b|mRNA;Intron|intron_8_SKIPPED-SKIPPED|rna-XM_030255205.1||Fam178b|mRNA;Intron|intron_2_SKIPPED-SKIPPED|rna-XM_006496122.5||Fam178b|mRNA;Intron|intron_4_SKIPPED-SKIPPED|rna-XM_017321452.3||Fam178b|mRNA;Intron|intron_13_SKIPPED-SKIPPED|rna-XM_017321439.2||Fam178b|mRNA;Intron|intron_13_SKIPPED-SKIPPED|rna-XM_006496116.3||Fam178b|mRNA;Intron|…
NC_000067.7-36634883	8.42399241676356	4.56412914893635	12.2838556845908	2.69139090585407	1.42835194764115	0.016145403144949	0.193335690642918	up	1	9	4	18	11	9	0.06	0.52	0.23	0.94	0.61	0.51	Intron,Downstream	Intron|intron_3_ALTTENATIVE_5SS-SKIPPED|rna-XM_017321452.3||Fam178b|mRNA;Intron|intron_7_ALTTENATIVE_5SS-SKIPPED|rna-XM_036166197.1||Fam178b|mRNA;Downstream|1885|rna-XM_017321449.2||Fam178b|mRNA;Intron|intron_11_ALTTENATIVE_5SS-SKIPPED|rna-NM_001372417.1||Fam178b|mRNA;Intron|intron_12_ALTTENATIVE_5SS-SKIPPED|rna-XM_006496116.3||Fam178b|mRNA;Intron|intron_11_ALTTENATIVE_5SS-SKIPPED|rna-XM_01732144…
NC_000067.7-36638387	6.58968898256317	9.70396749945711	3.47541046566923	0.358143250774867	-1.4813913402318	0.0369710136918134	0.314431437356714	down	13	11	6	8	2	1	0.74	0.63	0.35	0.42	0.11	0.06	Downstream,Intron,Upstream	Downstream|657|rna-NM_201365.2||Fam178b|mRNA;Intron|intron_3_ALTTENATIVE_5SS-SKIPPED|rna-XM_017321452.3||Fam178b|mRNA;Intron|intron_12_ALTTENATIVE_5SS-SKIPPED|rna-XM_006496116.3||Fam178b|mRNA;Intron|intron_11_ALTTENATIVE_5SS-SKIPPED|rna-XM_017321446.2||Fam178b|mRNA;Intron|intron_7_ALTTENATIVE_5SS-SKIPPED|rna-XM_030255205.1||Fam178b|mRNA;Intron|intron_12_ALTTENATIVE_5SS-ALTTENATIVE_3SS|rna-XM_0173…
NC_000067.7-36646142	55.5474588729722	36.9826292846664	74.112288461278	2.0039756473455	1.00286497676299	6.46741915754717e-06	0.000718082756523394	up	45	35	34	78	88	61	2.55	2.01	1.99	4.07	4.89	3.46	Intron	Intron|intron_4_SKIPPED-ALTTENATIVE_3SS|rna-XM_030255205.1||Fam178b|mRNA;Intron|intron_8_SKIPPED-ALTTENATIVE_3SS|rna-NM_001372417.1||Fam178b|mRNA;Intron|intron_8_SKIPPED-ALTTENATIVE_3SS|rna-XM_017321439.2||Fam178b|mRNA;Intron|intron_7_SKIPPED-ALTTENATIVE_3SS|rna-NM_001126046.1||Fam178b|mRNA;Intron|intron_7_SKIPPED-ALTTENATIVE_3SS|rna-XM_017321446.2||Fam178b|mRNA;Intron|intron_4_SKIPPED-ALTTENATIV…
NC_000067.7-36677297	12.7043984746171	21.1481111822078	4.26068576702633	0.201468856027715	-2.31137125726082	6.80185850968608e-06	0.000746650052100222	down	22	18	25	4	5	4	1.25	1.04	1.46	0.21	0.28	0.23	Intron,Upstream	Intron|intron_4_SKIPPED-SKIPPED|rna-NM_201365.2||Fam178b|mRNA;Intron|intron_5_SKIPPED-SKIPPED|rna-XM_017321451.1||Fam178b|mRNA;Intron|intron_1_ALTTENATIVE_PROMOMOTER-SKIPPED|rna-XM_030255205.1||Fam178b|mRNA;Intron|intron_4_SKIPPED-SKIPPED|rna-XM_017321446.2||Fam178b|mRNA;Intron|intron_4_SKIPPED-SKIPPED|rna-NM_001126046.1||Fam178b|mRNA;Upstream|515|rna-XM_036166198.1||Fam178b|mRNA;Intron|intron_5_…
NC_000067.7-36712202	6.38202879367232	9.45184838842086	3.31220919892378	0.350429785033523	-1.5128026918263	0.0311579260339354	0.285108293335447	down	5	14	10	2	4	4	0.28	0.81	0.58	0.1	0.22	0.23	Intron	Intron|intron_1_ALTTENATIVE_3SS-SKIPPED|rna-XM_017321446.2||Fam178b|mRNA;Intron|intron_1_ALTTENATIVE_3SS-SKIPPED|rna-NM_001126046.1||Fam178b|mRNA;Intron|intron_1_ALTTENATIVE_3SS-SKIPPED|rna-XM_006496116.3||Fam178b|mRNA;Intron|intron_1_ALTTENATIVE_3SS-SKIPPED|rna-NM_201365.2||Fam178b|mRNA;Intron|intron_1_ALTTENATIVE_3SS-SKIPPED|rna-NM_001372416.1||Fam178b|mRNA;Intron|intron_1_ALTTENATIVE_PROMOMOTE…
NC_000067.7-36718833	14.5034062813568	21.6624459460141	7.34436661669951	0.339036812140361	-1.56048616722189	0.0427517546904526	0.33827566898667	down	26	31	10	12	11	0	1.47	1.78	0.58	0.63	0.61	0	Intron	Intron|intron_1_ALTTENATIVE_3SS-SKIPPED|rna-XM_017321446.2||Fam178b|mRNA;Intron|intron_1_ALTTENATIVE_3SS-SKIPPED|rna-NM_001126046.1||Fam178b|mRNA;Intron|intron_1_ALTTENATIVE_3SS-SKIPPED|rna-XM_006496116.3||Fam178b|mRNA;Intron|intron_1_ALTTENATIVE_3SS-SKIPPED|rna-NM_201365.2||Fam178b|mRNA;Intron|intron_1_ALTTENATIVE_3SS-SKIPPED|rna-NM_001372416.1||Fam178b|mRNA;Intron|intron_1_ALTTENATIVE_PROMOMOTE…
NC_000067.7-36721904	13.7782202454647	9.14206911685333	18.414371374076	2.01424547755051	1.01023951634554	0.0273031017270936	0.262954051982255	up	8	6	14	16	20	20	0.45	0.35	0.82	0.84	1.11	1.13	Intron	Intron|intron_1_ALTTENATIVE_3SS-SKIPPED|rna-XM_017321446.2||Fam178b|mRNA;Intron|intron_1_ALTTENATIVE_3SS-SKIPPED|rna-NM_001126046.1||Fam178b|mRNA;Intron|intron_1_ALTTENATIVE_3SS-SKIPPED|rna-XM_006496116.3||Fam178b|mRNA;Intron|intron_1_ALTTENATIVE_3SS-SKIPPED|rna-NM_201365.2||Fam178b|mRNA;Intron|intron_1_ALTTENATIVE_3SS-SKIPPED|rna-NM_001372416.1||Fam178b|mRNA;Intron|intron_1_ALTTENATIVE_PROMOMOTE…
NC_000067.7-36723594	8.30103087755294	12.0420966683348	4.55996508677106	0.378668699676001	-1.40099192026779	0.0219259926339765	0.232767062886157	down	10	14	13	6	3	5	0.57	0.81	0.76	0.31	0.17	0.28	Upstream,Intergenic	Upstream|1323|rna-XM_017321451.1||Fam178b|mRNA;Upstream|1366|rna-NM_001372416.1||Fam178b|mRNA;Upstream|1330|rna-NM_001126046.1||Fam178b|mRNA;Upstream|1327|rna-XM_017321446.2||Fam178b|mRNA;Upstream|1328|rna-XM_006496116.3||Fam178b|mRNA;Upstream|1366|rna-NM_001372417.1||Fam178b|mRNA;Upstream|1342|rna-XM_017321439.2||Fam178b|mRNA;Intergenic|gene-Fam178b-gene-Cox5b;Upstream|1330|rna-NM_201365.2||Fam1…
NC_000067.7-36736263	2.13503768784777	4.27007537569554	0	0	-Inf	0.0205216782899608	0.223469439637782	down	1	4	8	0	0	0	0.06	0.23	0.47	0	0	0	Intergenic,Downstream	Intergenic|gene-Cox5b-gene-Actr1b;Downstream|932|rna-XM_036164312.1||Actr1b|mRNA;Downstream|932|rna-XM_036164310.1||Actr1b|mRNA;Downstream|932|rna-XM_011238485.4||Actr1b|mRNA
NC_000067.7-36739374	18.8473826599941	25.3768901221475	12.3178751978406	0.485397349263464	-1.04276186487977	0.00767294887745138	0.121658658987953	down	28	19	31	17	11	10	1.59	1.09	1.81	0.89	0.61	0.57	Intron	Intron|intron_10_RETAINED-ALTTENATIVE_5SS|rna-XM_036164312.1||Actr1b|mRNA;Intron|intron_9_RETAINED-ALTTENATIVE_5SS|rna-XM_011238485.4||Actr1b|mRNA;Intron|intron_10_RETAINED-ALTTENATIVE_5SS|rna-NM_146107.2||Actr1b|mRNA;Intron|intron_11_RETAINED-ALTTENATIVE_5SS|rna-XM_036164310.1||Actr1b|mRNA
NC_000067.7-36807704	22.4260688130342	31.2454761750103	13.6066614510581	0.435476207014587	-1.19933419801449	0.000821665465099908	0.0271270024448164	down	29	31	36	18	15	9	1.64	1.78	2.1	0.94	0.83	0.51	Intron	Intron|intron_1_ALTTENATIVE_PROMOMOTER-SKIPPED|rna-NM_001289766.1||Zap70|mRNA;Intron|intron_1_ALTTENATIVE_PROMOMOTER-SKIPPED|rna-NM_009539.3||Zap70|mRNA;Intron|intron_1_ALTTENATIVE_PROMOMOTER-SKIPPED|rna-NM_001289765.1||Zap70|mRNA;Intron|intron_1_ALTTENATIVE_PROMOMOTER-SKIPPED|rna-XM_006495896.3||Zap70|mRNA
NC_000067.7-36807816	11.5273034755578	16.8629485346343	6.19165841648126	0.367175313603336	-1.44545902997898	0.0045675224266079	0.0870707339147078	down	21	16	15	7	7	5	1.19	0.92	0.88	0.37	0.39	0.28	Intron	Intron|intron_1_ALTTENATIVE_PROMOMOTER-SKIPPED|rna-NM_001289766.1||Zap70|mRNA;Intron|intron_1_ALTTENATIVE_PROMOMOTER-SKIPPED|rna-NM_009539.3||Zap70|mRNA;Intron|intron_1_ALTTENATIVE_PROMOMOTER-SKIPPED|rna-NM_001289765.1||Zap70|mRNA;Intron|intron_1_ALTTENATIVE_PROMOMOTER-SKIPPED|rna-XM_006495896.3||Zap70|mRNA
NC_000067.7-36807867	11.3900804805608	15.2168742386696	7.56328672245197	0.497032873100306	-1.00858682199233	0.0435340186874441	0.342161169938407	down	20	16	11	7	7	9	1.13	0.92	0.64	0.37	0.39	0.51	Intron	Intron|intron_1_ALTTENATIVE_PROMOMOTER-SKIPPED|rna-NM_001289766.1||Zap70|mRNA;Intron|intron_1_ALTTENATIVE_PROMOMOTER-SKIPPED|rna-NM_009539.3||Zap70|mRNA;Intron|intron_1_ALTTENATIVE_PROMOMOTER-SKIPPED|rna-NM_001289765.1||Zap70|mRNA;Intron|intron_1_ALTTENATIVE_PROMOMOTER-SKIPPED|rna-XM_006495896.3||Zap70|mRNA
NC_000067.7-36878091	13.3308392560391	18.5486556896401	8.11302282243805	0.437391418450307	-1.19300317966971	0.011358016005792	0.155812109542059	down	13	26	18	11	7	7	0.74	1.5	1.05	0.57	0.39	0.4	Intron	Intron|intron_7_RETAINED-RETAINED|rna-XR_004933922.1||Tmem131|mRNA;Intron|intron_7_RETAINED-RETAINED|rna-NM_018872.2||Tmem131|mRNA;Intron|intron_7_RETAINED-RETAINED|rna-XM_036152473.1||Tmem131|mRNA;Intron|intron_7_RETAINED-RETAINED|rna-XM_017321814.3||Tmem131|mRNA;Intron|intron_7_RETAINED-RETAINED|rna-XM_006496150.4||Tmem131|mRNA;Intron|intron_7_RETAINED-RETAINED|rna-XR_004933916.1||Tmem131|mRNA
NC_000067.7-36899862	9.26301900669005	18.1831309368874	0.342907076492678	0.0188585275925741	-5.72863914991314	2.59867570585371e-10	1.79646176553529e-07	down	18	22	16	0	0	1	1.02	1.27	0.93	0	0	0.06	Intron	Intron|intron_4_RETAINED-RETAINED|rna-XR_004933916.1||Tmem131|mRNA;Intron|intron_4_RETAINED-RETAINED|rna-XM_017321814.3||Tmem131|mRNA;Intron|intron_4_RETAINED-RETAINED|rna-XM_006496150.4||Tmem131|mRNA;Intron|intron_4_RETAINED-RETAINED|rna-XR_004933922.1||Tmem131|mRNA;Intron|intron_4_RETAINED-RETAINED|rna-XM_036152473.1||Tmem131|mRNA;Intron|intron_4_RETAINED-RETAINED|rna-NM_018872.2||Tmem131|mRNA
NC_000067.7-36931667	13.2629916319108	19.5682660329795	6.9577172308421	0.355561255101289	-1.49182997015338	0.0016183012703744	0.0435170652537246	down	17	16	27	5	6	10	0.96	0.92	1.58	0.26	0.33	0.57	Intron	Intron|intron_1_ALTTENATIVE_3SS-RETAINED|rna-XM_036152473.1||Tmem131|mRNA;Intron|intron_1_ALTTENATIVE_3SS-RETAINED|rna-XM_017321814.3||Tmem131|mRNA;Intron|intron_1_ALTTENATIVE_3SS-RETAINED|rna-XM_006496150.4||Tmem131|mRNA;Intron|intron_1_ALTTENATIVE_3SS-RETAINED|rna-XR_004933922.1||Tmem131|mRNA;Intron|intron_1_ALTTENATIVE_3SS-RETAINED|rna-XR_004933916.1||Tmem131|mRNA;Intron|intron_1_ALTTENATIVE_3…
NC_000067.7-36960415	9.76509155464125	13.9711028455405	5.55908026374199	0.397898456922205	-1.32952779071623	0.0165228625753334	0.195734978743509	down	16	12	15	4	11	2	0.91	0.69	0.88	0.21	0.61	0.11	Intron	Intron|intron_1_ALTTENATIVE_3SS-RETAINED|rna-XM_036152473.1||Tmem131|mRNA;Intron|intron_1_ALTTENATIVE_3SS-RETAINED|rna-XM_017321814.3||Tmem131|mRNA;Intron|intron_1_ALTTENATIVE_3SS-RETAINED|rna-XM_006496150.4||Tmem131|mRNA;Intron|intron_1_ALTTENATIVE_3SS-RETAINED|rna-XR_004933922.1||Tmem131|mRNA;Intron|intron_1_ALTTENATIVE_3SS-RETAINED|rna-XR_004933916.1||Tmem131|mRNA;Intron|intron_1_ALTTENATIVE_3…
NC_000067.7-36964995	2.11196092586841	3.91503428849396	0.308887563242859	0.0788977925814497	-3.66387125298777	0.0261107209018232	0.255943984696248	down	4	2	6	1	0	0	0.23	0.12	0.35	0.05	0	0	Intron	Intron|intron_1_ALTTENATIVE_3SS-RETAINED|rna-XM_036152473.1||Tmem131|mRNA;Intron|intron_1_ALTTENATIVE_3SS-RETAINED|rna-XM_017321814.3||Tmem131|mRNA;Intron|intron_1_ALTTENATIVE_3SS-RETAINED|rna-XM_006496150.4||Tmem131|mRNA;Intron|intron_1_ALTTENATIVE_3SS-RETAINED|rna-XR_004933922.1||Tmem131|mRNA;Intron|intron_1_ALTTENATIVE_3SS-RETAINED|rna-XR_004933916.1||Tmem131|mRNA;Intron|intron_1_ALTTENATIVE_3…
NC_000067.7-36988766	6.65532987490316	12.6492568665726	0.661402883233672	0.052287884593562	-4.25737948539819	2.12941269559176e-06	0.0002981988000524	down	15	13	11	0	2	0	0.85	0.75	0.64	0	0.11	0	Intergenic	Intergenic|gene-Tmem131-Gene_gene-Rpl12-ps1
NC_000067.7-37016201	16.1132910570328	22.7227144986607	9.50386761540504	0.418254060973447	-1.25754854693022	0.0028188866752698	0.0633040649419361	down	28	19	23	9	11	9	1.59	1.09	1.34	0.47	0.61	0.51	Intergenic	Intergenic|Gene_gene-Rpl12-ps1-Gene_gene-n-R5s210
NC_000067.7-37083899	6.99610222301262	11.0543244454663	2.93788000055899	0.265767484485577	-1.91176348704118	0.00539669701951314	0.0972281817956134	down	10	13	11	4	1	4	0.57	0.75	0.64	0.21	0.06	0.23	Intron	Intron|intron_3_SKIPPED-SKIPPED|rna-XR_001778870.2||Vwa3b|mRNA;Intron|intron_3_SKIPPED-SKIPPED|rna-XM_006496382.3||Vwa3b|mRNA;Intron|intron_3_SKIPPED-SKIPPED|rna-NM_001370828.1||Vwa3b|mRNA;Intron|intron_3_SKIPPED-SKIPPED|rna-XM_006496379.3||Vwa3b|mRNA;Intron|intron_3_SKIPPED-SKIPPED|rna-XM_006496381.4||Vwa3b|mRNA;Intron|intron_3_SKIPPED-SKIPPED|rna-NM_001370829.1||Vwa3b|mRNA;Intron|intron_3_SKIPP…
NC_000067.7-37086325	15.4023966636999	8.79814992165159	22.0066434057483	2.50128079218013	1.32266702263162	0.0023698621573102	0.0563024866068629	up	6	11	10	22	18	27	0.34	0.63	0.58	1.15	1	1.53	Intron	Intron|intron_4_SKIPPED-SKIPPED|rna-XM_006496379.3||Vwa3b|mRNA;Intron|intron_4_SKIPPED-SKIPPED|rna-XR_001778872.3||Vwa3b|mRNA;Intron|intron_4_SKIPPED-SKIPPED|rna-XM_006496381.4||Vwa3b|mRNA;Intron|intron_4_SKIPPED-SKIPPED|rna-XR_001778870.2||Vwa3b|mRNA;Intron|intron_4_SKIPPED-SKIPPED|rna-NM_001370829.1||Vwa3b|mRNA;Intron|intron_4_SKIPPED-SKIPPED|rna-NM_001370828.1||Vwa3b|mRNA;Intron|intron_4_SKIPP…
NC_000067.7-37109758	8.61388472507139	12.9426724133648	4.28509703677802	0.33108286294515	-1.59473575701228	0.00731689507046078	0.118392839887128	down	18	13	9	4	3	6	1.02	0.75	0.53	0.21	0.17	0.34	Intron	Intron|intron_7_SKIPPED-SKIPPED|rna-XR_001778870.2||Vwa3b|mRNA;Intron|intron_7_SKIPPED-SKIPPED|rna-NM_001370828.1||Vwa3b|mRNA;Intron|intron_7_SKIPPED-SKIPPED|rna-XM_006496380.5||Vwa3b|mRNA;Intron|intron_7_SKIPPED-SKIPPED|rna-XM_006496382.3||Vwa3b|mRNA;Intron|intron_7_SKIPPED-SKIPPED|rna-XR_001778869.3||Vwa3b|mRNA;Intron|intron_7_SKIPPED-SKIPPED|rna-NM_001370829.1||Vwa3b|mRNA;Intron|intron_7_SKIPP…
NC_000067.7-37136706	7.96741534734287	3.87961791196235	12.0552127827234	3.10731960112684	1.63567063645414	0.00921060866516311	0.13720404520023	up	5	5	2	15	10	12	0.28	0.29	0.12	0.78	0.56	0.68	Intron	Intron|intron_8_SKIPPED-ALTTENATIVE_3SS|rna-NM_001370829.1||Vwa3b|mRNA;Intron|intron_8_SKIPPED-ALTTENATIVE_3SS|rna-XR_001778872.3||Vwa3b|mRNA;Intron|intron_8_SKIPPED-ALTTENATIVE_3SS|rna-XM_006496380.5||Vwa3b|mRNA;Intron|intron_8_SKIPPED-ALTTENATIVE_3SS|rna-XM_006496382.3||Vwa3b|mRNA;Intron|intron_8_SKIPPED-ALTTENATIVE_3SS|rna-NM_001370828.1||Vwa3b|mRNA;Intron|intron_8_SKIPPED-ALTTENATIVE_3SS|rna-…
NC_000067.7-37136947	2.91905344695602	0.650758437157136	5.18734845675491	7.97123503986526	2.99480326848795	0.0146121583938605	0.182372031070123	up	1	0	1	7	5	4	0.06	0	0.06	0.37	0.28	0.23	Intron	Intron|intron_8_SKIPPED-ALTTENATIVE_3SS|rna-NM_001370829.1||Vwa3b|mRNA;Intron|intron_8_SKIPPED-ALTTENATIVE_3SS|rna-XR_001778872.3||Vwa3b|mRNA;Intron|intron_8_SKIPPED-ALTTENATIVE_3SS|rna-XM_006496380.5||Vwa3b|mRNA;Intron|intron_8_SKIPPED-ALTTENATIVE_3SS|rna-XM_006496382.3||Vwa3b|mRNA;Intron|intron_8_SKIPPED-ALTTENATIVE_3SS|rna-NM_001370828.1||Vwa3b|mRNA;Intron|intron_8_SKIPPED-ALTTENATIVE_3SS|rna-…
NC_000067.7-37152533	21.7645073519628	29.2879590307633	14.2410556731624	0.486242679396129	-1.0402515650526	0.00529934137960476	0.0962585983070972	down	27	30	33	17	22	5	1.53	1.73	1.93	0.89	1.22	0.28	Intron,Exon	Intron|intron_10_SKIPPED-RETAINED|rna-NM_001370828.1||Vwa3b|mRNA;Intron|intron_10_SKIPPED-RETAINED|rna-XR_001778869.3||Vwa3b|mRNA;Intron|intron_10_SKIPPED-RETAINED|rna-XR_001778870.2||Vwa3b|mRNA;Intron|intron_10_SKIPPED-RETAINED|rna-XM_006496379.3||Vwa3b|mRNA;Exon|exon_1_20_ALTTENATIVE_PROMOMOTER|rna-XR_001778880.2||Vwa3b|mRNA;Intron|intron_10_SKIPPED-RETAINED|rna-XR_001778872.3||Vwa3b|mRNA;Intro…
NC_000067.7-37202846	2.76221330367101	4.87263196760649	0.651794639735538	0.13376644164154	-2.90221186642487	0.0219050079327593	0.232664710621796	down	4	7	4	1	0	1	0.23	0.4	0.23	0.05	0	0.06	Intron,Exon,Utr3prime,Downstream	Intron|intron_20_SKIPPED-SKIPPED|rna-XR_001778870.2||Vwa3b|mRNA;Intron|intron_11_SKIPPED-SKIPPED|rna-XR_001778879.1||Vwa3b|mRNA;Exon|exon_21_21_ALTTENATIVE_POLY_A|rna-XM_006496380.5||Vwa3b|mRNA;Intron|intron_20_SKIPPED-SKIPPED|rna-XM_006496379.3||Vwa3b|mRNA;Intron|intron_20_SKIPPED-SKIPPED|rna-XR_001778872.3||Vwa3b|mRNA;Utr3prime|exon_21_21_ALTTENATIVE_POLY_A|rna-XM_006496380.5||Vwa3b|mRNA;Intron…
NC_000067.7-37225561	29.1706607554627	13.20233516034	45.1389863505854	3.41901533345279	1.77358089292243	3.4084312603776e-08	1.08244407072467e-05	up	26	9	6	48	45	45	1.47	0.52	0.35	2.51	2.5	2.55	Intron	Intron|intron_26_SKIPPED-SKIPPED|rna-NM_001370828.1||Vwa3b|mRNA;Intron|intron_17_SKIPPED-SKIPPED|rna-XR_001778880.2||Vwa3b|mRNA;Intron|intron_26_SKIPPED-SKIPPED|rna-XR_001778869.3||Vwa3b|mRNA;Intron|intron_26_SKIPPED-SKIPPED|rna-XR_001778870.2||Vwa3b|mRNA;Intron|intron_26_SKIPPED-SKIPPED|rna-XR_001778872.3||Vwa3b|mRNA;Intron|intron_17_SKIPPED-SKIPPED|rna-XR_001778879.1||Vwa3b|mRNA
NC_000067.7-37243184	7.35901027970006	10.4111096442481	4.30691091515199	0.413684137649194	-1.27339845511364	0.0468082522548938	0.354938476822029	down	9	12	11	3	4	6	0.51	0.69	0.64	0.16	0.22	0.34	Intergenic	Intergenic|gene-Vwa3b-gene-Cnga3
NC_000067.7-37306734	5.55111023881345	9.12762007142401	1.97460040620288	0.216332449285964	-2.20867801297746	0.00553511976026234	0.0987817910276024	down	5	13	10	1	4	1	0.28	0.75	0.58	0.05	0.22	0.06	Intergenic	Intergenic|gene-Cnga3-gene-Inpp4a
NC_000067.7-37369003	19.8369647626259	27.219976274412	12.4539532508399	0.457529908376414	-1.12806204054859	0.00258034847243766	0.0596126882262863	down	36	25	23	13	11	14	2.04	1.44	1.34	0.68	0.61	0.79	Intron,Downstream,Exon,Gene	Intron|intron_1_ALTTENATIVE_3SS-SKIPPED|rna-NM_001374630.1||Inpp4a|mRNA;Downstream|408|rna-XR_003947775.1||exon-XR_003947775.1-1|;Intron|intron_1_ALTTENATIVE_3SS-SKIPPED|rna-NM_001374629.1||Inpp4a|mRNA;Intron|intron_1_ALTTENATIVE_3SS-SKIPPED|rna-XM_006496011.3||Inpp4a|mRNA;Exon|exon_3_3_RETAINED|rna-XR_865354.3||exon-XR_865354.3-1|;Intron|intron_1_ALTTENATIVE_3SS-SKIPPED|rna-XM_006496008.3||Inpp4…
NC_000067.7-37393347	10.7758330997771	5.21655116280823	16.335115036746	3.1314012892672	1.64680840178182	0.00195746412923191	0.0494926859287584	up	6	2	8	17	19	14	0.34	0.12	0.47	0.89	1.05	0.79	Intron	Intron|intron_1_ALTTENATIVE_3SS-SKIPPED|rna-NM_001374630.1||Inpp4a|mRNA;Intron|intron_1_ALTTENATIVE_3SS-SKIPPED|rna-NM_001374629.1||Inpp4a|mRNA;Intron|intron_1_ALTTENATIVE_3SS-SKIPPED|rna-XM_006496011.3||Inpp4a|mRNA;Intron|intron_1_ALTTENATIVE_3SS-SKIPPED|rna-XM_006496008.3||Inpp4a|mRNA;Intron|intron_1_ALTTENATIVE_3SS-SKIPPED|rna-XM_006496016.5||Inpp4a|mRNA;Intron|intron_1_ALTTENATIVE_3SS-SKIPPED…
NC_000067.7-37419147	33.6611280858751	45.0093225941367	22.3129335776134	0.495740266495814	-1.01234364843642	0.0201618674720951	0.220983181289231	down	50	62	27	22	21	25	2.84	3.57	1.58	1.15	1.17	1.42	Intron,SpliceSiteDonor	Intron|intron_17_ALTTENATIVE_5SS-SKIPPED|rna-XM_006496015.3||Inpp4a|mRNA;Intron|intron_16_ALTTENATIVE_5SS-SKIPPED|rna-NM_001374630.1||Inpp4a|mRNA;Intron|intron_17_ALTTENATIVE_5SS-RETAINED|rna-XM_006496017.3||Inpp4a|mRNA;Intron|intron_17_ALTTENATIVE_5SS-SKIPPED|rna-NM_030266.4||Inpp4a|mRNA;SpliceSiteDonor|intron_17_ALTTENATIVE_5SS-SKIPPED|rna-XM_006496011.3||Inpp4a|mRNA;Intron|intron_7_ALTTENATIVE…
NC_000067.7-37428856	4.05437364386706	6.81736364313889	1.29138364459523	0.189425665432253	-2.40029627895284	0.0133434397755949	0.172308295526505	down	7	8	6	2	1	1	0.4	0.46	0.35	0.1	0.06	0.06	Exon	Exon|exon_21_26_RETAINED|rna-XM_006496011.3||Inpp4a|mRNA;Exon|exon_20_25_RETAINED|rna-NM_001374629.1||Inpp4a|mRNA;Exon|exon_10_15_RETAINED|rna-NM_001290799.1||Inpp4a|mRNA;Exon|exon_20_25_RETAINED|rna-XM_006496009.3||Inpp4a|mRNA;Exon|exon_20_25_RETAINED|rna-XM_006496010.3||Inpp4a|mRNA;Exon|exon_20_25_RETAINED|rna-NM_001374630.1||Inpp4a|mRNA;Exon|exon_21_26_RETAINED|rna-XM_006496014.3||Inpp4a|mRNA;…
NC_000067.7-37498856	3.89174138407943	7.14389376329917	0.639589004859696	0.0895294675496857	-3.48149358347872	0.00168180728399983	0.0445952198877981	down	8	7	7	1	1	0	0.45	0.4	0.41	0.05	0.06	0	Intron	Intron|intron_8_RETAINED-RETAINED|rna-XM_006496022.5||Mgat4a|mRNA;Intron|intron_7_RETAINED-RETAINED|rna-NM_001290801.1||Mgat4a|mRNA;Intron|intron_8_RETAINED-RETAINED|rna-XM_017320967.1||Mgat4a|mRNA;Intron|intron_8_RETAINED-RETAINED|rna-NM_173870.3||Mgat4a|mRNA;Intron|intron_8_RETAINED-RETAINED|rna-XM_006496024.3||Mgat4a|mRNA;Intron|intron_6_RETAINED-RETAINED|rna-XM_017320965.1||Mgat4a|mRNA;Intron…
NC_000067.7-37508596	25.517464475861	34.1937055717379	16.8412233799841	0.492524080043079	-1.02173383364936	0.0022367434102152	0.0542269942261672	down	29	36	40	23	17	12	1.64	2.07	2.34	1.2	0.94	0.68	Intron	Intron|intron_5_RETAINED-ALTTENATIVE_3SS|rna-XM_006496026.2||Mgat4a|mRNA;Intron|intron_4_RETAINED-ALTTENATIVE_3SS|rna-XM_036165436.1||Mgat4a|mRNA;Intron|intron_5_RETAINED-ALTTENATIVE_3SS|rna-XM_017320961.2||Mgat4a|mRNA;Intron|intron_5_RETAINED-ALTTENATIVE_3SS|rna-XM_011238526.3||Mgat4a|mRNA;Intron|intron_5_RETAINED-ALTTENATIVE_3SS|rna-NM_173870.3||Mgat4a|mRNA;Intron|intron_4_RETAINED-ALTTENATIVE_…
NC_000067.7-37518942	10.8815625856052	14.9414859933676	6.82163917784282	0.456556943591212	-1.13113328481311	0.030779047894076	0.283064804753746	down	15	17	14	9	6	6	0.85	0.98	0.82	0.47	0.33	0.34	Intron	Intron|intron_5_RETAINED-ALTTENATIVE_3SS|rna-XM_006496026.2||Mgat4a|mRNA;Intron|intron_4_RETAINED-ALTTENATIVE_3SS|rna-XM_036165436.1||Mgat4a|mRNA;Intron|intron_5_RETAINED-ALTTENATIVE_3SS|rna-XM_017320961.2||Mgat4a|mRNA;Intron|intron_5_RETAINED-ALTTENATIVE_3SS|rna-XM_011238526.3||Mgat4a|mRNA;Intron|intron_5_RETAINED-ALTTENATIVE_3SS|rna-NM_173870.3||Mgat4a|mRNA;Intron|intron_4_RETAINED-ALTTENATIVE_…
NC_000067.7-37528198	14.2835804136112	20.3957072217828	8.17145360543956	0.400645759256261	-1.31960088870945	0.00334335867311832	0.0710224419361984	down	26	23	14	10	5	10	1.47	1.32	0.82	0.52	0.28	0.57	Intron,Downstream,Upstream	Intron|intron_5_RETAINED-ALTTENATIVE_3SS|rna-XM_006496026.2||Mgat4a|mRNA;Intron|intron_4_RETAINED-ALTTENATIVE_3SS|rna-XM_036165436.1||Mgat4a|mRNA;Intron|intron_5_RETAINED-ALTTENATIVE_3SS|rna-XM_017320961.2||Mgat4a|mRNA;Intron|intron_5_RETAINED-ALTTENATIVE_3SS|rna-XM_011238526.3||Mgat4a|mRNA;Intron|intron_5_RETAINED-ALTTENATIVE_3SS|rna-NM_173870.3||Mgat4a|mRNA;Downstream|512|gene-4930594C11Rik||Ge…
NC_000067.7-37535141	16.969268766301	26.4432898366496	7.49524769595234	0.283446112123467	-1.81885361425943	0.00522859183184511	0.095303064620893	down	13	35	33	9	7	7	0.74	2.01	1.93	0.47	0.39	0.4	Intron	Intron|intron_3_ALTTENATIVE_5SS-RETAINED|rna-NM_173870.3||Mgat4a|mRNA;Intron|intron_3_ALTTENATIVE_5SS-RETAINED|rna-XM_036165442.1||Mgat4a|mRNA;Intron|intron_2_ALTTENATIVE_5SS-RETAINED|rna-XM_036165436.1||Mgat4a|mRNA;Intron|intron_3_ALTTENATIVE_5SS-RETAINED|rna-XM_006496026.2||Mgat4a|mRNA;Intron|intron_3_ALTTENATIVE_5SS-RETAINED|rna-XM_017320961.2||Mgat4a|mRNA;Intron|intron_3_ALTTENATIVE_5SS-RETAI…
NC_000067.7-37535719	5.18592175365538	9.37973918246026	0.992104324850509	0.105770992727144	-3.24098406655251	0.000362135592050219	0.0151881050658962	down	13	10	6	0	3	0	0.74	0.58	0.35	0	0.17	0	Intron	Intron|intron_3_ALTTENATIVE_5SS-RETAINED|rna-NM_173870.3||Mgat4a|mRNA;Intron|intron_3_ALTTENATIVE_5SS-RETAINED|rna-XM_036165442.1||Mgat4a|mRNA;Intron|intron_2_ALTTENATIVE_5SS-RETAINED|rna-XM_036165436.1||Mgat4a|mRNA;Intron|intron_3_ALTTENATIVE_5SS-RETAINED|rna-XM_006496026.2||Mgat4a|mRNA;Intron|intron_3_ALTTENATIVE_5SS-RETAINED|rna-XM_017320961.2||Mgat4a|mRNA;Intron|intron_3_ALTTENATIVE_5SS-RETAI…
NC_000067.7-37536970	27.0609301519848	39.4184385969339	14.7034217070358	0.373008729680619	-1.42271870001124	1.26898292038994e-05	0.0012156052503246	down	32	42	47	16	15	14	1.82	2.42	2.75	0.84	0.83	0.79	Intron,Downstream	Intron|intron_3_ALTTENATIVE_5SS-RETAINED|rna-NM_173870.3||Mgat4a|mRNA;Intron|intron_3_ALTTENATIVE_5SS-RETAINED|rna-XM_036165442.1||Mgat4a|mRNA;Intron|intron_2_ALTTENATIVE_5SS-RETAINED|rna-XM_036165436.1||Mgat4a|mRNA;Intron|intron_3_ALTTENATIVE_5SS-RETAINED|rna-XM_006496026.2||Mgat4a|mRNA;Intron|intron_3_ALTTENATIVE_5SS-RETAINED|rna-XM_017320961.2||Mgat4a|mRNA;Intron|intron_3_ALTTENATIVE_5SS-RETAI…
NC_000067.7-37542965	6.36090882518047	11.0316935376492	1.69012411271171	0.153206224134455	-2.70645318570864	0.000387829039193469	0.0159464999898799	down	10	16	8	0	2	3	0.57	0.92	0.47	0	0.11	0.17	Intron,Upstream	Intron|intron_2_SKIPPED-ALTTENATIVE_5SS|rna-XM_006496022.5||Mgat4a|mRNA;Intron|intron_2_SKIPPED-ALTTENATIVE_5SS|rna-XM_017320965.1||Mgat4a|mRNA;Intron|intron_2_SKIPPED-ALTTENATIVE_5SS|rna-XM_017320967.1||Mgat4a|mRNA;Intron|intron_2_SKIPPED-ALTTENATIVE_5SS|rna-NM_173870.3||Mgat4a|mRNA;Upstream|882|rna-XM_036165436.1||Mgat4a|mRNA;Intron|intron_2_SKIPPED-ALTTENATIVE_5SS|rna-XM_017320961.2||Mgat4a|mR…
NC_000067.7-37554025	27.7243518186786	40.2104634092056	15.2382402281515	0.378962064502419	-1.39987465834706	0.000154679790938181	0.00814458331567118	down	42	52	30	10	16	20	2.38	2.99	1.75	0.52	0.89	1.13	Intron	Intron|intron_2_SKIPPED-ALTTENATIVE_5SS|rna-XM_006496026.2||Mgat4a|mRNA;Intron|intron_2_SKIPPED-ALTTENATIVE_5SS|rna-XM_006496022.5||Mgat4a|mRNA;Intron|intron_2_SKIPPED-ALTTENATIVE_5SS|rna-XM_011238526.3||Mgat4a|mRNA;Intron|intron_2_SKIPPED-ALTTENATIVE_5SS|rna-XM_017320966.1||Mgat4a|mRNA;Intron|intron_2_SKIPPED-ALTTENATIVE_5SS|rna-XM_017320965.1||Mgat4a|mRNA;Intron|intron_2_SKIPPED-ALTTENATIVE_5SS…
NC_000067.7-37555892	7.02849731157075	11.3965800639533	2.66041455918824	0.23343972878346	-2.09887798267975	0.00230643952756016	0.0553517949567224	down	8	15	12	1	4	3	0.45	0.86	0.7	0.05	0.22	0.17	Intron	Intron|intron_2_SKIPPED-ALTTENATIVE_5SS|rna-XM_006496026.2||Mgat4a|mRNA;Intron|intron_2_SKIPPED-ALTTENATIVE_5SS|rna-XM_006496022.5||Mgat4a|mRNA;Intron|intron_2_SKIPPED-ALTTENATIVE_5SS|rna-XM_011238526.3||Mgat4a|mRNA;Intron|intron_2_SKIPPED-ALTTENATIVE_5SS|rna-XM_017320966.1||Mgat4a|mRNA;Intron|intron_2_SKIPPED-ALTTENATIVE_5SS|rna-XM_017320965.1||Mgat4a|mRNA;Intron|intron_2_SKIPPED-ALTTENATIVE_5SS…
NC_000067.7-37556361	6.93689923388602	11.3372563267072	2.53654214106481	0.223735096743774	-2.1601365089124	0.00237407717168024	0.0563782782968475	down	15	11	9	5	3	0	0.85	0.63	0.53	0.26	0.17	0	Intron	Intron|intron_2_SKIPPED-ALTTENATIVE_5SS|rna-XM_006496026.2||Mgat4a|mRNA;Intron|intron_2_SKIPPED-ALTTENATIVE_5SS|rna-XM_006496022.5||Mgat4a|mRNA;Intron|intron_2_SKIPPED-ALTTENATIVE_5SS|rna-XM_011238526.3||Mgat4a|mRNA;Intron|intron_2_SKIPPED-ALTTENATIVE_5SS|rna-XM_017320966.1||Mgat4a|mRNA;Intron|intron_2_SKIPPED-ALTTENATIVE_5SS|rna-XM_017320965.1||Mgat4a|mRNA;Intron|intron_2_SKIPPED-ALTTENATIVE_5SS…
NC_000067.7-37564592	2.90396916121087	5.16834931756205	0.639589004859696	0.123751117728512	-3.01448653911654	0.0154535245484426	0.188455435277997	down	8	5	3	1	1	0	0.45	0.29	0.18	0.05	0.06	0	Intron	Intron|intron_2_SKIPPED-ALTTENATIVE_5SS|rna-XM_006496026.2||Mgat4a|mRNA;Intron|intron_2_SKIPPED-ALTTENATIVE_5SS|rna-XM_006496022.5||Mgat4a|mRNA;Intron|intron_2_SKIPPED-ALTTENATIVE_5SS|rna-XM_011238526.3||Mgat4a|mRNA;Intron|intron_2_SKIPPED-ALTTENATIVE_5SS|rna-XM_017320966.1||Mgat4a|mRNA;Intron|intron_2_SKIPPED-ALTTENATIVE_5SS|rna-XM_017320965.1||Mgat4a|mRNA;Intron|intron_2_SKIPPED-ALTTENATIVE_5SS…
NC_000067.7-37566454	11.4446623952697	16.5711965645569	6.3181282259824	0.381271696426307	-1.39110865782018	0.0188899006672672	0.211307313067819	down	22	9	20	4	5	10	1.25	0.52	1.17	0.21	0.28	0.57	Intron	Intron|intron_2_SKIPPED-ALTTENATIVE_5SS|rna-XM_006496026.2||Mgat4a|mRNA;Intron|intron_2_SKIPPED-ALTTENATIVE_5SS|rna-XM_006496022.5||Mgat4a|mRNA;Intron|intron_2_SKIPPED-ALTTENATIVE_5SS|rna-XM_011238526.3||Mgat4a|mRNA;Intron|intron_2_SKIPPED-ALTTENATIVE_5SS|rna-XM_017320966.1||Mgat4a|mRNA;Intron|intron_2_SKIPPED-ALTTENATIVE_5SS|rna-XM_017320965.1||Mgat4a|mRNA;Intron|intron_2_SKIPPED-ALTTENATIVE_5SS…
NC_000067.7-37569312	14.3878989525735	26.1712167375826	2.60458116756444	0.0995208283084595	-3.32885769675462	2.25433054918107e-05	0.00189964969408918	down	39	27	15	3	3	2	2.21	1.55	0.88	0.16	0.17	0.11	Intron	Intron|intron_2_SKIPPED-ALTTENATIVE_5SS|rna-XM_006496026.2||Mgat4a|mRNA;Intron|intron_2_SKIPPED-ALTTENATIVE_5SS|rna-XM_006496022.5||Mgat4a|mRNA;Intron|intron_2_SKIPPED-ALTTENATIVE_5SS|rna-XM_011238526.3||Mgat4a|mRNA;Intron|intron_2_SKIPPED-ALTTENATIVE_5SS|rna-XM_017320966.1||Mgat4a|mRNA;Intron|intron_2_SKIPPED-ALTTENATIVE_5SS|rna-XM_017320965.1||Mgat4a|mRNA;Intron|intron_2_SKIPPED-ALTTENATIVE_5SS…
NC_000067.7-37575263	5.30461528660654	9.35186644186766	1.25736413134541	0.134450608246102	-2.89485181300012	0.0103752034777704	0.146983900786364	down	14	12	3	3	1	0	0.79	0.69	0.18	0.16	0.06	0	Exon,Utr5prime	Exon|exon_2_16_SKIPPED|rna-XM_011238526.3||Mgat4a|mRNA;Utr5prime|exon_2_16_SKIPPED|rna-XM_011238526.3||Mgat4a|mRNA;Exon|exon_2_16_SKIPPED|rna-XM_006496026.2||Mgat4a|mRNA;Utr5prime|exon_2_16_SKIPPED|rna-XM_006496026.2||Mgat4a|mRNA;Exon|exon_2_16_SKIPPED|rna-XM_017320961.2||Mgat4a|mRNA;Exon|exon_2_16_SKIPPED|rna-XM_017320964.2||Mgat4a|mRNA;Utr5prime|exon_2_16_SKIPPED|rna-XM_006496024.3||Mgat4a|mRNA…
NC_000067.7-37578987	13.2975711086009	22.9836536985333	3.6114885186685	0.157132915681677	-2.66994267162867	2.35907652336686e-07	5.12607469526641e-05	down	30	25	16	4	2	5	1.7	1.44	0.93	0.21	0.11	0.28	Intron	Intron|intron_1_ALTTENATIVE_3SS-SKIPPED|rna-XM_017320964.2||Mgat4a|mRNA;Intron|intron_1_ALTTENATIVE_PROMOMOTER-SKIPPED|rna-XM_006496022.5||Mgat4a|mRNA;Intron|intron_1_ALTTENATIVE_3SS-SKIPPED|rna-XM_011238526.3||Mgat4a|mRNA;Intron|intron_1_ALTTENATIVE_3SS-SKIPPED|rna-XM_006496024.3||Mgat4a|mRNA;Intron|intron_1_ALTTENATIVE_3SS-SKIPPED|rna-XM_006496026.2||Mgat4a|mRNA;Intron|intron_1_ALTTENATIVE_3SS-…
NC_000067.7-37623042	4.87773652085225	8.1211823206166	1.63429072108791	0.201238028721393	-2.31302513237055	0.00737720779703235	0.118872334065191	down	10	6	9	2	1	2	0.57	0.35	0.53	0.1	0.06	0.11	Intergenic	Intergenic|gene-Mgat4a-gene-Cracdl
NC_000067.7-37624954	4.53495618529756	8.43032336573543	0.639589004859696	0.0758676716315852	-3.72037092748553	0.000367522806579092	0.0153439450567166	down	10	9	7	1	1	0	0.57	0.52	0.41	0.05	0.06	0	Intergenic	Intergenic|gene-Mgat4a-gene-Cracdl
NC_000067.7-37630083	6.96972149487883	10.3645713757167	3.57487161404098	0.344912634054178	-1.53569711960127	0.0227565759096181	0.238029427080328	down	15	8	9	4	5	2	0.85	0.46	0.53	0.21	0.28	0.11	Intergenic	Intergenic|gene-Mgat4a-gene-Cracdl
NC_000067.7-37671006	2.61550553027495	4.57921642081437	0.651794639735538	0.142337592251126	-2.81261135788695	0.0401802074218063	0.326838711313784	down	1	7	6	1	0	1	0.06	0.4	0.35	0.05	0	0.06	Exon	Exon|exon_4_10_RETAINED|rna-XM_006496295.5||Cracdl|mRNA;Exon|exon_5_11_RETAINED|rna-XM_006496297.3||Cracdl|mRNA;Exon|exon_5_11_RETAINED|rna-XM_036153696.1||Cracdl|mRNA;Exon|exon_4_10_RETAINED|rna-NM_028096.1||Cracdl|mRNA;Exon|exon_4_10_RETAINED|rna-XM_006496291.5||Cracdl|mRNA;Exon|exon_4_10_RETAINED|rna-XM_006496292.5||Cracdl|mRNA;Exon|exon_5_11_RETAINED|rna-XM_006496296.4||Cracdl|mRNA;Exon|exon_…
NC_000067.7-37686554	23.4163057136113	33.1046749494188	13.7279364778038	0.414682714715641	-1.26992018247289	0.00197671741634597	0.0498071985905342	down	44	23	35	13	19	10	2.5	1.32	2.04	0.68	1.05	0.57	Intron	Intron|intron_2_SKIPPED-RETAINED|rna-XM_006496296.4||Cracdl|mRNA;Intron|intron_2_SKIPPED-RETAINED|rna-XM_036153696.1||Cracdl|mRNA;Intron|intron_1_ALTTENATIVE_3SS-RETAINED|rna-XM_006496295.5||Cracdl|mRNA;Intron|intron_1_ALTTENATIVE_PROMOMOTER-RETAINED|rna-XM_006496291.5||Cracdl|mRNA;Intron|intron_2_SKIPPED-RETAINED|rna-XM_006496297.3||Cracdl|mRNA;Intron|intron_1_ALTTENATIVE_PROMOMOTER-RETAINED|rna…
NC_000067.7-37704743	8.25318969301014	13.3180426052199	3.18833678080034	0.239399803357792	-2.06250612763041	0.00131757999366376	0.0376997474529293	down	14	14	13	6	3	1	0.79	0.81	0.76	0.31	0.17	0.06	Intron,Utr5prime,Gene,Exon	Intron|intron_2_SKIPPED-RETAINED|rna-XM_006496296.4||Cracdl|mRNA;Intron|intron_1_ALTTENATIVE_3SS-RETAINED|rna-XM_006496295.5||Cracdl|mRNA;Intron|intron_1_RETAINED-RETAINED|rna-XR_373327.3||exon-XR_373327.3-1|;Intron|intron_1_ALTTENATIVE_3SS-RETAINED|rna-NM_028096.1||Cracdl|mRNA;Utr5prime|exon_1_10_ALTTENATIVE_PROMOMOTER|rna-XM_006496291.5||Cracdl|mRNA;Intron|intron_1_RETAINED-RETAINED|rna-XR_8653…
NC_000067.7-37716639	20.8797708034818	29.9573829958593	11.8021586111043	0.393964940553573	-1.34386084677937	0.000282327626934027	0.0126376282851711	down	23	36	33	12	11	13	1.3	2.07	1.93	0.63	0.61	0.74	Intron	Intron|intron_1_ALTTENATIVE_3SS-RETAINED|rna-XM_006496295.5||Cracdl|mRNA;Intron|intron_1_ALTTENATIVE_3SS-SKIPPED|rna-XM_036153696.1||Cracdl|mRNA;Intron|intron_1_ALTTENATIVE_3SS-SKIPPED|rna-XM_006496296.4||Cracdl|mRNA;Intron|intron_1_ALTTENATIVE_3SS-RETAINED|rna-NM_028096.1||Cracdl|mRNA;Intron|intron_1_ALTTENATIVE_PROMOMOTER-SKIPPED|rna-XM_006496297.3||Cracdl|mRNA;Intron|intron_1_ALTTENATIVE_3SS-R…
NC_000067.7-37737843	22.0182640336427	30.8845550285844	13.1519730387011	0.425843047650471	-1.23160629847261	0.000547034676134612	0.0203839490997803	down	36	23	36	13	10	17	2.04	1.32	2.1	0.68	0.56	0.96	Intron	Intron|intron_1_ALTTENATIVE_3SS-RETAINED|rna-XM_006496295.5||Cracdl|mRNA;Intron|intron_1_ALTTENATIVE_3SS-SKIPPED|rna-XM_036153696.1||Cracdl|mRNA;Intron|intron_1_ALTTENATIVE_3SS-SKIPPED|rna-XM_006496296.4||Cracdl|mRNA;Intron|intron_1_ALTTENATIVE_3SS-RETAINED|rna-NM_028096.1||Cracdl|mRNA;Intron|intron_1_ALTTENATIVE_PROMOMOTER-SKIPPED|rna-XM_006496297.3||Cracdl|mRNA;Intron|intron_1_ALTTENATIVE_3SS-R…
NC_000067.7-37741628	5.30321090314884	8.73128254846656	1.87513925783113	0.214761032806166	-2.21919584680237	0.00769013975434164	0.12186283258622	down	13	8	6	5	1	0	0.74	0.46	0.35	0.26	0.06	0	Intron	Intron|intron_1_ALTTENATIVE_3SS-RETAINED|rna-XM_006496295.5||Cracdl|mRNA;Intron|intron_1_ALTTENATIVE_3SS-SKIPPED|rna-XM_036153696.1||Cracdl|mRNA;Intron|intron_1_ALTTENATIVE_3SS-SKIPPED|rna-XM_006496296.4||Cracdl|mRNA;Intron|intron_1_ALTTENATIVE_3SS-RETAINED|rna-NM_028096.1||Cracdl|mRNA;Intron|intron_1_ALTTENATIVE_PROMOMOTER-SKIPPED|rna-XM_006496297.3||Cracdl|mRNA;Intron|intron_1_ALTTENATIVE_3SS-R…
NC_000067.7-37747787	18.6306871442291	25.6686420922249	11.5927321962332	0.451630131215422	-1.14678635389394	0.002833064167219	0.0634948460167079	down	27	26	26	7	14	14	1.53	1.5	1.52	0.37	0.78	0.79	Intron	Intron|intron_1_ALTTENATIVE_3SS-RETAINED|rna-XM_006496295.5||Cracdl|mRNA;Intron|intron_1_ALTTENATIVE_3SS-SKIPPED|rna-XM_036153696.1||Cracdl|mRNA;Intron|intron_1_ALTTENATIVE_3SS-SKIPPED|rna-XM_006496296.4||Cracdl|mRNA;Intron|intron_1_ALTTENATIVE_3SS-RETAINED|rna-NM_028096.1||Cracdl|mRNA;Intron|intron_1_ALTTENATIVE_PROMOMOTER-SKIPPED|rna-XM_006496297.3||Cracdl|mRNA;Intron|intron_1_ALTTENATIVE_3SS-R…
NC_000067.7-37756736	11.0729002787402	15.5650099163809	6.5807906410996	0.422793861131683	-1.24197366561041	0.0297279291962674	0.277365189573472	down	14	24	10	6	6	8	0.79	1.38	0.58	0.31	0.33	0.45	Intron	Intron|intron_1_ALTTENATIVE_3SS-RETAINED|rna-XM_006496295.5||Cracdl|mRNA;Intron|intron_1_ALTTENATIVE_3SS-SKIPPED|rna-XM_036153696.1||Cracdl|mRNA;Intron|intron_1_ALTTENATIVE_3SS-SKIPPED|rna-XM_006496296.4||Cracdl|mRNA;Intron|intron_1_ALTTENATIVE_3SS-RETAINED|rna-NM_028096.1||Cracdl|mRNA;Intron|intron_1_ALTTENATIVE_PROMOMOTER-SKIPPED|rna-XM_006496297.3||Cracdl|mRNA;Intron|intron_1_ALTTENATIVE_3SS-R…
NC_000067.7-37783568	3.69449262283294	6.46232255593731	0.926662689728578	0.143394682284498	-2.80193657143356	0.00896465202625165	0.134866414440936	down	10	6	4	3	0	0	0.57	0.35	0.23	0.16	0	0	Intergenic	Intergenic|gene-Cracdl-gene-Tsga10
NC_000067.7-37908961	46.4151353177282	30.0229739161469	62.8072967193096	2.09197452906325	1.06486528608875	1.12359263940762e-05	0.00110513641176718	up	22	29	41	69	56	67	1.25	1.67	2.4	3.6	3.11	3.8	Upstream,Intergenic	Upstream|1858|rna-NM_001377034.1||Lipt1|mRNA;Intergenic|gene-Tsga10-gene-Lipt1
NC_000067.7-37920910	25.3922861712676	13.6416326957681	37.1429396467671	2.7227635045686	1.44507167734927	1.57978618110269e-05	0.00144467368948426	up	17	10	15	44	37	33	0.96	0.58	0.88	2.3	2.05	1.87	Intron,Exon	Intron|intron_3_SKIPPED-ALTTENATIVE_3SS|rna-NM_001356262.1||Mitd1|mRNA;Intron|intron_3_SKIPPED-ALTTENATIVE_3SS|rna-XR_003946501.1||Mitd1|mRNA;Exon|exon_3_6_ALTTENATIVE_3SS|rna-XM_017322349.2||Mitd1|mRNA;Intron|intron_3_SKIPPED-ALTTENATIVE_3SS|rna-NM_026913.3||Mitd1|mRNA;Intron|intron_3_SKIPPED-ALTTENATIVE_3SS|rna-XM_036153403.1||Mitd1|mRNA
NC_000067.7-37928743	4.73673358876441	9.13056010103614	0.342907076492678	0.0375559738612054	-4.73481378071828	0.00452899610108585	0.0865383251500535	down	3	16	9	0	0	1	0.17	0.92	0.53	0	0	0.06	Upstream,Intron	Upstream|815|rna-NM_027098.3||Mrpl30|mRNA;Intron|intron_1_ALTTENATIVE_3SS-RETAINED|rna-NM_026913.3||Mitd1|mRNA;Intron|intron_1_ALTTENATIVE_3SS-RETAINED|rna-NM_001356262.1||Mitd1|mRNA;Intron|intron_1_ALTTENATIVE_3SS-RETAINED|rna-XM_017322349.2||Mitd1|mRNA;Intron|intron_1_ALTTENATIVE_3SS-RETAINED|rna-XR_003946501.1||Mitd1|mRNA;Upstream|815|rna-NM_001356482.1||Mrpl30|mRNA;Upstream|891|rna-XM_0112384…
NC_000067.7-37985638	9.88874329770343	13.6730836924215	6.10440290298535	0.446453999719814	-1.16341655961904	0.0380853212311363	0.319762878931741	down	11	16	15	11	3	5	0.62	0.92	0.88	0.57	0.17	0.28	Downstream,Intergenic	Downstream|185|rna-XM_006496258.1||Lyg1|mRNA;Downstream|181|rna-NM_027111.3||Lyg1|mRNA;Intergenic|gene-Lyg2-gene-Lyg1
NC_000067.7-37993934	6.52670449575381	10.4488278239432	2.60458116756444	0.249270177617065	-2.00421780402574	0.00551304343548399	0.0985139599391225	down	9	7	16	3	3	2	0.51	0.4	0.93	0.16	0.17	0.11	Intron	Intron|intron_1_ALTTENATIVE_3SS-RETAINED|rna-NM_027111.3||Lyg1|mRNA;Intron|intron_1_ALTTENATIVE_3SS-RETAINED|rna-XM_006496258.1||Lyg1|mRNA
NC_000067.7-38075804	8.81246861705013	13.0187469992035	4.60619023489672	0.353812101516261	-1.49894470118652	0.0109095423312015	0.151643465356788	down	15	8	17	5	2	7	0.85	0.46	0.99	0.26	0.11	0.4	Intron	Intron|intron_10_ALTTENATIVE_3SS-RETAINED|rna-XM_036164315.1||Eif5b|mRNA;Intron|intron_10_ALTTENATIVE_3SS-RETAINED|rna-NM_198303.2||Eif5b|mRNA
NC_000067.7-38080197	11.8720125901142	16.2557883363965	7.48823684383191	0.460650488851768	-1.11825555083397	0.0249198376996202	0.249875043489401	down	16	17	17	11	2	10	0.91	0.98	0.99	0.57	0.11	0.57	Intron	Intron|intron_13_RETAINED-RETAINED|rna-NM_198303.2||Eif5b|mRNA;Intron|intron_13_RETAINED-RETAINED|rna-XM_036164315.1||Eif5b|mRNA
NC_000067.7-38113279	7.50931043282707	13.3721245096904	1.64649635596375	0.123129002782661	-3.02175746919488	3.40135203671405e-05	0.00259487833607995	down	8	17	16	2	0	3	0.45	0.98	0.93	0.1	0	0.17	Intron	Intron|intron_10_ALTTENATIVE_3SS-RETAINED|rna-XM_036152476.1||Rev1|mRNA;Intron|intron_9_ALTTENATIVE_3SS-RETAINED|rna-XM_006496161.3||Rev1|mRNA;Intron|intron_10_ALTTENATIVE_3SS-RETAINED|rna-XM_006496155.5||Rev1|mRNA;Intron|intron_9_ALTTENATIVE_3SS-RETAINED|rna-XM_036152474.1||Rev1|mRNA;Intron|intron_10_ALTTENATIVE_3SS-RETAINED|rna-XM_006496154.5||Rev1|mRNA;Intron|intron_8_ALTTENATIVE_3SS-RETAINED|…
NC_000067.7-38166817	1.94869586578826	3.58850416833367	0.308887563242859	0.0860769693312888	-3.53822890657921	0.0386177636394558	0.321315804667696	down	3	3	5	1	0	0	0.17	0.17	0.29	0.05	0	0	Intron,Exon,Utr5prime	Intron|intron_2_ALTTENATIVE_5SS-ALTTENATIVE_3SS|rna-NM_001359287.1||Rev1|mRNA;Intron|intron_2_ALTTENATIVE_3SS-ALTTENATIVE_3SS|rna-XM_036152475.1||Rev1|mRNA;Exon|exon_1_23_ALTTENATIVE_3SS|rna-XM_036152476.1||Rev1|mRNA;Intron|intron_2_ALTTENATIVE_5SS-ALTTENATIVE_3SS|rna-XM_006496156.4||Rev1|mRNA;Intron|intron_2_ALTTENATIVE_3SS-ALTTENATIVE_3SS|rna-NM_001359288.1||Rev1|mRNA;Intron|intron_2_ALTTENATIV…
NC_000067.7-38191268	9.72697626691515	15.5823989914223	3.87155354240799	0.248456835467965	-2.00893286147155	0.000550217133815864	0.0204600362096919	down	15	20	13	5	6	1	0.85	1.15	0.76	0.26	0.33	0.06	Intron,Gene	Intron|intron_3_RETAINED-RETAINED|rna-NR_151587.1||exon-NR_151587.1-1|;Gene|Gm5099|
NC_000067.7-38251978	10.3812710749191	15.1860614684649	5.57648068137325	0.367210464211098	-1.44532092379807	0.0133906400570163	0.172677515300303	down	23	15	9	6	4	7	1.3	0.86	0.53	0.31	0.22	0.4	Intron	Intron|intron_13_RETAINED-RETAINED|rna-XM_011238444.4||Aff3|mRNA;Intron|intron_13_RETAINED-RETAINED|rna-XM_011238443.4||Aff3|mRNA;Intron|intron_13_RETAINED-RETAINED|rna-XM_011238446.4||Aff3|mRNA;Intron|intron_12_RETAINED-RETAINED|rna-XM_006495737.5||Aff3|mRNA;Intron|intron_11_RETAINED-RETAINED|rna-XM_030251556.2||Aff3|mRNA;Intron|intron_12_RETAINED-RETAINED|rna-XM_036162335.1||Aff3|mRNA;Intron|in…
NC_000067.7-38281720	3.87518409739535	7.11077918993101	0.639589004859696	0.0899464021840764	-3.4747906143013	0.00169673418627158	0.0448692310832175	down	10	8	4	1	1	0	0.57	0.46	0.23	0.05	0.06	0	Intron,Exon,Gene	Intron|intron_10_ALTTENATIVE_3SS-RETAINED|rna-XM_030251556.2||Aff3|mRNA;Exon|exon_1_3_RETAINED|rna-XR_003948652.2||exon-XR_003948652.2-1|;Intron|intron_1_RETAINED-RETAINED|rna-XR_003948655.2||exon-XR_003948655.2-1|;Intron|intron_10_ALTTENATIVE_3SS-RETAINED|rna-NM_001290814.1||Aff3|mRNA;Intron|intron_12_ALTTENATIVE_3SS-RETAINED|rna-XM_011238444.4||Aff3|mRNA;Intron|intron_2_RETAINED-RETAINED|rna-XR…
NC_000067.7-38305676	5.5359344335369	9.45939202435987	1.61247684271393	0.170463052864442	-2.55246901971694	0.00205525859403599	0.0512438985226027	down	5	13	11	3	0	2	0.28	0.75	0.64	0.16	0	0.11	Intron	Intron|intron_10_RETAINED-ALTTENATIVE_3SS|rna-XM_036162335.1||Aff3|mRNA;Intron|intron_9_RETAINED-ALTTENATIVE_3SS|rna-NM_001290814.1||Aff3|mRNA;Intron|intron_11_RETAINED-ALTTENATIVE_3SS|rna-XM_011238446.4||Aff3|mRNA;Intron|intron_10_RETAINED-ALTTENATIVE_3SS|rna-XM_006495737.5||Aff3|mRNA;Intron|intron_11_RETAINED-ALTTENATIVE_3SS|rna-XM_011238444.4||Aff3|mRNA;Intron|intron_11_RETAINED-ALTTENATIVE_3S…
NC_000067.7-38347407	5.69808050531996	10.7225524925304	0.673608518109514	0.0628216573039644	-3.99259418641121	2.33447096443439e-05	0.00194895508686043	down	10	13	10	0	1	1	0.57	0.75	0.58	0	0.06	0.06	Intron	Intron|intron_9_RETAINED-RETAINED|rna-XM_011238447.4||Aff3|mRNA;Intron|intron_9_RETAINED-RETAINED|rna-XM_006495737.5||Aff3|mRNA;Intron|intron_10_RETAINED-RETAINED|rna-XM_011238446.4||Aff3|mRNA;Intron|intron_10_RETAINED-RETAINED|rna-XM_011238443.4||Aff3|mRNA;Intron|intron_10_RETAINED-RETAINED|rna-XM_011238444.4||Aff3|mRNA;Intron|intron_8_RETAINED-RETAINED|rna-XM_030251556.2||Aff3|mRNA;Intron|intro…
NC_000067.7-38364784	8.50763052217559	4.21138986489821	12.803871179453	3.04029586198438	1.60421172427688	0.00843839817211889	0.12953715757113	up	5	5	3	11	16	12	0.28	0.29	0.18	0.57	0.89	0.68	Intron	Intron|intron_7_RETAINED-RETAINED|rna-NM_001290814.1||Aff3|mRNA;Intron|intron_8_RETAINED-RETAINED|rna-XM_036162335.1||Aff3|mRNA;Intron|intron_9_RETAINED-RETAINED|rna-XM_011238444.4||Aff3|mRNA;Intron|intron_9_RETAINED-RETAINED|rna-XM_011238443.4||Aff3|mRNA;Intron|intron_8_RETAINED-RETAINED|rna-XM_011238447.4||Aff3|mRNA;Intron|intron_9_RETAINED-RETAINED|rna-XM_011238446.4||Aff3|mRNA;Intron|intron_7…
NC_000067.7-38423991	7.35656245492555	11.6853920044185	3.0277329054326	0.259104093751219	-1.94839628512804	0.0176296783295645	0.202885620995938	down	9	19	8	1	2	6	0.51	1.09	0.47	0.05	0.11	0.34	Exon,Intron,Gene	Exon|exon_1_3_RETAINED|rna-XR_004936006.1||exon-XR_004936006.1-1|;Intron|intron_6_RETAINED-RETAINED|rna-XM_030251556.2||Aff3|mRNA;Intron|intron_7_RETAINED-SKIPPED|rna-XM_011238446.4||Aff3|mRNA;Exon|exon_1_3_RETAINED|rna-XR_004936007.1||exon-XR_004936007.1-1|;Intron|intron_6_RETAINED-SKIPPED|rna-XM_006495737.5||Aff3|mRNA;Exon|exon_1_3_RETAINED|rna-XR_004936008.1||exon-XR_004936008.1-1|;Intron|intr…
NC_000067.7-38457004	84.9047223415098	55.1575783591661	114.651866323854	2.07862400298436	1.05562881635501	1.89164976081097e-07	4.29833817954153e-05	up	66	53	51	101	130	118	3.74	3.05	2.98	5.27	7.22	6.69	Intron	Intron|intron_5_RETAINED-RETAINED|rna-XM_030251556.2||Aff3|mRNA;Intron|intron_6_RETAINED-RETAINED|rna-XM_011238443.4||Aff3|mRNA;Intron|intron_5_RETAINED-RETAINED|rna-XM_036162335.1||Aff3|mRNA;Intron|intron_6_RETAINED-RETAINED|rna-XM_011238444.4||Aff3|mRNA;Intron|intron_4_RETAINED-RETAINED|rna-NM_001290814.1||Aff3|mRNA;Intron|intron_6_RETAINED-RETAINED|rna-XM_011238447.4||Aff3|mRNA;Intron|intron_6…
NC_000067.7-38468707	26.7235107505883	13.0432925863667	40.4037289148098	3.09766331217942	1.63118034482284	3.16602146095213e-06	0.000409765346202507	up	6	20	14	45	48	31	0.34	1.15	0.82	2.35	2.67	1.76	Intron	Intron|intron_5_RETAINED-RETAINED|rna-XM_030251556.2||Aff3|mRNA;Intron|intron_6_RETAINED-RETAINED|rna-XM_011238443.4||Aff3|mRNA;Intron|intron_5_RETAINED-RETAINED|rna-XM_036162335.1||Aff3|mRNA;Intron|intron_6_RETAINED-RETAINED|rna-XM_011238444.4||Aff3|mRNA;Intron|intron_4_RETAINED-RETAINED|rna-NM_001290814.1||Aff3|mRNA;Intron|intron_6_RETAINED-RETAINED|rna-XM_011238447.4||Aff3|mRNA;Intron|intron_6…
NC_000067.7-38548549	8.35180765460261	4.87263196760649	11.8309833415987	2.42804780255347	1.27979682514712	0.0352597914166203	0.305278775238755	up	4	7	4	9	17	10	0.23	0.4	0.23	0.47	0.94	0.57	Intron	Intron|intron_5_RETAINED-RETAINED|rna-XM_030251556.2||Aff3|mRNA;Intron|intron_6_RETAINED-RETAINED|rna-XM_011238443.4||Aff3|mRNA;Intron|intron_5_RETAINED-RETAINED|rna-XM_036162335.1||Aff3|mRNA;Intron|intron_6_RETAINED-RETAINED|rna-XM_011238444.4||Aff3|mRNA;Intron|intron_4_RETAINED-RETAINED|rna-NM_001290814.1||Aff3|mRNA;Intron|intron_6_RETAINED-RETAINED|rna-XM_011238447.4||Aff3|mRNA;Intron|intron_6…
NC_000067.7-38585657	9.65720104560431	14.6549758560658	4.65942623514281	0.317941583862401	-1.6531663747039	0.00319307776834419	0.0687685776460378	down	15	11	19	2	6	6	0.85	0.63	1.11	0.1	0.33	0.34	Intron	Intron|intron_2_RETAINED-SKIPPED|rna-XM_011238444.4||Aff3|mRNA;Intron|intron_2_RETAINED-SKIPPED|rna-XM_011238443.4||Aff3|mRNA;Intron|intron_2_RETAINED-SKIPPED|rna-XM_011238446.4||Aff3|mRNA;Intron|intron_2_RETAINED-RETAINED|rna-XM_030251556.2||Aff3|mRNA;Intron|intron_1_RETAINED-RETAINED|rna-NM_001290814.1||Aff3|mRNA;Intron|intron_2_RETAINED-RETAINED|rna-XM_036162335.1||Aff3|mRNA;Intron|intron_2_RE…
NC_000067.7-38636196	60.0985469200492	39.7518741265845	80.4452197135139	2.02368369997719	1.01698381565769	1.8844072246723e-06	0.00027096785598368	up	36	35	51	83	89	74	2.04	2.01	2.98	4.33	4.94	4.2	Intron	Intron|intron_2_RETAINED-SKIPPED|rna-XM_011238444.4||Aff3|mRNA;Intron|intron_2_RETAINED-SKIPPED|rna-XM_011238443.4||Aff3|mRNA;Intron|intron_2_RETAINED-SKIPPED|rna-XM_011238446.4||Aff3|mRNA;Intron|intron_2_RETAINED-RETAINED|rna-XM_030251556.2||Aff3|mRNA;Intron|intron_1_RETAINED-RETAINED|rna-NM_001290814.1||Aff3|mRNA;Intron|intron_2_RETAINED-RETAINED|rna-XM_036162335.1||Aff3|mRNA;Intron|intron_2_RE…
NC_000067.7-38684001	10.3792062222212	14.5667540279611	6.19165841648126	0.42505409266857	-1.23428164361627	0.0247894664959237	0.249557911408203	down	16	21	8	7	7	5	0.91	1.21	0.47	0.37	0.39	0.28	Gene,Intron	Gene|Gm34596|;Gene|exon-XR_373336.2-1|;Intron|intron_1_ALTTENATIVE_PROMOMOTER-RETAINED|rna-XM_036162335.1||Aff3|mRNA;Intron|intron_3_RETAINED-RETAINED|rna-XR_373334.2||exon-XR_373334.2-1|;Intron|intron_3_RETAINED-RETAINED|rna-XR_373335.3||exon-XR_373335.3-1|
NC_000067.7-38690811	2.92944255400702	4.89820290503565	0.960682202978397	0.196129523746507	-2.35012137140904	0.046205307907743	0.352439616356479	down	2	7	6	2	0	1	0.11	0.4	0.35	0.1	0	0.06	Gene,Intron,Exon	Gene|Gm34596|;Intron|intron_1_ALTTENATIVE_PROMOMOTER-RETAINED|rna-XM_036162335.1||Aff3|mRNA;Intron|intron_3_RETAINED-RETAINED|rna-XR_373334.2||exon-XR_373334.2-1|;Exon|exon_4_4_RETAINED|rna-XR_373335.3||exon-XR_373335.3-1|
NC_000067.7-38826437	2.0904809196331	3.87207427602335	0.308887563242859	0.0797731503126251	-3.64795293742326	0.0264130824747804	0.257449536804176	down	5	6	1	1	0	0	0.28	0.35	0.06	0.05	0	0	Intergenic	Intergenic|gene-LOC115487659-gene-Lonrf2
NC_000067.7-38839887	49.8690193609693	31.2303889031323	68.5076498188063	2.19362141250618	1.13331455881808	1.60807689213811e-06	0.000239537227169161	up	29	33	34	71	61	77	1.64	1.9	1.99	3.71	3.39	4.37	SpliceSiteRegion	SpliceSiteRegion|intron_10_RETAINED-RETAINED|rna-NM_001029878.2||Lonrf2|mRNA
NC_000067.7-38855596	4.08593541671048	6.51576623395906	1.65610459946189	0.254168817602841	-1.9761410490024	0.0331578865522359	0.295535865094867	down	7	4	9	1	2	2	0.4	0.23	0.53	0.05	0.11	0.11	Intron	Intron|intron_3_RETAINED-RETAINED|rna-NM_001029878.2||Lonrf2|mRNA
NC_000067.7-38855939	6.65767775958867	10.0275575900053	3.28779792917209	0.327876245003981	-1.60877671421896	0.0252788890631342	0.25165586094487	down	16	7	8	2	6	2	0.91	0.4	0.47	0.1	0.33	0.11	Intron	Intron|intron_3_RETAINED-RETAINED|rna-NM_001029878.2||Lonrf2|mRNA
NC_000067.7-38869202	7.37540385209634	3.5472077325778	11.2035999716149	3.15842792873963	1.65920665214986	0.0159739581269526	0.192092843022625	up	8	0	3	8	15	11	0.45	0	0.18	0.42	0.83	0.62	Intron	Intron|intron_1_RETAINED-RETAINED|rna-NM_001029878.2||Lonrf2|mRNA
NC_000067.7-38891822	18.7772721283219	11.3988818671167	26.155662389527	2.29458140670625	1.19823099130806	0.00200205117742528	0.0502818967969799	up	9	13	13	30	21	29	0.51	0.75	0.76	1.57	1.17	1.64	Intergenic	Intergenic|gene-Lonrf2-gene-Chst10
NC_000067.7-38907909	7.1891243008928	10.735337961245	3.64291064054061	0.33933823543252	-1.55920409790351	0.0176301322772612	0.202885620995938	down	9	13	11	2	5	4	0.51	0.75	0.64	0.1	0.28	0.23	Intron	Intron|intron_5_RETAINED-RETAINED|rna-XM_006496364.5||Chst10|mRNA;Intron|intron_6_RETAINED-RETAINED|rna-NM_001368780.1||Chst10|mRNA;Intron|intron_6_RETAINED-RETAINED|rna-XM_030243883.1||Chst10|mRNA;Intron|intron_5_RETAINED-RETAINED|rna-NM_145142.2||Chst10|mRNA
NC_000067.7-38937129	2.27544728538668	0.32422831699685	4.22666625377651	13.0360799233263	3.70443819716953	0.0168851525223524	0.19798643037674	up	0	1	0	5	5	3	0	0.06	0	0.26	0.28	0.17	Upstream,Exon,Utr5prime	Upstream|61|rna-XM_030243883.1||Chst10|mRNA;Exon|exon_1_8_ALTTENATIVE_PROMOMOTER|rna-NM_001368780.1||Chst10|mRNA;Exon|exon_1_7_ALTTENATIVE_PROMOMOTER|rna-NM_145142.2||Chst10|mRNA;Exon|exon_1_7_ALTTENATIVE_3SS|rna-XM_006496364.5||Chst10|mRNA;Utr5prime|exon_1_8_ALTTENATIVE_PROMOMOTER|rna-NM_001368780.1||Chst10|mRNA;Utr5prime|exon_1_7_ALTTENATIVE_PROMOMOTER|rna-NM_145142.2||Chst10|mRNA;Utr5prime|exo…
NC_000067.7-38937143	2.27544728538668	0.32422831699685	4.22666625377651	13.0360799233263	3.70443819716953	0.0168851525223524	0.19798643037674	up	0	1	0	5	5	3	0	0.06	0	0.26	0.28	0.17	Exon,Upstream,Utr5prime	Exon|exon_1_8_ALTTENATIVE_PROMOMOTER|rna-NM_001368780.1||Chst10|mRNA;Exon|exon_1_7_ALTTENATIVE_PROMOMOTER|rna-NM_145142.2||Chst10|mRNA;Upstream|75|rna-XM_030243883.1||Chst10|mRNA;Exon|exon_1_7_ALTTENATIVE_3SS|rna-XM_006496364.5||Chst10|mRNA;Utr5prime|exon_1_8_ALTTENATIVE_PROMOMOTER|rna-NM_001368780.1||Chst10|mRNA;Utr5prime|exon_1_7_ALTTENATIVE_PROMOMOTER|rna-NM_145142.2||Chst10|mRNA;Utr5prime|exo…
NC_000067.7-38985058	5.02871555579386	9.10895454348516	0.948476568102555	0.104125732933964	-3.26360144422836	0.00052068099018539	0.0196931061262606	down	10	7	11	2	1	0	0.57	0.4	0.64	0.1	0.06	0	Intron	Intron|intron_4_RETAINED-RETAINED|rna-NM_001311788.1||Nms|mRNA;Intron|intron_5_RETAINED-RETAINED|rna-NM_001011684.2||Nms|mRNA
NC_000067.7-38985144	16.1031475818897	25.3532338640644	6.85306129971493	0.270303241647939	-1.88734928119691	1.70887328145286e-05	0.00153888993210899	down	21	34	23	7	9	5	1.19	1.96	1.34	0.37	0.5	0.28	SpliceSiteDonor	SpliceSiteDonor|intron_6_RETAINED-RETAINED|rna-NM_001011684.2||Nms|mRNA;SpliceSiteDonor|intron_5_RETAINED-RETAINED|rna-NM_001311788.1||Nms|mRNA
NC_000067.7-38985845	12.4002424404583	19.2214068081656	5.57907807275096	0.290253368467331	-1.78461528484074	0.000353316028633233	0.0149430063539983	down	17	18	24	7	1	9	0.96	1.04	1.4	0.37	0.06	0.51	Intron	Intron|intron_6_RETAINED-RETAINED|rna-NM_001011684.2||Nms|mRNA;Intron|intron_5_RETAINED-RETAINED|rna-NM_001311788.1||Nms|mRNA
NC_000067.7-38999373	1.30298688912034	2.60597377824068	0	0	-Inf	0.0400375789564603	0.326405010285827	down	2	3	3	0	0	0	0.11	0.17	0.18	0	0	0	Intergenic	Intergenic|gene-Nms-Gene_rna-XR_373345.3
NC_000067.7-39012121	8.94622175293166	13.6753854955849	4.21705801027838	0.30836849254742	-1.69727272901093	0.00443129929324628	0.0852608126674476	down	12	14	16	6	3	4	0.68	0.81	0.93	0.31	0.17	0.23	Intergenic	Intergenic|gene-Nms-Gene_rna-XR_373345.3
NC_000067.7-39019132	10.1142501347921	17.3150315387769	2.9134687308073	0.168262398152877	-2.57121528339693	0.00026504225367728	0.0120622556451716	down	11	17	25	4	3	2	0.62	0.98	1.46	0.21	0.17	0.11	Upstream,Intergenic	Upstream|755|rna-XR_373345.3||exon-XR_373345.3-1|;Intergenic|gene-Nms-Gene_rna-XR_373345.3
NC_000067.7-39050090	1.63098702408669	3.26197404817338	0	0	-Inf	0.0163087578219266	0.194527407661922	down	2	4	4	0	0	0	0.11	0.23	0.23	0	0	0	Intergenic	Intergenic|gene-Pdcl3-Gene_rna-XR_373346.1
NC_000067.7-39086081	16.1920534693648	10.1199959006194	22.2641110381101	2.20001186331975	1.13751130334377	0.00653756391263539	0.110199317103947	up	7	10	14	22	25	21	0.4	0.58	0.82	1.15	1.39	1.19	Intergenic	Intergenic|Gene_rna-XR_373346.1-gene-Mir6349
NC_000067.7-39104318	1.93571802478732	3.87143604957465	0	0	-Inf	0.0330518740725042	0.294978536625676	down	8	1	3	0	0	0	0.45	0.06	0.18	0	0	0	Intergenic	Intergenic|Gene_rna-XR_373346.1-gene-Mir6349
NC_000067.7-39135681	7.64686703080953	11.3785527624631	3.91518129915595	0.34408429445191	-1.53916605237204	0.0163853194748697	0.195004461830538	down	10	14	11	3	8	1	0.57	0.81	0.64	0.16	0.44	0.06	Intergenic	Intergenic|Gene_rna-XR_373346.1-gene-Mir6349
NC_000067.7-39138590	9.24062954708288	13.0164451960401	5.46481389812566	0.419839196940512	-1.25209122937249	0.0313727100657091	0.28591964129909	down	14	10	16	10	2	5	0.79	0.58	0.93	0.52	0.11	0.28	Intergenic	Intergenic|Gene_rna-XR_373346.1-gene-Mir6349
NC_000067.7-39229138	3.56408413248623	7.12816826497246	0	0	-Inf	7.62172526052073e-05	0.00480753279718045	down	11	4	7	0	0	0	0.62	0.23	0.41	0	0	0	Intergenic	Intergenic|gene-Mir6349-gene-Npas2
NC_000067.7-39232627	2.96022913459247	0.331771952935857	5.58868631624909	16.8449631344503	4.07424536598259	0.0033227302638966	0.070724415499956	up	0	0	1	6	3	8	0	0	0.06	0.31	0.17	0.45	Upstream,Intergenic	Upstream|726|rna-NM_008719.2||Npas2|mRNA;Intergenic|gene-Mir6349-gene-Npas2;Upstream|386|rna-XM_011238452.4||Npas2|mRNA
NC_000067.7-39233058	1.32540315784505	0	2.6508063156901	Inf	Inf	0.038361832965543	0.32076697521088	up	0	0	0	2	2	4	0	0	0	0.1	0.11	0.23	Exon,Upstream,Utr5prime	Exon|exon_1_21_ALTTENATIVE_PROMOMOTER|rna-XM_011238452.4||Npas2|mRNA;Upstream|295|rna-NM_008719.2||Npas2|mRNA;Utr5prime|exon_1_21_ALTTENATIVE_PROMOMOTER|rna-XM_011238452.4||Npas2|mRNA
NC_000067.7-39236843	13.8453868169083	18.8919366583932	8.79883697542341	0.465745631828292	-1.10238585651854	0.0164168197250623	0.195123857959826	down	18	16	24	11	7	9	1.02	0.92	1.4	0.57	0.39	0.51	Intron	Intron|intron_1_ALTTENATIVE_PROMOMOTER-RETAINED|rna-NM_008719.2||Npas2|mRNA;Intron|intron_1_ALTTENATIVE_PROMOMOTER-RETAINED|rna-XM_011238452.4||Npas2|mRNA
NC_000067.7-39297008	16.434178016064	26.42104605265	6.44730997947803	0.244021753212583	-2.03491833294735	0.000225770496387727	0.0107185687175006	down	23	21	37	11	3	6	1.3	1.21	2.16	0.57	0.17	0.34	Intron	Intron|intron_1_ALTTENATIVE_PROMOMOTER-RETAINED|rna-NM_008719.2||Npas2|mRNA;Intron|intron_1_ALTTENATIVE_PROMOMOTER-RETAINED|rna-XM_011238452.4||Npas2|mRNA
NC_000067.7-39388680	3.245497151752	5.82959142027032	0.661402883233672	0.113456130207321	-3.13979353276323	0.00741792151677351	0.11915138318317	down	7	7	4	0	2	0	0.4	0.4	0.23	0	0.11	0	Intron	Intron|intron_19_RETAINED-RETAINED|rna-NM_008719.2||Npas2|mRNA;Intron|intron_19_RETAINED-RETAINED|rna-XM_011238452.4||Npas2|mRNA
NC_000067.7-39441833	8.94843837492043	12.2889739465955	5.60790280324536	0.456336129250153	-1.13183121487851	0.0469043674525577	0.355252821717929	down	19	10	9	4	7	6	1.08	0.58	0.53	0.21	0.39	0.34	Exon	Exon|exon_5_21_RETAINED|rna-XR_003956253.2||Tbc1d8|mRNA;Exon|exon_5_19_RETAINED|rna-XR_001785175.3||Tbc1d8|mRNA;Exon|exon_5_19_RETAINED|rna-NM_001357522.1||Tbc1d8|mRNA;Exon|exon_5_20_RETAINED|rna-XM_017321761.3||Tbc1d8|mRNA;Exon|exon_5_20_RETAINED|rna-NM_018775.4||Tbc1d8|mRNA;Exon|exon_5_20_RETAINED|rna-NM_001357521.1||Tbc1d8|mRNA;Exon|exon_5_20_RETAINED|rna-XR_004933825.1||Tbc1d8|mRNA;Exon|exon_…
NC_000067.7-39472098	2.14892019957715	0.32422831699685	3.97361208215745	12.2555985207056	3.61536903700878	0.0246292583651729	0.248850502954537	up	0	1	0	2	6	4	0	0.06	0	0.1	0.33	0.23	Intron	Intron|intron_1_ALTTENATIVE_3SS-ALTTENATIVE_5SS|rna-XM_017321765.3||Tbc1d8|mRNA;Intron|intron_1_ALTTENATIVE_3SS-ALTTENATIVE_5SS|rna-NM_018775.4||Tbc1d8|mRNA;Intron|intron_1_ALTTENATIVE_3SS-ALTTENATIVE_5SS|rna-NM_001357521.1||Tbc1d8|mRNA;Intron|intron_1_ALTTENATIVE_3SS-ALTTENATIVE_5SS|rna-XR_004933825.1||Tbc1d8|mRNA;Intron|intron_1_ALTTENATIVE_3SS-ALTTENATIVE_5SS|rna-NM_001357522.1||Tbc1d8|mRNA;In…
NC_000067.7-39532988	12.8075811929012	17.5143451982401	8.10081718756221	0.462524695949021	-1.11239769623789	0.0203294075302323	0.222195175771231	down	19	21	14	11	8	6	1.08	1.21	0.82	0.57	0.44	0.34	Intergenic	Intergenic|gene-Tbc1d8-gene-Gm24826
NC_000067.7-39566999	5.52980002433801	8.44541063761345	2.61418941106258	0.309539645049315	-1.69180389690777	0.0284855785285415	0.270003409650995	down	10	7	9	2	5	1	0.57	0.4	0.53	0.1	0.28	0.06	Intergenic,Downstream	Intergenic|gene-Gm24826-Gene_rna-XR_004936030.1;Downstream|1401|rna-XR_004936030.1||exon-XR_004936030.1-1|
NC_000067.7-39577418	15.3127685822383	25.91027753771	4.7152596267666	0.181984142003264	-2.45811535462833	1.32815103293196e-05	0.00125894794437829	down	37	21	22	0	7	7	2.1	1.21	1.29	0	0.39	0.4	SpliceSiteDonor	SpliceSiteDonor|intron_3_RETAINED-RETAINED|rna-NM_028043.3||Cnot11|mRNA
NC_000067.7-39654909	16.2279373165003	25.6682549684075	6.787619664593	0.264436350384831	-1.91900758628951	0.0166503991049331	0.196581822074451	down	17	43	19	10	6	5	0.96	2.47	1.11	0.52	0.33	0.28	Intergenic	Intergenic|Gene_gene-Gm5100-gene-Creg2
NC_000067.7-39664095	9.99241465181852	5.80402048284116	14.1808088207959	2.44327339345538	1.28881530499452	0.0298914579190704	0.278365307188008	up	9	7	2	22	13	9	0.51	0.4	0.12	1.15	0.72	0.51	Exon	Exon|exon_3_4_RETAINED|rna-NM_170597.4||Creg2|mRNA
NC_000067.7-39664099	21.6381419035126	13.6452109518289	29.6310728551962	2.17153644306427	1.11871616452882	0.00176396495659762	0.0459782495971154	up	12	18	12	38	23	30	0.68	1.04	0.7	1.98	1.28	1.7	Exon	Exon|exon_3_4_RETAINED|rna-NM_170597.4||Creg2|mRNA
NC_000067.7-39664113	21.3074404618957	13.6452109518289	28.9696699719626	2.12306501337597	1.08614855072468	0.0025524227987834	0.0592163273679461	up	12	18	12	38	21	30	0.68	1.04	0.7	1.98	1.17	1.7	Exon	Exon|exon_3_4_RETAINED|rna-NM_170597.4||Creg2|mRNA
NC_000067.7-39685425	1.9566919716681	3.57047686684352	0.342907076492678	0.0960395737827102	-3.38022718877756	0.0384586597381241	0.321075745521692	down	5	2	4	0	0	1	0.28	0.12	0.23	0	0	0.06	Intron	Intron|intron_2_RETAINED-RETAINED|rna-NM_170597.4||Creg2|mRNA
NC_000067.7-39706343	20.4564113834248	12.3768086508828	28.5360141159668	2.30560356234734	1.20514446970965	0.00121110987529413	0.0355881288266267	up	8	17	13	27	31	29	0.45	0.98	0.76	1.41	1.72	1.64	Intron	Intron|intron_14_RETAINED-ALTTENATIVE_5SS|rna-NM_001145660.1||Rfx8|mRNA;Intron|intron_10_RETAINED-ALTTENATIVE_5SS|rna-XM_011238564.4||Rfx8|mRNA
NC_000067.7-39723443	7.76419648186217	12.6027185980412	2.92567436568314	0.23214628993921	-2.10689387032168	0.00853910331639768	0.130536694798461	down	21	9	9	4	2	3	1.19	0.52	0.53	0.21	0.11	0.17	Intron	Intron|intron_4_RETAINED-RETAINED|rna-XM_011238564.4||Rfx8|mRNA;Intron|intron_8_RETAINED-RETAINED|rna-NM_001145660.1||Rfx8|mRNA
NC_000067.7-39751397	4.40959266596434	7.18749200221848	1.6316933297102	0.227018455005803	-2.13911851163059	0.0183631455359485	0.20788891444174	down	4	8	10	1	4	0	0.23	0.46	0.58	0.05	0.22	0	Intron	Intron|intron_2_SKIPPED-SKIPPED|rna-NM_001145660.1||Rfx8|mRNA
NC_000067.7-39756435	9.76328432775693	13.3104989692809	6.21606968623295	0.4670050086461	-1.09849007191144	0.0460565746773574	0.352074511296399	down	14	15	12	7	5	7	0.79	0.86	0.7	0.37	0.28	0.4	Intron	Intron|intron_2_SKIPPED-SKIPPED|rna-NM_001145660.1||Rfx8|mRNA
NC_000067.7-39756732	6.96054466815237	10.6428996506308	3.27818968567396	0.30801659259088	-1.69892002512366	0.0398535608392413	0.325857892048875	down	18	10	5	3	4	3	1.02	0.58	0.29	0.16	0.22	0.17	Intron	Intron|intron_2_SKIPPED-SKIPPED|rna-NM_001145660.1||Rfx8|mRNA
NC_000067.7-39759986	2.78019965662756	0.32422831699685	5.23617099625828	16.1496412304702	4.01343021022324	0.0185244738378702	0.208880493782871	up	0	1	0	7	1	8	0	0.06	0	0.37	0.06	0.45	Intron	Intron|intron_1_ALTTENATIVE_PROMOMOTER-SKIPPED|rna-NM_001145660.1||Rfx8|mRNA
NC_000067.7-39773259	2.48974161534155	0.650758437157136	4.32872479352597	6.65181509199662	2.73374806496203	0.0417437275581904	0.333981772983116	up	1	0	1	2	5	6	0.06	0	0.06	0.1	0.28	0.34	Intergenic	Intergenic|gene-Rfx8-gene-Gm3646
NC_000067.7-39780506	23.9683977558137	32.9026723629748	15.0341231486526	0.456927114697542	-1.12996403824822	0.000973407904092453	0.0306064065007735	down	25	38	38	16	16	14	1.42	2.19	2.22	0.84	0.89	0.79	Intergenic	Intergenic|gene-Rfx8-gene-Gm3646
NC_000067.7-39807433	2.09655454076604	3.88422151828923	0.308887563242859	0.0795236733508717	-3.65247179048662	0.03719837369185	0.315444526656585	down	7	1	4	1	0	0	0.4	0.06	0.23	0.05	0	0	Intergenic	Intergenic|gene-Rfx8-gene-Gm3646
NC_000067.7-39844029	6.37699648755342	10.1153922942926	2.63860068081426	0.260850059399381	-1.93870733299886	0.00728566927289519	0.118101704227673	down	5	14	12	2	3	3	0.28	0.81	0.7	0.1	0.17	0.17	Intron	Intron|intron_1_RETAINED-RETAINED|rna-NM_001177348.1||Gm3646|mRNA
NC_000067.7-39849260	16.1339684712158	22.7518636921506	9.51607325028088	0.418254670432291	-1.25754644470889	0.00281076398815216	0.0631843485880247	down	21	27	22	9	10	10	1.19	1.55	1.29	0.47	0.56	0.57	Intergenic	Intergenic|gene-Gm3646-Gene_rna-NR_040465.1
NC_000067.7-39873750	4.23903592446382	6.82196724946576	1.65610459946189	0.242760561418934	-2.04239403271243	0.0247939014245663	0.249572590796538	down	9	4	8	1	2	2	0.51	0.23	0.47	0.05	0.11	0.11	Intergenic	Intergenic|gene-Gm3646-Gene_rna-NR_040465.1
NC_000067.7-39928695	26.3284167541782	14.9031295872239	37.7537039211324	2.53327354500748	1.34100286888543	4.10696806451923e-05	0.00299232101465937	up	18	17	11	48	32	36	1.02	0.98	0.64	2.51	1.78	2.04	Intergenic	Intergenic|Gene_rna-NR_168308.1-gene-Map4k4
NC_000067.7-39961978	11.5504593695957	19.5112440988969	3.58967464029452	0.183979792477584	-2.44238077911243	0.000771362734138147	0.025912333912309	down	25	10	25	5	1	5	1.42	0.58	1.46	0.26	0.06	0.28	Intron	Intron|intron_2_RETAINED-RETAINED|rna-XM_036165528.1||Map4k4|mRNA;Intron|intron_2_RETAINED-RETAINED|rna-XM_036165507.1||Map4k4|mRNA;Intron|intron_2_RETAINED-RETAINED|rna-XM_036165553.1||Map4k4|mRNA;Intron|intron_2_RETAINED-RETAINED|rna-XM_036165549.1||Map4k4|mRNA;Intron|intron_2_RETAINED-RETAINED|rna-XM_017320998.3||Map4k4|mRNA;Intron|intron_2_RETAINED-RETAINED|rna-XM_036165495.1||Map4k4|mRNA;Int…
NC_000067.7-39965130	2.90431204458402	5.80862408916804	0	0	-Inf	0.00423163861470214	0.08255431095199	down	11	3	4	0	0	0	0.62	0.17	0.23	0	0	0	Intron	Intron|intron_2_RETAINED-RETAINED|rna-XM_036165528.1||Map4k4|mRNA;Intron|intron_2_RETAINED-RETAINED|rna-XM_036165507.1||Map4k4|mRNA;Intron|intron_2_RETAINED-RETAINED|rna-XM_036165553.1||Map4k4|mRNA;Intron|intron_2_RETAINED-RETAINED|rna-XM_036165549.1||Map4k4|mRNA;Intron|intron_2_RETAINED-RETAINED|rna-XM_017320998.3||Map4k4|mRNA;Intron|intron_2_RETAINED-RETAINED|rna-XM_036165495.1||Map4k4|mRNA;Int…
NC_000067.7-39969285	8.59179031883373	12.7282714820236	4.45530915564389	0.35003253677738	-1.51443906292789	0.0215514642204887	0.230412808825978	down	10	11	18	8	6	0	0.57	0.63	1.05	0.42	0.33	0	Intron	Intron|intron_2_RETAINED-RETAINED|rna-XM_036165528.1||Map4k4|mRNA;Intron|intron_2_RETAINED-RETAINED|rna-XM_036165507.1||Map4k4|mRNA;Intron|intron_2_RETAINED-RETAINED|rna-XM_036165553.1||Map4k4|mRNA;Intron|intron_2_RETAINED-RETAINED|rna-XM_036165549.1||Map4k4|mRNA;Intron|intron_2_RETAINED-RETAINED|rna-XM_017320998.3||Map4k4|mRNA;Intron|intron_2_RETAINED-RETAINED|rna-XM_036165495.1||Map4k4|mRNA;Int…
NC_000067.7-39978749	6.85452430036847	10.4186532801871	3.2903953205498	0.315817719628606	-1.66283597592752	0.0147793601548576	0.183738968620106	down	9	11	12	3	3	4	0.51	0.63	0.7	0.16	0.17	0.23	Intron	Intron|intron_2_RETAINED-RETAINED|rna-XM_036165528.1||Map4k4|mRNA;Intron|intron_2_RETAINED-RETAINED|rna-XM_036165507.1||Map4k4|mRNA;Intron|intron_2_RETAINED-RETAINED|rna-XM_036165553.1||Map4k4|mRNA;Intron|intron_2_RETAINED-RETAINED|rna-XM_036165549.1||Map4k4|mRNA;Intron|intron_2_RETAINED-RETAINED|rna-XM_017320998.3||Map4k4|mRNA;Intron|intron_2_RETAINED-RETAINED|rna-XM_036165495.1||Map4k4|mRNA;Int…
NC_000067.7-39990421	5.24068616958606	2.62400107973083	7.85737125944128	2.99442379049909	1.58227841551278	0.0445252896949161	0.34539160563934	up	0	4	4	7	11	6	0	0.23	0.23	0.37	0.61	0.34	Intron	Intron|intron_2_RETAINED-RETAINED|rna-XM_036165528.1||Map4k4|mRNA;Intron|intron_2_RETAINED-RETAINED|rna-XM_036165507.1||Map4k4|mRNA;Intron|intron_2_RETAINED-RETAINED|rna-XM_036165553.1||Map4k4|mRNA;Intron|intron_2_RETAINED-RETAINED|rna-XM_036165549.1||Map4k4|mRNA;Intron|intron_2_RETAINED-RETAINED|rna-XM_017320998.3||Map4k4|mRNA;Intron|intron_2_RETAINED-RETAINED|rna-XM_036165495.1||Map4k4|mRNA;Int…
NC_000067.7-40020869	8.34646188600142	14.7061177309241	1.98680604107872	0.135100648412521	-2.88789349602477	0.000797284753719273	0.0265713453788396	down	11	11	23	1	3	2	0.62	0.63	1.34	0.05	0.17	0.11	Intron	Intron|intron_6_RETAINED-RETAINED|rna-XM_006496041.3||Map4k4|mRNA;Intron|intron_6_RETAINED-RETAINED|rna-XM_006496046.3||Map4k4|mRNA;Intron|intron_6_RETAINED-RETAINED|rna-XM_036165539.1||Map4k4|mRNA;Intron|intron_6_RETAINED-RETAINED|rna-XM_036165522.1||Map4k4|mRNA;Intron|intron_6_RETAINED-RETAINED|rna-XM_036165501.1||Map4k4|mRNA;Intron|intron_6_RETAINED-RETAINED|rna-XM_036165548.1||Map4k4|mRNA;Int…
NC_000067.7-40032620	8.9807301711657	13.0367743006937	4.92468604163771	0.377753417221902	-1.40448328857259	0.0158782063622045	0.191404685423155	down	13	9	18	5	4	6	0.74	0.52	1.05	0.26	0.22	0.34	Intron	Intron|intron_12_RETAINED-RETAINED|rna-XM_036165537.1||Map4k4|mRNA;Intron|intron_12_RETAINED-RETAINED|rna-XM_036165567.1||Map4k4|mRNA;Intron|intron_12_RETAINED-RETAINED|rna-XM_036165553.1||Map4k4|mRNA;Intron|intron_12_RETAINED-RETAINED|rna-XM_036165525.1||Map4k4|mRNA;Intron|intron_12_RETAINED-RETAINED|rna-XM_036165550.1||Map4k4|mRNA;Intron|intron_12_RETAINED-RETAINED|rna-XM_017320998.3||Map4k4|mR…
NC_000067.7-40042081	1.93865805439946	3.87731610879892	0	0	-Inf	0.0133143377866987	0.172094076514772	down	4	7	1	0	0	0	0.23	0.4	0.06	0	0	0	Intron	Intron|intron_16_SKIPPED-ALTTENATIVE_3SS|rna-XM_017321010.3||Map4k4|mRNA;Intron|intron_15_ALTTENATIVE_3SS-ALTTENATIVE_3SS|rna-XM_036165537.1||Map4k4|mRNA;Intron|intron_16_SKIPPED-ALTTENATIVE_3SS|rna-XM_036165507.1||Map4k4|mRNA;Intron|intron_16_SKIPPED-ALTTENATIVE_3SS|rna-XM_017321001.3||Map4k4|mRNA;Intron|intron_16_SKIPPED-ALTTENATIVE_3SS|rna-XM_017320998.3||Map4k4|mRNA;Intron|intron_15_ALTTENATI…
NC_000067.7-40071275	13.3368818760879	21.0684583403082	5.60530541186765	0.266051996844191	-1.91021986322742	0.000564040507801041	0.020818530193015	down	30	15	20	3	10	4	1.7	0.86	1.17	0.16	0.56	0.23	Intergenic	Intergenic|gene-Map4k4-Gene_rna-NR_037980.1
NC_000067.7-40094622	12.0249060430518	16.2046464615382	7.84516562456544	0.484130625323175	-1.04653173523855	0.0326501734496581	0.292474593111492	down	20	17	13	7	12	5	1.13	0.98	0.76	0.37	0.67	0.28	Intergenic	Intergenic|gene-Map4k4-Gene_rna-NR_037980.1
NC_000067.7-40097180	40.2421879624857	24.0527423400162	56.4316335849551	2.34616214597163	1.23030272313006	0.000508357533531918	0.01936222941293	up	26	22	26	80	42	52	1.47	1.27	1.52	4.18	2.33	2.95	Intergenic	Intergenic|gene-Map4k4-Gene_rna-NR_037980.1
NC_000067.7-40112969	18.5294197374711	27.6448247644107	9.41401471053142	0.340534432421174	-1.55412741420722	0.000106341805408055	0.0061728409913545	down	24	33	28	12	10	7	1.36	1.9	1.64	0.63	0.56	0.4	Intergenic	Intergenic|gene-Map4k4-Gene_rna-NR_037980.1
NC_000067.7-40193218	12.0770937223999	19.2102849161658	4.94390252863398	0.257357064208538	-1.95815671118204	0.00176342157371302	0.0459675250484836	down	22	11	26	3	8	4	1.25	0.63	1.52	0.16	0.44	0.23	Intergenic,Downstream	Intergenic|Gene_rna-XR_373353.2-gene-Il1r1;Downstream|1459|rna-XR_373353.2||exon-XR_373353.2-1|
NC_000067.7-40243055	12.1776832172583	17.8792317245442	6.47613470997244	0.362215491680337	-1.46507984431312	0.00334781913989669	0.0710839730573803	down	17	20	18	8	9	3	0.96	1.15	1.05	0.42	0.5	0.17	Intergenic	Intergenic|Gene_rna-XR_373353.2-gene-Il1r1
NC_000067.7-40260824	1.46764130459064	0	2.93528260918128	Inf	Inf	0.0247881251403039	0.24955346619425	up	0	0	0	3	4	2	0	0	0	0.16	0.22	0.11	Upstream,Intergenic	Upstream|827|rna-XM_006495713.4||Il1r1|mRNA;Intergenic|Gene_rna-XR_373353.2-gene-Il1r1
NC_000067.7-40304729	26.545498412187	37.5943930892311	15.4966037351428	0.41220518438378	-1.27856544484345	0.00176191892256402	0.0459386660255059	down	52	30	34	24	12	12	2.95	1.73	1.99	1.25	0.67	0.68	Intron,Upstream	Intron|intron_1_ALTTENATIVE_3SS-ALTTENATIVE_3SS|rna-XM_030250619.2||Il1r1|mRNA;Upstream|971|rna-XM_036162188.1||Il1r1|mRNA;Upstream|971|rna-XM_006495714.5||Il1r1|mRNA;Intron|intron_1_ALTTENATIVE_3SS-ALTTENATIVE_3SS|rna-XM_036162186.1||Il1r1|mRNA;Intron|intron_1_ALTTENATIVE_PROMOMOTER-ALTTENATIVE_3SS|rna-XM_036162195.1||Il1r1|mRNA;Intron|intron_4_ALTTENATIVE_3SS-RETAINED|rna-XM_006495713.4||Il1r1|…
NC_000067.7-40321086	12.0657382120709	17.9494262511587	6.18205017298313	0.344414918141691	-1.53778046126144	0.0348750763306786	0.30306250548032	down	18	9	28	8	5	6	1.02	0.52	1.64	0.42	0.28	0.34	Intron	Intron|intron_3_SKIPPED-RETAINED|rna-XM_036162195.1||Il1r1|mRNA;Intron|intron_3_SKIPPED-RETAINED|rna-XM_030250619.2||Il1r1|mRNA;Intron|intron_3_ALTTENATIVE_3SS-RETAINED|rna-XM_036162197.1||Il1r1|mRNA;Intron|intron_3_SKIPPED-RETAINED|rna-XM_036162188.1||Il1r1|mRNA;Intron|intron_4_ALTTENATIVE_3SS-RETAINED|rna-XM_006495713.4||Il1r1|mRNA;Intron|intron_4_SKIPPED-RETAINED|rna-XM_036162178.1||Il1r1|mRNA…
NC_000067.7-40365178	4.711931847313	1.28642960243626	8.13743409218974	6.32559611251092	2.66120144313331	0.00335375497899338	0.0711543918577307	up	2	2	0	11	5	9	0.11	0.12	0	0.57	0.28	0.51	Upstream,Exon,Intron,Utr5prime	Upstream|245|rna-XM_036165980.1||Il1rl2|mRNA;Exon|exon_1_11_ALTTENATIVE_PROMOMOTER|rna-XM_006495610.5||Il1rl2|mRNA;Intron|intron_2_SKIPPED-SKIPPED|rna-XM_036165947.1||Il1rl2|mRNA;Intron|intron_1_ALTTENATIVE_PROMOMOTER-SKIPPED|rna-XM_006495609.4||Il1rl2|mRNA;Intron|intron_1_ALTTENATIVE_3SS-SKIPPED|rna-NM_133193.4||Il1rl2|mRNA;Intron|intron_1_ALTTENATIVE_5SS-SKIPPED|rna-NM_001356478.1||Il1rl2|mRNA;…
NC_000067.7-40416145	59.4527045194999	38.1015833481102	80.8038256908897	2.12074718660996	1.0845726480429	2.29243254093662e-05	0.00192477416565086	up	43	22	52	98	74	76	2.44	1.27	3.04	5.12	4.11	4.31	Intergenic	Intergenic|gene-Il1rl2-gene-Il1rl1
NC_000067.7-40452833	5.24502905529854	2.60827558140411	7.88178252919297	3.02183656718895	1.59542563598853	0.0444870715067539	0.345241183847154	up	3	1	4	7	9	8	0.17	0.06	0.23	0.37	0.5	0.45	Intron	Intron|intron_1_ALTTENATIVE_PROMOMOTER-RETAINED|rna-XM_006495744.3||Il1rl1|mRNA;Intron|intron_1_ALTTENATIVE_PROMOMOTER-SKIPPED|rna-XM_036162498.1||Il1rl1|mRNA
NC_000067.7-40580724	5.39935899774674	8.42277972979642	2.37593826569706	0.28208481545492	-1.82579908673591	0.0174358130026725	0.201832627427188	down	10	10	6	0	2	5	0.57	0.58	0.35	0	0.11	0.28	Intron	Intron|intron_9_ALTTENATIVE_3SS-SKIPPED|rna-XM_006495710.2||Il18rap|mRNA;Intron|intron_9_ALTTENATIVE_3SS-ALTTENATIVE_POLY_A|rna-XM_036162130.1||Il18rap|mRNA;Intron|intron_9_ALTTENATIVE_3SS-SKIPPED|rna-NM_010553.4||Il18rap|mRNA;Intron|intron_3_ALTTENATIVE_3SS-SKIPPED|rna-XM_006495712.3||Il18rap|mRNA;Intron|intron_8_ALTTENATIVE_3SS-SKIPPED|rna-XM_030250547.1||Il18rap|mRNA
NC_000067.7-40690837	25.6653306710147	35.0391740620314	16.291487279998	0.464950664965918	-1.10485045218287	0.000800296310973025	0.0266436780885045	down	36	44	28	19	17	14	2.04	2.53	1.64	0.99	0.94	0.79	Intergenic	Intergenic|gene-Slc9a4-gene-Slc9a2
NC_000067.7-40711955	17.0808654379446	23.4223130075127	10.7394178683765	0.458512268405423	-1.12496775838248	0.00615509390661437	0.106070085655113	down	24	21	27	13	11	9	1.36	1.21	1.58	0.68	0.61	0.51	Intergenic	Intergenic|gene-Slc9a4-gene-Slc9a2
NC_000067.7-40757866	11.5357818706433	16.5492038831886	6.5223598580981	0.394119252148667	-1.34329587014896	0.00810528306899286	0.126097676542232	down	19	17	15	7	8	5	1.08	0.98	0.88	0.37	0.44	0.28	SpliceSiteDonor	SpliceSiteDonor|intron_2_RETAINED-RETAINED|rna-NM_001033289.2||Slc9a2|mRNA
NC_000067.7-40794881	1.30183598753862	2.60367197507724	0	0	-Inf	0.0400674067008083	0.326518297947029	down	1	5	2	0	0	0	0.06	0.29	0.12	0	0	0	SpliceSiteDonor	SpliceSiteDonor|intron_6_RETAINED-RETAINED|rna-NM_001033289.2||Slc9a2|mRNA
NC_000067.7-40843546	6.05397203859207	10.0967267663537	2.01121731083041	0.199194982430601	-2.32774678740937	0.0021821117697916	0.0533592053972172	down	10	8	13	1	1	4	0.57	0.46	0.76	0.05	0.06	0.23	Upstream,Intergenic	Upstream|1192|rna-XM_017321461.2||Tmem182|mRNA;Intergenic|gene-Mfsd9-gene-Tmem182;Upstream|1215|rna-NM_001081198.1||Tmem182|mRNA
NC_000067.7-40864279	1.62197337334162	3.24394674668323	0	0	-Inf	0.0164157801069837	0.195120376425938	down	4	3	3	0	0	0	0.23	0.17	0.18	0	0	0	Intron	Intron|intron_3_SKIPPED-RETAINED|rna-NM_001081198.1||Tmem182|mRNA;Intron|intron_3_SKIPPED-RETAINED|rna-XM_017321461.2||Tmem182|mRNA
NC_000067.7-40871862	4.71463463675349	7.49829662405206	1.93097264945493	0.257521507386225	-1.95723516820817	0.0242093735447538	0.246877554331385	down	8	4	11	3	2	1	0.45	0.23	0.64	0.16	0.11	0.06	Intron	Intron|intron_3_SKIPPED-RETAINED|rna-NM_001081198.1||Tmem182|mRNA;Intron|intron_3_SKIPPED-RETAINED|rna-XM_017321461.2||Tmem182|mRNA
NC_000067.7-40913854	20.1976733516949	28.9457034122763	11.4496432911135	0.395555883649991	-1.33804656360452	0.000382118434745463	0.0157731222339107	down	29	28	32	13	9	13	1.64	1.61	1.87	0.68	0.5	0.74	Intergenic	Intergenic|Gene_gene-Gm5973-Gene_rna-NR_040475.1
NC_000067.7-40934344	4.88547252907762	7.82776677382448	1.94317828433077	0.248241719570469	-2.01018249932448	0.0181554693528212	0.206645709148348	down	7	6	11	3	1	2	0.4	0.35	0.64	0.16	0.06	0.11	Intergenic	Intergenic|Gene_gene-Gm5973-Gene_rna-NR_040475.1
NC_000067.7-40982915	14.9320081924249	7.11832282587002	22.7456935589797	3.19537257797797	1.67598415810903	0.000225762406199135	0.0107185687175006	up	10	7	5	19	22	28	0.57	0.4	0.29	0.99	1.22	1.59	Intergenic	Intergenic|Gene_gene-Gm5973-Gene_rna-NR_040475.1
NC_000067.7-41007462	2.92118844449245	5.8423768889849	0	0	-Inf	0.000450213340276074	0.0177397667524984	down	6	7	5	0	0	0	0.34	0.4	0.29	0	0	0	Intergenic	Intergenic|Gene_gene-Gm5973-Gene_rna-NR_040475.1
NC_000067.7-41073866	28.792218060172	17.2366551497747	40.3477809705693	2.34081268204154	1.22700949083514	8.60889342286125e-05	0.0052620534351005	up	13	24	16	38	44	41	0.74	1.38	0.93	1.98	2.44	2.33	Intergenic	Intergenic|Gene_gene-Gm5973-Gene_rna-NR_040475.1
NC_000067.7-41191434	25.3383382372535	14.6602176888414	36.0164587856656	2.45674788397443	1.29674981325469	0.00010103405382414	0.00593754855253345	up	14	12	19	35	42	33	0.79	0.69	1.11	1.83	2.33	1.87	Intergenic	Intergenic|Gene_gene-Gm5973-Gene_rna-NR_040475.1
NC_000067.7-41197432	4.4669355141233	1.9447316755324	6.98913935271421	3.59388363991183	1.84554369909834	0.0393076854999762	0.323741012496289	up	3	1	2	3	9	9	0.17	0.06	0.12	0.16	0.5	0.51	Intergenic	Intergenic|Gene_gene-Gm5973-Gene_rna-NR_040475.1
NC_000067.7-41230512	9.7251254063352	14.9024913607752	4.54775945189521	0.305167729462026	-1.71232568516125	0.00253278724436535	0.058907916389253	down	21	12	13	6	4	4	1.19	0.69	0.76	0.31	0.22	0.23	Intergenic	Intergenic|Gene_rna-NR_040475.1-Gene_rna-XR_004936035.1
NC_000067.7-41290115	17.1991191335664	25.954514003078	8.44372426405489	0.325327773929943	-1.62003410128008	0.000103450417855541	0.00604826762283236	down	30	27	23	11	8	7	1.7	1.55	1.34	0.57	0.44	0.4	Intergenic	Intergenic|Gene_rna-NR_040475.1-Gene_rna-XR_004936035.1
NC_000067.7-41314089	23.1165498816275	7.46288024752045	38.7702195157346	5.19507458646627	2.37714446226761	2.97021635962539e-10	2.02122449778664e-07	up	9	7	7	48	33	38	0.51	0.4	0.41	2.51	1.83	2.16	Intergenic	Intergenic|Gene_rna-NR_040475.1-Gene_rna-XR_004936035.1
NC_000067.7-41524379	12.2254512708297	7.48320935217404	16.9676931894853	2.2674353196541	1.18106139734908	0.0151974828350342	0.186788774483761	up	8	6	9	20	15	17	0.45	0.35	0.53	1.04	0.83	0.96	Intergenic	Intergenic|Gene_rna-XR_004936035.1-Gene_rna-NR_168323.1
NC_000067.7-41598781	9.24402091765254	2.27420182530482	16.2138400100003	7.12946398582152	2.83379361466831	8.15201739730771e-06	0.000856976860933759	up	2	3	2	22	15	13	0.11	0.17	0.12	1.15	0.83	0.74	Intergenic	Intergenic|Gene_rna-NR_168323.1-Gene_rna-XR_373355.2
NC_000067.7-41716462	46.7732833938904	29.4564599200218	64.090106867759	2.17575727163998	1.12151761792381	0.000138190461768921	0.00747749397013998	up	38	33	20	63	80	53	2.16	1.9	1.17	3.29	4.44	3.01	Intergenic	Intergenic|Gene_rna-XR_373355.2-Gene_rna-XR_004936043.1
NC_000067.7-41868325	3.86610933706066	6.16596697953305	1.56625169458827	0.254015582598349	-1.97701109297732	0.0449179775825859	0.347170127704197	down	9	3	7	4	1	0	0.51	0.17	0.41	0.21	0.06	0	Intron,Gene	Intron|intron_1_RETAINED-RETAINED|rna-XR_865372.3||exon-XR_865372.3-1|;Intron|intron_1_RETAINED-RETAINED|rna-XR_004936041.1||exon-XR_004936041.1-1|;Intron|intron_1_RETAINED-RETAINED|rna-XR_373362.4||exon-XR_373362.4-1|;Intron|intron_1_RETAINED-RETAINED|rna-XR_004936043.1||exon-XR_004936043.1-1|;Intron|intron_1_RETAINED-RETAINED|rna-XR_004936037.1||exon-XR_004936037.1-1|;Intron|intron_3_RETAINED-R…
NC_000067.7-41900778	19.4218392910275	12.3529012901684	26.4907772918866	2.14449841940941	1.10064025264353	0.00382866135459707	0.0776869005673221	up	14	10	14	27	30	24	0.79	0.58	0.82	1.41	1.67	1.36	Intron,Gene	Intron|intron_1_RETAINED-RETAINED|rna-XR_004936041.1||exon-XR_004936041.1-1|;Intron|intron_2_RETAINED-RETAINED|rna-XR_004936043.1||exon-XR_004936043.1-1|;Intron|intron_2_RETAINED-RETAINED|rna-XR_004936037.1||exon-XR_004936037.1-1|;Intron|intron_1_RETAINED-RETAINED|rna-XR_373362.4||exon-XR_373362.4-1|;Intron|intron_2_RETAINED-RETAINED|rna-XR_865372.3||exon-XR_865372.3-1|;Intron|intron_3_RETAINED-R…
NC_000067.7-41947366	91.6386596882682	57.8530504184088	125.424268958128	2.16798021972956	1.11635159385588	3.02818890111856e-09	1.45459387856653e-06	up	61	56	61	122	116	144	3.46	3.22	3.56	6.37	6.44	8.17	Intron,SpliceSiteRegion,Gene	Intron|intron_6_RETAINED-RETAINED|rna-XR_004936038.1||exon-XR_004936038.1-1|;Intron|intron_7_RETAINED-RETAINED|rna-XR_003947784.2||exon-XR_003947784.2-1|;SpliceSiteRegion|intron_1_RETAINED-RETAINED|rna-XR_373363.5||exon-XR_373363.5-1|;Intron|intron_7_RETAINED-RETAINED|rna-XR_004936037.1||exon-XR_004936037.1-1|;Intron|intron_7_RETAINED-RETAINED|rna-XR_004936043.1||exon-XR_004936043.1-1|;Intron|int…
NC_000067.7-41949591	55.0146209968271	33.7934026689023	76.2358393247519	2.25593853544989	1.17372776108351	2.21066926869496e-07	4.86973401282991e-05	up	32	40	32	71	74	87	1.82	2.3	1.87	3.71	4.11	4.93	Intron,Upstream,Gene	Intron|intron_6_RETAINED-RETAINED|rna-XR_004936038.1||exon-XR_004936038.1-1|;Intron|intron_7_RETAINED-RETAINED|rna-XR_003947784.2||exon-XR_003947784.2-1|;Upstream|1045|rna-XR_001778899.3||exon-XR_001778899.3-1|;Intron|intron_7_RETAINED-RETAINED|rna-XR_004936037.1||exon-XR_004936037.1-1|;Intron|intron_7_RETAINED-RETAINED|rna-XR_004936043.1||exon-XR_004936043.1-1|;Intron|intron_6_RETAINED-RETAINED|…
NC_000067.7-42000660	33.895154958053	22.3381370941517	45.4521728219542	2.03473425874237	1.02484038730289	0.000757320603234389	0.0255679850325299	up	28	26	15	37	50	51	1.59	1.5	0.88	1.93	2.78	2.89	Intergenic	Intergenic|Gene_rna-XR_004936043.1-Gene_gene-Gm5267
NC_000067.7-42014631	2.44270871816053	4.88541743632107	0	0	-Inf	0.00170992979408903	0.045084610864454	down	3	7	5	0	0	0	0.17	0.4	0.29	0	0	0	Intergenic	Intergenic|Gene_rna-XR_004936043.1-Gene_gene-Gm5267
NC_000067.7-42337221	8.49154402106899	12.0706076353761	4.91248040676187	0.406978716826529	-1.29697474494542	0.0331288255371746	0.295405312356818	down	6	17	14	5	5	5	0.34	0.98	0.82	0.26	0.28	0.28	Gene	Gene|exon-XR_004936061.1-1|;Gene|exon-XR_004936064.1-1|;Gene|exon-XR_004936046.1-1|;Gene|exon-XR_004936049.1-1|;Gene|exon-XR_004936054.1-1|;Gene|exon-XR_003947791.2-1|;Gene|exon-XR_004936053.1-1|;Gene|exon-XR_004936057.1-1|;Gene|exon-XR_004936047.1-1|;Gene|exon-XR_004936060.1-1|;Gene|Gm28175|;Gene|exon-XR_004936044.1-1|;Gene|exon-XR_004936050.1-1|;Gene|exon-XR_004936055.1-1|;Gene|exon-XR_00493605…
NC_000067.7-42372318	11.7178000876634	15.6584735772611	7.7771265980658	0.496672077242547	-1.00963445372136	0.0467849725569719	0.354846215870573	down	12	15	21	9	12	3	0.68	0.86	1.23	0.47	0.67	0.17	Intron,Gene	Intron|intron_3_RETAINED-RETAINED|rna-XR_001778901.2||exon-XR_001778901.2-1|;Gene|Gm46088|
NC_000067.7-42386925	25.9539249372743	17.1697877765897	34.7380620979589	2.0232085888285	1.01664506658689	0.00224563714489911	0.0543845864662402	up	20	21	12	38	26	42	1.13	1.21	0.7	1.98	1.44	2.38	Intron,Gene	Intron|intron_3_RETAINED-RETAINED|rna-XR_001778901.2||exon-XR_001778901.2-1|;Gene|Gm46088|
NC_000067.7-42426397	43.1591497858981	21.4107139587952	64.9075856130009	3.03154699735446	1.60005418837139	8.37719817180648e-10	4.93864417703987e-07	up	28	17	21	62	72	64	1.59	0.98	1.23	3.24	4	3.63	Intergenic	Intergenic|Gene_rna-XR_001778901.2-Gene_rna-XR_373374.1
NC_000067.7-42434574	19.2470329352891	26.6534742854813	11.8405915850969	0.444241957287597	-1.17058243745464	0.00212967346086216	0.0524608460784754	down	29	24	29	8	19	9	1.64	1.38	1.69	0.42	1.05	0.51	Intergenic	Intergenic|Gene_rna-XR_001778901.2-Gene_rna-XR_373374.1
NC_000067.7-42435153	2.95329751493005	4.87787380038206	1.02872122947803	0.210895417055984	-2.24540035045487	0.0458438317387612	0.351529128270596	down	3	8	4	0	0	3	0.17	0.46	0.23	0	0	0.17	Intergenic	Intergenic|Gene_rna-XR_001778901.2-Gene_rna-XR_373374.1
NC_000067.7-42463158	8.25821960367305	11.6283700703359	4.88806913701019	0.420357204616294	-1.25031229483218	0.0416526069046451	0.333570248090699	down	17	13	6	5	7	3	0.96	0.75	0.35	0.26	0.39	0.17	Intron,Gene	Intron|intron_1_RETAINED-RETAINED|rna-XR_373375.1||exon-XR_373375.1-1|;Gene|Gm36678|;Intron|intron_1_RETAINED-RETAINED|rna-XR_004936066.1||exon-XR_004936066.1-1|
NC_000067.7-42479623	18.4552541522061	11.0828354125076	25.8276728919047	2.33042104575123	1.22059063545454	0.0170789419685961	0.199306251259065	up	6	16	12	40	20	20	0.34	0.92	0.7	2.09	1.11	1.13	Gene,Intron	Gene|Gm36678|;Intron|intron_1_RETAINED-RETAINED|rna-XR_004936066.1||exon-XR_004936066.1-1|
NC_000067.7-42502301	10.1277006400245	14.8926459216727	5.3627553583762	0.360094195926056	-1.4735537488337	0.0243794740748014	0.247681845572117	down	20	15	11	13	2	2	1.13	0.86	0.64	0.68	0.11	0.11	Intergenic	Intergenic|Gene_rna-XR_004936066.1-Gene_rna-XR_004936067.1
NC_000067.7-42531029	1.50776363527838	0	3.01552727055676	Inf	Inf	0.0241207801200226	0.246399775559451	up	0	0	0	1	3	5	0	0	0	0.05	0.17	0.28	SpliceSiteDonor,Gene	SpliceSiteDonor|intron_1_RETAINED-RETAINED|rna-XR_004936067.1||exon-XR_004936067.1-1|;Gene|LOC118567741|
NC_000067.7-42669251	27.0766630148091	13.0367743006937	41.1165517289246	3.15388997159648	1.65713233032469	4.31223783793377e-07	8.34692727161713e-05	up	13	9	18	46	43	37	0.74	0.52	1.05	2.4	2.39	2.1	Intergenic	Intergenic|Gene_rna-XR_373378.2-Gene_rna-NR_027826.2
NC_000067.7-42675988	1.31315144144713	2.62630288289426	0	0	-Inf	0.0397760815474887	0.325631650362747	down	1	2	5	0	0	0	0.06	0.12	0.29	0	0	0	Intergenic	Intergenic|Gene_rna-XR_373378.2-Gene_rna-NR_027826.2
NC_000067.7-42694055	15.5658460293155	7.80743766917089	23.3242543894602	2.98744035851357	1.57890991130741	0.000320891592735445	0.0138811410817021	up	8	7	9	20	28	23	0.45	0.4	0.53	1.04	1.55	1.3	Intron,Gene	Intron|intron_3_RETAINED-RETAINED|rna-NR_027826.2||exon-NR_027826.2-1|;Gene|Pantr1|
NC_000067.7-42733969	6.18332391670399	1.60541608665753	10.7612317467505	6.70307955438224	2.74482405633186	0.000497647684553358	0.0190438330670459	up	3	2	0	12	12	9	0.17	0.12	0	0.63	0.67	0.51	Gene,Upstream,Intron,Exon	Gene|Pantr1|;Gene|Gm46091|;Upstream|959|rna-NM_008900.3||Pou3f3|mRNA;Intron|intron_1_RETAINED-RETAINED|rna-NR_168293.1||exon-NR_168293.1-1|;Upstream|99|rna-NR_168294.1||exon-NR_168294.1-1|;Exon|exon_1_4_RETAINED|rna-NR_027826.2||exon-NR_027826.2-1|;Upstream|99|rna-NR_168292.1||exon-NR_168292.1-1|
NC_000067.7-42736046	1.63299202539906	0	3.26598405079812	Inf	Inf	0.0157260112397739	0.190467473386088	up	0	0	0	3	5	2	0	0	0	0.16	0.28	0.11	Gene,Intron	Gene|Gm46091|;Intron|intron_1_RETAINED-RETAINED|rna-NR_168294.1||exon-NR_168294.1-1|;Intron|intron_1_RETAINED-RETAINED|rna-NR_168293.1||exon-NR_168293.1-1|;Gene|Pou3f3|mRNA;Intron|intron_1_RETAINED-RETAINED|rna-NR_168292.1||exon-NR_168292.1-1|
NC_000067.7-42742333	8.60934411776674	3.92091434771823	13.2977738878153	3.3914981834668	1.76192272008344	0.00329089924198496	0.0702471600728926	up	0	8	4	17	15	9	0	0.46	0.23	0.89	0.83	0.51	Gene,Intron,Exon	Gene|2900092D14Rik|;Gene|Gm46091|;Intron|intron_1_RETAINED-RETAINED|rna-NR_168294.1||exon-NR_168294.1-1|;Intron|intron_1_RETAINED-RETAINED|rna-NR_168293.1||exon-NR_168293.1-1|;Exon|exon_1_1_RETAINED|rna-NR_027891.1||exon-NR_027891.1-1|;Intron|intron_1_RETAINED-RETAINED|rna-NR_168292.1||exon-NR_168292.1-1|
NC_000067.7-42742429	8.62586981268986	2.94004753433997	14.3116920910397	4.86784377595196	2.28328286828255	0.000260602591685333	0.0119149974277869	up	3	1	5	16	19	9	0.17	0.06	0.29	0.84	1.05	0.51	Gene,Intron,Downstream	Gene|Gm46091|;Intron|intron_1_RETAINED-RETAINED|rna-NR_168294.1||exon-NR_168294.1-1|;Intron|intron_1_RETAINED-RETAINED|rna-NR_168293.1||exon-NR_168293.1-1|;Downstream|93|rna-NR_027891.1||exon-NR_027891.1-1|;Intron|intron_1_RETAINED-RETAINED|rna-NR_168292.1||exon-NR_168292.1-1|
NC_000067.7-42743465	4.52012877420385	1.30675870708984	7.73349884131785	5.9180771471884	2.56512850341603	0.00499405927019952	0.0926386034253685	up	1	1	2	11	10	3	0.06	0.06	0.12	0.57	0.56	0.17	Downstream,Gene,Intron	Downstream|1129|rna-NR_027891.1||exon-NR_027891.1-1|;Gene|Gm46091|;Intron|intron_1_RETAINED-RETAINED|rna-NR_168294.1||exon-NR_168294.1-1|;Intron|intron_1_RETAINED-RETAINED|rna-NR_168293.1||exon-NR_168293.1-1|;Intron|intron_1_RETAINED-RETAINED|rna-NR_168292.1||exon-NR_168292.1-1|
NC_000067.7-42744414	7.26446469679462	3.57047686684352	10.9584525267457	3.069184575458	1.61785540960067	0.0129220335787393	0.168746992990789	up	5	2	4	17	10	7	0.28	0.12	0.23	0.89	0.56	0.4	Downstream,Gene,Intron	Downstream|1807|rna-NR_110495.1||exon-NR_110495.1-1|;Gene|Gm46091|;Intron|intron_1_RETAINED-RETAINED|rna-NR_168294.1||exon-NR_168294.1-1|;Intron|intron_1_RETAINED-RETAINED|rna-NR_168293.1||exon-NR_168293.1-1|;Intron|intron_1_RETAINED-RETAINED|rna-NR_168292.1||exon-NR_168292.1-1|
NC_000067.7-42753028	11.9345964112186	3.90518884939151	19.9640039730458	5.11217376239217	2.35393687421156	9.87463858554734e-06	0.000999942524095315	up	3	5	4	23	14	24	0.17	0.29	0.23	1.2	0.78	1.36	Gene,Intron,Upstream	Gene|Gm46091|;Intron|intron_1_RETAINED-RETAINED|rna-NR_168294.1||exon-NR_168294.1-1|;Intron|intron_1_RETAINED-RETAINED|rna-NR_168293.1||exon-NR_168293.1-1|;Intron|intron_1_RETAINED-RETAINED|rna-NR_168292.1||exon-NR_168292.1-1|;Upstream|414|rna-NR_110495.1||exon-NR_110495.1-1|
NC_000067.7-42758018	34.0571098926022	21.8975751130208	46.2166446721836	2.11058276697963	1.07764140601663	0.00394761427987132	0.0792315400044129	up	20	10	37	57	44	41	1.13	0.58	2.16	2.98	2.44	2.33	Gene,Intron	Gene|Gm46091|;Intron|intron_1_RETAINED-RETAINED|rna-NR_168294.1||exon-NR_168294.1-1|;Intron|intron_1_RETAINED-RETAINED|rna-NR_168293.1||exon-NR_168293.1-1|;Intron|intron_1_RETAINED-RETAINED|rna-NR_168292.1||exon-NR_168292.1-1|
NC_000067.7-42780830	31.6818411868289	20.8274611212718	42.536221252386	2.04231427943669	1.03020489094478	0.000456678600517242	0.0179161718694983	up	17	25	22	41	53	36	0.96	1.44	1.29	2.14	2.94	2.04	Intron,Gene	Intron|intron_2_RETAINED-RETAINED|rna-NR_168293.1||exon-NR_168293.1-1|;Gene|Gm46091|;Intron|intron_1_RETAINED-RETAINED|rna-NR_168294.1||exon-NR_168294.1-1|;Intron|intron_2_RETAINED-RETAINED|rna-NR_168292.1||exon-NR_168292.1-1|
NC_000067.7-42834640	4.70373584070234	7.79759223006844	1.60987945133623	0.206458532818418	-2.27607604934288	0.010095800347447	0.144778539738306	down	7	10	7	2	3	0	0.4	0.58	0.41	0.1	0.17	0	Intergenic	Intergenic|Gene_rna-XR_004936094.1-gene-Mrps9
NC_000067.7-42845307	7.96232703580144	12.3279685791879	3.59668549241495	0.291750053491122	-1.77719517444276	0.00497146522386577	0.0923869110061933	down	13	15	10	3	6	2	0.74	0.86	0.58	0.16	0.33	0.11	Intergenic	Intergenic|Gene_rna-XR_004936094.1-gene-Mrps9
NC_000067.7-42908489	8.61686869761855	15.3463925025301	1.88734489270698	0.122982967651571	-3.02346956945374	0.00173304517584793	0.04543745633692	down	14	9	24	5	0	1	0.79	0.52	1.4	0.26	0	0.06	Intron	Intron|intron_2_SKIPPED-RETAINED|rna-NM_023514.4||Mrps9|mRNA;Intron|intron_2_SKIPPED-RETAINED|rna-XR_004934199.1||Mrps9|mRNA;Intron|intron_2_SKIPPED-RETAINED|rna-XM_030242824.1||Mrps9|mRNA
NC_000067.7-42933015	17.1437213654036	8.80108995126372	25.4863527795434	2.89581778173781	1.53397082422567	0.0050083707597855	0.0928087346459815	up	4	14	9	18	25	34	0.23	0.81	0.53	0.94	1.39	1.93	Intron	Intron|intron_4_RETAINED-RETAINED|rna-XM_036153502.1||Mrps9|mRNA;Intron|intron_5_RETAINED-RETAINED|rna-NM_023514.4||Mrps9|mRNA;Intron|intron_5_RETAINED-RETAINED|rna-XR_004934199.1||Mrps9|mRNA;Intron|intron_6_RETAINED-RETAINED|rna-XM_030242824.1||Mrps9|mRNA
NC_000067.7-42955664	7.10710432591763	11.0136662361591	3.20054241567619	0.290597367583961	-1.78290646070796	0.00895601445969574	0.134765564083184	down	12	15	7	6	2	2	0.68	0.86	0.41	0.31	0.11	0.11	Intergenic	Intergenic|gene-Mrps9-Gene_rna-XR_865396.4
NC_000067.7-42971700	5.37369353410049	8.82602266224418	1.92136440595679	0.217693119481324	-2.19963228518872	0.00836442163779942	0.128757054731525	down	5	9	13	4	0	2	0.28	0.52	0.76	0.21	0	0.11	Intergenic	Intergenic|gene-Mrps9-Gene_rna-XR_865396.4
NC_000067.7-43101247	3.09628044399182	5.88367332474078	0.308887563242859	0.05249910152965	-4.25156345708758	0.0211162414572115	0.227338620883348	down	1	10	7	1	0	0	0.06	0.58	0.41	0.05	0	0	Intron	Intron|intron_5_RETAINED-ALTTENATIVE_3SS|rna-XM_006496300.4||Tgfbrap1|mRNA;Intron|intron_6_RETAINED-ALTTENATIVE_3SS|rna-XM_011238604.4||Tgfbrap1|mRNA;Intron|intron_7_RETAINED-ALTTENATIVE_3SS|rna-XM_006496302.5||Tgfbrap1|mRNA;Intron|intron_6_RETAINED-ALTTENATIVE_3SS|rna-XM_030243152.2||Tgfbrap1|mRNA;Intron|intron_5_RETAINED-ALTTENATIVE_3SS|rna-XM_036153757.1||Tgfbrap1|mRNA;Intron|intron_7_RETAINED…
NC_000067.7-43156173	7.35552837864993	10.4163514770237	4.29470528027615	0.412304182491285	-1.27821899861693	0.0468320232987072	0.355022746867472	down	8	13	11	3	5	5	0.45	0.75	0.64	0.16	0.28	0.28	Intergenic,Downstream	Intergenic|gene-AI597479-gene-Fhl2;Downstream|1067|rna-NM_133818.1||AI597479|mRNA
NC_000067.7-43173305	2.90659007759866	5.17359115033762	0.639589004859696	0.123625734286707	-3.01594900485429	0.0154351438237603	0.188297189235916	down	7	6	3	1	1	0	0.4	0.35	0.18	0.05	0.06	0	Intron	Intron|intron_3_RETAINED-RETAINED|rna-NM_010212.4||Fhl2|mRNA;Intron|intron_3_RETAINED-RETAINED|rna-NM_001289533.1||Fhl2|mRNA;Intron|intron_3_RETAINED-RETAINED|rna-XM_011238434.3||Fhl2|mRNA
NC_000067.7-43178880	2.45402417206905	4.90804834413809	0	0	-Inf	0.00169548772734373	0.0448452122109127	down	3	4	8	0	0	0	0.17	0.23	0.47	0	0	0	Intron	Intron|intron_3_RETAINED-RETAINED|rna-NM_010212.4||Fhl2|mRNA;Intron|intron_3_RETAINED-RETAINED|rna-NM_001289533.1||Fhl2|mRNA;Intron|intron_3_RETAINED-RETAINED|rna-XM_011238434.3||Fhl2|mRNA
NC_000067.7-43180980	9.39573804228146	14.6084375875344	4.18303849702856	0.286344003043694	-1.80417870574152	0.0120121506169256	0.161357195690659	down	21	7	17	7	3	3	1.19	0.4	0.99	0.37	0.17	0.17	Exon	Exon|exon_3_6_RETAINED|rna-NM_001289533.1||Fhl2|mRNA;Exon|exon_3_6_RETAINED|rna-XM_011238434.3||Fhl2|mRNA;Exon|exon_3_6_RETAINED|rna-NM_010212.4||Fhl2|mRNA
NC_000067.7-43304020	3.7429479499551	7.17700833666734	0.308887563242859	0.0430384846656444	-4.53822890657921	0.00047121906179391	0.0182997918270746	down	6	6	10	1	0	0	0.34	0.35	0.58	0.05	0	0	Intergenic	Intergenic|Gene_rna-XR_003947809.1-Gene_gene-Gm29610
NC_000067.7-43333289	19.81649415812	26.9137752589053	12.7192130573348	0.472591189269377	-1.08133536213901	0.00406835288121897	0.0807386021943998	down	34	25	24	16	9	14	1.93	1.44	1.4	0.84	0.5	0.79	Intergenic	Intergenic|Gene_gene-Gm29610-Gene_rna-XR_003947810.1
NC_000067.7-43400301	1.95751714424698	3.91503428849396	0	0	-Inf	0.00659021443958732	0.110792004723711	down	4	2	6	0	0	0	0.23	0.12	0.35	0	0	0	Intergenic	Intergenic|Gene_rna-XR_003947810.1-gene-Nck2
NC_000067.7-43402583	14.7259928951312	20.1645554418488	9.2874303484135	0.460581954072674	-1.11847020846326	0.036312893618143	0.311161854526544	down	14	30	18	6	9	13	0.79	1.73	1.05	0.31	0.5	0.74	Intergenic	Intergenic|Gene_rna-XR_003947810.1-gene-Nck2
NC_000067.7-43461834	4.22026776347082	7.44843120209113	0.992104324850509	0.133196413839733	-2.90837285486018	0.0418339523746617	0.334359371749153	down	6	14	3	0	3	0	0.34	0.81	0.18	0	0.17	0	Intergenic	Intergenic|Gene_rna-XR_003947810.1-gene-Nck2
NC_000067.7-43502790	6.14182965414962	9.11713640587287	3.16652290242637	0.347315512399993	-1.52568124661263	0.0402300388308656	0.326990510489474	down	7	11	10	7	2	1	0.4	0.63	0.58	0.37	0.11	0.06	Intron	Intron|intron_1_ALTTENATIVE_PROMOMOTER-RETAINED|rna-NM_010879.3||Nck2|mRNA;Intron|intron_1_ALTTENATIVE_PROMOMOTER-RETAINED|rna-XM_030252054.1||Nck2|mRNA
NC_000067.7-43507756	4.53508292623555	8.73946441085426	0.330701441616836	0.0378400123932207	-4.72394362859121	6.0913786286983e-05	0.00405462457070313	down	10	12	5	0	1	0	0.57	0.69	0.29	0	0.06	0	Intron	Intron|intron_1_ALTTENATIVE_PROMOMOTER-RETAINED|rna-NM_010879.3||Nck2|mRNA;Intron|intron_1_ALTTENATIVE_PROMOMOTER-RETAINED|rna-XM_030252054.1||Nck2|mRNA
NC_000067.7-43634357	5.36186659468127	9.1112563466486	1.61247684271393	0.176976344574813	-2.49837155856397	0.00285352414163862	0.0637961757482708	down	11	5	12	3	0	2	0.62	0.29	0.7	0.16	0	0.11	Intergenic	Intergenic|gene-Nck2-Gene_rna-XR_865403.1
NC_000067.7-43790955	11.0919965641921	15.6224189742808	6.56157415410333	0.420010125506534	-1.25150398641983	0.0152017022661025	0.186816070142662	down	16	13	19	8	2	10	0.91	0.75	1.11	0.42	0.11	0.57	Intron	Intron|intron_14_RETAINED-RETAINED|rna-NM_001368289.1||Uxs1|mRNA;Intron|intron_14_RETAINED-RETAINED|rna-NR_160749.1||Uxs1|mRNA;Intron|intron_14_RETAINED-RETAINED|rna-NM_026430.4||Uxs1|mRNA;Intron|intron_13_RETAINED-RETAINED|rna-NR_160750.1||Uxs1|mRNA;Intron|intron_13_RETAINED-RETAINED|rna-NR_160751.1||Uxs1|mRNA;Intron|intron_14_RETAINED-RETAINED|rna-NM_001368287.1||Uxs1|mRNA;Intron|intron_14_RETA…
NC_000067.7-43837692	5.18840117019086	9.1194382090363	1.25736413134541	0.13787736728119	-2.85854243855021	0.00131375706713402	0.037626981555814	down	8	9	11	3	1	0	0.45	0.52	0.64	0.16	0.06	0	Intron	Intron|intron_4_RETAINED-RETAINED|rna-NR_160750.1||Uxs1|mRNA;Intron|intron_4_RETAINED-RETAINED|rna-NR_160751.1||Uxs1|mRNA;Intron|intron_4_RETAINED-RETAINED|rna-NM_026430.4||Uxs1|mRNA;Intron|intron_4_RETAINED-RETAINED|rna-NM_001368287.1||Uxs1|mRNA;Intron|intron_4_RETAINED-RETAINED|rna-NM_001368289.1||Uxs1|mRNA;Intron|intron_4_RETAINED-RETAINED|rna-NM_001368288.1||Uxs1|mRNA;Intron|intron_4_RETAINED…
NC_000067.7-43858741	7.84895325404763	11.3883982015656	4.3095083065297	0.378412155094584	-1.40196966420944	0.0238964972830142	0.245153116287684	down	11	11	13	4	1	8	0.62	0.63	0.76	0.21	0.06	0.45	Intron	Intron|intron_1_ALTTENATIVE_5SS-RETAINED|rna-NR_160751.1||Uxs1|mRNA;Intron|intron_1_ALTTENATIVE_5SS-RETAINED|rna-NR_160749.1||Uxs1|mRNA;Intron|intron_1_ALTTENATIVE_5SS-RETAINED|rna-NM_026430.4||Uxs1|mRNA;Intron|intron_1_ALTTENATIVE_5SS-RETAINED|rna-NM_001368288.1||Uxs1|mRNA;Intron|intron_1_ALTTENATIVE_5SS-RETAINED|rna-NM_001368287.1||Uxs1|mRNA;Intron|intron_1_ALTTENATIVE_PROMOMOTER-RETAINED|rna-N…
NC_000067.7-43940036	24.8935028017351	34.1543238153282	15.6326817881421	0.457707254655888	-1.12750293606409	0.00791250846659813	0.124300594697285	down	25	48	32	20	12	16	1.42	2.76	1.87	1.04	0.67	0.91	Exon	Exon|exon_1_1_RETAINED|gene-Gm8241||Gene_gene-Gm8241|pseudogene
NC_000067.7-43942244	3.41752175774132	5.8063222860046	1.02872122947803	0.17717260234721	-2.49677256951478	0.0288139433557176	0.271788817365959	down	10	5	3	0	0	3	0.57	0.29	0.18	0	0	0.17	Downstream,Intergenic	Downstream|1119|gene-Gm8241||Gene_gene-Gm8241|pseudogene;Intergenic|Gene_gene-Gm26352-gene-Tpp2;Downstream|32|gene-Gm26352||Gene_gene-Gm26352|pseudogene
NC_000067.7-44142242	13.2433155414416	3.56293323090451	22.9236978519787	6.4339397811727	2.68570243306711	2.57159742627054e-07	5.50263450509695e-05	up	5	3	3	26	16	28	0.28	0.17	0.18	1.36	0.89	1.59	Upstream,Downstream,Intergenic	Upstream|592|rna-XM_011238616.3||Tex30|mRNA;Upstream|641|rna-NM_001356296.1||Tex30|mRNA;Upstream|592|rna-XM_006496315.5||Tex30|mRNA;Upstream|641|rna-NM_001356297.1||Tex30|mRNA;Downstream|818|rna-XR_003946583.2||Poglut2|mRNA;Upstream|641|rna-NM_029368.2||Tex30|mRNA;Upstream|592|rna-XM_036154146.1||Tex30|mRNA;Intergenic|gene-Tex30-gene-Poglut2;Upstream|592|rna-XM_011238615.3||Tex30|mRNA
NC_000067.7-44182127	7.98935984490084	12.082754877642	3.89596481215968	0.322440110025636	-1.63289687541427	0.0100083455153504	0.14431380071248	down	8	12	17	5	4	3	0.45	0.69	0.99	0.26	0.22	0.17	Upstream,Gene	Upstream|1957|rna-XM_006495890.4||Ercc5|mRNA;Gene|Bivm|mRNA;Upstream|1957|rna-XM_036163693.1||Ercc5|mRNA;Upstream|1957|rna-XM_030253066.2||Ercc5|mRNA
NC_000067.7-44237879	4.71599358220187	1.30675870708984	8.1252284573139	6.21784910498803	2.63641560572257	0.00334820295163216	0.0710848861045995	up	1	1	2	11	6	8	0.06	0.06	0.12	0.57	0.33	0.45	Intergenic,Downstream	Intergenic|gene-Ercc5-gene-Mettl21e;Downstream|772|rna-XM_036152247.1||Mettl21e|mRNA
NC_000067.7-44589440	3.72253605958283	6.77146360105614	0.673608518109514	0.099477536585215	-3.32948540799692	0.00754595808702622	0.120342877440774	down	10	9	2	0	1	1	0.57	0.52	0.12	0	0.06	0.06	Upstream,Gene,Intron	Upstream|1619|rna-XM_011238599.3||Gulp1|mRNA;Upstream|1100|rna-XM_006496277.4||Gulp1|mRNA;Gene|Gm39635|;Upstream|1391|rna-NM_028450.3||Gulp1|mRNA;Upstream|1100|rna-XM_006496276.4||Gulp1|mRNA;Upstream|1100|rna-XM_006496278.4||Gulp1|mRNA;Intron|intron_2_RETAINED-RETAINED|rna-XR_865406.2||exon-XR_865406.2-1|;Intron|intron_2_RETAINED-RETAINED|rna-XR_865405.2||exon-XR_865405.2-1|
NC_000067.7-44761320	3.88458910849164	6.16890700914519	1.60027120783809	0.259409196064351	-1.94669847080557	0.0447009364283288	0.346252093018217	down	7	6	6	3	1	1	0.4	0.35	0.35	0.16	0.06	0.06	Intron	Intron|intron_3_RETAINED-RETAINED|rna-XM_006496277.4||Gulp1|mRNA;Intron|intron_3_RETAINED-RETAINED|rna-XM_006496278.4||Gulp1|mRNA;Intron|intron_3_RETAINED-RETAINED|rna-XM_006496276.4||Gulp1|mRNA;Intron|intron_3_RETAINED-RETAINED|rna-XM_011238599.3||Gulp1|mRNA;Intron|intron_3_RETAINED-RETAINED|rna-NM_028450.3||Gulp1|mRNA
NC_000067.7-44790541	47.0696224980185	29.3181335745193	64.8211114215177	2.21095627580653	1.14467049448891	2.33450769225216e-06	0.000321747120026426	up	27	26	37	71	54	73	1.53	1.5	2.16	3.71	3	4.14	Intron	Intron|intron_4_RETAINED-RETAINED|rna-XM_006496276.4||Gulp1|mRNA;Intron|intron_4_RETAINED-RETAINED|rna-NM_028450.3||Gulp1|mRNA;Intron|intron_4_RETAINED-RETAINED|rna-XM_006496277.4||Gulp1|mRNA;Intron|intron_4_RETAINED-RETAINED|rna-XM_011238599.3||Gulp1|mRNA;Intron|intron_4_RETAINED-RETAINED|rna-XM_006496278.4||Gulp1|mRNA
NC_000067.7-44804521	23.4535625095343	13.3442517690978	33.5628732499707	2.51515587615745	1.33064781346647	0.000120303951308251	0.00674680670035635	up	9	19	13	38	38	27	0.51	1.09	0.76	1.98	2.11	1.53	Intron	Intron|intron_5_RETAINED-RETAINED|rna-XM_011238599.3||Gulp1|mRNA;Intron|intron_5_RETAINED-RETAINED|rna-XM_006496278.4||Gulp1|mRNA;Intron|intron_5_RETAINED-RETAINED|rna-NM_028450.3||Gulp1|mRNA;Intron|intron_5_RETAINED-RETAINED|rna-XM_006496276.4||Gulp1|mRNA;Intron|intron_5_RETAINED-RETAINED|rna-XM_006496277.4||Gulp1|mRNA
NC_000067.7-45065932	6.73423252888325	3.26657765450026	10.2018874032662	3.12311185659751	1.6429842414906	0.0175211178513035	0.202311493293063	up	4	0	6	9	10	12	0.23	0	0.35	0.47	0.56	0.68	Intergenic	Intergenic|Gene_gene-Gm3496-Gene_gene-Gm5268
NC_000067.7-45365014	53.4079722901194	32.1827447494692	74.6331998307697	2.31904396010227	1.21353016816004	9.80457095127126e-08	2.53289397057381e-05	up	30	37	32	85	82	62	1.7	2.13	1.87	4.44	4.55	3.52	Exon	Exon|exon_7_51_RETAINED|rna-NM_009930.2||Col3a1|mRNA
NC_000067.7-45374902	42.355699860781	25.467664856047	59.243734865515	2.3262334886368	1.21799591022152	9.45484597298655e-05	0.00565464383142894	up	15	29	34	51	61	68	0.85	1.67	1.99	2.66	3.39	3.86	SpliceSiteDonor	SpliceSiteDonor|intron_28_RETAINED-RETAINED|rna-NM_009930.2||Col3a1|mRNA
NC_000067.7-45415576	12.0745315729816	6.14563787487947	18.0034252710837	2.92946405851107	1.55063674968099	0.00199706398115408	0.0501819636973199	up	10	4	5	18	20	17	0.57	0.23	0.29	0.94	1.11	0.96	Intron	Intron|intron_53_RETAINED-RETAINED|rna-NM_007737.2||Col5a2|mRNA
NC_000067.7-45424211	3.41429759117271	1.28873140559969	5.53986377674572	4.29869540904672	2.10389888947317	0.0438951474613931	0.34340618051761	up	3	0	1	6	7	4	0.17	0	0.06	0.31	0.39	0.23	Exon	Exon|exon_46_54_RETAINED|rna-NM_007737.2||Col5a2|mRNA
NC_000067.7-45541813	5.0536536929305	8.5070361780229	1.60027120783809	0.188111484934346	-2.41034016122026	0.010394467889167	0.147121222959613	down	4	9	13	3	1	1	0.23	0.52	0.76	0.16	0.06	0.06	Intron	Intron|intron_1_RETAINED-RETAINED|rna-NM_007737.2||Col5a2|mRNA
NC_000067.7-45699819	12.7494399489978	18.4119809136579	7.08689898433773	0.384906926504616	-1.37741846181617	0.0366779290571405	0.313014462020948	down	29	17	11	12	4	6	1.64	0.98	0.64	0.63	0.22	0.34	Intergenic	Intergenic|Gene_gene-Gm8304-Gene_rna-XR_865408.1
NC_000067.7-45772922	15.015225701492	22.148668873791	7.88178252919297	0.355858068676969	-1.4906261470796	0.000766215475489292	0.0257896312877436	down	21	19	28	7	9	8	1.19	1.09	1.64	0.37	0.5	0.45	Exon,Gene	Exon|exon_1_5_RETAINED|rna-XR_865410.1||exon-XR_865410.1-1|;Exon|exon_1_5_RETAINED|rna-XR_865412.1||exon-XR_865412.1-1|;Gene|Gm39637|
NC_000067.7-45780285	12.8214398899144	19.1545394349806	6.48834034484828	0.338736432002071	-1.56176493403073	0.00132726137209232	0.0378854220007781	down	24	15	20	8	8	4	1.36	0.86	1.17	0.42	0.44	0.23	Intergenic	Intergenic|Gene_rna-XR_865410.1-Gene_rna-XR_003947815.1
NC_000067.7-45907919	4.70085420370016	7.76741768631241	1.63429072108791	0.210403352451076	-2.24877040296622	0.0487254375885319	0.362983371553013	down	7	14	3	2	1	2	0.4	0.81	0.18	0.1	0.06	0.11	Intergenic	Intergenic|Gene_gene-Gm5526-Gene_gene-Gm5269
NC_000067.7-46170702	84.1933853633993	55.8420895961401	112.544681130659	2.01540955835646	1.01107304360168	3.05786488988858e-08	9.91997184657571e-06	up	62	57	53	119	112	113	3.52	3.28	3.1	6.21	6.22	6.41	Intron	Intron|intron_15_SKIPPED-SKIPPED|rna-XR_003954985.2||Dnah7b|mRNA;Intron|intron_15_SKIPPED-SKIPPED|rna-XM_006495930.5||Dnah7b|mRNA;Intron|intron_15_SKIPPED-SKIPPED|rna-XM_006495913.5||Dnah7b|mRNA;Intron|intron_13_SKIPPED-SKIPPED|rna-XM_030253647.2||Dnah7b|mRNA;Intron|intron_15_SKIPPED-SKIPPED|rna-XR_003954980.2||Dnah7b|mRNA;Intron|intron_15_SKIPPED-SKIPPED|rna-XM_006495931.5||Dnah7b|mRNA;Intron|in…
NC_000067.7-46219658	7.95568019660825	11.9473565545572	3.96400383865931	0.331789197096264	-1.59166118131622	0.0163840658607562	0.194998653024271	down	18	13	6	3	4	5	1.02	0.75	0.35	0.16	0.22	0.28	Intron	Intron|intron_21_SKIPPED-SKIPPED|rna-XM_006495916.5||Dnah7b|mRNA;Intron|intron_21_SKIPPED-SKIPPED|rna-XM_036164345.1||Dnah7b|mRNA;Intron|intron_21_SKIPPED-SKIPPED|rna-XM_006495929.5||Dnah7b|mRNA;Intron|intron_20_SKIPPED-SKIPPED|rna-XM_030253646.2||Dnah7b|mRNA;Intron|intron_21_SKIPPED-SKIPPED|rna-XR_373250.5||Dnah7b|mRNA;Intron|intron_21_SKIPPED-SKIPPED|rna-XM_006495925.5||Dnah7b|mRNA;Intron|intro…
NC_000067.7-46381574	18.7093565140854	25.7116021046955	11.7071109234753	0.455324054712924	-1.13503441611814	0.00378554921981427	0.0771445791408931	down	26	22	31	13	16	7	1.47	1.27	1.81	0.68	0.89	0.4	Intron	Intron|intron_37_SKIPPED-SKIPPED|rna-XM_006495927.3||Dnah7b|mRNA;Intron|intron_58_SKIPPED-SKIPPED|rna-XM_006495916.5||Dnah7b|mRNA;Intron|intron_55_SKIPPED-SKIPPED|rna-XM_006495920.2||Dnah7b|mRNA;Intron|intron_53_SKIPPED-SKIPPED|rna-XM_011238492.4||Dnah7b|mRNA;Intron|intron_58_SKIPPED-SKIPPED|rna-XM_006495914.5||Dnah7b|mRNA;Intron|intron_58_SKIPPED-SKIPPED|rna-XM_006495913.5||Dnah7b|mRNA;Intron|in…
NC_000067.7-46669665	48.6423444133835	73.2328085969385	24.0518802298285	0.328430394663765	-1.60634044706045	2.41063059420001e-08	8.15172165902294e-06	down	60	86	79	22	19	32	3.4	4.95	4.62	1.15	1.05	1.82	Intron	Intron|intron_30_SKIPPED-RETAINED|rna-XM_011238631.4||Dnah7c|mRNA;Intron|intron_1_ALTTENATIVE_PROMOMOTER-RETAINED|rna-XM_006496387.5||Dnah7c|mRNA;Intron|intron_29_SKIPPED-RETAINED|rna-NM_001310335.1||Dnah7c|mRNA
NC_000067.7-46839113	18.5448297395373	12.0456749243957	25.043984554679	2.07908520791628	1.05594888591114	0.042916279142521	0.339127015580634	up	5	22	10	22	22	32	0.28	1.27	0.58	1.15	1.22	1.82	Intron	Intron|intron_36_RETAINED-RETAINED|rna-XM_006496387.5||Dnah7c|mRNA;Intron|intron_65_RETAINED-RETAINED|rna-XM_011238631.4||Dnah7c|mRNA;Intron|intron_64_RETAINED-RETAINED|rna-NM_001310335.1||Dnah7c|mRNA
NC_000067.7-46927077	65.6529291236173	43.5688411478713	87.7370170993633	2.01375604188293	1.00988891746391	8.69877897221049e-07	0.000147032772453592	up	40	50	44	94	79	95	2.27	2.88	2.57	4.91	4.39	5.39	Intron	Intron|intron_1_ALTTENATIVE_PROMOMOTER-RETAINED|rna-XM_006495932.3||Slc39a10|mRNA;Intron|intron_2_SKIPPED-RETAINED|rna-NM_001356417.1||Slc39a10|mRNA;Intron|intron_2_SKIPPED-SKIPPED|rna-XM_036164377.1||Slc39a10|mRNA
NC_000067.7-47225372	10.1280793022465	13.6265454238901	6.62961318060297	0.486521930127641	-1.03942325848668	0.0498082045496459	0.368294391982754	down	17	12	13	6	2	12	0.96	0.69	0.76	0.31	0.11	0.68	Intergenic	Intergenic|gene-Slc39a10-Gene_rna-XR_865414.3
NC_000067.7-47326674	2.26580382048195	4.20090619934707	0.330701441616836	0.0787214534017056	-3.66709933296855	0.0177057614968727	0.203318256394327	down	7	3	3	0	1	0	0.4	0.17	0.18	0	0.06	0	Intron,Gene	Intron|intron_3_RETAINED-RETAINED|rna-XR_865414.3||exon-XR_865414.3-1|;Gene|Gm39638|
NC_000067.7-47528161	11.2207619721339	16.6364003610272	5.80512358324063	0.348941084445157	-1.5189446239364	0.00393088652838492	0.0790384648829479	down	11	19	21	9	5	4	0.62	1.09	1.23	0.47	0.28	0.23	Intergenic	Intergenic|Gene_gene-Gm18117-Gene_gene-Gm8337
NC_000067.7-47559512	35.4670547133503	16.863586761083	54.0705226656177	3.20634770239977	1.68093088255051	3.54903232699246e-07	7.14285254082201e-05	up	18	21	13	49	69	47	1.02	1.21	0.76	2.56	3.83	2.67	Intergenic	Intergenic|Gene_gene-Gm18117-Gene_gene-Gm8337
NC_000067.7-47734677	21.7531996589558	12.9757869867329	30.5306123311786	2.35289099323183	1.23443448368727	0.000670270294381572	0.0235945276192235	up	16	12	12	31	25	37	0.91	0.69	0.7	1.62	1.39	2.1	Intergenic	Intergenic|Gene_gene-Gm8337-Gene_gene-Gm19206
NC_000067.7-47830150	67.4475316436162	44.5752788986787	90.3197843885538	2.0262303819535	1.01879821757729	4.82062080009409e-07	9.12151514767115e-05	up	35	57	45	98	81	97	1.99	3.28	2.63	5.12	4.5	5.5	Intergenic	Intergenic|Gene_gene-Gm8337-Gene_gene-Gm19206
NC_000067.7-47913207	4.09850837263552	1.31954417580442	6.87747256946662	5.21200630912865	2.38183883028807	0.0123779945200179	0.164274895503298	up	0	1	3	7	7	7	0	0.06	0.18	0.37	0.39	0.4	Intergenic	Intergenic|Gene_gene-Gm8337-Gene_gene-Gm19206
NC_000067.7-48023708	13.7210320968974	8.44835066722558	18.9937135265692	2.2482155718575	1.16878037610103	0.0110495636689089	0.152982992736799	up	8	10	8	22	12	24	0.45	0.58	0.47	1.15	0.67	1.36	Intergenic	Intergenic|Gene_gene-Gm19206-Gene_gene-Gm5974
NC_000067.7-48095508	5.39822439070525	2.28468549085596	8.51176329055453	3.72557331178462	1.89746245253449	0.0163094877096635	0.194533813049399	up	0	5	2	9	8	9	0	0.29	0.12	0.47	0.44	0.51	Intergenic	Intergenic|Gene_gene-Gm19206-Gene_gene-Gm5974
NC_000067.7-48543745	8.19107497751173	4.91329017691366	11.4688597781098	2.33425247952973	1.22296061557205	0.0436300497410198	0.342537319607912	up	2	5	8	11	13	11	0.11	0.29	0.47	0.57	0.72	0.62	Intergenic	Intergenic|Gene_gene-Gm23240-Gene_gene-Gm8354
NC_000067.7-48823699	7.48521435348641	11.7044446561747	3.26598405079812	0.279037933600305	-1.84146683341716	0.0051948531406302	0.094883702133858	down	14	8	14	3	5	2	0.79	0.46	0.82	0.16	0.28	0.11	Transcript	Transcript|gene-Gm19124||Gene_gene-Gm19124|pseudogene
NC_000067.7-49679539	9.73028178783136	4.60184732863139	14.8587162470313	3.22885901811314	1.69102444983719	0.00549522781303042	0.0982846614569082	up	1	4	9	10	19	16	0.06	0.23	0.53	0.52	1.05	0.91	Intergenic	Intergenic|Gene_gene-Gm3605-Gene_gene-Gm8384
NC_000067.7-49826416	14.5806139914471	21.0848220650836	8.07640591781053	0.383043589027247	-1.38441951972088	0.00218938176884362	0.0534540938321189	down	24	23	18	11	10	4	1.36	1.32	1.05	0.57	0.56	0.23	Intergenic	Intergenic|Gene_gene-Gm3605-Gene_gene-Gm8384
NC_000067.7-49921076	9.65236113232461	5.82204778433132	13.4826744803179	2.31579591576067	1.21150811848548	0.0315551022006956	0.28670971005986	up	7	8	3	13	11	17	0.4	0.46	0.18	0.68	0.61	0.96	Intergenic	Intergenic|Gene_gene-Gm3605-Gene_gene-Gm8384
NC_000067.7-50098685	8.96812744881164	5.53553764702951	12.4007172505938	2.24020105025359	1.16362821495598	0.0433205393235324	0.341191601406238	up	7	2	8	16	7	15	0.4	0.12	0.47	0.84	0.39	0.85	Intergenic,Downstream	Intergenic|Gene_gene-Gm8384-Gene_gene-Gm8391;Downstream|1039|gene-Gm8384||Gene_gene-Gm8384|pseudogene
NC_000067.7-50122222	32.1084245762731	21.1458093790444	43.0710397735017	2.03685936071027	1.026346369793	0.000503504000873585	0.0192247585466991	up	21	20	24	35	54	42	1.19	1.15	1.4	1.83	3	2.38	Intergenic	Intergenic|Gene_gene-Gm8384-Gene_gene-Gm8391
NC_000067.7-50244794	11.9060204598034	7.17764656311604	16.6343943564907	2.31752764784635	1.21258655014439	0.0137761548970087	0.175467273595527	up	3	11	8	19	17	15	0.17	0.63	0.47	0.99	0.94	0.85	Intergenic	Intergenic|Gene_gene-Gm8391-Gene_rna-XR_865416.1
NC_000067.7-50326003	13.1982777011197	18.8820912192907	7.51446418294861	0.397967793698164	-1.329276412239	0.00492861850597866	0.0918961972504532	down	17	19	22	7	11	5	0.96	1.09	1.29	0.37	0.61	0.28	Intergenic	Intergenic|Gene_gene-Gm8391-Gene_rna-XR_865416.1
NC_000067.7-50552923	27.8980852759105	17.4858342311988	38.3103363206222	2.19093557756984	1.13154706384117	0.000360419792460998	0.0151460067362643	up	23	18	13	41	34	42	1.3	1.04	0.76	2.14	1.89	2.38	Intergenic	Intergenic|Gene_rna-XR_865416.1-Gene_gene-Gm20118
NC_000067.7-50693939	8.47490333397486	5.18867842221563	11.7611282457341	2.26669053055555	1.18058743452399	0.0484020937666329	0.36178965948341	up	7	4	5	15	6	15	0.4	0.23	0.29	0.78	0.33	0.85	Intergenic	Intergenic|Gene_gene-Gm20118-Gene_rna-XR_373393.1
NC_000067.7-50967262	1.66701153864888	0	3.33402307729775	Inf	Inf	0.0153469917952045	0.187712546567124	up	0	0	0	1	5	4	0	0	0	0.05	0.28	0.23	Exon	Exon|exon_3_11_ALTTENATIVE_3SS|rna-XM_036152485.1||Tmeff2|mRNA;Exon|exon_1_10_ALTTENATIVE_3SS|rna-NM_019790.4||Tmeff2|mRNA;Exon|exon_3_12_ALTTENATIVE_3SS|rna-XM_030255650.2||Tmeff2|mRNA
NC_000067.7-50967277	1.66701153864888	0	3.33402307729775	Inf	Inf	0.0153469917952045	0.187712546567124	up	0	0	0	1	5	4	0	0	0	0.05	0.28	0.23	Exon	Exon|exon_3_11_ALTTENATIVE_3SS|rna-XM_036152485.1||Tmeff2|mRNA;Exon|exon_1_10_ALTTENATIVE_3SS|rna-NM_019790.4||Tmeff2|mRNA;Exon|exon_3_12_ALTTENATIVE_3SS|rna-XM_030255650.2||Tmeff2|mRNA
NC_000067.7-51136644	22.5875360030027	34.4818792857545	10.6931927202508	0.310110496926091	-1.68914573434505	3.71224006033025e-06	0.000465070424577883	down	33	35	38	14	12	7	1.87	2.01	2.22	0.73	0.67	0.4	Intron	Intron|intron_7_RETAINED-RETAINED|rna-XM_030255650.2||Tmeff2|mRNA;Intron|intron_5_RETAINED-RETAINED|rna-NM_019790.4||Tmeff2|mRNA;Intron|intron_7_RETAINED-RETAINED|rna-XM_036152485.1||Tmeff2|mRNA
NC_000067.7-51279091	3.44420778466872	6.21480705122793	0.673608518109514	0.108387680028847	-3.20572731394644	0.00504700610129812	0.0932568385897549	down	4	5	10	0	1	1	0.23	0.29	0.58	0	0.06	0.06	Gene,Intron	Gene|9330175M20Rik|;Intron|intron_4_RETAINED-RETAINED|rna-NR_045151.2||exon-NR_045151.2-1|
NC_000067.7-51284903	14.2759867973512	24.3008960711743	4.2510775235282	0.174935011082609	-2.51510903913031	3.05587858472458e-07	6.33129584819001e-05	down	29	28	18	5	3	5	1.64	1.61	1.05	0.26	0.17	0.28	Gene,Intron	Gene|9330175M20Rik|;Intron|intron_4_RETAINED-RETAINED|rna-NR_045151.2||exon-NR_045151.2-1|
NC_000067.7-51312844	14.9799216813436	9.39546468078697	20.5643786819002	2.18875589239911	1.13011106257592	0.00983575288643558	0.142905459891153	up	10	13	6	23	21	19	0.57	0.75	0.35	1.2	1.17	1.08	Gene,Intron	Gene|9330175M20Rik|;Intron|intron_2_RETAINED-RETAINED|rna-NR_045151.2||exon-NR_045151.2-1|
NC_000067.7-51372327	39.3641213618798	52.6145065742323	26.1137361495273	0.496321981328176	-1.01065174411915	9.61549041992578e-05	0.00572973813835295	down	52	62	48	19	27	33	2.95	3.57	2.8	0.99	1.5	1.87	Gene,Intron	Gene|9330175M20Rik|;Intron|intron_1_RETAINED-RETAINED|rna-NR_045151.2||exon-NR_045151.2-1|
NC_000067.7-51468915	17.7290764513632	10.0642504194343	25.3939024832921	2.52317871922742	1.33524239744043	0.00105415548408857	0.0323768716152643	up	9	14	8	20	27	30	0.51	0.81	0.47	1.04	1.5	1.7	Intergenic	Intergenic|Gene_rna-NR_045151.2-gene-Nabp1
NC_000067.7-51629431	1.94492404781876	3.58096053239466	0.308887563242859	0.086258298701857	-3.53519292812613	0.0386933243678263	0.321454296573862	down	3	4	4	1	0	0	0.17	0.23	0.23	0.05	0	0	Intron,Gene	Intron|intron_2_RETAINED-RETAINED|rna-NR_151621.1||exon-NR_151621.1-1|;Gene|Gm17767|
NC_000067.7-51661575	12.9127986549121	20.3537725595782	5.47182475024609	0.268835899302172	-1.8952022920124	0.0152191811870403	0.186919792867048	down	34	15	14	8	7	2	1.93	0.86	0.82	0.42	0.39	0.11	Upstream,Intergenic	Upstream|58|rna-XR_373395.1||exon-XR_373395.1-1|;Intergenic|Gene_rna-NR_151621.1-Gene_rna-XR_373396.1;Upstream|58|rna-XR_373396.1||exon-XR_373396.1-1|
NC_000067.7-51663684	13.1628941059713	20.1341297954614	6.19165841648126	0.307520537484414	-1.70124533211838	0.00113767742618223	0.034050640083968	down	27	12	23	7	7	5	1.53	0.69	1.34	0.37	0.39	0.28	Gene,Intron	Gene|Gm31636|;Intron|intron_1_RETAINED-RETAINED|rna-XR_373396.1||exon-XR_373396.1-1|;Intron|intron_1_RETAINED-RETAINED|rna-XR_373395.1||exon-XR_373395.1-1|
NC_000067.7-51664176	46.68319790754	29.9456228774107	63.4207729376694	2.11786454392005	1.08261031923387	6.46527810438822e-05	0.00424164771964798	up	31	24	37	83	51	61	1.76	1.38	2.16	4.33	2.83	3.46	Gene,Intron	Gene|Gm31636|;Intron|intron_1_RETAINED-RETAINED|rna-XR_373396.1||exon-XR_373396.1-1|;Intron|intron_1_RETAINED-RETAINED|rna-XR_373395.1||exon-XR_373395.1-1|
NC_000067.7-51664190	46.5178471867316	29.9456228774107	63.0900714960525	2.106821145592	1.07506784461572	0.000121203452510616	0.00678162166557859	up	31	24	37	83	50	61	1.76	1.38	2.16	4.33	2.78	3.46	Gene,Intron	Gene|Gm31636|;Intron|intron_1_RETAINED-RETAINED|rna-XR_373396.1||exon-XR_373396.1-1|;Intron|intron_1_RETAINED-RETAINED|rna-XR_373395.1||exon-XR_373395.1-1|
NC_000067.7-51686995	2.11848040116368	4.23696080232737	0	0	-Inf	0.00419896529238553	0.0822592686360082	down	3	5	5	0	0	0	0.17	0.29	0.29	0	0	0	Intergenic,Downstream	Intergenic|Gene_rna-XR_373395.1-gene-Myo1b;Downstream|1890|rna-XR_373395.1||exon-XR_373395.1-1|
NC_000067.7-51687007	2.11848040116368	4.23696080232737	0	0	-Inf	0.00419896529238553	0.0822592686360082	down	3	5	5	0	0	0	0.17	0.29	0.29	0	0	0	Intergenic,Downstream	Intergenic|Gene_rna-XR_373395.1-gene-Myo1b;Downstream|1902|rna-XR_373395.1||exon-XR_373395.1-1|
NC_000067.7-51736433	8.56830178684677	4.20614803212264	12.9304555415709	3.07417985359054	1.62020157176024	0.0120804710279356	0.161980653451055	up	6	4	3	17	17	6	0.34	0.23	0.18	0.89	0.94	0.34	Intergenic	Intergenic|Gene_rna-XR_373395.1-gene-Myo1b
NC_000067.7-51778829	8.3538438493019	12.6974587118188	4.01022898678498	0.315829259838604	-1.66278325976081	0.00599728545712014	0.104254700644327	down	13	10	16	2	3	7	0.74	0.58	0.93	0.1	0.17	0.4	Intergenic	Intergenic|Gene_rna-XR_373395.1-gene-Myo1b
NC_000067.7-51880882	16.545551306534	23.662284876283	9.42881773678497	0.398474525435013	-1.3274405995382	0.00152770390197717	0.0419463365533025	down	30	23	20	13	6	10	1.7	1.32	1.17	0.68	0.33	0.57	Intron	Intron|intron_3_RETAINED-RETAINED|rna-XM_006495767.4||Myo1b|mRNA;Intron|intron_3_RETAINED-RETAINED|rna-XM_006495764.4||Myo1b|mRNA;Intron|intron_2_RETAINED-RETAINED|rna-XM_036162635.1||Myo1b|mRNA;Intron|intron_3_RETAINED-RETAINED|rna-XM_030252028.2||Myo1b|mRNA;Intron|intron_3_RETAINED-RETAINED|rna-XM_006495765.4||Myo1b|mRNA;Intron|intron_2_RETAINED-RETAINED|rna-XM_006495769.3||Myo1b|mRNA;Intron|in…
NC_000067.7-51925935	7.66184137618029	11.3814927920752	3.94218996028534	0.346368445010151	-1.52962059178863	0.0163378422283407	0.19473482515927	down	8	17	10	4	3	5	0.45	0.98	0.58	0.21	0.17	0.28	Intron	Intron|intron_1_ALTTENATIVE_3SS-SKIPPED|rna-NM_001290982.1||Myo1b|mRNA;Intron|intron_1_ALTTENATIVE_3SS-SKIPPED|rna-XM_006495765.4||Myo1b|mRNA;Intron|intron_1_ALTTENATIVE_3SS-SKIPPED|rna-XM_006495766.4||Myo1b|mRNA;Intron|intron_1_ALTTENATIVE_3SS-SKIPPED|rna-NM_001161817.2||Myo1b|mRNA;Intron|intron_1_ALTTENATIVE_3SS-SKIPPED|rna-XM_030252028.2||Myo1b|mRNA;Intron|intron_1_ALTTENATIVE_3SS-SKIPPED|rna-…
NC_000067.7-51941924	17.707631871519	30.4783720665245	4.93689167651355	0.161980163039479	-2.62611095114102	4.15683902240594e-06	0.000507049952985841	down	43	21	30	5	3	7	2.44	1.21	1.75	0.26	0.17	0.4	Intron	Intron|intron_1_ALTTENATIVE_3SS-SKIPPED|rna-NM_001290982.1||Myo1b|mRNA;Intron|intron_1_ALTTENATIVE_3SS-SKIPPED|rna-XM_006495766.4||Myo1b|mRNA;Intron|intron_1_ALTTENATIVE_3SS-SKIPPED|rna-NM_001161817.2||Myo1b|mRNA;Intron|intron_1_ALTTENATIVE_3SS-SKIPPED|rna-XM_006495767.4||Myo1b|mRNA;Intron|intron_1_ALTTENATIVE_3SS-SKIPPED|rna-NM_010863.4||Myo1b|mRNA;Intron|intron_1_ALTTENATIVE_3SS-SKIPPED|rna-XM_…
NC_000067.7-51949290	14.2610542891656	20.0783843142762	8.44372426405489	0.420538033931903	-1.24969180954712	0.00568496352306706	0.100432241704775	down	29	16	17	11	8	7	1.64	0.92	0.99	0.57	0.44	0.4	Intron	Intron|intron_1_ALTTENATIVE_3SS-SKIPPED|rna-NM_001290982.1||Myo1b|mRNA;Intron|intron_1_ALTTENATIVE_3SS-SKIPPED|rna-XM_006495766.4||Myo1b|mRNA;Intron|intron_1_ALTTENATIVE_3SS-SKIPPED|rna-NM_001161817.2||Myo1b|mRNA;Intron|intron_1_ALTTENATIVE_3SS-SKIPPED|rna-XM_006495767.4||Myo1b|mRNA;Intron|intron_1_ALTTENATIVE_3SS-SKIPPED|rna-NM_010863.4||Myo1b|mRNA;Intron|intron_1_ALTTENATIVE_3SS-SKIPPED|rna-XM_…
NC_000067.7-52044372	81.6069431970483	51.1832203334261	112.030666060671	2.18881628257976	1.13015086756858	2.92898001314843e-07	6.10955654532692e-05	up	69	47	42	101	120	120	3.91	2.7	2.45	5.27	6.66	6.81	Intron	Intron|intron_2_SKIPPED-SKIPPED|rna-NM_001308266.1||Stat4|mRNA;Intron|intron_2_SKIPPED-RETAINED|rna-XM_006495815.2||Stat4|mRNA
NC_000067.7-52048086	15.8141343298754	6.21774708084007	25.4105215789107	4.08677311066784	2.03096215008708	0.000389731099826254	0.0160077056627945	up	2	8	9	17	34	26	0.11	0.46	0.53	0.89	1.89	1.47	Intron	Intron|intron_2_SKIPPED-SKIPPED|rna-NM_001308266.1||Stat4|mRNA;Intron|intron_2_SKIPPED-RETAINED|rna-XM_006495815.2||Stat4|mRNA;Intron|intron_1_ALTTENATIVE_3SS-SKIPPED|rna-NM_011487.5||Stat4|mRNA;Intron|intron_1_ALTTENATIVE_3SS-RETAINED|rna-XM_006495816.1||Stat4|mRNA
NC_000067.7-52095897	33.6649195339112	22.1080106644838	45.2218284033386	2.04549514154102	1.03245011054153	0.000304788909145536	0.0133777936739278	up	23	21	24	47	41	50	1.3	1.21	1.4	2.45	2.28	2.84	Intron	Intron|intron_4_RETAINED-RETAINED|rna-NM_001308266.1||Stat4|mRNA;Intron|intron_2_RETAINED-RETAINED|rna-XM_006495816.1||Stat4|mRNA;Intron|intron_3_RETAINED-RETAINED|rna-NM_011487.5||Stat4|mRNA;Intron|intron_3_RETAINED-RETAINED|rna-XM_006495815.2||Stat4|mRNA
NC_000067.7-52159779	1.9566919716681	3.57047686684352	0.342907076492678	0.0960395737827102	-3.38022718877756	0.0384586597381241	0.321075745521692	down	5	2	4	0	0	1	0.28	0.12	0.23	0	0	0.06	Intron	Intron|intron_2_ALTTENATIVE_5SS-RETAINED|rna-NM_001205313.1||Stat1|mRNA;Intron|intron_2_ALTTENATIVE_5SS-RETAINED|rna-NM_001357627.1||Stat1|mRNA;Intron|intron_2_ALTTENATIVE_5SS-RETAINED|rna-XM_017319463.3||Stat1|mRNA;Intron|intron_2_ALTTENATIVE_5SS-RETAINED|rna-XR_003954297.2||Stat1|mRNA;Intron|intron_2_ALTTENATIVE_5SS-RETAINED|rna-XM_030252467.2||Stat1|mRNA;Intron|intron_2_ALTTENATIVE_5SS-RETAINE…
NC_000067.7-52172614	78.1565078515511	46.4698940496189	109.843121653483	2.36374805451884	1.2410762707664	8.70707734119789e-11	7.21730400350757e-08	up	49	46	48	112	100	123	2.78	2.65	2.8	5.85	5.55	6.98	Intron,Upstream	Intron|intron_6_RETAINED-RETAINED|rna-XM_030252467.2||Stat1|mRNA;Intron|intron_6_RETAINED-RETAINED|rna-XR_003954297.2||Stat1|mRNA;Intron|intron_6_RETAINED-RETAINED|rna-NM_001357627.1||Stat1|mRNA;Intron|intron_6_RETAINED-RETAINED|rna-XM_036163078.1||Stat1|mRNA;Intron|intron_6_RETAINED-RETAINED|rna-XM_017319464.3||Stat1|mRNA;Intron|intron_6_RETAINED-RETAINED|rna-NM_009283.4||Stat1|mRNA;Intron|intro…
NC_000067.7-52176674	8.3322961176985	12.0706076353761	4.59398460002088	0.380592654387753	-1.39368037768065	0.0307274210620464	0.282769690104942	down	6	17	14	5	3	6	0.34	0.98	0.82	0.26	0.17	0.34	Intron	Intron|intron_9_RETAINED-RETAINED|rna-XM_030252467.2||Stat1|mRNA;Intron|intron_9_RETAINED-RETAINED|rna-XM_036163078.1||Stat1|mRNA;Intron|intron_9_RETAINED-RETAINED|rna-XM_017319464.3||Stat1|mRNA;Intron|intron_9_RETAINED-RETAINED|rna-NM_001357627.1||Stat1|mRNA;Intron|intron_9_RETAINED-RETAINED|rna-NM_001205314.1||Stat1|mRNA;Intron|intron_9_RETAINED-RETAINED|rna-XR_003954297.2||Stat1|mRNA;Intron|in…
NC_000067.7-52186193	6.15609989658459	9.10204913399485	3.21015065917432	0.352684391384449	-1.5035503665021	0.0401255362204183	0.326653319997315	down	7	13	8	5	4	1	0.4	0.75	0.47	0.26	0.22	0.06	Intron	Intron|intron_15_RETAINED-RETAINED|rna-XM_017319464.3||Stat1|mRNA;Intron|intron_15_RETAINED-RETAINED|rna-NM_001205314.1||Stat1|mRNA;Intron|intron_15_RETAINED-RETAINED|rna-XR_003954297.2||Stat1|mRNA;Intron|intron_15_RETAINED-RETAINED|rna-XM_036163078.1||Stat1|mRNA;Intron|intron_15_RETAINED-RETAINED|rna-NM_001357627.1||Stat1|mRNA;Intron|intron_15_RETAINED-RETAINED|rna-NM_001205313.1||Stat1|mRNA;Int…
NC_000067.7-52187952	16.8358597719967	23.4724295321049	10.1992900118885	0.434522127244571	-1.20249844937084	0.0272961033176563	0.262901185140248	down	13	33	26	8	13	10	0.74	1.9	1.52	0.42	0.72	0.57	Intron	Intron|intron_17_ALTTENATIVE_3SS-ALTTENATIVE_5SS|rna-XM_017319464.3||Stat1|mRNA;Intron|intron_17_ALTTENATIVE_3SS-ALTTENATIVE_5SS|rna-NM_001205314.1||Stat1|mRNA;Intron|intron_17_ALTTENATIVE_3SS-ALTTENATIVE_5SS|rna-XR_003954297.2||Stat1|mRNA;Intron|intron_17_ALTTENATIVE_3SS-ALTTENATIVE_5SS|rna-XM_036163078.1||Stat1|mRNA;Intron|intron_17_ALTTENATIVE_3SS-ALTTENATIVE_5SS|rna-XM_017319463.3||Stat1|mRNA…
NC_000067.7-52188701	14.6342819550398	21.8221387536307	7.44642515644897	0.341232600549296	-1.55117261000128	0.000662502348615964	0.0234205906881572	down	20	20	27	9	11	3	1.13	1.15	1.58	0.47	0.61	0.17	Intron	Intron|intron_18_ALTTENATIVE_5SS-RETAINED|rna-XR_003954297.2||Stat1|mRNA;Intron|intron_18_ALTTENATIVE_5SS-RETAINED|rna-XM_036163078.1||Stat1|mRNA;Intron|intron_18_ALTTENATIVE_5SS-RETAINED|rna-NM_001357627.1||Stat1|mRNA;Intron|intron_18_ALTTENATIVE_5SS-RETAINED|rna-XM_030252467.2||Stat1|mRNA;Intron|intron_18_ALTTENATIVE_5SS-RETAINED|rna-NM_009283.4||Stat1|mRNA;Intron|intron_18_ALTTENATIVE_5SS-RETA…
NC_000067.7-52198865	9.6061865346439	14.6113776171465	4.6009954521413	0.314891283539344	-1.66707427189675	0.00322953815887611	0.0693537199293818	down	19	10	16	3	8	3	1.08	0.58	0.93	0.16	0.44	0.17	Gene	Gene|Stat1|mRNA
NC_000067.7-52203591	8.59092871121145	12.9892106818962	4.19264674052669	0.322779177519248	-1.63138058150914	0.00735236061451696	0.11869842484493	down	12	17	11	6	5	2	0.68	0.98	0.64	0.31	0.28	0.11	Exon,Utr3prime,Downstream	Exon|exon_12_12_ALTTENATIVE_5SS|rna-XM_017316236.2||Gls|mRNA;Utr3prime|exon_18_18_ALTTENATIVE_5SS|rna-NM_001081081.2||Gls|mRNA;Exon|exon_18_18_ALTTENATIVE_5SS|rna-NM_001081081.2||Gls|mRNA;Downstream|98|rna-XM_006495702.3||Gls|mRNA;Downstream|98|rna-XM_036160625.1||Gls|mRNA;Utr3prime|exon_12_12_ALTTENATIVE_5SS|rna-XM_017316236.2||Gls|mRNA
NC_000067.7-52282388	51.793915434976	32.1867101293474	71.4011207406046	2.2183416836846	1.1494815960641	7.19407935310125e-07	0.000126251985885711	up	35	28	36	72	74	72	1.99	1.61	2.1	3.76	4.11	4.08	Intergenic	Intergenic|gene-Gls-Gene_rna-XR_373398.1
NC_000067.7-52327678	2.45140325568126	4.90280651136252	0	0	-Inf	0.00169881443675658	0.0449037931704733	down	4	3	8	0	0	0	0.23	0.17	0.47	0	0	0	Transcript	Transcript|gene-Gm5975||Gene_gene-Gm5975|pseudogene
NC_000067.7-52327831	10.2683359726898	16.893761304839	3.64291064054061	0.215636445597059	-2.21332706040308	9.41756748236709e-05	0.00563718698060893	down	18	17	17	2	5	4	1.02	0.98	0.99	0.1	0.28	0.23	Transcript	Transcript|gene-Gm5975||Gene_gene-Gm5975|pseudogene
NC_000067.7-52518099	2.6103136778203	0.648456633993699	4.5721707216469	7.05085040689294	2.81779727223725	0.0297872692030131	0.27774029144106	up	0	2	0	6	2	6	0	0.12	0	0.31	0.11	0.34	Intron	Intron|intron_4_RETAINED-RETAINED|rna-XM_030252048.2||Nab1|mRNA;Intron|intron_4_RETAINED-RETAINED|rna-XM_006495770.4||Nab1|mRNA;Intron|intron_4_RETAINED-RETAINED|rna-XM_006495771.4||Nab1|mRNA;Intron|intron_4_RETAINED-RETAINED|rna-NM_008667.3||Nab1|mRNA
NC_000067.7-52539701	1.31930034040713	0	2.63860068081426	Inf	Inf	0.0385117941028472	0.32115226130777	up	0	0	0	2	3	3	0	0	0	0.1	0.17	0.17	Upstream,Intergenic	Upstream|22|rna-XM_006495770.4||Nab1|mRNA;Intergenic|gene-Nab1-Gene_gene-Gm5976;Upstream|94|rna-NM_008667.3||Nab1|mRNA;Upstream|67|rna-XM_006495771.4||Nab1|mRNA;Upstream|22|rna-XM_030252048.2||Nab1|mRNA
NC_000067.7-52540914	3.87922867791391	6.1485779044916	1.60987945133623	0.261829560646893	-1.93330010764563	0.0447636713255583	0.346491042814227	down	8	7	4	2	3	0	0.45	0.4	0.23	0.1	0.17	0	Upstream,Intergenic,Downstream	Upstream|1235|rna-XM_006495770.4||Nab1|mRNA;Upstream|1307|rna-NM_008667.3||Nab1|mRNA;Intergenic|gene-Nab1-Gene_gene-Gm5976;Downstream|1274|gene-Gm5976||Gene_gene-Gm5976|pseudogene;Upstream|1280|rna-XM_006495771.4||Nab1|mRNA;Upstream|1235|rna-XM_030252048.2||Nab1|mRNA
NC_000067.7-52599574	16.0207497860107	9.76789484303	22.2736047289914	2.28028711272266	1.18921548668077	0.0467883948631249	0.354850585842314	up	8	11	11	12	24	31	0.45	0.63	0.64	0.63	1.33	1.76	Intron,Gene	Intron|intron_4_RETAINED-RETAINED|rna-NR_169309.2||exon-NR_169309.2-1|;Gene|Gm53065|
NC_000067.7-52619813	16.8258307036407	26.1712167375826	7.48044466969879	0.28582716442666	-1.80678506116426	0.00397557335062058	0.0795741979528554	down	39	27	15	8	11	4	2.21	1.55	0.88	0.42	0.61	0.23	Upstream,Gene,Intron	Upstream|362|rna-NR_151614.1||exon-NR_151614.1-1|;Gene|Gm53065|;Intron|intron_5_RETAINED-RETAINED|rna-NR_169309.2||exon-NR_169309.2-1|
NC_000067.7-52672798	9.87364973157059	13.9107537580284	5.83654570511274	0.419570772845019	-1.25301391110981	0.0457964671378214	0.351333469093161	down	16	20	7	7	8	3	0.91	1.15	0.41	0.37	0.44	0.17	Intron	Intron|intron_1_ALTTENATIVE_3SS-RETAINED|rna-NM_001142647.1||Nemp2|mRNA;Intron|intron_1_ALTTENATIVE_3SS-RETAINED|rna-NR_024590.1||Nemp2|mRNA;Intron|intron_1_ALTTENATIVE_3SS-RETAINED|rna-XR_003954987.1||Nemp2|mRNA
NC_000067.7-52731801	5.50347194113434	8.45819610632802	2.54874777594065	0.301334675136439	-1.73056139882521	0.0286533587554999	0.270979405330812	down	9	7	10	5	2	1	0.51	0.4	0.58	0.26	0.11	0.06	Intron	Intron|intron_2_RETAINED-RETAINED|rna-NM_001357464.1||Mfsd6|mRNA;Intron|intron_2_RETAINED-RETAINED|rna-NM_178081.4||Mfsd6|mRNA;Intron|intron_2_RETAINED-RETAINED|rna-XM_006496374.5||Mfsd6|mRNA;Intron|intron_2_RETAINED-RETAINED|rna-XM_036154719.1||Mfsd6|mRNA;Intron|intron_2_RETAINED-RETAINED|rna-NM_133829.2||Mfsd6|mRNA
NC_000067.7-52753421	12.1878278659521	19.7380433751353	4.63761235676883	0.234958058842397	-2.08952484320464	0.00304436665964327	0.0667261418335764	down	22	29	10	3	5	6	1.25	1.67	0.58	0.16	0.28	0.34	Intron	Intron|intron_1_ALTTENATIVE_3SS-RETAINED|rna-NM_001357464.1||Mfsd6|mRNA;Intron|intron_1_ALTTENATIVE_PROMOMOTER-RETAINED|rna-XM_006496374.5||Mfsd6|mRNA;Intron|intron_1_ALTTENATIVE_3SS-RETAINED|rna-NM_133829.2||Mfsd6|mRNA;Intron|intron_1_ALTTENATIVE_PROMOMOTER-RETAINED|rna-XM_036154719.1||Mfsd6|mRNA;Intron|intron_1_ALTTENATIVE_3SS-RETAINED|rna-NM_178081.4||Mfsd6|mRNA
NC_000067.7-52758465	2.46713536978646	4.59136366308025	0.342907076492678	0.0746852355107565	-3.74303312428006	0.0486936487535475	0.362871676358739	down	3	2	9	0	0	1	0.17	0.12	0.53	0	0	0.06	Intron	Intron|intron_1_ALTTENATIVE_3SS-RETAINED|rna-NM_001357464.1||Mfsd6|mRNA;Intron|intron_1_ALTTENATIVE_PROMOMOTER-RETAINED|rna-XM_006496374.5||Mfsd6|mRNA;Intron|intron_1_ALTTENATIVE_3SS-RETAINED|rna-NM_133829.2||Mfsd6|mRNA;Intron|intron_1_ALTTENATIVE_PROMOMOTER-RETAINED|rna-XM_036154719.1||Mfsd6|mRNA;Intron|intron_1_ALTTENATIVE_3SS-RETAINED|rna-NM_178081.4||Mfsd6|mRNA
NC_000067.7-52992229	3.27171656105397	0.648456633993699	5.89497648811424	9.09077982872718	3.18440405754162	0.0069295016929388	0.114209471763333	up	0	2	0	6	6	6	0	0.12	0	0.31	0.33	0.34	Intron,Upstream	Intron|intron_3_SKIPPED-RETAINED|rna-NM_001368276.1||1700019D03Rik|mRNA;Intron|intron_2_SKIPPED-RETAINED|rna-NM_001368274.1||1700019D03Rik|mRNA;Upstream|230|rna-NM_144953.3||1700019D03Rik|mRNA;Intron|intron_1_ALTTENATIVE_PROMOMOTER-RETAINED|rna-NM_001368280.1||1700019D03Rik|mRNA;Intron|intron_1_ALTTENATIVE_PROMOMOTER-RETAINED|rna-NM_001368277.1||1700019D03Rik|mRNA;Intron|intron_1_ALTTENATIVE_PROM…
NC_000067.7-52992393	34.9261950168626	11.4749564529555	58.3774335807697	5.08737735259414	2.34692210904727	3.45190000942154e-09	1.61869796924531e-06	up	6	8	21	52	73	53	0.34	0.46	1.23	2.72	4.05	3.01	Intron,Upstream,Exon,Utr5prime	Intron|intron_3_SKIPPED-RETAINED|rna-NM_001368276.1||1700019D03Rik|mRNA;Intron|intron_2_SKIPPED-RETAINED|rna-NM_001368274.1||1700019D03Rik|mRNA;Upstream|394|rna-NM_144953.3||1700019D03Rik|mRNA;Intron|intron_1_ALTTENATIVE_PROMOMOTER-RETAINED|rna-NM_001368277.1||1700019D03Rik|mRNA;Intron|intron_1_ALTTENATIVE_PROMOMOTER-RETAINED|rna-NM_001368279.1||1700019D03Rik|mRNA;Intron|intron_1_ALTTENATIVE_PROM…
NC_000067.7-53115959	24.2413251967745	33.2784296786473	15.2042207149017	0.456879151502071	-1.13011548449427	0.0325691791107577	0.292004314955395	down	31	22	49	11	16	19	1.76	1.27	2.86	0.57	0.89	1.08	Intergenic	Intergenic|gene-Mstn-Gene_gene-Gm24349
NC_000067.7-53226868	11.8954136541385	17.8792317245442	5.91159558373281	0.330640358311231	-1.59666526262906	0.00151383367764272	0.041702700591782	down	17	20	18	3	13	2	0.96	1.15	1.05	0.16	0.72	0.11	Upstream,Exon,Utr3prime,Downstream	Upstream|92|rna-NM_001368200.1||1700019A02Rik|mRNA;Upstream|92|rna-NM_027070.2||1700019A02Rik|mRNA;Exon|exon_1_9_ALTTENATIVE_3SS|rna-XR_865288.2||1700019A02Rik|mRNA;Exon|exon_1_10_ALTTENATIVE_3SS|rna-XM_036153462.1||1700019A02Rik|mRNA;Exon|exon_14_14_ALTTENATIVE_5SS|rna-XM_006495942.5||Pms1|mRNA;Utr3prime|exon_14_14_ALTTENATIVE_5SS|rna-XM_036164395.1||Pms1|mRNA;Exon|exon_1_8_ALTTENATIVE_3SS|rna-X…
NC_000067.7-53321344	1.95292015369859	3.56293323090451	0.342907076492678	0.0962429139896134	-3.37717586547852	0.0385335275602654	0.321217648790034	down	5	3	3	0	0	1	0.28	0.17	0.18	0	0	0.06	Intron	Intron|intron_3_SKIPPED-RETAINED|rna-XM_011238497.4||Pms1|mRNA;Intron|intron_2_SKIPPED-RETAINED|rna-XM_006495939.5||Pms1|mRNA;Intron|intron_2_SKIPPED-RETAINED|rna-XM_036164396.1||Pms1|mRNA;Intron|intron_1_ALTTENATIVE_PROMOMOTER-RETAINED|rna-XM_006495941.5||Pms1|mRNA;Intron|intron_1_ALTTENATIVE_3SS-RETAINED|rna-NM_153556.2||Pms1|mRNA;Intron|intron_1_ALTTENATIVE_3SS-RETAINED|rna-XM_006495943.5||Pms…
NC_000067.7-53352325	2.12810969783097	3.9255179540451	0.330701441616836	0.0842440272820713	-3.56928178378866	0.0258883419052181	0.254676511716386	down	2	4	6	0	1	0	0.11	0.23	0.35	0	0.06	0	SpliceSiteDonor,Upstream	SpliceSiteDonor|intron_1_ALTTENATIVE_3SS-RETAINED|rna-NM_001285839.1||Osgepl1|mRNA;Upstream|147|rna-XM_030243109.2||Osgepl1|mRNA;SpliceSiteDonor|intron_1_ALTTENATIVE_3SS-RETAINED|rna-NR_104360.1||Osgepl1|mRNA;SpliceSiteDonor|intron_1_ALTTENATIVE_3SS-RETAINED|rna-XM_006496290.5||Osgepl1|mRNA;Upstream|458|rna-NR_151661.1||Osgepl1|mRNA;Upstream|458|rna-NM_001285839.1||Osgepl1|mRNA;Upstream|458|rna-N…
NC_000067.7-53357192	13.1853083012292	7.1386519305236	19.2319646719347	2.69406112794242	1.42978258575897	0.00247253916449065	0.0579528361127676	up	9	6	7	24	15	20	0.51	0.35	0.41	1.25	0.83	1.13	SpliceSiteDonor,Intron	SpliceSiteDonor|intron_3_ALTTENATIVE_3SS-RETAINED|rna-NR_104360.1||Osgepl1|mRNA;SpliceSiteDonor|intron_3_ALTTENATIVE_3SS-RETAINED|rna-NR_151661.1||Osgepl1|mRNA;SpliceSiteDonor|intron_3_ALTTENATIVE_3SS-RETAINED|rna-XM_006496290.5||Osgepl1|mRNA;SpliceSiteDonor|intron_3_ALTTENATIVE_3SS-RETAINED|rna-NR_104361.1||Osgepl1|mRNA;SpliceSiteDonor|intron_3_ALTTENATIVE_3SS-RETAINED|rna-NM_001285839.1||Osgepl…
NC_000067.7-53391137	7.86679872184323	13.0583798582447	2.67521758544179	0.204865964574674	-2.28724777290009	0.00801267910211064	0.125214710767588	down	6	18	16	2	0	6	0.34	1.04	0.93	0.1	0	0.34	Intron	Intron|intron_1_RETAINED-RETAINED|rna-NM_133728.3||Asnsd1|mRNA;Intron|intron_1_RETAINED-RETAINED|rna-NM_001290984.1||Asnsd1|mRNA;Intron|intron_1_RETAINED-RETAINED|rna-NM_001353501.1||Asdurf|mRNA
NC_000067.7-53475487	11.3209158499856	16.4963984316155	6.1454332683556	0.37253181619194	-1.42456445024631	0.0314452847641693	0.286234272074471	down	19	24	8	8	8	3	1.08	1.38	0.47	0.42	0.44	0.17	Intron	Intron|intron_55_SKIPPED-SKIPPED|rna-XM_006496179.4||Dnah7a|mRNA;Intron|intron_56_SKIPPED-SKIPPED|rna-NM_001252070.1||Dnah7a|mRNA
NC_000067.7-53481781	1.94230313143098	3.57571869961909	0.308887563242859	0.086384749246568	-3.53307955479819	0.0387460229114068	0.321630330627952	down	4	3	4	1	0	0	0.23	0.17	0.23	0.05	0	0	Intron	Intron|intron_54_SKIPPED-SKIPPED|rna-XM_006496179.4||Dnah7a|mRNA;Intron|intron_55_SKIPPED-SKIPPED|rna-NM_001252070.1||Dnah7a|mRNA
NC_000067.7-53594981	39.6383610016752	26.4164424463231	52.8602795570274	2.00103703079765	1.00074786572132	0.000117640323988964	0.00663369130662551	up	21	25	35	59	56	47	1.19	1.44	2.04	3.08	3.11	2.67	Intron	Intron|intron_27_RETAINED-RETAINED|rna-XM_006496179.4||Dnah7a|mRNA;Intron|intron_28_RETAINED-RETAINED|rna-NM_001252070.1||Dnah7a|mRNA;Intron|intron_27_RETAINED-RETAINED|rna-XM_036152679.1||Dnah7a|mRNA;Intron|intron_27_RETAINED-RETAINED|rna-XM_017321900.3||Dnah7a|mRNA
NC_000067.7-53704532	13.2354856408264	5.57159225000981	20.899379031643	3.75106039599474	1.90729849208513	0.00633342938296435	0.107871711482462	up	3	4	10	11	27	25	0.17	0.23	0.58	0.57	1.5	1.42	Intron	Intron|intron_6_ALTTENATIVE_3SS-RETAINED|rna-NM_001252070.1||Dnah7a|mRNA;Intron|intron_5_ALTTENATIVE_3SS-RETAINED|rna-XM_017321900.3||Dnah7a|mRNA;Intron|intron_5_ALTTENATIVE_3SS-RETAINED|rna-XM_036152679.1||Dnah7a|mRNA;Intron|intron_5_ALTTENATIVE_3SS-RETAINED|rna-XM_006496179.4||Dnah7a|mRNA
NC_000067.7-53826283	10.5772569525602	15.5125915886251	5.64192231649518	0.363699533005962	-1.4591810215283	0.0153858255235027	0.187973481744493	down	24	14	10	3	7	7	1.36	0.81	0.58	0.16	0.39	0.4	Upstream,Intergenic	Upstream|1909|rna-NM_133810.3||Stk17b|mRNA;Upstream|1960|rna-XM_006496359.5||Stk17b|mRNA;Intergenic|gene-Stk17b-gene-Hecw2
NC_000067.7-53980018	21.0753383573928	8.08870597369713	34.0619707410885	4.2110531464305	2.07418108344049	6.96431764849827e-08	1.92424299132618e-05	up	9	12	4	46	31	28	0.51	0.69	0.23	2.4	1.72	1.59	Intron	Intron|intron_4_RETAINED-RETAINED|rna-XM_006496067.3||Hecw2|mRNA;Intron|intron_3_RETAINED-RETAINED|rna-XM_006496069.5||Hecw2|mRNA;Intron|intron_4_RETAINED-RETAINED|rna-NM_001001883.3||Hecw2|mRNA;Intron|intron_4_RETAINED-RETAINED|rna-NM_172655.3||Hecw2|mRNA;Intron|intron_4_RETAINED-RETAINED|rna-XM_006496068.5||Hecw2|mRNA;Intron|intron_4_RETAINED-RETAINED|rna-XM_006496066.5||Hecw2|mRNA;Intron|intro…
NC_000067.7-54008431	8.88983595127805	12.3610831525561	5.41858875	0.438358733059692	-1.18981610501132	0.0472409922342435	0.356589422468403	down	11	14	13	11	3	3	0.62	0.81	0.76	0.57	0.17	0.17	Intron	Intron|intron_2_SKIPPED-RETAINED|rna-NM_001001883.3||Hecw2|mRNA;Intron|intron_1_ALTTENATIVE_PROMOMOTER-RETAINED|rna-XM_006496069.5||Hecw2|mRNA;Intron|intron_2_SKIPPED-RETAINED|rna-XM_006496068.5||Hecw2|mRNA;Intron|intron_1_ALTTENATIVE_PROMOMOTER-RETAINED|rna-XM_011238537.4||Hecw2|mRNA;Intron|intron_2_SKIPPED-RETAINED|rna-XM_006496067.3||Hecw2|mRNA;Intron|intron_2_SKIPPED-RETAINED|rna-NM_172655.3|…
NC_000067.7-54040877	4.4118445093597	1.92440257087881	6.89928644784059	3.5851575716249	1.84203652835705	0.0398250799890732	0.325808673111705	up	4	2	0	6	8	7	0.23	0.12	0	0.31	0.44	0.4	Intron	Intron|intron_2_SKIPPED-RETAINED|rna-NM_001001883.3||Hecw2|mRNA;Intron|intron_2_SKIPPED-RETAINED|rna-XM_006496068.5||Hecw2|mRNA;Intron|intron_2_SKIPPED-RETAINED|rna-XM_006496067.3||Hecw2|mRNA;Intron|intron_2_SKIPPED-RETAINED|rna-NM_172655.3||Hecw2|mRNA;Intron|intron_2_SKIPPED-RETAINED|rna-XM_006496066.5||Hecw2|mRNA
NC_000067.7-54262614	27.7024854219965	17.5927215872423	37.8122492567507	2.14931209302891	1.10387498596423	0.00677672799195462	0.112596516765846	up	17	14	23	56	33	28	0.96	0.81	1.34	2.92	1.83	1.59	Intergenic	Intergenic|gene-Hecw2-Gene_rna-XR_003947818.1
NC_000067.7-54369806	13.101943227054	19.4066585460168	6.79722790809114	0.350252357559321	-1.51353333337418	0.0315061486349537	0.286506349496211	down	32	12	16	9	8	4	1.82	0.69	0.93	0.47	0.44	0.23	Intron,Downstream	Intron|intron_17_SKIPPED-ALTTENATIVE_5SS|rna-NM_030025.2||Ccdc150|mRNA;Intron|intron_17_SKIPPED-ALTTENATIVE_5SS|rna-XM_030243616.1||Ccdc150|mRNA;Intron|intron_15_SKIPPED-ALTTENATIVE_5SS|rna-XM_017312907.1||Ccdc150|mRNA;Intron|intron_16_SKIPPED-ALTTENATIVE_5SS|rna-XM_006496332.1||Ccdc150|mRNA;Intron|intron_17_SKIPPED-ALTTENATIVE_5SS|rna-XR_001778458.1||Ccdc150|mRNA;Intron|intron_14_ALTTENATIVE_5SS…
NC_000067.7-54533056	7.98996282592845	12.99841789455	2.98150775730694	0.229374665555032	-2.12422204048442	0.000967515519479965	0.0304844092253969	down	16	9	15	2	3	4	0.91	0.52	0.88	0.1	0.17	0.23	Intron	Intron|intron_21_RETAINED-RETAINED|rna-NM_001163314.2||Pgap1|mRNA
NC_000067.7-54616167	7.76740927402337	11.6388537358871	3.89596481215968	0.334737844513581	-1.57889642762271	0.0129619262465501	0.169071500706928	down	15	15	6	5	4	3	0.85	0.86	0.35	0.26	0.22	0.17	Intergenic	Intergenic|Gene_gene-Gm19637-gene-Ankrd44
NC_000067.7-54685368	4.62529890782137	1.94997350830797	7.30062430733478	3.74396076471299	1.90456531610438	0.0297249917220245	0.277352590517088	up	2	2	2	5	6	11	0.11	0.12	0.12	0.26	0.33	0.62	Utr3prime,Exon	Utr3prime|exon_27_27_ALTTENATIVE_3SS|rna-XM_030254995.2||Ankrd44|mRNA;Exon|exon_28_28_ALTTENATIVE_3SS|rna-XM_006496071.4||Ankrd44|mRNA;Utr3prime|exon_27_27_ALTTENATIVE_3SS|rna-XM_030254994.1||Ankrd44|mRNA;Utr3prime|exon_28_28_ALTTENATIVE_3SS|rna-XM_030254991.2||Ankrd44|mRNA;Utr3prime|exon_27_27_ALTTENATIVE_3SS|rna-XM_030254997.1||Ankrd44|mRNA;Exon|exon_27_27_ALTTENATIVE_3SS|rna-XM_030254994.1||An…
NC_000067.7-54702180	8.5286784886793	4.22647713677623	12.8308798405824	3.03583325435168	1.60209255171308	0.00840260514463204	0.129148924517253	up	5	3	5	12	11	16	0.28	0.17	0.29	0.63	0.61	0.91	Intron	Intron|intron_19_RETAINED-RETAINED|rna-XM_030254991.2||Ankrd44|mRNA;Intron|intron_19_RETAINED-RETAINED|rna-XM_006496070.4||Ankrd44|mRNA;Intron|intron_18_RETAINED-RETAINED|rna-XM_030254997.1||Ankrd44|mRNA;Intron|intron_20_RETAINED-RETAINED|rna-XM_011238538.3||Ankrd44|mRNA;Intron|intron_20_RETAINED-RETAINED|rna-XM_030254992.1||Ankrd44|mRNA;Intron|intron_19_RETAINED-RETAINED|rna-NM_001081433.3||Ankr…
NC_000067.7-54718621	2.09175856215281	4.18351712430562	0	0	-Inf	0.0278654210711737	0.266442098720575	down	6	7	0	0	0	0	0.34	0.4	0	0	0	0	Intron	Intron|intron_17_RETAINED-RETAINED|rna-XM_030254996.1||Ankrd44|mRNA;Intron|intron_18_RETAINED-RETAINED|rna-XM_011238538.3||Ankrd44|mRNA;Intron|intron_17_RETAINED-RETAINED|rna-NM_001081433.3||Ankrd44|mRNA;Intron|intron_17_RETAINED-RETAINED|rna-XM_006496070.4||Ankrd44|mRNA;Intron|intron_16_RETAINED-RETAINED|rna-XM_030254997.1||Ankrd44|mRNA;Intron|intron_18_RETAINED-RETAINED|rna-XM_036165753.1||Ankr…
NC_000067.7-54809955	30.2531320951526	41.2166500573816	19.2896141329235	0.468005383893854	-1.09540296834303	0.000279109024887122	0.0125402782672419	down	50	37	40	18	27	14	2.84	2.13	2.34	0.94	1.5	0.79	Intron	Intron|intron_3_RETAINED-RETAINED|rna-XM_030254994.1||Ankrd44|mRNA;Intron|intron_4_RETAINED-RETAINED|rna-XM_006496071.4||Ankrd44|mRNA;Intron|intron_5_RETAINED-RETAINED|rna-XM_036165753.1||Ankrd44|mRNA;Intron|intron_3_RETAINED-RETAINED|rna-XM_030254997.1||Ankrd44|mRNA;Intron|intron_5_RETAINED-RETAINED|rna-XM_011238538.3||Ankrd44|mRNA;Intron|intron_4_RETAINED-RETAINED|rna-XM_030254991.2||Ankrd44|mR…
NC_000067.7-54863699	6.17374245350201	9.75510937431542	2.5923755326886	0.265745409222593	-1.91188332561078	0.00973419162411996	0.141992371747818	down	9	11	10	3	4	1	0.51	0.63	0.58	0.16	0.22	0.06	Intron	Intron|intron_2_RETAINED-SKIPPED|rna-XM_006496071.4||Ankrd44|mRNA;Intron|intron_2_RETAINED-SKIPPED|rna-XM_006496073.4||Ankrd44|mRNA;Intron|intron_3_RETAINED-SKIPPED|rna-XM_030254992.1||Ankrd44|mRNA;Intron|intron_3_RETAINED-RETAINED|rna-XM_030254996.1||Ankrd44|mRNA;Intron|intron_2_RETAINED-SKIPPED|rna-XM_030254991.2||Ankrd44|mRNA;Intron|intron_3_RETAINED-SKIPPED|rna-XM_036165753.1||Ankrd44|mRNA;In…
NC_000067.7-54866748	16.883700900242	23.0062846063503	10.7611171941337	0.467746851708655	-1.09620015182129	0.0354504587105148	0.306213995343106	down	30	22	19	3	9	20	1.7	1.27	1.11	0.16	0.5	1.13	Intron	Intron|intron_2_RETAINED-SKIPPED|rna-XM_006496071.4||Ankrd44|mRNA;Intron|intron_2_RETAINED-SKIPPED|rna-XM_006496073.4||Ankrd44|mRNA;Intron|intron_3_RETAINED-SKIPPED|rna-XM_030254992.1||Ankrd44|mRNA;Intron|intron_3_RETAINED-RETAINED|rna-XM_030254996.1||Ankrd44|mRNA;Intron|intron_2_RETAINED-SKIPPED|rna-XM_030254991.2||Ankrd44|mRNA;Intron|intron_3_RETAINED-SKIPPED|rna-XM_036165753.1||Ankrd44|mRNA;In…
NC_000067.7-54877744	13.2666039285105	23.267223806223	3.26598405079812	0.140368446102479	-2.83270943109451	0.000123615721450922	0.00688115036031344	down	32	28	12	3	5	2	1.82	1.61	0.7	0.16	0.28	0.11	Intron	Intron|intron_2_SKIPPED-RETAINED|rna-XM_011238538.3||Ankrd44|mRNA;Intron|intron_1_ALTTENATIVE_3SS-RETAINED|rna-XM_006496073.4||Ankrd44|mRNA;Intron|intron_1_ALTTENATIVE_3SS-RETAINED|rna-NM_001081433.3||Ankrd44|mRNA;Intron|intron_1_ALTTENATIVE_3SS-RETAINED|rna-XM_006496070.4||Ankrd44|mRNA;Intron|intron_2_SKIPPED-RETAINED|rna-XM_030254992.1||Ankrd44|mRNA;Intron|intron_2_SKIPPED-RETAINED|rna-XM_03616…
NC_000067.7-54914206	1.94189461670945	3.55308779180207	0.330701441616836	0.0930743795241575	-3.42547209632248	0.0387542512373036	0.321633059960024	down	4	6	1	0	1	0	0.23	0.35	0.06	0	0.06	0	Intron	Intron|intron_2_SKIPPED-RETAINED|rna-XM_011238538.3||Ankrd44|mRNA;Intron|intron_1_ALTTENATIVE_3SS-RETAINED|rna-XM_006496073.4||Ankrd44|mRNA;Intron|intron_1_ALTTENATIVE_3SS-RETAINED|rna-NM_001081433.3||Ankrd44|mRNA;Intron|intron_1_ALTTENATIVE_3SS-RETAINED|rna-XM_006496070.4||Ankrd44|mRNA;Intron|intron_2_SKIPPED-RETAINED|rna-XM_030254992.1||Ankrd44|mRNA;Intron|intron_2_SKIPPED-RETAINED|rna-XM_03616…
NC_000067.7-54962986	2.27797364327432	4.55594728654865	0	0	-Inf	0.00268296926154258	0.061137072657768	down	4	5	5	0	0	0	0.23	0.29	0.29	0	0	0	Intron	Intron|intron_1_ALTTENATIVE_3SS-SKIPPED|rna-XM_011238538.3||Ankrd44|mRNA;Intron|intron_1_ALTTENATIVE_3SS-SKIPPED|rna-XM_030254992.1||Ankrd44|mRNA;Intron|intron_1_ALTTENATIVE_3SS-RETAINED|rna-XM_006496073.4||Ankrd44|mRNA;Intron|intron_1_ALTTENATIVE_3SS-RETAINED|rna-NM_001081433.3||Ankrd44|mRNA;Intron|intron_1_ALTTENATIVE_3SS-RETAINED|rna-XM_006496070.4||Ankrd44|mRNA;Intron|intron_1_ALTTENATIVE_3SS…
NC_000067.7-55032847	4.11762632594786	7.54943849891037	0.685814152985356	0.0908430677439576	-3.46047976351566	0.045330476952805	0.349167145907546	down	4	4	15	0	0	2	0.23	0.23	0.88	0	0	0.11	Intron	Intron|intron_22_SKIPPED-SKIPPED|rna-NM_031179.2||Sf3b1|mRNA;Intron|intron_23_SKIPPED-SKIPPED|rna-XM_036154455.1||Sf3b1|mRNA;Intron|intron_23_SKIPPED-SKIPPED|rna-XM_036154457.1||Sf3b1|mRNA
NC_000067.7-55043829	19.0613594040819	26.3449714668112	11.7777473413526	0.44705864859979	-1.16146398720629	0.00258714774938078	0.0597151520846585	down	26	26	29	12	13	11	1.47	1.5	1.69	0.63	0.72	0.62	Intron	Intron|intron_9_RETAINED-RETAINED|rna-XR_003947332.1||Sf3b1|mRNA;Intron|intron_9_RETAINED-RETAINED|rna-NM_031179.2||Sf3b1|mRNA;Intron|intron_10_RETAINED-RETAINED|rna-XM_036154455.1||Sf3b1|mRNA;Intron|intron_10_RETAINED-RETAINED|rna-XR_003947333.1||Sf3b1|mRNA;Intron|intron_10_RETAINED-RETAINED|rna-XM_036154457.1||Sf3b1|mRNA
NC_000067.7-55068503	8.1634156418218	13.4255681877121	2.90126309593146	0.216099836920635	-2.21023011141683	0.0236898582835648	0.243882973985743	down	5	15	21	4	4	1	0.28	0.86	1.23	0.21	0.22	0.06	Upstream,Intergenic	Upstream|1866|rna-NM_031179.2||Sf3b1|mRNA;Upstream|1971|rna-XM_036154457.1||Sf3b1|mRNA;Upstream|1843|rna-XR_003947333.1||Sf3b1|mRNA;Intergenic|gene-Sf3b1-gene-Coq10b;Upstream|1843|rna-XR_003947332.1||Sf3b1|mRNA;Upstream|1865|rna-XM_036154455.1||Sf3b1|mRNA
NC_000067.7-55073240	10.2536147636569	14.6218612826976	5.88536824461611	0.402504724318537	-1.31292237821681	0.0150129156203738	0.185573261748277	down	17	12	16	7	4	7	0.96	0.69	0.93	0.37	0.22	0.4	Intergenic	Intergenic|gene-Sf3b1-gene-Coq10b
NC_000067.7-55098931	20.6841389384825	35.1181886774823	6.25008919948276	0.177972994475376	-2.49026975084312	7.19915837254934e-10	4.32712886369003e-07	down	31	42	35	6	5	8	1.76	2.42	2.04	0.31	0.28	0.45	Intron	Intron|intron_1_RETAINED-SKIPPED|rna-NM_001039710.1||Coq10b|mRNA;Intron|intron_1_RETAINED-RETAINED|rna-NM_026424.3||Coq10b|mRNA
NC_000067.7-55099588	11.8839524560407	15.997789166136	7.77011574594538	0.485699346656794	-1.0418645491797	0.0390888233973006	0.322837831806933	down	12	14	23	11	7	6	0.68	0.81	1.34	0.57	0.39	0.34	Intron	Intron|intron_1_RETAINED-SKIPPED|rna-NM_001039710.1||Coq10b|mRNA;Intron|intron_1_RETAINED-RETAINED|rna-NM_026424.3||Coq10b|mRNA
NC_000067.7-55126625	1.48465106121555	0	2.9693021224311	Inf	Inf	0.0245013162717547	0.248183952021572	up	0	0	0	2	4	3	0	0	0	0.1	0.22	0.17	Intron,Upstream	Intron|intron_1_ALTTENATIVE_PROMOMOTER-RETAINED|rna-NM_010477.4||Hspd1|mRNA;Upstream|682|rna-NM_008303.4||Hspe1|mRNA;Intron|intron_1_ALTTENATIVE_PROMOMOTER-RETAINED|rna-NM_001356512.1||Hspd1|mRNA
NC_000067.7-55170687	1.66701153864888	0	3.33402307729775	Inf	Inf	0.0153469917952045	0.187712546567124	up	0	0	0	1	5	4	0	0	0	0.05	0.28	0.23	Intron	Intron|intron_1_RETAINED-RETAINED|rna-NM_001310585.1||Mob4|mRNA;Intron|intron_1_RETAINED-SKIPPED|rna-NM_025283.3||Mob4|mRNA
NC_000067.7-55246898	15.8451185923643	25.0998383001308	6.59039888459773	0.262567384131849	-1.92924037771849	1.31002950004755e-05	0.00124640494697587	down	19	27	31	5	8	7	1.08	1.55	1.81	0.26	0.44	0.4	Intron	Intron|intron_3_SKIPPED-RETAINED|rna-NM_028713.1||Rftn2|mRNA;Intron|intron_2_SKIPPED-RETAINED|rna-NM_001356288.1||Rftn2|mRNA;Intron|intron_2_SKIPPED-RETAINED|rna-XM_006496309.5||Rftn2|mRNA;Intron|intron_3_SKIPPED-RETAINED|rna-XM_036153855.1||Rftn2|mRNA;Intron|intron_3_SKIPPED-RETAINED|rna-XM_006496308.5||Rftn2|mRNA;Intron|intron_1_ALTTENATIVE_3SS-RETAINED|rna-NM_001356287.1||Rftn2|mRNA;Intron|int…
NC_000067.7-55265457	8.28151554705632	3.90224881977938	12.6607822743333	3.24448359370612	1.69798887080186	0.00554932170722432	0.0989513990100767	up	5	2	5	17	11	11	0.28	0.12	0.29	0.89	0.61	0.62	Utr5prime,Exon,Upstream	Utr5prime|exon_1_9_ALTTENATIVE_3SS|rna-XM_036153855.1||Rftn2|mRNA;Utr5prime|exon_1_10_ALTTENATIVE_3SS|rna-XM_006496308.5||Rftn2|mRNA;Exon|exon_1_9_ALTTENATIVE_3SS|rna-NM_028713.1||Rftn2|mRNA;Utr5prime|exon_1_9_ALTTENATIVE_3SS|rna-NM_028713.1||Rftn2|mRNA;Exon|exon_1_10_ALTTENATIVE_3SS|rna-XM_006496308.5||Rftn2|mRNA;Upstream|319|rna-NR_166488.1||exon-NR_166488.1-1|;Exon|exon_1_7_ALTTENATIVE_3SS|rna…
NC_000067.7-55401752	31.3097203909321	19.8511979142204	42.7682428676438	2.15444141217325	1.10731386636829	0.000179740758155362	0.00904721521276626	up	22	14	25	50	37	44	1.25	0.81	1.46	2.61	2.05	2.5	Intron,Exon,Utr5prime	Intron|intron_1_ALTTENATIVE_3SS-RETAINED|rna-XR_373267.4||Boll|mRNA;Intron|intron_1_ALTTENATIVE_3SS-RETAINED|rna-NM_001367887.2||Boll|mRNA;Intron|intron_1_ALTTENATIVE_3SS-RETAINED|rna-NM_001368767.1||Boll|mRNA;Exon|exon_1_10_ALTTENATIVE_PROMOMOTER|rna-NM_001113367.3||Boll|mRNA;Intron|intron_1_ALTTENATIVE_3SS-RETAINED|rna-NM_029267.5||Boll|mRNA;Exon|exon_1_10_ALTTENATIVE_PROMOMOTER|rna-NM_00136876…
NC_000067.7-55440323	40.3743955382281	26.6704762367054	54.0783148397508	2.02764713909852	1.01980660945882	8.94460564392523e-05	0.00542522798217315	up	20	37	25	52	60	53	1.13	2.13	1.46	2.72	3.33	3.01	Intron	Intron|intron_1_RETAINED-RETAINED|gene-Gm8531||Gene_gene-Gm8531|pseudogene
NC_000067.7-55475217	13.9722480440097	22.4456626766439	5.49883341137548	0.2449842310558	-2.02923920488299	2.41257341208005e-05	0.0019935764339334	down	19	27	23	9	2	6	1.08	1.55	1.34	0.47	0.11	0.34	Intron	Intron|intron_1_ALTTENATIVE_3SS-RETAINED|rna-XM_036164399.1||Plcl1|mRNA;Intron|intron_1_ALTTENATIVE_3SS-RETAINED|rna-NM_001114663.1||Plcl1|mRNA;Intron|intron_1_ALTTENATIVE_3SS-RETAINED|rna-XR_004941953.1||Plcl1|mRNA
NC_000067.7-55691028	16.8353840985695	23.4252530371248	10.2455151600142	0.437370522477469	-1.19307210474517	0.00344437986340297	0.0724666851702416	down	22	24	26	7	12	12	1.25	1.38	1.52	0.37	0.67	0.68	Intron	Intron|intron_1_ALTTENATIVE_3SS-RETAINED|rna-XM_036164399.1||Plcl1|mRNA;Intron|intron_1_ALTTENATIVE_3SS-RETAINED|rna-NM_001114663.1||Plcl1|mRNA;Intron|intron_1_ALTTENATIVE_3SS-RETAINED|rna-XR_004941953.1||Plcl1|mRNA
NC_000067.7-55765641	24.5238489058359	15.2703179166913	33.7773798949805	2.21196310903651	1.14532732460793	0.000722589209422073	0.0247836599052721	up	17	14	16	36	26	41	0.96	0.81	0.93	1.88	1.44	2.33	Intron	Intron|intron_5_RETAINED-ALTTENATIVE_5SS|rna-NM_001114663.1||Plcl1|mRNA;Intron|intron_5_RETAINED-ALTTENATIVE_POLY_A|rna-XM_036164399.1||Plcl1|mRNA;Intron|intron_5_RETAINED-SKIPPED|rna-XR_004941953.1||Plcl1|mRNA
NC_000067.7-55897253	16.2500386923231	21.6926204897702	10.8074568948761	0.498208913947151	-1.00517726039753	0.0152461425191258	0.187105223506371	down	26	27	14	11	11	11	1.47	1.55	0.82	0.57	0.61	0.62	Intergenic	Intergenic|gene-Plcl1-Gene_rna-XR_001778930.3
NC_000067.7-55989595	84.6891468612048	56.3797055014066	112.998588221003	2.00424225731693	1.00305690090152	7.06408369063231e-06	0.000768894209427396	up	40	67	66	119	131	96	2.27	3.85	3.86	6.21	7.27	5.45	Gene,Intron	Gene|9130227L01Rik|;Intron|intron_2_RETAINED-RETAINED|rna-NR_045837.1||exon-NR_045837.1-1|
NC_000067.7-56086595	8.48362225633575	12.3296321559027	4.63761235676883	0.376135500080481	-1.41067561894497	0.0174001899292185	0.201581711408806	down	17	8	13	3	5	6	0.96	0.46	0.76	0.16	0.28	0.34	Intergenic	Intergenic|Gene_rna-NR_126075.1-Gene_rna-XR_004936107.1
NC_000067.7-56273376	9.02924485593425	4.21369166806165	13.8447980438068	3.28566946384467	1.71618735342938	0.00393320845965979	0.0790699415934269	up	6	3	4	11	15	16	0.34	0.17	0.23	0.57	0.83	0.91	Intergenic	Intergenic|Gene_rna-NR_126075.1-Gene_rna-XR_004936107.1
NC_000067.7-56322739	11.5547044655365	18.5398356008037	4.56957333026919	0.246473238957474	-2.02049708162784	0.000131113187180054	0.00718646583571316	down	19	17	21	5	5	4	1.08	0.98	1.23	0.26	0.28	0.23	Intergenic	Intergenic|Gene_rna-NR_126075.1-Gene_rna-XR_004936107.1
NC_000067.7-56765900	9.19071022198772	15.1686723934234	3.21274805055203	0.211801531948502	-2.23921507058774	0.00987475189922978	0.143288842255057	down	22	19	6	6	1	3	1.25	1.09	0.35	0.31	0.06	0.17	Intergenic	Intergenic|gene-Hsfy2-gene-Satb2
NC_000067.7-56834698	3.43845989253862	5.86040419047505	1.01651559460219	0.173454861057935	-2.52736782228898	0.0171392399043722	0.19979799779851	down	4	8	6	0	1	2	0.23	0.46	0.35	0	0.06	0.11	Exon,Utr3prime	Exon|exon_12_12_ALTTENATIVE_5SS|rna-XM_006495827.5||Satb2|mRNA;Exon|exon_12_12_ALTTENATIVE_5SS|rna-NM_001358581.1||Satb2|mRNA;Utr3prime|exon_11_11_ALTTENATIVE_5SS|rna-XM_030252735.2||Satb2|mRNA;Utr3prime|exon_12_12_ALTTENATIVE_5SS|rna-XM_006495827.5||Satb2|mRNA;Exon|exon_11_11_ALTTENATIVE_5SS|rna-XM_036163326.1||Satb2|mRNA;Exon|exon_12_12_ALTTENATIVE_5SS|rna-NM_001358580.1||Satb2|mRNA;Exon|exon_1…
NC_000067.7-56896402	67.0751827588704	38.3300462010634	95.8203193166775	2.4998748713749	1.32185588410146	1.66223939774659e-10	1.23661619719447e-07	up	44	34	40	94	91	107	2.5	1.96	2.34	4.91	5.05	6.07	Intron	Intron|intron_7_RETAINED-RETAINED|rna-XM_036163316.1||Satb2|mRNA;Intron|intron_8_RETAINED-RETAINED|rna-NM_001358581.1||Satb2|mRNA;Intron|intron_7_RETAINED-RETAINED|rna-NM_139146.2||Satb2|mRNA;Intron|intron_7_RETAINED-RETAINED|rna-XM_030252735.2||Satb2|mRNA;Intron|intron_8_RETAINED-RETAINED|rna-XM_006495827.5||Satb2|mRNA;Intron|intron_7_RETAINED-RETAINED|rna-XM_036163326.1||Satb2|mRNA;Intron|intro…
NC_000067.7-56901551	6.33055218684524	2.27420182530482	10.3869025483857	4.56727385969513	2.19133329818541	0.00286042783570028	0.0638892523033536	up	2	3	2	14	9	9	0.11	0.17	0.12	0.73	0.5	0.51	Intron	Intron|intron_7_RETAINED-RETAINED|rna-XM_036163316.1||Satb2|mRNA;Intron|intron_8_RETAINED-RETAINED|rna-NM_001358581.1||Satb2|mRNA;Intron|intron_7_RETAINED-RETAINED|rna-NM_139146.2||Satb2|mRNA;Intron|intron_7_RETAINED-RETAINED|rna-XM_030252735.2||Satb2|mRNA;Intron|intron_8_RETAINED-RETAINED|rna-XM_006495827.5||Satb2|mRNA;Intron|intron_7_RETAINED-RETAINED|rna-XM_036163326.1||Satb2|mRNA;Intron|intro…
NC_000067.7-56994407	2.12056606189196	3.91043068216708	0.330701441616836	0.0845690586269561	-3.56372627028891	0.0259917044026333	0.255259168644999	down	2	6	4	0	1	0	0.11	0.35	0.23	0	0.06	0	Intron	Intron|intron_2_ALTTENATIVE_3SS-RETAINED|rna-XM_036163326.1||Satb2|mRNA;Intron|intron_3_ALTTENATIVE_5SS-RETAINED|rna-NM_001358581.1||Satb2|mRNA;Intron|intron_2_ALTTENATIVE_5SS-RETAINED|rna-NM_139146.2||Satb2|mRNA;Intron|intron_2_ALTTENATIVE_5SS-RETAINED|rna-XM_030252735.2||Satb2|mRNA;Intron|intron_3_ALTTENATIVE_5SS-RETAINED|rna-NM_001358580.1||Satb2|mRNA;Intron|intron_2_ALTTENATIVE_5SS-RETAINED|r…
NC_000067.7-56994764	30.6666837605283	20.2701663449949	41.0632011760617	2.02579497756322	1.01848817225361	0.00531684865630737	0.0964422511084889	up	14	16	32	40	36	49	0.79	0.92	1.87	2.09	2	2.78	Intron	Intron|intron_2_ALTTENATIVE_3SS-RETAINED|rna-XM_036163326.1||Satb2|mRNA;Intron|intron_3_ALTTENATIVE_5SS-RETAINED|rna-NM_001358581.1||Satb2|mRNA;Intron|intron_2_ALTTENATIVE_5SS-RETAINED|rna-NM_139146.2||Satb2|mRNA;Intron|intron_2_ALTTENATIVE_5SS-RETAINED|rna-XM_030252735.2||Satb2|mRNA;Intron|intron_3_ALTTENATIVE_5SS-RETAINED|rna-NM_001358580.1||Satb2|mRNA;Intron|intron_2_ALTTENATIVE_5SS-RETAINED|r…
NC_000067.7-57017138	4.422446772713	1.95521534108354	6.88967820434246	3.52374393734264	1.81710909061812	0.0397244424943327	0.325434127612012	up	1	3	2	7	6	8	0.06	0.17	0.12	0.37	0.33	0.45	Intron	Intron|intron_1_ALTTENATIVE_3SS-ALTTENATIVE_3SS|rna-NM_001358581.1||Satb2|mRNA;Intron|intron_1_ALTTENATIVE_3SS-ALTTENATIVE_3SS|rna-XM_006495827.5||Satb2|mRNA;Intron|intron_1_ALTTENATIVE_3SS-ALTTENATIVE_3SS|rna-XM_036163326.1||Satb2|mRNA;Intron|intron_1_ALTTENATIVE_PROMOMOTER-ALTTENATIVE_3SS|rna-NM_001358580.1||Satb2|mRNA
NC_000067.7-57017373	5.41580521507314	2.26141635659024	8.57019407355603	3.78974621306717	1.92210123905371	0.0162351397074235	0.194072305218963	up	3	3	1	8	6	12	0.17	0.17	0.06	0.42	0.33	0.68	Intron	Intron|intron_1_ALTTENATIVE_3SS-ALTTENATIVE_3SS|rna-NM_001358581.1||Satb2|mRNA;Intron|intron_1_ALTTENATIVE_3SS-ALTTENATIVE_3SS|rna-XM_006495827.5||Satb2|mRNA;Intron|intron_1_ALTTENATIVE_3SS-ALTTENATIVE_3SS|rna-XM_036163326.1||Satb2|mRNA;Intron|intron_1_ALTTENATIVE_PROMOMOTER-ALTTENATIVE_3SS|rna-NM_001358580.1||Satb2|mRNA
NC_000067.7-57017564	7.71614216061839	3.5839005620068	11.84838375923	3.30600237206233	1.72508775976675	0.00752543713919719	0.120149351465716	up	1	7	3	11	10	15	0.06	0.4	0.18	0.57	0.56	0.85	Intron	Intron|intron_1_ALTTENATIVE_3SS-ALTTENATIVE_3SS|rna-NM_001358581.1||Satb2|mRNA;Intron|intron_1_ALTTENATIVE_3SS-ALTTENATIVE_3SS|rna-XM_006495827.5||Satb2|mRNA;Intron|intron_1_ALTTENATIVE_3SS-ALTTENATIVE_3SS|rna-XM_036163326.1||Satb2|mRNA;Intron|intron_1_ALTTENATIVE_PROMOMOTER-ALTTENATIVE_3SS|rna-NM_001358580.1||Satb2|mRNA
NC_000067.7-57018893	14.4285927576469	9.34074454986782	19.5164409654259	2.08938814901025	1.06308052908991	0.0381323546246703	0.319971558421063	up	19	5	5	25	17	18	1.08	0.29	0.29	1.31	0.94	1.02	Upstream,Intron	Upstream|1083|rna-XM_036163326.1||Satb2|mRNA;Upstream|1081|rna-XM_006495827.5||Satb2|mRNA;Upstream|1084|rna-NM_001358581.1||Satb2|mRNA;Intron|intron_1_ALTTENATIVE_PROMOMOTER-ALTTENATIVE_3SS|rna-NM_001358580.1||Satb2|mRNA
NC_000067.7-57018908	14.4285927576469	9.34074454986782	19.5164409654259	2.08938814901025	1.06308052908991	0.0381323546246703	0.319971558421063	up	19	5	5	25	17	18	1.08	0.29	0.29	1.31	0.94	1.02	Upstream,Intron	Upstream|1096|rna-XM_006495827.5||Satb2|mRNA;Intron|intron_1_ALTTENATIVE_PROMOMOTER-ALTTENATIVE_3SS|rna-NM_001358580.1||Satb2|mRNA;Upstream|1099|rna-NM_001358581.1||Satb2|mRNA;Upstream|1098|rna-XM_036163326.1||Satb2|mRNA
NC_000067.7-57022519	15.5620952977498	9.03978536713669	22.0844052283628	2.44302318378583	1.28866755454833	0.00271930291997973	0.0616625460742225	up	16	6	6	28	23	17	0.91	0.35	0.35	1.46	1.28	0.96	Intergenic	Intergenic|gene-Satb2-Gene_rna-XR_373424.3
NC_000067.7-57022924	19.6083066163737	7.11014096348231	32.1064722692651	4.515588711133	2.17491408853997	8.51949686761039e-08	2.25384788253317e-05	up	13	3	6	34	28	36	0.74	0.17	0.35	1.78	1.55	2.04	Intergenic	Intergenic|gene-Satb2-Gene_rna-XR_373424.3
NC_000067.7-57023192	5.28121461953933	1.62050335853555	8.94192588054311	5.51799280973039	2.46414357677581	0.00353613146061773	0.073780744818387	up	3	0	2	5	12	10	0.17	0	0.12	0.26	0.67	0.57	Intergenic	Intergenic|gene-Satb2-Gene_rna-XR_373424.3
NC_000067.7-57023263	7.34290283063065	1.94997350830797	12.7358321529533	6.53128470653146	2.70736679842466	0.000146291005468834	0.00781308035972947	up	2	2	2	13	16	10	0.11	0.12	0.12	0.68	0.89	0.57	Intergenic	Intergenic|gene-Satb2-Gene_rna-XR_373424.3
NC_000067.7-57023777	23.6894688660374	8.11594048784102	39.2629972442339	4.83776307909799	2.27434011760641	0.00438691015364608	0.0846935135412652	up	11	5	9	22	37	59	0.62	0.29	0.53	1.15	2.05	3.35	Intergenic	Intergenic|gene-Satb2-Gene_rna-XR_373424.3
NC_000067.7-57023801	45.7662045249829	18.5817702630083	72.9506387869575	3.92592512739134	1.97303265895507	4.70455644722606e-10	2.98567662363349e-07	up	11	25	21	70	65	87	0.62	1.44	1.23	3.66	3.61	4.93	Intergenic	Intergenic|gene-Satb2-Gene_rna-XR_373424.3
NC_000067.7-57023987	66.8769874065617	42.066722154002	91.6872526591214	2.17956731507303	1.12404176144477	5.61961286187986e-05	0.00380653659918525	up	59	41	30	87	112	81	3.35	2.36	1.75	4.54	6.22	4.59	Intergenic	Intergenic|gene-Satb2-Gene_rna-XR_373424.3
NC_000067.7-57024339	32.9334916011508	18.6339374881327	47.233045714169	2.53478609897936	1.34186400878211	3.40821024715338e-05	0.00259859312245648	up	14	13	30	48	42	54	0.79	0.75	1.75	2.51	2.33	3.06	Intergenic	Intergenic|gene-Satb2-Gene_rna-XR_373424.3
NC_000067.7-57083948	3.07394606887265	5.50830313288561	0.639589004859696	0.116113617829278	-3.10639091318641	0.010728342999002	0.150011563112983	down	5	9	3	1	1	0	0.28	0.52	0.18	0.05	0.06	0	Intergenic	Intergenic|Gene_rna-XR_373424.3-Gene_rna-NR_166114.1
NC_000067.7-57159555	32.1330444374179	20.7343845842089	43.5317042906269	2.09949343390592	1.07004127620047	0.00027210019860807	0.0123047720069988	up	29	17	18	47	39	47	1.64	0.98	1.05	2.45	2.17	2.67	Intergenic	Intergenic|Gene_rna-XR_373424.3-Gene_rna-NR_166114.1
NC_000067.7-57207863	56.5750072114843	30.8828914518697	82.267122971099	2.66384134074073	1.41350815758072	2.91996132936175e-10	1.99351538846988e-07	up	32	30	33	91	86	75	1.82	1.73	1.93	4.75	4.78	4.25	Intergenic	Intergenic|Gene_rna-NR_166114.1-Gene_rna-NR_037990.1
NC_000067.7-57252632	56.0572898569054	34.2268201451061	77.8877595687046	2.27563528363126	1.18626935524586	8.37862099025891e-08	2.22502624957881e-05	up	27	35	43	93	74	72	1.53	2.01	2.51	4.86	4.11	4.08	Gene,Intron	Gene|BC055402|;Intron|intron_2_RETAINED-RETAINED|rna-NR_037990.1||exon-NR_037990.1-1|
NC_000067.7-57342869	18.6774430917731	25.3240846705745	12.0308015129717	0.475073498982216	-1.07377736372961	0.00595659632276265	0.103759545382621	down	28	26	24	15	12	10	1.59	1.5	1.4	0.78	0.67	0.57	Intergenic	Intergenic|Gene_gene-Gm5254-Gene_rna-NR_037999.1
NC_000067.7-57375177	21.07325352326	13.9822247375403	28.1642823089797	2.01429191975169	1.01027277999768	0.0055493569526079	0.0989513990100767	up	11	19	13	30	25	31	0.62	1.09	0.76	1.57	1.39	1.76	Intergenic	Intergenic|Gene_gene-Gm5254-Gene_rna-NR_037999.1
NC_000067.7-57416731	2.95709648755526	0	5.91419297511051	Inf	Inf	0.000814991948150065	0.0269738378416421	up	0	0	0	4	10	4	0	0	0	0.21	0.56	0.23	Upstream,Intergenic	Upstream|24|rna-XM_030243183.1||1700066M21Rik|mRNA;Upstream|48|rna-NM_028546.1||1700066M21Rik|mRNA;Upstream|28|rna-NR_037999.1||exon-NR_037999.1-1|;Intergenic|Gene_rna-NR_037999.1-gene-1700066M21Rik;Upstream|24|rna-XR_004934779.1||1700066M21Rik|mRNA;Upstream|24|rna-XR_373264.4||1700066M21Rik|mRNA
NC_000067.7-57439279	13.2017087297358	19.4508950113848	6.95252244808668	0.357439719047236	-1.48422813793212	0.00153919171894476	0.0421378723153178	down	25	18	17	3	12	6	1.42	1.04	0.99	0.16	0.67	0.34	Intron	Intron|intron_2_ALTTENATIVE_5SS-RETAINED|rna-XM_036153369.1||Tyw5|mRNA;Intron|intron_2_ALTTENATIVE_5SS-RETAINED|rna-XM_011238587.2||Tyw5|mRNA;Intron|intron_2_ALTTENATIVE_5SS-RETAINED|rna-NM_001302964.1||Tyw5|mRNA;Intron|intron_2_ALTTENATIVE_5SS-RETAINED|rna-XM_017322330.1||Tyw5|mRNA;Intron|intron_2_ALTTENATIVE_5SS-RETAINED|rna-NM_001302962.1||Tyw5|mRNA;Intron|intron_2_ALTTENATIVE_5SS-RETAINED|rna…
NC_000067.7-57460893	5.01041037931901	8.0654368394314	1.95538391920661	0.242439927078328	-2.04430078116562	0.0280299965323034	0.26742657358256	down	12	10	3	3	0	3	0.68	0.58	0.18	0.16	0	0.17	Intergenic,Downstream	Intergenic|gene-Maip1-gene-Gm22371;Downstream|510|rna-XR_004936795.1||Gm22371|snoRNA
NC_000067.7-57471328	20.8678797360571	28.5401586766651	13.195600795449	0.462352047335951	-1.11293631784903	0.00210670361151246	0.0520695036583525	down	33	31	24	11	12	17	1.87	1.78	1.4	0.57	0.67	0.96	Intergenic	Intergenic|gene-Gm22371-Gene_rna-XR_004936109.1
NC_000067.7-57579964	4.07461996280196	6.49313532614204	1.65610459946189	0.25505468718544	-1.97112148124502	0.0332611312502218	0.295975388249271	down	7	7	6	1	2	2	0.4	0.4	0.35	0.05	0.11	0.11	Intergenic	Intergenic|Gene_gene-Gm8581-Gene_gene-Gm17929
NC_000067.7-57613247	3.89951320438827	6.49543712930547	1.30358927947108	0.200693079391019	-2.31693722656951	0.0182703983612433	0.207323956321645	down	8	5	7	2	0	2	0.45	0.29	0.41	0.1	0	0.11	Intergenic	Intergenic|Gene_gene-Gm17929-gene-LOC115487664
NC_000067.7-57634943	21.1378976547507	12.9833306226719	29.2924646868295	2.25615949698439	1.17386906125385	0.00145559897391938	0.0405480269391716	up	16	11	13	26	28	35	0.91	0.63	0.76	1.36	1.55	1.99	Intergenic	Intergenic|gene-LOC115487664-gene-Spats2l
NC_000067.7-57636844	14.2033219251232	9.37449734968468	19.0321465005618	2.03020447823818	1.02162504016109	0.0246350648998646	0.248884839102004	up	14	9	6	18	20	20	0.79	0.52	0.35	0.94	1.11	1.13	Intergenic	Intergenic|gene-LOC115487664-gene-Spats2l
NC_000067.7-57647961	2.10294727512333	3.89700698700381	0.308887563242859	0.0792627686511658	-3.65721282820255	0.0262366741679443	0.256543370164636	down	6	1	5	1	0	0	0.34	0.06	0.29	0.05	0	0	Intergenic	Intergenic|gene-LOC115487664-gene-Spats2l
NC_000067.7-57814446	1.6731143560868	0	3.3462287121736	Inf	Inf	0.0152807584935918	0.187296939747832	up	0	0	0	1	4	5	0	0	0	0.05	0.22	0.28	Intron	Intron|intron_1_ALTTENATIVE_3SS-SKIPPED|rna-XM_036153073.1||Spats2l|mRNA;Intron|intron_1_ALTTENATIVE_PROMOMOTER-SKIPPED|rna-XM_006496211.5||Spats2l|mRNA;Intron|intron_1_ALTTENATIVE_3SS-SKIPPED|rna-XM_006496216.5||Spats2l|mRNA;Intron|intron_1_ALTTENATIVE_3SS-SKIPPED|rna-XM_017322122.3||Spats2l|mRNA;Intron|intron_1_ALTTENATIVE_3SS-SKIPPED|rna-XM_006496210.5||Spats2l|mRNA;Intron|intron_1_ALTTENATIVE…
NC_000067.7-57835456	2.11355768161246	4.22711536322493	0	0	-Inf	0.0106633937866506	0.149414808965418	down	2	8	3	0	0	0	0.11	0.46	0.18	0	0	0	Intron	Intron|intron_1_ALTTENATIVE_3SS-SKIPPED|rna-XM_036153073.1||Spats2l|mRNA;Intron|intron_1_ALTTENATIVE_PROMOMOTER-SKIPPED|rna-XM_006496211.5||Spats2l|mRNA;Intron|intron_1_ALTTENATIVE_3SS-SKIPPED|rna-XM_006496216.5||Spats2l|mRNA;Intron|intron_1_ALTTENATIVE_3SS-SKIPPED|rna-XM_017322122.3||Spats2l|mRNA;Intron|intron_1_ALTTENATIVE_3SS-SKIPPED|rna-XM_006496210.5||Spats2l|mRNA;Intron|intron_1_ALTTENATIVE…
NC_000067.7-57874501	8.71119945834892	4.53037634911949	12.8920225675784	2.84568467917329	1.50877581049557	0.0139939640913637	0.177130797581842	up	6	5	3	21	9	10	0.34	0.29	0.18	1.1	0.5	0.57	Intron	Intron|intron_2_SKIPPED-RETAINED|rna-XM_006496218.5||Spats2l|mRNA;Intron|intron_3_ALTTENATIVE_5SS-RETAINED|rna-XM_006496217.5||Spats2l|mRNA;Intron|intron_3_ALTTENATIVE_5SS-RETAINED|rna-XM_017322122.3||Spats2l|mRNA;Intron|intron_3_ALTTENATIVE_5SS-RETAINED|rna-XM_006496212.4||Spats2l|mRNA;Intron|intron_3_ALTTENATIVE_5SS-RETAINED|rna-NM_001368787.1||Spats2l|mRNA;Intron|intron_3_ALTTENATIVE_5SS-RETAI…
NC_000067.7-57908280	7.35319915167757	11.7004792762965	3.00591902705862	0.256905632331505	-1.96068957503533	0.00305815827166842	0.0669414584932626	down	9	17	10	2	1	6	0.51	0.98	0.58	0.1	0.06	0.34	Intron	Intron|intron_4_RETAINED-RETAINED|rna-XM_006496212.4||Spats2l|mRNA;Intron|intron_4_RETAINED-RETAINED|rna-NM_001368787.1||Spats2l|mRNA;Intron|intron_3_RETAINED-RETAINED|rna-XM_036153087.1||Spats2l|mRNA;Intron|intron_2_RETAINED-RETAINED|rna-XM_030242309.2||Spats2l|mRNA;Intron|intron_4_RETAINED-RETAINED|rna-NM_144882.4||Spats2l|mRNA;Intron|intron_4_RETAINED-RETAINED|rna-XM_006496216.5||Spats2l|mRNA;…
NC_000067.7-57918555	9.43157410737061	13.3232844379955	5.53986377674572	0.415803160438958	-1.26602737100497	0.0253678626834165	0.252224011663845	down	13	15	13	6	7	4	0.74	0.86	0.76	0.31	0.39	0.23	Intron	Intron|intron_4_RETAINED-RETAINED|rna-XM_006496212.4||Spats2l|mRNA;Intron|intron_4_RETAINED-RETAINED|rna-NM_001368787.1||Spats2l|mRNA;Intron|intron_3_RETAINED-RETAINED|rna-XM_036153087.1||Spats2l|mRNA;Intron|intron_2_RETAINED-RETAINED|rna-XM_030242309.2||Spats2l|mRNA;Intron|intron_4_RETAINED-RETAINED|rna-NM_144882.4||Spats2l|mRNA;Intron|intron_4_RETAINED-RETAINED|rna-XM_006496216.5||Spats2l|mRNA;…
NC_000067.7-57930335	10.2303182295967	18.8263457381055	1.63429072108791	0.0868087064703172	-3.52601644489716	6.77396946051656e-08	1.88601454680239e-05	down	19	23	16	2	1	2	1.08	1.32	0.93	0.1	0.06	0.11	Intron	Intron|intron_7_RETAINED-SKIPPED|rna-XM_006496212.4||Spats2l|mRNA;Intron|intron_7_RETAINED-SKIPPED|rna-NM_001368787.1||Spats2l|mRNA;Intron|intron_5_RETAINED-SKIPPED|rna-XM_006496215.5||Spats2l|mRNA;Intron|intron_8_RETAINED-SKIPPED|rna-XM_036153076.1||Spats2l|mRNA;Intron|intron_6_RETAINED-SKIPPED|rna-XM_006496218.5||Spats2l|mRNA;Intron|intron_7_RETAINED-SKIPPED|rna-NM_144882.4||Spats2l|mRNA;Intron…
NC_000067.7-57949601	12.2945665563282	7.41992023504984	17.1692128776065	2.31393496610697	1.21034831760295	0.0159767867736515	0.192092843022625	up	10	11	2	13	18	21	0.57	0.63	0.12	0.68	1	1.19	Intron	Intron|intron_9_RETAINED-RETAINED|rna-XM_006496212.4||Spats2l|mRNA;Intron|intron_9_RETAINED-RETAINED|rna-NM_001368787.1||Spats2l|mRNA;Intron|intron_10_RETAINED-RETAINED|rna-XM_036153076.1||Spats2l|mRNA;Intron|intron_8_RETAINED-RETAINED|rna-XM_036153087.1||Spats2l|mRNA;Intron|intron_7_RETAINED-RETAINED|rna-XM_006496215.5||Spats2l|mRNA;Intron|intron_8_RETAINED-RETAINED|rna-XM_006496216.5||Spats2l|m…
NC_000067.7-57957794	7.10301339472378	11.0054843737714	3.20054241567619	0.290813407840896	-1.78183430919364	0.00896484094520213	0.134867315432388	down	15	11	8	6	2	2	0.85	0.63	0.47	0.31	0.11	0.11	Intron	Intron|intron_9_RETAINED-RETAINED|rna-XM_006496212.4||Spats2l|mRNA;Intron|intron_9_RETAINED-RETAINED|rna-NM_001368787.1||Spats2l|mRNA;Intron|intron_10_RETAINED-RETAINED|rna-XM_036153076.1||Spats2l|mRNA;Intron|intron_8_RETAINED-RETAINED|rna-XM_036153087.1||Spats2l|mRNA;Intron|intron_7_RETAINED-RETAINED|rna-XM_006496215.5||Spats2l|mRNA;Intron|intron_8_RETAINED-RETAINED|rna-XM_006496216.5||Spats2l|m…
NC_000067.7-57979880	17.3753782969047	23.6344121356904	11.116344458119	0.470345714304107	-1.0882065360389	0.00672188835928013	0.112045122174676	down	31	25	17	12	11	11	1.76	1.44	0.99	0.63	0.61	0.62	Intron	Intron|intron_11_RETAINED-RETAINED|rna-XM_036153073.1||Spats2l|mRNA;Intron|intron_11_RETAINED-RETAINED|rna-XM_006496217.5||Spats2l|mRNA;Intron|intron_12_RETAINED-RETAINED|rna-XM_006496210.5||Spats2l|mRNA;Intron|intron_10_RETAINED-RETAINED|rna-NM_001164566.1||Spats2l|mRNA;Intron|intron_12_RETAINED-RETAINED|rna-XM_017322122.3||Spats2l|mRNA;Intron|intron_12_RETAINED-RETAINED|rna-NM_001368787.1||Spat…
NC_000067.7-58069255	4.70482111093568	8.41753789702085	0.992104324850509	0.11786158102141	-3.08483457082389	0.00107406450705594	0.0327458721739931	down	11	9	6	0	3	0	0.62	0.52	0.35	0	0.17	0	Intron	Intron|intron_1_ALTTENATIVE_3SS-RETAINED|rna-XM_006495630.5||Aox1|mRNA;Intron|intron_1_ALTTENATIVE_3SS-RETAINED|rna-NM_009676.2||Aox1|mRNA
NC_000067.7-58071402	17.8665311884039	24.339252477318	11.3938098994897	0.468124890446316	-1.09503461894497	0.00607564413825964	0.105185176770916	down	26	28	21	15	8	12	1.47	1.61	1.23	0.78	0.44	0.68	Intron	Intron|intron_1_ALTTENATIVE_3SS-RETAINED|rna-XM_006495630.5||Aox1|mRNA;Intron|intron_1_ALTTENATIVE_3SS-RETAINED|rna-NM_009676.2||Aox1|mRNA
NC_000067.7-58128696	9.41883770631098	15.219176041833	3.61849937078893	0.237759216454474	-2.07242682835274	0.000414523781729822	0.0167108336821354	down	21	14	12	2	7	2	1.19	0.81	0.7	0.1	0.39	0.11	Intron	Intron|intron_26_SKIPPED-SKIPPED|rna-NM_009676.2||Aox1|mRNA
NC_000067.7-58250316	3.56710455236106	6.47280622148845	0.661402883233672	0.102181783387543	-3.29079007433549	0.00355386488378255	0.074012069999925	down	8	8	4	0	2	0	0.45	0.46	0.23	0	0.11	0	Intron	Intron|intron_1_ALTTENATIVE_PROMOMOTER-SKIPPED|rna-NM_023631.2||Aox4|mRNA
NC_000067.7-58261075	16.5156338924839	8.78306264977357	24.2482051351943	2.76079154869963	1.46508196253291	0.0192431748528486	0.213915290883373	up	6	13	8	13	28	32	0.34	0.75	0.47	0.68	1.55	1.82	Exon	Exon|exon_5_35_SKIPPED|rna-NM_023631.2||Aox4|mRNA
NC_000067.7-58278297	11.2898697374565	16.0233601035651	6.55637937134792	0.409176310647175	-1.28920547253421	0.0448625509460703	0.346905907252737	down	10	14	25	6	8	6	0.57	0.81	1.46	0.31	0.44	0.34	SpliceSiteDonor	SpliceSiteDonor|intron_7_RETAINED-RETAINED|rna-XM_006496287.2||Aox4|mRNA;SpliceSiteDonor|intron_14_RETAINED-RETAINED|rna-NM_023631.2||Aox4|mRNA;SpliceSiteDonor|intron_9_RETAINED-RETAINED|rna-XM_036153692.1||Aox4|mRNA
NC_000067.7-58289928	12.1726581371961	7.21012291003551	17.1351933643566	2.37654663840845	1.24886671400733	0.0110588082744492	0.153091225693907	up	4	5	13	14	18	20	0.23	0.29	0.76	0.73	1	1.13	Intron	Intron|intron_21_RETAINED-RETAINED|rna-NM_023631.2||Aox4|mRNA;Intron|intron_16_RETAINED-RETAINED|rna-XM_036153692.1||Aox4|mRNA;Intron|intron_14_RETAINED-RETAINED|rna-XM_006496287.2||Aox4|mRNA
NC_000067.7-58299300	2.4245546757324	4.54022178822193	0.308887563242859	0.06803358462447	-3.87760908444111	0.011952034965986	0.160850395280338	down	7	2	5	1	0	0	0.4	0.12	0.29	0.05	0	0	Intron	Intron|intron_28_RETAINED-RETAINED|rna-NM_023631.2||Aox4|mRNA;Intron|intron_23_RETAINED-RETAINED|rna-XM_036153692.1||Aox4|mRNA;Intron|intron_21_RETAINED-RETAINED|rna-XM_006496287.2||Aox4|mRNA
NC_000067.7-58316067	10.5683685716933	14.3517148701712	6.7850222732153	0.472767354604944	-1.08079767649458	0.044942483315086	0.34729533076691	down	11	14	19	9	9	3	0.62	0.81	1.11	0.47	0.5	0.17	Intergenic,Upstream	Intergenic|gene-Aox4-gene-Aox2;Upstream|1424|rna-XM_017319653.3||Aox2|mRNA;Upstream|1418|rna-NM_001008419.2||Aox2|mRNA
NC_000067.7-58346581	15.7912338510922	26.7354289305444	4.84703877163994	0.181296465608687	-2.46357729500398	2.10290228774839e-07	4.66676432877977e-05	down	22	25	35	8	2	5	1.25	1.44	2.04	0.42	0.11	0.28	Exon,Gene,Intron	Exon|exon_16_34_RETAINED|rna-XM_017319653.3||Aox2|mRNA;Exon|exon_16_36_RETAINED|rna-NM_001008419.2||Aox2|mRNA;Gene|Gm15759|;Intron|intron_1_RETAINED-RETAINED|rna-XR_865437.3||exon-XR_865437.3-1|
NC_000067.7-58432399	2.53173801931574	0	5.06347603863148	Inf	Inf	0.0269067859352093	0.260462241001048	up	0	0	0	11	4	1	0	0	0	0.57	0.22	0.06	Intron,Exon	Intron|intron_1_ALTTENATIVE_PROMOMOTER-SKIPPED|rna-NM_025824.4||Bzw1|mRNA;Exon|exon_2_3_RETAINED|rna-XM_036155018.1||LOC118567643|mRNA
NC_000067.7-58514383	7.87429035636489	2.93250389840096	12.8160768143288	4.37035286511202	2.1277497685577	0.00115335413129625	0.0343584941890906	up	3	2	4	11	15	13	0.17	0.12	0.23	0.57	0.83	0.74	Intron	Intron|intron_8_RETAINED-RETAINED|rna-NM_001025378.2||Orc2|mRNA;Intron|intron_10_RETAINED-RETAINED|rna-XM_011238453.4||Orc2|mRNA;Intron|intron_11_RETAINED-RETAINED|rna-NM_008765.3||Orc2|mRNA;Intron|intron_11_RETAINED-RETAINED|rna-NM_001271526.1||Orc2|mRNA;Intron|intron_10_RETAINED-RETAINED|rna-XM_030252150.2||Orc2|mRNA
NC_000067.7-58834952	1.27437388797032	0	2.54874777594065	Inf	Inf	0.0396532091546781	0.325143782148472	up	0	0	0	5	2	1	0	0	0	0.26	0.11	0.06	Intron	Intron|intron_1_ALTTENATIVE_3SS-RETAINED|rna-XM_036156169.1||Casp8|mRNA;Intron|intron_1_ALTTENATIVE_3SS-RETAINED|rna-NM_009812.2||Casp8|mRNA;Intron|intron_1_ALTTENATIVE_3SS-SKIPPED|rna-XM_006495634.5||Casp8|mRNA
NC_000067.7-58835508	13.3462122974373	7.10093375082856	19.591490844046	2.75900205966011	1.46414653369746	0.00197180330133038	0.0497205338679863	up	9	11	2	21	22	17	0.51	0.63	0.12	1.1	1.22	0.96	Intron	Intron|intron_1_ALTTENATIVE_3SS-RETAINED|rna-XM_036156169.1||Casp8|mRNA;Intron|intron_1_ALTTENATIVE_3SS-RETAINED|rna-NM_009812.2||Casp8|mRNA;Intron|intron_1_ALTTENATIVE_3SS-SKIPPED|rna-XM_006495634.5||Casp8|mRNA
NC_000067.7-58867191	7.16644129472064	10.4465260207797	3.88635656866154	0.372023825042984	-1.42653307793387	0.0331632404450779	0.295563421689759	down	8	9	15	6	2	4	0.45	0.52	0.88	0.31	0.11	0.23	Intron	Intron|intron_3_SKIPPED-RETAINED|rna-NM_009812.2||Casp8|mRNA;Intron|intron_2_RETAINED-RETAINED|rna-XM_036156169.1||Casp8|mRNA;Intron|intron_4_SKIPPED-RETAINED|rna-NM_001277926.1||Casp8|mRNA;Intron|intron_3_SKIPPED-RETAINED|rna-NM_001080126.1||Casp8|mRNA;Intron|intron_4_SKIPPED-RETAINED|rna-XM_006495634.5||Casp8|mRNA
NC_000067.7-58899322	3.0882253225421	6.1764506450842	0	0	-Inf	0.000287155360891831	0.0127961893775589	down	7	5	7	0	0	0	0.4	0.29	0.41	0	0	0	Intron	Intron|intron_10_RETAINED-RETAINED|rna-XM_036155019.1||Gm28802|mRNA
NC_000067.7-58965744	9.99966443880475	5.54896134219278	14.4503675354167	2.60415718263166	1.38081652982438	0.0119285295220352	0.160668847603543	up	3	7	7	13	16	15	0.17	0.4	0.41	0.68	0.89	0.85	Intron	Intron|intron_4_RETAINED-RETAINED|rna-XM_036153623.1||Trak2|mRNA;Intron|intron_3_RETAINED-RETAINED|rna-XM_036153642.1||Trak2|mRNA;Intron|intron_5_RETAINED-RETAINED|rna-XM_036153625.1||Trak2|mRNA;Intron|intron_4_RETAINED-RETAINED|rna-XM_030242947.2||Trak2|mRNA;Intron|intron_4_RETAINED-RETAINED|rna-XM_036153640.1||Trak2|mRNA;Intron|intron_4_RETAINED-RETAINED|rna-XM_006496280.4||Trak2|mRNA;Intron|in…
NC_000067.7-58976439	23.5405423937278	36.2203918923334	10.8606928951222	0.299850231532725	-1.73768600809005	0.0002585880352558	0.0118490023375965	down	25	38	48	8	15	10	1.42	2.19	2.8	0.42	0.83	0.57	Intron	Intron|intron_2_ALTTENATIVE_3SS-SKIPPED|rna-XM_006496282.4||Trak2|mRNA;Intron|intron_3_ALTTENATIVE_3SS-SKIPPED|rna-XM_036153625.1||Trak2|mRNA;Intron|intron_2_ALTTENATIVE_3SS-SKIPPED|rna-XM_036153627.1||Trak2|mRNA;Intron|intron_2_ALTTENATIVE_3SS-RETAINED|rna-XM_036153639.1||Trak2|mRNA;Intron|intron_2_ALTTENATIVE_3SS-SKIPPED|rna-XM_006496280.4||Trak2|mRNA;Intron|intron_2_ALTTENATIVE_3SS-SKIPPED|rna…
NC_000067.7-58985365	7.52961998765436	11.4041236998923	3.65511627541645	0.32050829784063	-1.64156638672179	0.0106597868844041	0.149396402497897	down	8	14	13	2	4	5	0.45	0.81	0.76	0.1	0.22	0.28	Intron	Intron|intron_2_ALTTENATIVE_3SS-SKIPPED|rna-XM_006496282.4||Trak2|mRNA;Intron|intron_3_ALTTENATIVE_3SS-SKIPPED|rna-XM_036153625.1||Trak2|mRNA;Intron|intron_2_ALTTENATIVE_3SS-SKIPPED|rna-XM_036153627.1||Trak2|mRNA;Intron|intron_2_ALTTENATIVE_3SS-RETAINED|rna-XM_036153639.1||Trak2|mRNA;Intron|intron_2_ALTTENATIVE_3SS-SKIPPED|rna-XM_006496280.4||Trak2|mRNA;Intron|intron_2_ALTTENATIVE_3SS-SKIPPED|rna…
NC_000067.7-59057051	5.52568771845135	8.82372085908075	2.22765457782195	0.252462041059402	-1.98586160718971	0.0203793834820521	0.222520352543812	down	4	11	12	4	3	0	0.23	0.63	0.7	0.21	0.17	0	Intron	Intron|intron_2_SKIPPED-SKIPPED|rna-XM_017313438.2||C2cd6|mRNA;Intron|intron_2_SKIPPED-SKIPPED|rna-XM_011238636.3||C2cd6|mRNA;Intron|intron_2_SKIPPED-SKIPPED|rna-XM_011238635.3||C2cd6|mRNA;Intron|intron_15_SKIPPED-SKIPPED|rna-NM_026600.1||C2cd6|mRNA;Intron|intron_2_SKIPPED-SKIPPED|rna-XM_011238634.3||C2cd6|mRNA
NC_000067.7-59061139	12.4144748497133	5.5001212704979	19.3288284289288	3.51425495517829	1.8132188610186	0.000305156096508417	0.0133916291796529	up	8	5	4	19	21	19	0.45	0.29	0.23	0.99	1.17	1.08	Intron	Intron|intron_1_ALTTENATIVE_3SS-SKIPPED|rna-XM_011238634.3||C2cd6|mRNA;Intron|intron_1_ALTTENATIVE_3SS-SKIPPED|rna-XM_011238636.3||C2cd6|mRNA;Intron|intron_1_ALTTENATIVE_3SS-SKIPPED|rna-XM_011238635.3||C2cd6|mRNA;Intron|intron_1_ALTTENATIVE_3SS-SKIPPED|rna-XM_017313438.2||C2cd6|mRNA;Intron|intron_14_ALTTENATIVE_3SS-SKIPPED|rna-NM_026600.1||C2cd6|mRNA
NC_000067.7-59146654	3.9158543486372	6.19741797618648	1.63429072108791	0.263705099021505	-1.92300262735604	0.0443386031468611	0.344749398475486	down	3	9	7	2	1	2	0.17	0.52	0.41	0.1	0.06	0.11	Exon	Exon|exon_10_13_RETAINED|rna-XM_006496096.5||Tmem237|mRNA;Exon|exon_10_13_RETAINED|rna-XM_006496097.5||Tmem237|mRNA;Exon|exon_11_14_RETAINED|rna-NM_001361413.1||Tmem237|mRNA;Exon|exon_10_13_RETAINED|rna-NM_001037812.3||Tmem237|mRNA;Exon|exon_10_13_RETAINED|rna-NM_001033449.2||Tmem237|mRNA
NC_000067.7-59148240	54.9125443914583	34.6877112308907	75.137377552026	2.16610940548633	1.11510611218283	4.65924970698895e-06	0.000552410707887019	up	34	50	23	86	66	78	1.93	2.88	1.34	4.49	3.66	4.42	Exon	Exon|exon_7_13_RETAINED|rna-XM_006496096.5||Tmem237|mRNA;Exon|exon_7_13_RETAINED|rna-NM_001033449.2||Tmem237|mRNA;Exon|exon_7_13_RETAINED|rna-NM_001037812.3||Tmem237|mRNA;Exon|exon_7_13_RETAINED|rna-XM_006496097.5||Tmem237|mRNA;Exon|exon_8_14_RETAINED|rna-NM_001361413.1||Tmem237|mRNA
NC_000067.7-59153693	9.29066719255844	14.0117610548477	4.56957333026919	0.326124126181002	-1.61650692140546	0.00530067342796582	0.096266142129884	down	14	10	19	5	5	4	0.79	0.58	1.11	0.26	0.28	0.23	Intron	Intron|intron_5_RETAINED-RETAINED|rna-NM_001361413.1||Tmem237|mRNA;Intron|intron_4_RETAINED-RETAINED|rna-XM_006496096.5||Tmem237|mRNA;Intron|intron_4_RETAINED-RETAINED|rna-NM_001033449.2||Tmem237|mRNA;Intron|intron_4_RETAINED-RETAINED|rna-NM_001037812.3||Tmem237|mRNA;Intron|intron_4_RETAINED-RETAINED|rna-XM_006496097.5||Tmem237|mRNA
NC_000067.7-59175705	29.6095373804279	18.9001185207809	40.3189562400749	2.13326473036366	1.09306300997482	0.000344736756539238	0.0146736970513657	up	15	20	23	41	38	44	0.85	1.15	1.34	2.14	2.11	2.5	Intron	Intron|intron_15_RETAINED-RETAINED|rna-NM_001164682.1||Mpp4|mRNA;Intron|intron_14_RETAINED-RETAINED|rna-NM_145143.3||Mpp4|mRNA
NC_000067.7-59178142	18.0095565453276	24.6471170695395	11.3719960211157	0.461392542950592	-1.11593340758762	0.00506479391629447	0.0934764532302732	down	32	21	23	16	7	12	1.82	1.21	1.34	0.84	0.39	0.68	Intron	Intron|intron_13_RETAINED-RETAINED|rna-NM_145143.3||Mpp4|mRNA;Intron|intron_14_RETAINED-RETAINED|rna-NM_001164682.1||Mpp4|mRNA
NC_000067.7-59197902	5.71153009693481	8.81847902630517	2.60458116756444	0.2953549200259	-1.75947845029479	0.0218069326937049	0.23214896544439	down	5	10	12	3	3	2	0.28	0.58	0.7	0.16	0.17	0.11	Intron,Downstream	Intron|intron_1_ALTTENATIVE_PROMOMOTER-RETAINED|rna-NM_145143.3||Mpp4|mRNA;Downstream|1786|gene-Gm19125||Gene_gene-Gm19125|pseudogene;Intron|intron_2_SKIPPED-RETAINED|rna-NM_001164682.1||Mpp4|mRNA
NC_000067.7-59201068	48.0679226299466	29.6325164524137	66.5033288074795	2.24426868755058	1.16624540811771	4.48544610727311e-05	0.00320376221877175	up	26	30	35	59	62	81	1.47	1.73	2.04	3.08	3.44	4.59	Downstream,Intron,Upstream	Downstream|847|rna-NM_001159948.2||Als2|mRNA;Downstream|847|rna-NM_028717.6||Als2|mRNA;Intron|intron_1_ALTTENATIVE_PROMOMOTER-SKIPPED|rna-NM_001164682.1||Mpp4|mRNA;Upstream|273|rna-NM_145143.3||Mpp4|mRNA
NC_000067.7-59209139	35.1116431177741	48.6545975939216	21.5686886416266	0.443302168926398	-1.17363767375187	2.78127160619568e-05	0.00222442991716765	down	58	49	43	23	23	20	3.29	2.82	2.51	1.2	1.28	1.13	Exon	Exon|exon_29_34_SKIPPED|rna-NM_001159948.2||Als2|mRNA;Exon|exon_29_34_SKIPPED|rna-NM_028717.6||Als2|mRNA
NC_000067.7-59254827	7.81056980191617	11.7155665481745	3.90557305565781	0.333366127843502	-1.58482057027128	0.0128489356349772	0.168139749324859	down	9	15	12	4	6	2	0.51	0.86	0.7	0.21	0.33	0.11	Exon	Exon|exon_4_13_RETAINED|rna-NM_146109.3||Als2|mRNA;Exon|exon_4_34_RETAINED|rna-NM_028717.6||Als2|mRNA;Exon|exon_4_34_RETAINED|rna-NM_001159948.2||Als2|mRNA
NC_000067.7-59295618	18.969282367911	28.6929460747913	9.24561866103056	0.322226188866449	-1.63385434133845	0.00156392325262506	0.042593121140906	down	24	26	38	4	18	6	1.36	1.5	2.22	0.21	1	0.34	Upstream,Intergenic	Upstream|412|rna-XM_006496048.5||Cdk15|mRNA;Upstream|412|rna-XR_373255.5||Cdk15|mRNA;Intergenic|Gene_rna-NR_168353.1-gene-Cdk15;Upstream|411|rna-XM_006496049.5||Cdk15|mRNA;Upstream|447|rna-NM_001033373.3||Cdk15|mRNA;Upstream|447|rna-NM_001356389.1||Cdk15|mRNA
NC_000067.7-59296565	11.7037215945549	15.6155135647905	7.79192962431935	0.498986446522542	-1.00292746529731	0.0468341061362141	0.355033386525104	down	13	19	16	10	8	6	0.74	1.09	0.93	0.52	0.44	0.34	Intron	Intron|intron_1_ALTTENATIVE_3SS-SKIPPED|rna-NM_001033373.3||Cdk15|mRNA;Intron|intron_1_ALTTENATIVE_3SS-SKIPPED|rna-XM_006496048.5||Cdk15|mRNA;Intron|intron_1_ALTTENATIVE_3SS-SKIPPED|rna-XR_373255.5||Cdk15|mRNA;Intron|intron_1_ALTTENATIVE_3SS-SKIPPED|rna-XM_006496049.5||Cdk15|mRNA;Intron|intron_1_ALTTENATIVE_3SS-SKIPPED|rna-NM_001356389.1||Cdk15|mRNA
NC_000067.7-59368843	13.121324341004	20.4619363685191	5.78071231348894	0.282510521456934	-1.82362349648846	0.000205892772738436	0.0100068904188698	down	22	21	20	9	7	2	1.25	1.21	1.17	0.47	0.39	0.11	Intron	Intron|intron_6_SKIPPED-ALTTENATIVE_3SS|rna-XM_011238531.3||Cdk15|mRNA;Intron|intron_10_RETAINED-ALTTENATIVE_3SS|rna-XR_373255.5||Cdk15|mRNA;Intron|intron_11_SKIPPED-ALTTENATIVE_3SS|rna-XM_006496048.5||Cdk15|mRNA;Intron|intron_11_SKIPPED-ALTTENATIVE_3SS|rna-NM_001356389.1||Cdk15|mRNA;Intron|intron_11_SKIPPED-ALTTENATIVE_3SS|rna-NM_001033373.3||Cdk15|mRNA;Intron|intron_11_SKIPPED-ALTTENATIVE_3SS|r…
NC_000067.7-59373460	18.7140681395364	25.6233802765908	11.804756002482	0.460702525391105	-1.11809258863346	0.0037835107438099	0.0771301055897418	down	27	32	20	13	8	15	1.53	1.84	1.17	0.68	0.44	0.85	Intron	Intron|intron_12_ALTTENATIVE_3SS-RETAINED|rna-XM_006496049.5||Cdk15|mRNA;Intron|intron_12_ALTTENATIVE_3SS-RETAINED|rna-NM_001033373.3||Cdk15|mRNA;Intron|intron_12_ALTTENATIVE_3SS-RETAINED|rna-XM_006496048.5||Cdk15|mRNA;Intron|intron_12_ALTTENATIVE_3SS-RETAINED|rna-NM_001356389.1||Cdk15|mRNA;Intron|intron_7_ALTTENATIVE_3SS-RETAINED|rna-XM_011238531.3||Cdk15|mRNA;Intron|intron_11_ALTTENATIVE_3SS-RE…
NC_000067.7-59416593	3.59508687952133	5.85516235769948	1.33501140134319	0.228005872388433	-2.13285711279309	0.0337792115688197	0.297846699340831	down	5	7	6	0	3	1	0.28	0.4	0.35	0	0.17	0.06	Intergenic	Intergenic|Gene_rna-XR_003947832.1-Gene_rna-XR_865453.1
NC_000067.7-59488278	20.8136376740211	29.5040235388192	12.123251809223	0.410901645101799	-1.28313498834028	0.000486235589226947	0.0187078010905117	down	39	25	27	13	10	14	2.21	1.44	1.58	0.68	0.56	0.79	Intergenic	Intergenic|Gene_rna-XR_865453.1-Gene_rna-XR_373430.2
NC_000067.7-59522819	7.17439983657378	0.318986484221278	14.0298131889263	43.9824691104903	5.45885669211049	6.0003671947845e-08	1.71221616383984e-05	up	1	0	0	16	14	13	0.06	0	0	0.84	0.78	0.74	Gene	Gene|Fzd7|mRNA
NC_000067.7-59631769	5.13489997899055	1.64377249280127	8.62602746517983	5.24770155417286	2.39168567373685	0.00603627924794005	0.104723841210954	up	0	2	3	6	7	13	0	0.12	0.18	0.31	0.39	0.74	Intron,Gene,Exon	Intron|intron_12_SKIPPED-SKIPPED|rna-XM_017321333.3||Gm973|mRNA;Intron|intron_7_SKIPPED-SKIPPED|rna-XM_006496107.1||Gm973|mRNA;Intron|intron_12_SKIPPED-RETAINED|rna-XM_030255089.2||Gm973|mRNA;Intron|intron_12_SKIPPED-RETAINED|rna-XM_030255084.2||Gm973|mRNA;Intron|intron_7_SKIPPED-RETAINED|rna-XM_017321355.1||Gm973|mRNA;Intron|intron_12_SKIPPED-SKIPPED|rna-XM_030255076.2||Gm973|mRNA;Intron|intron_…
NC_000067.7-59654761	7.99224085894309	12.3633849557195	3.62109676216664	0.292888782088068	-1.77157515716971	0.00493527626131739	0.0919744182253257	down	12	12	14	3	4	4	0.68	0.69	0.82	0.16	0.22	0.23	Intron,Gene	Intron|intron_10_RETAINED-RETAINED|rna-XM_030255103.2||Gm973|mRNA;Intron|intron_8_RETAINED-RETAINED|rna-XM_017321355.1||Gm973|mRNA;Intron|intron_14_RETAINED-RETAINED|rna-XM_036166033.1||Gm973|mRNA;Intron|intron_10_RETAINED-RETAINED|rna-XM_036166024.1||Gm973|mRNA;Intron|intron_12_RETAINED-RETAINED|rna-XM_017321345.3||Gm973|mRNA;Intron|intron_12_RETAINED-RETAINED|rna-XM_036166021.1||Gm973|mRNA;Intr…
NC_000067.7-59672388	28.8216484137057	15.8479417976218	41.7953550297895	2.63727337994524	1.39904712882424	8.75054360110059e-06	0.000906307292487989	up	19	22	8	48	38	42	1.08	1.27	0.47	2.51	2.11	2.38	SpliceSiteDonor	SpliceSiteDonor|intron_19_RETAINED-ALTTENATIVE_5SS|rna-NM_001013771.2||Gm973|mRNA;SpliceSiteDonor|intron_19_RETAINED-ALTTENATIVE_5SS|rna-XM_030255100.2||Gm973|mRNA;SpliceSiteDonor|intron_19_RETAINED-ALTTENATIVE_5SS|rna-XM_030255088.2||Gm973|mRNA;SpliceSiteDonor|intron_17_RETAINED-ALTTENATIVE_5SS|rna-XM_017321350.3||Gm973|mRNA;SpliceSiteDonor|intron_16_RETAINED-ALTTENATIVE_5SS|rna-XM_017321351.1||…
NC_000067.7-59691883	7.99230649029146	11.7457410919306	4.23887188865235	0.360885861136893	-1.47038547275851	0.0190198376165146	0.21233360906605	down	9	11	16	5	4	4	0.51	0.63	0.93	0.26	0.22	0.23	Intron	Intron|intron_2_RETAINED-RETAINED|rna-NM_009460.2||Sumo1|mRNA
NC_000067.7-59789636	6.49710763551924	10.0223157572297	2.97189951380881	0.29652822619014	-1.75375865505252	0.0378747229871531	0.318697839734532	down	17	6	8	3	1	5	0.96	0.35	0.47	0.16	0.06	0.28	Intergenic	Intergenic|gene-Nop58-gene-Bmpr2
NC_000067.7-59936907	7.17817278352658	11.0415389767517	3.31480659030148	0.300212370511114	-1.73594466920346	0.00880492396659089	0.133303794127105	down	11	13	10	3	1	6	0.62	0.75	0.58	0.16	0.06	0.34	Intergenic	Intergenic|gene-Bmpr2-gene-Fam117b
NC_000067.7-59960522	16.7821773998347	6.78130904015859	26.7830457595109	3.94953918202267	1.98168433465847	4.68715547793428e-06	0.000554901023941322	up	11	6	4	31	23	28	0.62	0.35	0.23	1.62	1.28	1.59	Intron	Intron|intron_1_RETAINED-RETAINED|rna-NM_001037725.3||Fam117b|mRNA
NC_000067.7-60045298	9.87893701062403	13.9989755861331	5.75889843511497	0.411379989891513	-1.28145647405897	0.0230738434193816	0.23974020712677	down	15	10	18	10	6	2	0.85	0.58	1.05	0.52	0.33	0.11	Intron	Intron|intron_8_SKIPPED-SKIPPED|rna-NM_027407.4||Ica1l|mRNA;Intron|intron_8_SKIPPED-SKIPPED|rna-XM_011238597.4||Ica1l|mRNA;Intron|intron_8_SKIPPED-SKIPPED|rna-XM_017312240.3||Ica1l|mRNA;Intron|intron_8_SKIPPED-SKIPPED|rna-NM_001357296.1||Ica1l|mRNA;Intron|intron_8_SKIPPED-SKIPPED|rna-XM_036153607.1||Ica1l|mRNA;Intron|intron_8_SKIPPED-SKIPPED|rna-XM_036153596.1||Ica1l|mRNA;Intron|intron_8_SKIPPED-…
NC_000067.7-60050735	56.8233125245119	33.2059333488694	80.4406917001544	2.42247946639613	1.27648443701124	1.09765965695463e-08	4.21499695251244e-06	up	29	35	38	77	78	90	1.64	2.01	2.22	4.02	4.33	5.11	Intron	Intron|intron_5_SKIPPED-SKIPPED|rna-NM_027407.4||Ica1l|mRNA;Intron|intron_5_SKIPPED-SKIPPED|rna-XM_011238597.4||Ica1l|mRNA;Intron|intron_5_SKIPPED-SKIPPED|rna-XM_017312240.3||Ica1l|mRNA;Intron|intron_5_SKIPPED-SKIPPED|rna-XM_036153597.1||Ica1l|mRNA;Intron|intron_5_SKIPPED-SKIPPED|rna-NM_001357296.1||Ica1l|mRNA;Intron|intron_5_SKIPPED-SKIPPED|rna-XM_036153596.1||Ica1l|mRNA;Intron|intron_5_SKIPPED-…
NC_000067.7-60125765	7.705891546734	4.24220263510294	11.1695804583651	2.63296721517736	1.39668955754216	0.0277395697121316	0.265610915924839	up	2	6	5	9	15	10	0.11	0.35	0.29	0.47	0.83	0.57	Intron	Intron|intron_7_RETAINED-RETAINED|rna-NM_001199060.1||Wdr12|mRNA;Intron|intron_7_RETAINED-RETAINED|rna-XM_030255693.1||Wdr12|mRNA;Intron|intron_7_RETAINED-RETAINED|rna-NM_001199061.1||Wdr12|mRNA;Intron|intron_7_RETAINED-RETAINED|rna-XM_011238563.4||Wdr12|mRNA;Intron|intron_6_RETAINED-RETAINED|rna-NM_021312.5||Wdr12|mRNA;Intron|intron_7_RETAINED-RETAINED|rna-XM_017321861.2||Wdr12|mRNA
NC_000067.7-60142618	46.4262373662686	30.7659075540924	62.0865671784449	2.01803138975455	1.01294861522277	0.00411745938267107	0.0813794027603412	up	50	15	30	56	67	66	2.84	0.86	1.75	2.92	3.72	3.74	Intron	Intron|intron_2_SKIPPED-ALTTENATIVE_5SS|rna-NM_001285463.1||Carf|mRNA;Intron|intron_2_SKIPPED-ALTTENATIVE_5SS|rna-XM_011238510.1||Carf|mRNA;Intron|intron_2_SKIPPED-ALTTENATIVE_5SS|rna-XM_036164947.1||Carf|mRNA;Intron|intron_1_ALTTENATIVE_3SS-ALTTENATIVE_5SS|rna-XM_030254087.1||Carf|mRNA;Intron|intron_2_SKIPPED-ALTTENATIVE_5SS|rna-XR_004942477.1||Carf|mRNA;Intron|intron_2_SKIPPED-ALTTENATIVE_5SS|r…
NC_000067.7-60241544	28.4016271046714	16.6502111800078	40.1530430293349	2.41156358890795	1.26996885206234	0.0405478243500657	0.328204452959588	up	17	7	27	25	40	56	0.96	0.4	1.58	1.31	2.22	3.18	Intron	Intron|intron_6_RETAINED-RETAINED|rna-XM_030254694.2||Nbeal1|mRNA;Intron|intron_6_RETAINED-RETAINED|rna-XM_006496028.5||Nbeal1|mRNA;Intron|intron_6_RETAINED-RETAINED|rna-XM_030254692.2||Nbeal1|mRNA;Intron|intron_7_RETAINED-RETAINED|rna-XM_006496030.5||Nbeal1|mRNA;Intron|intron_6_RETAINED-RETAINED|rna-XM_030254700.2||Nbeal1|mRNA;Intron|intron_6_RETAINED-RETAINED|rna-XM_030254696.2||Nbeal1|mRNA;Int…
NC_000067.7-60320072	11.4736863843991	15.5515862212176	7.39578654758059	0.475564771488728	-1.07228624666862	0.0365516063367292	0.312346993580844	down	18	19	11	13	4	6	1.02	1.09	0.64	0.68	0.22	0.34	Intron,Utr3prime,Exon	Intron|intron_39_RETAINED-SKIPPED|rna-XM_006496034.4||Nbeal1|mRNA;Intron|intron_38_RETAINED-SKIPPED|rna-XM_030254693.1||Nbeal1|mRNA;Intron|intron_38_RETAINED-SKIPPED|rna-NM_173444.2||Nbeal1|mRNA;Intron|intron_38_RETAINED-SKIPPED|rna-XM_006496037.5||Nbeal1|mRNA;Intron|intron_38_RETAINED-SKIPPED|rna-XM_030254692.2||Nbeal1|mRNA;Intron|intron_39_RETAINED-SKIPPED|rna-XM_006496035.4||Nbeal1|mRNA;Intron…
NC_000067.7-60400579	6.52517427575555	10.4117478706968	2.63860068081426	0.253425333919238	-1.98036734273399	0.0149210761760407	0.184814965949537	down	6	17	9	2	3	3	0.34	0.98	0.53	0.1	0.17	0.17	Intron	Intron|intron_4_RETAINED-RETAINED|rna-XM_006496328.4||Cyp20a1|mRNA;Intron|intron_4_RETAINED-RETAINED|rna-NM_030013.3||Cyp20a1|mRNA;Intron|intron_3_RETAINED-RETAINED|rna-NM_001313721.1||Cyp20a1|mRNA
NC_000067.7-60449275	1.63299202539906	0	3.26598405079812	Inf	Inf	0.0157260112397739	0.190467473386088	up	0	0	0	3	5	2	0	0	0	0.16	0.28	0.11	Intron	Intron|intron_1_ALTTENATIVE_3SS-RETAINED|rna-XM_030255022.1||Abi2|mRNA;Intron|intron_1_ALTTENATIVE_3SS-RETAINED|rna-XM_030255021.1||Abi2|mRNA;Intron|intron_1_ALTTENATIVE_3SS-RETAINED|rna-XM_030255020.1||Abi2|mRNA;Intron|intron_1_ALTTENATIVE_3SS-RETAINED|rna-XM_036165801.1||Abi2|mRNA;Intron|intron_1_ALTTENATIVE_3SS-RETAINED|rna-NM_001198571.1||Abi2|mRNA;Intron|intron_1_ALTTENATIVE_3SS-RETAINED|rna…
NC_000067.7-60560594	3.9192860002132	6.51576623395906	1.32280576646734	0.203016148672294	-2.30033360549257	0.0181490394539202	0.206597270751818	down	7	4	9	0	4	0	0.4	0.23	0.53	0	0.22	0	Intron,Downstream	Intron|intron_4_SKIPPED-SKIPPED|rna-XM_006496323.2||Raph1|mRNA;Intron|intron_4_SKIPPED-SKIPPED|rna-XM_006496324.2||Raph1|mRNA;Downstream|1219|gene-Gm11575||Gene_gene-Gm11575|pseudogene;Intron|intron_4_SKIPPED-SKIPPED|rna-XM_030243573.1||Raph1|mRNA;Intron|intron_4_SKIPPED-SKIPPED|rna-XM_006496322.2||Raph1|mRNA;Intron|intron_4_SKIPPED-SKIPPED|rna-NM_001045513.3||Raph1|mRNA;Intron|intron_4_SKIPPED-S…
NC_000067.7-60586258	11.1717747498447	7.1025973275433	15.240952172146	2.14582799352046	1.10153443637377	0.0307266640907854	0.282769690104942	up	13	4	5	20	16	11	0.74	0.23	0.29	1.04	0.89	0.62	Intron	Intron|intron_1_ALTTENATIVE_3SS-SKIPPED|rna-XM_006496323.2||Raph1|mRNA;Intron|intron_1_ALTTENATIVE_3SS-SKIPPED|rna-XM_006496326.2||Raph1|mRNA;Intron|intron_1_ALTTENATIVE_3SS-SKIPPED|rna-XM_006496327.3||Raph1|mRNA;Intron|intron_1_ALTTENATIVE_3SS-SKIPPED|rna-XR_373268.2||Raph1|mRNA;Intron|intron_1_ALTTENATIVE_3SS-SKIPPED|rna-XM_017312876.3||Raph1|mRNA;Intron|intron_1_ALTTENATIVE_3SS-SKIPPED|rna-XM_…
NC_000067.7-60606093	2.42222069013112	0	4.84444138026223	Inf	Inf	0.00164936642840472	0.0440433886797503	up	0	0	0	7	5	3	0	0	0	0.37	0.28	0.17	Exon,Utr5prime,Upstream	Exon|exon_1_16_ALTTENATIVE_3SS|rna-XM_006496326.2||Raph1|mRNA;Exon|exon_1_14_ALTTENATIVE_3SS|rna-XM_030243573.1||Raph1|mRNA;Exon|exon_1_17_ALTTENATIVE_3SS|rna-XR_373268.2||Raph1|mRNA;Exon|exon_1_15_ALTTENATIVE_3SS|rna-XM_006496323.2||Raph1|mRNA;Utr5prime|exon_1_16_ALTTENATIVE_3SS|rna-XM_017312876.3||Raph1|mRNA;Exon|exon_1_16_ALTTENATIVE_3SS|rna-XM_030243571.1||Raph1|mRNA;Exon|exon_1_15_ALTTENATIV…
NC_000067.7-60891928	3.20322742778645	5.47979216584431	0.926662689728578	0.169105444455447	-2.56400498592345	0.0385875579403924	0.321315804667696	down	9	6	2	3	0	0	0.51	0.35	0.12	0.16	0	0	Intergenic	Intergenic|Gene_gene-Gm11581-Gene_rna-XR_865463.1
NC_000067.7-60980100	3.43763471995974	5.51584676882462	1.35942267109487	0.246457657014383	-2.02058829113496	0.0456986399192799	0.350969369011946	down	5	8	4	0	1	3	0.28	0.46	0.23	0	0.06	0.17	Intron,Gene	Intron|intron_8_RETAINED-RETAINED|rna-XR_373438.2||exon-XR_373438.2-1|;Gene|Gm34649|;Intron|intron_8_RETAINED-RETAINED|rna-XR_865471.1||exon-XR_865471.1-1|;Intron|intron_9_RETAINED-RETAINED|rna-XR_865470.1||exon-XR_865470.1-1|;Intron|intron_9_RETAINED-RETAINED|rna-XR_865468.2||exon-XR_865468.2-1|;Intron|intron_9_RETAINED-RETAINED|rna-XR_865469.1||exon-XR_865469.1-1|
NC_000067.7-61073546	4.85567730373814	7.80219583639532	1.90915877108095	0.24469505907237	-2.03094312433952	0.0183081821797477	0.207543165493067	down	9	6	9	4	1	1	0.51	0.35	0.53	0.21	0.06	0.06	Intergenic	Intergenic|gene-Icos-Gene_gene-Rpl17-ps1
NC_000067.7-61080152	6.63844898551901	10.3878405099824	2.88905746105562	0.278119158479505	-1.84622496548017	0.00938740914736447	0.138695234880104	down	12	10	10	4	5	0	0.68	0.58	0.58	0.21	0.28	0	Intergenic	Intergenic|gene-Icos-Gene_gene-Rpl17-ps1
NC_000067.7-61120616	1.95942460092634	0.331771952935857	3.58707724891682	10.8118761009624	3.43454497935769	0.037059422647398	0.314799993219479	up	0	0	1	4	4	3	0	0	0.06	0.21	0.22	0.17	Intergenic	Intergenic|Gene_gene-Rpl17-ps1-Gene_rna-XR_865473.1
NC_000067.7-61130573	69.8748369301259	36.1948209549042	103.554852905348	2.86104061778254	1.51653997954068	1.49912141797536e-08	5.47500932009167e-06	up	27	38	46	96	126	94	1.53	2.19	2.69	5.01	7	5.33	Intergenic	Intergenic|Gene_gene-Rpl17-ps1-Gene_rna-XR_865473.1
NC_000067.7-61130682	7.71368052141315	4.57627639120224	10.8510846516241	2.37116024558416	1.24559316501204	0.0485618364132502	0.362367344441098	up	3	4	7	9	13	11	0.17	0.23	0.41	0.47	0.72	0.62	Intergenic	Intergenic|Gene_gene-Rpl17-ps1-Gene_rna-XR_865473.1
NC_000067.7-61182496	4.85878050933165	7.51172031921533	2.20584069944797	0.293653198696086	-1.76781474202445	0.0398232504693018	0.325808673111705	down	4	9	10	5	2	0	0.23	0.52	0.58	0.26	0.11	0	Intergenic	Intergenic|Gene_gene-Rpl17-ps1-Gene_rna-XR_865473.1
NC_000067.7-61220802	3.75542634738	6.20726341528893	1.30358927947108	0.210010304421791	-2.25146797759835	0.0248299669722458	0.249669305710749	down	4	6	9	2	0	2	0.23	0.35	0.53	0.1	0	0.11	Intergenic	Intergenic|Gene_gene-Rpl17-ps1-Gene_rna-XR_865473.1
NC_000067.7-61225015	14.4862260404788	20.4921109122751	8.48034116868242	0.413834436334353	-1.27287439395796	0.0045946950622403	0.0874197252423012	down	22	17	24	11	5	10	1.25	0.98	1.4	0.57	0.28	0.57	Intergenic	Intergenic|Gene_gene-Rpl17-ps1-Gene_rna-XR_865473.1
NC_000067.7-61247673	1.31053052505935	2.62106105011869	0	0	-Inf	0.0398431773089896	0.325808673111705	down	2	1	5	0	0	0	0.11	0.06	0.29	0	0	0	Intergenic	Intergenic|Gene_gene-Rpl17-ps1-Gene_rna-XR_865473.1
NC_000067.7-61312000	5.37243065049511	8.4709815750426	2.27387972594761	0.268431669435684	-1.89737320486007	0.0175583546369931	0.202490923309861	down	8	7	11	3	2	2	0.45	0.4	0.64	0.16	0.11	0.11	Intergenic	Intergenic|Gene_gene-Rpl17-ps1-Gene_rna-XR_865473.1
NC_000067.7-61328502	4.04584228232772	6.50361899169318	1.58806557296225	0.244181827839335	-2.03397225681261	0.033526562074096	0.296847326224265	down	5	9	6	3	2	0	0.28	0.52	0.35	0.16	0.11	0	Intergenic	Intergenic|Gene_gene-Rpl17-ps1-Gene_rna-XR_865473.1
NC_000067.7-61372135	2.61039043843737	4.87787380038206	0.342907076492678	0.0702984723519948	-3.83036285117603	0.00792986798045231	0.124489673140384	down	3	8	4	0	0	1	0.17	0.46	0.23	0	0	0.06	Gene,Intron	Gene|LOC105243939|;Intron|intron_3_RETAINED-RETAINED|rna-XR_865472.3||exon-XR_865472.3-1|;Intron|intron_3_RETAINED-RETAINED|rna-XR_865473.1||exon-XR_865473.1-1|
NC_000067.7-61413035	13.4720218955187	18.4759082572308	8.46813553380658	0.458333924151872	-1.12552902236657	0.0151504889019697	0.186480876298049	down	24	17	16	11	6	9	1.36	0.98	0.93	0.57	0.33	0.51	Intergenic	Intergenic|Gene_rna-XR_865473.1-Gene_rna-NR_040483.1
NC_000067.7-61437043	15.3549532101481	8.13690781894331	22.5729986013529	2.77414948081399	1.47204552717804	0.000762168255153786	0.0256934720921745	up	7	9	9	23	25	21	0.4	0.52	0.53	1.2	1.39	1.19	Downstream,Intergenic	Downstream|1980|rna-NR_040483.1||exon-NR_040483.1-1|;Intergenic|Gene_rna-NR_040483.1-gene-Pard3b
NC_000067.7-61439119	25.4927094370772	14.2448275141277	36.7405913600267	2.57922332324404	1.36693669495261	0.009192656599145	0.137049909489612	up	17	18	9	22	47	42	0.96	1.04	0.53	1.15	2.61	2.38	Intergenic	Intergenic|Gene_rna-NR_040483.1-gene-Pard3b
NC_000067.7-61459152	64.0016154427035	37.620602253109	90.382628632298	2.40247692007187	1.26452257149526	1.98695669598841e-09	1.02611391538622e-06	up	47	35	34	94	87	95	2.67	2.01	1.99	4.91	4.83	5.39	Intergenic	Intergenic|Gene_rna-NR_040483.1-gene-Pard3b
NC_000067.7-61596430	44.8823886324632	29.5551654136776	60.2096118512488	2.03719420982787	1.02658352188446	0.000134303097362767	0.00731863846675662	up	35	25	31	55	55	73	1.99	1.44	1.81	2.87	3.05	4.14	Intergenic	Intergenic|Gene_rna-NR_040483.1-gene-Pard3b
[truncated: 75,541 more rows]
