# Supplementary material for: Genome-wide DNA methylation and transcriptome sequencing analyses of lens tissue in an age-related mouse cataract model
Source: PLoS One. 2025 Jan 30;20(1):e0316766. doi: 10.1371/journal.pone.0316766 (PMC11781636; doi:10.1371/journal.pone.0316766)
Supplement: S2 Table — (XLS) [file pone.0316766.s004.xls]

id	baseMean	baseMean_control_SQ	baseMean_case_SL	foldChange	log2FoldChange	pval	padj	regulation	SQ_1-ReadsCount	SQ_2-ReadsCount	SQ_3-ReadsCount	SL_1-ReadsCount	SL_2-ReadsCount	SL_3-ReadsCount	SQ_1-RPM	SQ_2-RPM	SQ_3-RPM	SL_1-RPM	SL_2-RPM	SL_3-RPM	Type	Description
NC_000067.7-3580679	29.2818554282059	14.0081115524899	44.555599303922	3.18069992068291	1.6693442689652	9.48337621463778e-07	0.000939368012739997	up	15	11	18	59	38	38	4.9	3.6	5.8	19.35	12.81	12.69	Intron	Intron|intron_1_ALTTENATIVE_3SS-RETAINED|rna-XM_006495550.5||Xkr4|mRNA;Intron|intron_1_ALTTENATIVE_3SS-RETAINED|rna-XM_036152287.1||Xkr4|mRNA;Intron|intron_1_ALTTENATIVE_3SS-RETAINED|rna-NM_001011874.1||Xkr4|mRNA;Intron|intron_1_ALTTENATIVE_3SS-RETAINED|rna-XM_011238395.4||Xkr4|mRNA
NC_000067.7-4040285	15.5454714914754	10.1887307278168	20.902212255134	2.05150305896962	1.03668130541593	0.0231879469140532	1	up	20	5	7	20	23	20	6.53	1.64	2.25	6.56	7.76	6.68	Intergenic	Intergenic|Gene_gene-Gm27396-gene-Rp1
NC_000067.7-4740217	34.9324414097216	19.1190401627805	50.7458426566626	2.65420451155549	1.40827953741482	1.19795333658875e-06	0.00112290344133583	up	23	19	18	50	53	50	7.51	6.22	5.8	16.39	17.87	16.7	Intergenic	Intergenic|Gene_rna-XR_001778816.2-Gene_gene-Gm6085
NC_000067.7-4935164	4.92381813640694	2.23366917643983	7.61396709637405	3.40872640258648	1.76923280790496	0.0379930650075387	1	up	3	3	1	8	11	4	0.98	0.98	0.32	2.62	3.71	1.34	Intron	Intron|intron_1_ALTTENATIVE_PROMOMOTER-RETAINED|rna-NM_011541.4||Tcea1|mRNA;Intron|intron_1_ALTTENATIVE_PROMOMOTER-RETAINED|rna-NM_001159751.1||Tcea1|mRNA;Intron|intron_1_ALTTENATIVE_PROMOMOTER-RETAINED|rna-NM_001159750.1||Tcea1|mRNA
NC_000067.7-5089397	3.84481168086015	6.37544450069266	1.31417886102765	0.206131331060112	-2.27836429001172	0.0268458680187335	1	down	5	8	7	2	2	0	1.63	2.62	2.25	0.66	0.67	0	Intron,Upstream	Intron|intron_2_ALTTENATIVE_3SS-ALTTENATIVE_5SS|rna-XM_036152516.1||Rgs20|mRNA;Intron|intron_2_ALTTENATIVE_5SS-ALTTENATIVE_5SS|rna-XM_036152522.1||Rgs20|mRNA;Intron|intron_2_ALTTENATIVE_3SS-SKIPPED|rna-XM_011238400.2||Rgs20|mRNA;Upstream|440|rna-NM_001290372.1||Rgs20|mRNA;Intron|intron_1_ALTTENATIVE_3SS-ALTTENATIVE_5SS|rna-NM_021374.5||Rgs20|mRNA;Intron|intron_2_ALTTENATIVE_3SS-ALTTENATIVE_5SS|rn…
NC_000067.7-5093179	1.75333857394392	3.50667714788784	0	0	-Inf	0.0165836031663896	1	down	4	4	3	0	0	0	1.31	1.31	0.97	0	0	0	Upstream,Intron	Upstream|1563|rna-XM_011238400.2||Rgs20|mRNA;Intron|intron_1_ALTTENATIVE_3SS-ALTTENATIVE_3SS|rna-XM_011238401.4||Rgs20|mRNA;Intron|intron_1_ALTTENATIVE_3SS-ALTTENATIVE_3SS|rna-NM_001177795.1||Rgs20|mRNA;Upstream|1563|rna-XM_036152522.1||Rgs20|mRNA;Upstream|1563|rna-XM_036152516.1||Rgs20|mRNA
NC_000067.7-5298530	2.94695343488074	0.961617486195131	4.93228938356636	5.12915941564472	2.35872241135929	0.047893239333664	1	up	0	3	0	8	2	5	0	0.98	0	2.62	0.67	1.67	Intergenic	Intergenic|gene-Atp6v1h-Gene_gene-Gm7182
NC_000067.7-9101800	6.42934965753945	9.54830899945291	3.310390315626	0.346699118746123	-1.5282439254427	0.0434704075292219	1	down	15	5	10	4	1	5	4.9	1.64	3.22	1.31	0.34	1.67	Intron	Intron|intron_2_RETAINED-RETAINED|rna-NM_001290392.1||Sntg1|mRNA;Intron|intron_2_RETAINED-RETAINED|rna-XR_001778003.3||Sntg1|mRNA;Intron|intron_2_RETAINED-RETAINED|rna-XM_017312321.2||Sntg1|mRNA;Intron|intron_2_RETAINED-RETAINED|rna-XM_036153661.1||Sntg1|mRNA;Intron|intron_2_RETAINED-RETAINED|rna-XM_036153664.1||Sntg1|mRNA;Intron|intron_2_RETAINED-RETAINED|rna-XM_036153663.1||Sntg1|mRNA;Intron|in…
NC_000067.7-9540562	11.7851166003055	7.33706198688779	16.2331712137232	2.2124893101263	1.14567048468036	0.0252298810451272	1	up	5	11	7	18	11	20	1.63	3.6	2.25	5.9	3.71	6.68	Intergenic	Intergenic|gene-Gm24765-Gene_gene-Gm18300
NC_000067.7-10109966	8.17852678991522	4.78285364838291	11.5741999314475	2.41993604286026	1.27496891862894	0.0422053238122818	1	up	2	7	6	14	9	12	0.65	2.29	1.93	4.59	3.03	4.01	Intron,Upstream	Intron|intron_1_ALTTENATIVE_3SS-ALTTENATIVE_3SS|rna-XR_004941386.1||Cspp1|mRNA;Intron|intron_1_ALTTENATIVE_3SS-ALTTENATIVE_3SS|rna-XM_006495481.5||Cspp1|mRNA;Upstream|36|rna-XM_036163264.1||Cspp1|mRNA;Upstream|21|rna-XM_036163261.1||Cspp1|mRNA;Upstream|21|rna-XM_017319604.2||Cspp1|mRNA;Upstream|1582|rna-NM_001277101.1||Cops5|mRNA;Upstream|1582|rna-NM_013715.2||Cops5|mRNA;Intron|intron_1_ALTTENATI…
NC_000067.7-10212369	1.91534226221854	3.83068452443709	0	0	-Inf	0.0108679526543638	0.910826158236231	down	4	6	2	0	0	0	1.31	1.96	0.64	0	0	0	Intron	Intron|intron_35_RETAINED-RETAINED|rna-NM_001102430.1||Arfgef1|mRNA;Intron|intron_35_RETAINED-RETAINED|rna-XR_004941387.1||Arfgef1|mRNA
NC_000067.7-10254268	6.60508661683078	9.87422893840878	3.33594429525279	0.337843523384052	-1.56557289663091	0.0287723940677904	1	down	11	9	11	2	4	4	3.59	2.95	3.54	0.66	1.35	1.34	Exon	Exon|exon_15_38_RETAINED|rna-XR_004941387.1||Arfgef1|mRNA;Exon|exon_15_38_RETAINED|rna-NM_001102430.1||Arfgef1|mRNA
NC_000067.7-11029856	2.71596622594594	5.11032923941637	0.321603212475511	0.0629319946736426	-3.99006251891042	0.0323384098894788	1	down	2	10	4	1	0	0	0.65	3.27	1.29	0.33	0	0	Intergenic	Intergenic|Gene_gene-Gm28659-gene-Prex2
NC_000067.7-12683678	2.70860554097945	4.77400465700789	0.643206424951022	0.134731000734748	-2.89184625106214	0.0321517221521151	1	down	6	3	6	2	0	0	1.96	0.98	1.93	0.66	0	0	Intergenic	Intergenic|Gene_gene-Gm2383-Gene_gene-Gm6216
NC_000067.7-13061129	7.23464259808129	2.54350400961512	11.9257811865475	4.68872120565363	2.22919449804387	0.00169303698084206	0.278807449522557	up	0	2	6	13	10	13	0	0.65	1.93	4.26	3.37	4.34	Utr5prime,Exon	Utr5prime|exon_1_9_ALTTENATIVE_3SS|rna-NM_172841.2||Slco5a1|mRNA;Utr5prime|exon_2_9_ALTTENATIVE_3SS|rna-XM_030253983.2||Slco5a1|mRNA;Exon|exon_2_10_ALTTENATIVE_3SS|rna-XM_006495518.4||Slco5a1|mRNA;Utr5prime|exon_2_10_ALTTENATIVE_3SS|rna-XM_030253984.2||Slco5a1|mRNA;Utr5prime|exon_2_10_ALTTENATIVE_3SS|rna-XM_006495518.4||Slco5a1|mRNA;Exon|exon_2_10_ALTTENATIVE_3SS|rna-XM_011238380.4||Slco5a1|mRNA;…
NC_000067.7-13287739	65.546274872622	43.6333103009971	87.4592394442469	2.00441449069355	1.00318087272256	1.00119476210834e-06	0.000980181326222987	up	50	38	49	92	96	76	16.32	12.44	15.78	30.17	32.37	25.38	Intron	Intron|intron_4_RETAINED-RETAINED|rna-XM_030252087.2||Ncoa2|mRNA;Intron|intron_4_RETAINED-RETAINED|rna-XM_030252095.2||Ncoa2|mRNA;Intron|intron_5_RETAINED-RETAINED|rna-XM_036162698.1||Ncoa2|mRNA;Intron|intron_5_RETAINED-RETAINED|rna-XM_017319229.3||Ncoa2|mRNA;Intron|intron_5_RETAINED-RETAINED|rna-XM_017319235.3||Ncoa2|mRNA;Intron|intron_5_RETAINED-RETAINED|rna-XM_030252066.2||Ncoa2|mRNA;Intron|in…
NC_000067.7-13324285	8.34720252758301	11.7826347716589	4.91177028350711	0.416865190061015	-1.26234718861557	0.0458643060236135	1	down	13	10	14	9	4	2	4.24	3.27	4.51	2.95	1.35	0.67	Intron	Intron|intron_2_SKIPPED-SKIPPED|rna-XM_030252082.2||Ncoa2|mRNA;Intron|intron_2_SKIPPED-RETAINED|rna-XM_036162694.1||Ncoa2|mRNA;Intron|intron_2_SKIPPED-RETAINED|rna-XM_030252077.2||Ncoa2|mRNA;Intron|intron_2_SKIPPED-RETAINED|rna-XM_017319233.3||Ncoa2|mRNA;Intron|intron_3_SKIPPED-RETAINED|rna-XM_030252072.2||Ncoa2|mRNA;Intron|intron_3_SKIPPED-RETAINED|rna-XM_017319235.3||Ncoa2|mRNA;Intron|intron_3_…
NC_000067.7-13689586	6.35279057403179	0.955937023867169	11.7496441241964	12.2912324042688	3.61955767246836	0.0119919714479654	0.957253171408831	up	1	1	1	2	17	16	0.33	0.33	0.32	0.66	5.73	5.34	Intergenic	Intergenic|gene-Tram1-gene-Lactb2
NC_000067.7-13689593	6.35279057403179	0.955937023867169	11.7496441241964	12.2912324042688	3.61955767246836	0.0119919714479654	0.957253171408831	up	1	1	1	2	17	16	0.33	0.33	0.32	0.66	5.73	5.34	Intergenic	Intergenic|gene-Tram1-gene-Lactb2
NC_000067.7-14219546	15.4929647519244	21.3457729102519	9.64015659359683	0.451618998952568	-1.1468219154237	0.009430231060216	0.831699632893784	down	26	20	21	8	11	10	8.49	6.55	6.76	2.62	3.71	3.34	Intergenic	Intergenic|Gene_rna-XR_865192.2-gene-Eya1
NC_000067.7-14615671	1.91076792381246	3.82153584762492	0	0	-Inf	0.0109124853135687	0.910826158236231	down	5	3	4	0	0	0	1.63	0.98	1.29	0	0	0	Intergenic	Intergenic|gene-Eya1-Gene_gene-Gm7617
NC_000067.7-14826076	2.06963169548597	4.13926339097193	0	0	-Inf	0.0396004361581746	1	down	0	5	8	0	0	0	0	1.64	2.58	0	0	0	Upstream,Exon,Utr5prime,Gene	Upstream|159|rna-XR_004935543.1||exon-XR_004935543.1-1|;Exon|exon_1_3_RETAINED|rna-XR_003947743.2||exon-XR_003947743.2-1|;Exon|exon_1_3_ALTTENATIVE_PROMOMOTER|rna-NM_001360810.1||Msc|mRNA;Utr5prime|exon_1_3_ALTTENATIVE_PROMOMOTER|rna-NM_001360810.1||Msc|mRNA;Gene|Gm9947|;Exon|exon_1_2_ALTTENATIVE_PROMOMOTER|rna-NM_010827.2||Msc|mRNA;Exon|exon_1_4_RETAINED|rna-XR_004935542.1||exon-XR_004935542.1-1…
NC_000067.7-15874644	5.73008523824647	2.8608746426331	8.59929583385983	3.00582755557063	1.58776224416467	0.0410310631143887	1	up	3	1	5	10	9	7	0.98	0.33	1.61	3.28	3.03	2.34	Upstream,Intergenic	Upstream|1226|rna-NM_009352.3||Terf1|mRNA;Upstream|990|rna-XR_004941783.1||Terf1|mRNA;Upstream|1226|rna-NR_152944.1||Terf1|mRNA;Upstream|990|rna-XR_004941784.1||Terf1|mRNA;Upstream|1226|rna-NM_001286628.1||Terf1|mRNA;Intergenic|Gene_gene-Gm6060-gene-Terf1;Upstream|990|rna-XR_004941782.1||Terf1|mRNA
NC_000067.7-15924352	24.3405613829102	14.0103238003336	34.6707989654868	2.47466079011402	1.30723078379467	0.00294433278320239	0.404838573088598	up	14	12	18	23	36	45	4.57	3.93	5.8	7.54	12.14	15.03	Exon,Utr3prime	Exon|exon_5_5_RETAINED|rna-NM_001033288.3||Sbspon|mRNA;Utr3prime|exon_5_5_RETAINED|rna-NM_001033288.3||Sbspon|mRNA
NC_000067.7-16151967	8.0218399106111	12.4344174246787	3.60926239654345	0.29026389200833	-1.78456297886658	0.00669354043249487	0.679613260290776	down	16	14	9	6	4	1	5.22	4.58	2.9	1.97	1.35	0.33	Exon,Intron,Utr5prime	Exon|exon_2_6_ALTTENATIVE_3SS|rna-NM_001305227.1||4930444P10Rik|mRNA;Intron|intron_1_ALTTENATIVE_3SS-SKIPPED|rna-NM_001243238.2||4930444P10Rik|mRNA;Utr5prime|exon_2_6_ALTTENATIVE_3SS|rna-XM_030243351.2||4930444P10Rik|mRNA;Utr5prime|exon_2_6_ALTTENATIVE_3SS|rna-NM_001305227.1||4930444P10Rik|mRNA;Exon|exon_2_6_ALTTENATIVE_3SS|rna-XM_030243353.1||4930444P10Rik|mRNA;Utr5prime|exon_2_6_ALTTENATIVE_3SS…
NC_000067.7-16545292	12.7310640380233	7.65252005749914	17.8096080185475	2.32728668265231	1.2186489375012	0.0126959730063908	0.982979371842432	up	12	8	4	24	18	12	3.92	2.62	1.29	7.87	6.07	4.01	Intron	Intron|intron_2_RETAINED-RETAINED|rna-XM_011238389.3||Stau2|mRNA;Intron|intron_3_ALTTENATIVE_3SS-RETAINED|rna-XM_011238388.3||Stau2|mRNA;Intron|intron_3_ALTTENATIVE_3SS-RETAINED|rna-XM_011238390.3||Stau2|mRNA;Intron|intron_2_RETAINED-RETAINED|rna-NM_001111272.1||Stau2|mRNA;Intron|intron_2_RETAINED-RETAINED|rna-XM_017321109.3||Stau2|mRNA;Intron|intron_3_ALTTENATIVE_3SS-RETAINED|rna-XM_006495528.5|…
NC_000067.7-16650758	2.39259190652991	4.4496975950215	0.335486218038314	0.0753952849320972	-3.72938188667576	0.0453675349767303	1	down	3	2	9	0	1	0	0.98	0.65	2.9	0	0.34	0	Intron,Downstream	Intron|intron_5_SKIPPED-ALTTENATIVE_POLY_A|rna-NM_001271017.2||Ube2w|mRNA;Intron|intron_5_SKIPPED-SKIPPED|rna-NM_001271016.2||Ube2w|mRNA;Downstream|1476|rna-XM_006495557.5||Ube2w|mRNA;Downstream|1476|rna-XM_011238402.4||Ube2w|mRNA;Intron|intron_4_SKIPPED-ALTTENATIVE_POLY_A|rna-NR_073122.2||Ube2w|mRNA;Intron|intron_5_SKIPPED-ALTTENATIVE_POLY_A|rna-NM_025773.4||Ube2w|mRNA
NC_000067.7-16756814	1.59528124075515	3.19056248151031	0	0	-Inf	0.0251708055142048	1	down	2	5	3	0	0	0	0.65	1.64	0.97	0	0	0	Upstream,Intergenic	Upstream|1866|rna-NM_001159711.1||Ly96|mRNA;Upstream|1866|rna-NM_016923.2||Ly96|mRNA;Intergenic|gene-Tmem70-gene-Ly96
NC_000067.7-17165118	1.33359194533749	0	2.66718389067498	Inf	Inf	0.047747888710779	1	up	0	0	0	2	1	5	0	0	0	0.66	0.34	1.67	Intron	Intron|intron_1_ALTTENATIVE_3SS-RETAINED|rna-XM_011238396.4||Jph1|mRNA;Intron|intron_1_ALTTENATIVE_3SS-RETAINED|rna-XM_011238398.4||Jph1|mRNA;Intron|intron_1_ALTTENATIVE_3SS-RETAINED|rna-XR_001785237.3||Jph1|mRNA;Intron|intron_1_ALTTENATIVE_3SS-RETAINED|rna-NM_020604.2||Jph1|mRNA
NC_000067.7-18453677	14.8604191814584	7.01616591449371	22.704672448423	3.23605124581228	1.69423445433583	0.011320659054291	0.929737137560779	up	13	7	2	35	15	19	4.24	2.29	0.64	11.48	5.06	6.34	Intergenic	Intergenic|gene-Defb41-Gene_gene-Gm5252
NC_000067.7-18555508	3.19031668067675	6.05903014887799	0.321603212475511	0.0530783317747751	-4.23573316153233	0.0405803395734886	1	down	0	10	9	1	0	0	0	3.27	2.9	0.33	0	0	Intergenic	Intergenic|gene-Defb41-Gene_gene-Gm5252
NC_000067.7-19136750	5.61385638559274	8.60881399169535	2.61889877949013	0.304211332945107	-1.71685419534516	0.0323515603786745	1	down	5	12	10	5	1	2	1.63	3.93	3.22	1.64	0.34	0.67	Intron,Gene	Intron|intron_2_RETAINED-RETAINED|rna-NR_151619.1||exon-NR_151619.1-1|;Gene|Gm15825|
NC_000067.7-19284172	8.92870064236724	2.22075259970632	15.6366486850282	7.04114843188565	2.81581075583152	2.60683275948169e-05	0.0131359097862671	up	1	0	6	12	19	16	0.33	0	1.93	3.93	6.41	5.34	SpliceSiteRegion	SpliceSiteRegion|intron_2_ALTTENATIVE_3SS-RETAINED|rna-XM_006495491.5||Tfap2b|mRNA;SpliceSiteRegion|intron_2_ALTTENATIVE_3SS-RETAINED|rna-XM_006495495.3||Tfap2b|mRNA;SpliceSiteRegion|intron_1_ALTTENATIVE_3SS-RETAINED|rna-NM_009334.3||Tfap2b|mRNA;SpliceSiteRegion|intron_2_ALTTENATIVE_3SS-RETAINED|rna-XM_030252837.1||Tfap2b|mRNA;SpliceSiteRegion|intron_1_ALTTENATIVE_3SS-RETAINED|rna-XM_030252835.2|…
NC_000067.7-19284565	3.62896864535619	0.955937023867169	6.30200026684522	6.5924847657338	2.72082233223687	0.0128394980859578	0.988241854092615	up	1	1	1	6	8	5	0.33	0.33	0.32	1.97	2.7	1.67	Exon	Exon|exon_2_9_RETAINED|rna-XM_030252835.2||Tfap2b|mRNA;Exon|exon_3_10_RETAINED|rna-XM_006495491.5||Tfap2b|mRNA;Exon|exon_3_9_RETAINED|rna-XM_006495494.5||Tfap2b|mRNA;Exon|exon_2_7_RETAINED|rna-NM_009334.3||Tfap2b|mRNA;Exon|exon_2_7_RETAINED|rna-NM_001025305.2||Tfap2b|mRNA;Exon|exon_2_8_RETAINED|rna-NM_001286340.1||Tfap2b|mRNA;Exon|exon_3_9_RETAINED|rna-XM_006495495.3||Tfap2b|mRNA;Exon|exon_3_9_RE…
NC_000067.7-19304350	1.65298312631419	0	3.30596625262837	Inf	Inf	0.019715659165138	1	up	0	0	0	4	3	3	0	0	0	1.31	1.01	1	Gene	Gene|Tfap2b|mRNA
NC_000067.7-20021638	38.5974674188207	23.251367124784	53.9435677128573	2.32001703054088	1.21413539577814	7.92581762444276e-06	0.00507768948783174	up	23	22	28	61	54	48	7.51	7.2	9.02	20	18.21	16.03	Intergenic	Intergenic|Gene_rna-XR_373234.2-gene-Pkhd1
NC_000067.7-20760338	9.66684599375614	6.05932983431513	13.2743621531972	2.19073107359529	1.1314123950525	0.0482362183975856	1	up	3	9	7	13	11	16	0.98	2.95	2.25	4.26	3.71	5.34	Intergenic	Intergenic|Gene_rna-NR_131249.1-gene-Il17a
NC_000067.7-21058689	1.95906529227225	0.320539162065044	3.59759142247946	11.2235628224093	3.48845881453287	0.0448040188414248	1	up	0	1	0	7	2	2	0	0.33	0	2.3	0.67	0.67	Intron	Intron|intron_9_ALTTENATIVE_3SS-RETAINED|rna-XR_003946579.2||Efhc1|mRNA;Intron|intron_9_ALTTENATIVE_3SS-RETAINED|rna-NM_027974.1||Efhc1|mRNA
NC_000067.7-21414389	5.30098255957184	8.28857451506744	2.31339060407623	0.279105966878963	-1.84111512743547	0.0262503706509157	1	down	8	10	8	3	1	3	2.61	3.27	2.58	0.98	0.34	1	Intergenic	Intergenic|Gene_gene-Gm21909-gene-Khdc1a
NC_000067.7-22461367	4.33025868642089	6.99475725671421	1.66576011612758	0.238144092066759	-2.07009333645086	0.0404276936861246	1	down	7	3	12	1	3	1	2.28	0.98	3.87	0.33	1.01	0.33	Intron	Intron|intron_16_SKIPPED-SKIPPED|rna-XM_036154411.1||Rims1|mRNA;Intron|intron_24_SKIPPED-SKIPPED|rna-XM_036154101.1||Rims1|mRNA;Intron|intron_24_SKIPPED-SKIPPED|rna-XM_036154130.1||Rims1|mRNA;Intron|intron_17_SKIPPED-SKIPPED|rna-XM_036154408.1||Rims1|mRNA;Intron|intron_26_SKIPPED-RETAINED|rna-XM_036154248.1||Rims1|mRNA;Intron|intron_25_SKIPPED-SKIPPED|rna-XM_036154151.1||Rims1|mRNA;Intron|intron_…
NC_000067.7-22541600	23.8940076310296	14.6567256764627	33.1312895855965	2.26048370672601	1.17663151893524	0.000790280906559431	0.165603856216979	up	21	13	12	35	34	31	6.85	4.26	3.87	11.48	11.46	10.35	Intron	Intron|intron_8_SKIPPED-SKIPPED|rna-XM_036154160.1||Rims1|mRNA;Intron|intron_5_SKIPPED-SKIPPED|rna-XM_036154141.1||Rims1|mRNA;Intron|intron_7_SKIPPED-SKIPPED|rna-XM_036154015.1||Rims1|mRNA;Intron|intron_1_ALTTENATIVE_3SS-SKIPPED|rna-XM_036154361.1||Rims1|mRNA;Intron|intron_8_SKIPPED-SKIPPED|rna-XM_036154178.1||Rims1|mRNA;Intron|intron_7_SKIPPED-SKIPPED|rna-NM_001012625.4||Rims1|mRNA;Intron|intron…
NC_000067.7-22983584	14.113814650856	21.9994681256784	6.22816117603357	0.283105079652534	-1.82059045965368	0.000179171463831397	0.057063966296705	down	25	26	18	11	5	3	8.16	8.51	5.8	3.61	1.69	1	Intergenic	Intergenic|Gene_rna-NR_151543.1-Gene_gene-Gm7761
NC_000067.7-23028028	34.0829034972375	22.3112155212603	45.8545914732148	2.05522605568128	1.03929708562184	0.000337252700801945	0.0900995472683027	up	18	27	25	40	47	51	5.88	8.84	8.05	13.12	15.85	17.03	Intergenic	Intergenic|Gene_gene-Gm7761-gene-Ppp1r14bl
NC_000067.7-23123721	3.02036639762683	6.04073279525366	0	0	-Inf	0.0228269911113708	1	down	2	4	13	0	0	0	0.65	1.31	4.19	0	0	0	Intergenic	Intergenic|Gene_gene-Gm7761-gene-Ppp1r14bl
NC_000067.7-23417651	14.5450636518408	20.4031093734473	8.68701793023428	0.425769316393491	-1.23185611100132	0.00695946721004892	0.697731083750772	down	19	25	20	4	13	9	6.2	8.19	6.44	1.31	4.38	3.01	Intron	Intron|intron_3_ALTTENATIVE_3SS-RETAINED|rna-NM_001081079.1||Ogfrl1|mRNA;Intron|intron_3_ALTTENATIVE_3SS-RETAINED|rna-NM_001379082.1||Ogfrl1|mRNA;Intron|intron_3_ALTTENATIVE_3SS-RETAINED|rna-NM_001379083.1||Ogfrl1|mRNA
NC_000067.7-23419715	2.00292623228701	0.318326914221286	3.68752555035272	11.5840834865422	3.53407199996828	0.0426168984887181	1	up	1	0	0	1	5	5	0.33	0	0	0.33	1.69	1.67	Intron	Intron|intron_1_ALTTENATIVE_3SS-RETAINED|rna-NM_001081079.1||Ogfrl1|mRNA;Intron|intron_1_ALTTENATIVE_3SS-RETAINED|rna-NM_001379083.1||Ogfrl1|mRNA;Intron|intron_1_ALTTENATIVE_3SS-RETAINED|rna-NM_001379082.1||Ogfrl1|mRNA
NC_000067.7-23530415	3.68116962711347	6.36533954267718	0.996999711549769	0.156629462555024	-2.67457248069992	0.0136936969040059	1	down	8	4	8	1	0	2	2.61	1.31	2.58	0.33	0	0.67	Intergenic	Intergenic|Gene_gene-Gm7784-Gene_rna-NR_151529.1
NC_000067.7-23873726	17.6827884261334	25.7781294328524	9.58744741941434	0.371921765866991	-1.42692891405362	0.00307749326929558	0.416134483773913	down	29	17	35	11	13	5	9.47	5.57	11.27	3.61	4.38	1.67	Intron	Intron|intron_2_RETAINED-RETAINED|rna-NM_172124.2||B3gat2|mRNA
NC_000067.7-24005847	3.81397143533629	7.62794287067257	0	0	-Inf	0.00206575788890933	0.318900210754328	down	9	2	13	0	0	0	2.94	0.65	4.19	0	0	0	Intergenic	Intergenic|gene-Smap1-Gene_rna-XR_865295.3
NC_000067.7-24009748	3.32567250144112	0.955937023867169	5.69540797901506	5.95793220349886	2.57481170696568	0.0250577909873084	1	up	1	1	1	2	6	9	0.33	0.33	0.32	0.66	2.02	3.01	Intergenic	Intergenic|gene-Smap1-Gene_rna-XR_865295.3
NC_000067.7-24236406	29.4722724550194	18.4987711255557	40.4457737844832	2.18640327565371	1.12855952641074	0.000309891180701364	0.0847976291288845	up	23	23	12	42	35	45	7.51	7.53	3.87	13.77	11.8	15.03	Exon	Exon|exon_9_19_RETAINED|rna-XM_006495649.3||Col9a1|mRNA;Exon|exon_9_28_RETAINED|rna-XM_036157312.1||Col9a1|mRNA;Exon|exon_3_32_RETAINED|rna-NM_001290691.1||Col9a1|mRNA;Exon|exon_9_38_RETAINED|rna-NM_007740.3||Col9a1|mRNA
NC_000067.7-24337835	3.1740785304321	0.63886607628633	5.70929098457787	8.9366006374379	3.1597261539873	0.0351117051940446	1	up	1	1	0	1	7	9	0.33	0.33	0	0.33	2.36	3.01	Intron	Intron|intron_39_RETAINED-RETAINED|rna-XM_006495644.5||Col19a1|mRNA;Intron|intron_38_RETAINED-RETAINED|rna-XM_030245411.2||Col19a1|mRNA;Intron|intron_40_RETAINED-RETAINED|rna-XM_006495642.5||Col19a1|mRNA;Intron|intron_40_RETAINED-RETAINED|rna-XM_006495645.5||Col19a1|mRNA;Intron|intron_38_RETAINED-RETAINED|rna-XM_006495646.5||Col19a1|mRNA;Intron|intron_40_RETAINED-RETAINED|rna-NM_007733.2||Col19a1…
NC_000067.7-24356481	17.2600214836185	24.8981934422006	9.62184952503639	0.386447697395108	-1.37165492475976	0.0303505825496506	1	down	25	39	14	9	12	8	8.16	12.77	4.51	2.95	4.05	2.67	Exon	Exon|exon_28_49_RETAINED|rna-XM_006495646.5||Col19a1|mRNA;Exon|exon_30_51_RETAINED|rna-XM_006495643.5||Col19a1|mRNA;Exon|exon_29_50_RETAINED|rna-XM_006495644.5||Col19a1|mRNA;Exon|exon_30_51_RETAINED|rna-XM_006495645.5||Col19a1|mRNA;Exon|exon_30_51_RETAINED|rna-XM_006495642.5||Col19a1|mRNA;Exon|exon_28_49_RETAINED|rna-XM_030245411.2||Col19a1|mRNA;Exon|exon_30_51_RETAINED|rna-NM_007733.2||Col19a1|m…
NC_000067.7-24733861	4.09377104485849	0.634141895161679	7.5534001945553	11.9112145912225	3.57424862776948	0.0148108355191375	1	up	0	0	2	13	2	8	0	0	0.64	4.26	0.67	2.67	Intron	Intron|intron_3_RETAINED-RETAINED|rna-NM_026719.2||Lmbrd1|mRNA;Intron|intron_3_RETAINED-RETAINED|rna-XM_030242602.2||Lmbrd1|mRNA;Intron|intron_3_RETAINED-RETAINED|rna-NM_001310483.1||Lmbrd1|mRNA;Intron|intron_3_RETAINED-RETAINED|rna-XM_017322292.3||Lmbrd1|mRNA
NC_000067.7-26544919	1.59181302627095	3.1836260525419	0	0	-Inf	0.0252464950673194	1	down	2	3	5	0	0	0	0.65	0.98	1.61	0	0	0	Intergenic	Intergenic|Gene_gene-Gm19123-Gene_gene-Gm24064
NC_000067.7-28928496	3.84384899264433	0.317070947580839	7.37062703770782	23.245986722983	4.53890976015664	0.00693010275753637	0.695767275939109	up	0	0	1	2	12	8	0	0	0.32	0.66	4.05	2.67	Intron,Gene	Intron|intron_1_RETAINED-RETAINED|rna-XR_865224.1||exon-XR_865224.1-1|;Gene|Gm45942|
NC_000067.7-30124931	4.30740258198235	1.59575938135681	7.01904578260789	4.39856150282499	2.1370317846461	0.0336238835844281	1	up	0	3	2	3	11	7	0	0.98	0.64	0.98	3.71	2.34	Intergenic	Intergenic|Gene_gene-Gm7858-Gene_rna-NR_157037.1
NC_000067.7-30826383	1.59417511683328	3.18835023366655	0	0	-Inf	0.0251949003722819	1	down	3	4	3	0	0	0	0.98	1.31	0.97	0	0	0	Intergenic	Intergenic|Gene_gene-Gm6473-Gene_gene-Gm2914
NC_000067.7-31132210	113.048724462134	68.4750560302471	157.622392894021	2.30189505539646	1.20282206174542	1.14398514057304e-14	1.99693614445923e-10	up	77	60	78	151	160	164	25.13	19.65	25.12	49.51	53.95	54.76	Intron,Gene	Intron|intron_1_RETAINED-RETAINED|rna-NR_136907.1||exon-NR_136907.1-1|;Gene|Gm29669|
NC_000067.7-31982790	4.0096066813357	7.01054267705764	1.00867068561376	0.14387911636494	-2.79707089060052	0.00719419439949799	0.706113384020734	down	3	9	10	0	2	1	0.98	2.95	3.22	0	0.67	0.33	Intergenic	Intergenic|Gene_gene-Gm7910-Gene_rna-XR_003948808.1
NC_000067.7-32309824	3.85410854267395	0.317070947580839	7.39114613776707	23.3107012615296	4.54292050095488	0.0126270930120887	0.98193759113926	up	0	0	1	1	10	11	0	0	0.32	0.33	3.37	3.67	Intron	Intron|intron_2_RETAINED-RETAINED|rna-XR_001783141.2||Khdrbs2|mRNA;Intron|intron_2_RETAINED-RETAINED|rna-XR_004940681.1||Khdrbs2|mRNA;Intron|intron_2_RETAINED-RETAINED|rna-XR_373242.4||Khdrbs2|mRNA;Intron|intron_2_RETAINED-RETAINED|rna-XM_036162453.1||Khdrbs2|mRNA;Intron|intron_2_RETAINED-RETAINED|rna-NM_133235.3||Khdrbs2|mRNA;Intron|intron_2_RETAINED-RETAINED|rna-XR_004940680.1||Khdrbs2|mRNA;Int…
NC_000067.7-32804620	10.302290888961	14.9713419156545	5.63323986226741	0.376268199203781	-1.41016673157698	0.0181548631718107	1	down	8	17	22	6	5	6	2.61	5.57	7.09	1.97	1.69	2	Intergenic	Intergenic|gene-Khdrbs2-Gene_gene-Gm7114
NC_000067.7-32887161	2.3319489799731	0.317070947580839	4.34682701236536	13.7093197769471	3.77708508476665	0.0196070799299741	1	up	0	0	1	2	5	6	0	0	0.32	0.66	1.69	2	Intergenic	Intergenic|gene-Khdrbs2-Gene_gene-Gm7114
NC_000067.7-33749879	1.33942743236948	0	2.67885486473897	Inf	Inf	0.0475053965050101	1	up	0	0	0	1	3	4	0	0	0	0.33	1.01	1.34	Intergenic	Intergenic|Gene_rna-NR_033199.2-Gene_rna-NR_157041.1
NC_000067.7-33889514	26.659649788146	14.975766411342	38.34353316495	2.56037201113862	1.3563534428944	5.92797748451232e-05	0.0247154719127369	up	6	19	22	47	33	36	1.96	6.22	7.09	15.41	11.13	12.02	Downstream,Intergenic	Downstream|1619|rna-NM_001310484.1||Bend6|mRNA;Downstream|1619|rna-NM_177235.3||Bend6|mRNA;Intergenic|gene-Gm15455-gene-Bend6
NC_000067.7-33889522	26.659649788146	14.975766411342	38.34353316495	2.56037201113862	1.3563534428944	5.92797748451232e-05	0.0247154719127369	up	6	19	22	47	33	36	1.96	6.22	7.09	15.41	11.13	12.02	Intergenic,Downstream	Intergenic|gene-Gm15455-gene-Bend6;Downstream|1611|rna-NM_001310484.1||Bend6|mRNA;Downstream|1611|rna-NM_177235.3||Bend6|mRNA
NC_000067.7-33927846	30.6516084796758	17.1986740340002	44.1045429253514	2.56441530539859	1.35862992440582	1.17923362645606e-05	0.00691811577205993	up	17	16	21	43	53	37	5.55	5.24	6.76	14.1	17.87	12.36	Intron	Intron|intron_1_ALTTENATIVE_3SS-RETAINED|rna-NM_001310484.1||Bend6|mRNA;Intron|intron_1_ALTTENATIVE_3SS-SKIPPED|rna-XM_017321224.3||Bend6|mRNA;Intron|intron_1_ALTTENATIVE_3SS-SKIPPED|rna-NM_177235.3||Bend6|mRNA
NC_000067.7-33943879	3.84813480192137	6.36157164275584	1.3346979610869	0.209806323977624	-2.25286993063446	0.0282505190216491	1	down	5	4	11	1	0	3	1.63	1.31	3.54	0.33	0	1	Intron	Intron|intron_1_ALTTENATIVE_3SS-RETAINED|rna-NM_001310484.1||Bend6|mRNA;Intron|intron_1_ALTTENATIVE_3SS-SKIPPED|rna-XM_017321224.3||Bend6|mRNA;Intron|intron_1_ALTTENATIVE_3SS-SKIPPED|rna-NM_177235.3||Bend6|mRNA
NC_000067.7-34152964	1.75743477174835	3.51486954349669	0	0	-Inf	0.0377242540120322	1	down	5	6	0	0	0	0	1.63	1.96	0	0	0	0	Intron	Intron|intron_5_SKIPPED-SKIPPED|rna-XM_017314722.2||Dst|mRNA;Intron|intron_3_SKIPPED-SKIPPED|rna-XM_017314716.3||Dst|mRNA;Intron|intron_5_SKIPPED-SKIPPED|rna-XM_017314706.2||Dst|mRNA;Intron|intron_5_SKIPPED-SKIPPED|rna-XM_017314794.2||Dst|mRNA;Intron|intron_2_SKIPPED-SKIPPED|rna-XM_017314741.2||Dst|mRNA;Intron|intron_5_SKIPPED-SKIPPED|rna-XM_017314635.2||Dst|mRNA;Intron|intron_5_SKIPPED-SKIPPED|r…
NC_000067.7-34160652	5.59333000739196	9.54866590978194	1.63799410500198	0.171541670897079	-2.54336901648347	0.00271640520923991	0.38362475069633	down	7	8	15	3	1	1	2.28	2.62	4.83	0.98	0.34	0.33	Intron,Downstream	Intron|intron_1_ALTTENATIVE_PROMOMOTER-SKIPPED|rna-XM_006495669.5||Dst|mRNA;Intron|intron_9_SKIPPED-SKIPPED|rna-XM_017314811.2||Dst|mRNA;Intron|intron_9_SKIPPED-SKIPPED|rna-XM_017314621.2||Dst|mRNA;Intron|intron_9_SKIPPED-SKIPPED|rna-XM_017314651.2||Dst|mRNA;Intron|intron_6_SKIPPED-SKIPPED|rna-XM_017314750.3||Dst|mRNA;Intron|intron_8_SKIPPED-SKIPPED|rna-XM_036158508.1||Dst|mRNA;Intron|intron_8_SK…
NC_000067.7-34178890	4.27448316809349	1.27994440041642	7.26902193577057	5.67917007442328	2.50568011687864	0.00982344535271689	0.855049171435852	up	1	3	0	9	7	6	0.33	0.98	0	2.95	2.36	2	Intron	Intron|intron_6_SKIPPED-SKIPPED|rna-XM_017314848.2||Dst|mRNA;Intron|intron_10_SKIPPED-SKIPPED|rna-XM_017314811.2||Dst|mRNA;Intron|intron_7_SKIPPED-SKIPPED|rna-XM_006495674.5||Dst|mRNA;Intron|intron_9_SKIPPED-SKIPPED|rna-XM_036158508.1||Dst|mRNA;Intron|intron_6_SKIPPED-SKIPPED|rna-XM_006495684.4||Dst|mRNA;Intron|intron_9_SKIPPED-SKIPPED|rna-XM_006495690.4||Dst|mRNA;Intron|intron_9_SKIPPED-SKIPPED|…
NC_000067.7-34268271	1.68296116893861	0	3.36592233787721	Inf	Inf	0.0362551177123585	1	up	0	0	0	0	5	5	0	0	0	0	1.69	1.67	Exon	Exon|exon_61_102_SKIPPED|rna-XM_017314687.2||Dst|mRNA;Exon|exon_60_101_SKIPPED|rna-XM_006495691.4||Dst|mRNA;Exon|exon_61_102_SKIPPED|rna-XM_017314665.2||Dst|mRNA;Exon|exon_60_101_SKIPPED|rna-XM_006495690.4||Dst|mRNA;Exon|exon_52_94_SKIPPED|rna-XM_006495684.4||Dst|mRNA;Exon|exon_57_98_SKIPPED|rna-NM_134448.4||Dst|mRNA;Exon|exon_42_84_SKIPPED|rna-XM_006495685.2||Dst|mRNA;Exon|exon_57_100_SKIPPED|rn…
NC_000067.7-34332547	12.7045698020975	18.1590355535549	7.25010405064022	0.399256008352322	-1.32461397615536	0.00797410880071408	0.754950301138092	down	16	19	22	11	1	10	5.22	6.22	7.09	3.61	0.34	3.34	Exon	Exon|exon_94_103_SKIPPED|rna-XM_017314651.2||Dst|mRNA;Exon|exon_91_101_SKIPPED|rna-XM_017314750.3||Dst|mRNA;Exon|exon_88_97_SKIPPED|rna-XM_006495682.3||Dst|mRNA;Exon|exon_89_99_SKIPPED|rna-XM_017314794.2||Dst|mRNA;Exon|exon_89_98_SKIPPED|rna-XM_017314848.2||Dst|mRNA;Exon|exon_94_104_SKIPPED|rna-XM_017314621.2||Dst|mRNA;Exon|exon_94_103_SKIPPED|rna-XM_017314635.2||Dst|mRNA;Exon|exon_92_102_SKIPPED…
NC_000067.7-34482598	9.50764210735813	13.719742601986	5.29554161273028	0.385979662035622	-1.37340326359443	0.0188509424356809	1	down	13	20	10	6	5	5	4.24	6.55	3.22	1.97	1.69	1.67	Intron	Intron|intron_4_RETAINED-RETAINED|rna-XM_036165638.1||Imp4|mRNA;Intron|intron_4_RETAINED-RETAINED|rna-NM_178601.3||Imp4|mRNA
NC_000067.7-34725650	4.98323481788019	7.96079923859685	2.00567039716353	0.251943346019744	-1.98882874054867	0.0206073182794357	1	down	5	8	12	1	2	3	1.63	2.62	3.87	0.33	0.67	1	Intron,Exon,Gene	Intron|intron_1_ALTTENATIVE_3SS-SKIPPED|rna-XR_004941940.1||Arhgef4|mRNA;Intron|intron_1_ALTTENATIVE_3SS-SKIPPED|rna-XM_030253604.1||Arhgef4|mRNA;Intron|intron_1_ALTTENATIVE_3SS-SKIPPED|rna-NM_001368773.1||Arhgef4|mRNA;Intron|intron_1_ALTTENATIVE_3SS-SKIPPED|rna-XR_004941941.1||Arhgef4|mRNA;Intron|intron_1_ALTTENATIVE_3SS-SKIPPED|rna-XR_003954966.1||Arhgef4|mRNA;Exon|exon_2_3_RETAINED|rna-XR_0039…
NC_000067.7-34916060	6.4469757293051	2.87223556728902	10.0217158913212	3.48916920514992	1.80288356185203	0.0148136748804395	1	up	1	5	3	5	13	12	0.33	1.64	0.97	1.64	4.38	4.01	Gene	Gene|Plekhb2|mRNA
NC_000067.7-34923791	11.4442569724482	15.9477313160979	6.94078262879861	0.435220690092295	-1.20018095193876	0.0224902704358444	1	down	17	21	12	8	10	3	5.55	6.88	3.87	2.62	3.37	1	Intron	Intron|intron_1_RETAINED-RETAINED|gene-Gm19430||Gene_gene-Gm19430|pseudogene
NC_000067.7-35129030	5.75027658128498	2.87127928608571	8.62927387648426	3.00537600723898	1.58754550003575	0.0408716097084851	1	up	3	4	2	8	10	8	0.98	1.31	0.64	2.62	3.37	2.67	Intron,Gene	Intron|intron_1_RETAINED-RETAINED|rna-XR_004935999.1||exon-XR_004935999.1-1|;Intron|intron_1_RETAINED-RETAINED|rna-XR_004935998.1||exon-XR_004935998.1-1|;Gene|LOC118567735|
NC_000067.7-35169173	2.23988662961355	4.14207500968996	0.337698249537129	0.0815287624553197	-3.6165470736062	0.0265194406387005	1	down	5	4	4	0	0	1	1.63	1.31	1.29	0	0	0.33	Intergenic	Intergenic|Gene_rna-XR_004935998.1-gene-Gm25096
NC_000067.7-35254155	17.052754239972	25.4923296405213	8.61317883942264	0.337873350960109	-1.56544552939259	0.000265370529980371	0.075892362207054	down	18	30	32	9	10	7	5.88	9.82	10.31	2.95	3.37	2.34	Intergenic	Intergenic|gene-Gm25096-gene-Gm25634
NC_000067.7-35870924	1.59716519071582	3.19433038143165	0	0	-Inf	0.0404085816433369	1	down	5	5	0	0	0	0	1.63	1.64	0	0	0	0	Intergenic	Intergenic|gene-Gm25634-Gene_rna-XR_373311.5
NC_000067.7-35943216	29.1696562819693	40.1531801272344	18.1861324367043	0.452918856715145	-1.14267548942933	0.000309753601749079	0.0847850593833694	down	34	46	46	22	15	18	11.1	15.06	14.82	7.21	5.06	6.01	Intergenic	Intergenic|Gene_rna-XR_373312.5-Gene_rna-XR_373313.3
NC_000067.7-35996811	4.15445117971502	0.959405238351374	7.34949712107866	7.66047216263684	2.93743331717652	0.00454965362262855	0.533078121002123	up	1	2	0	4	7	11	0.33	0.65	0	1.31	2.36	3.67	Intergenic,Upstream	Intergenic|Gene_rna-XR_373313.3-Gene_gene-Gm8022;Upstream|1205|gene-Gm8022||Gene_gene-Gm8022|pseudogene
NC_000067.7-36069721	5.90307726970473	10.5036466524458	1.30250788696366	0.124005303116358	-3.01152627575848	0.00048030038764312	0.116659907701296	down	10	8	15	3	0	1	3.26	2.62	4.83	0.98	0	0.33	Intergenic	Intergenic|Gene_rna-XR_865339.1-Gene_rna-XR_865340.3
NC_000067.7-36077982	3.51806003126191	6.04354441397169	0.992575648552138	0.164237338317141	-2.60614594291623	0.0187839697038212	1	down	7	3	9	1	2	0	2.28	0.98	2.9	0.33	0.67	0	Intergenic	Intergenic|Gene_rna-XR_865339.1-Gene_rna-XR_865340.3
NC_000067.7-36126949	4.81491264450387	7.65413293446863	1.9756923545391	0.258120987896882	-1.95388064270881	0.0269196036968923	1	down	5	11	8	3	1	2	1.63	3.6	2.58	0.98	0.34	0.67	Exon,Gene,Intron	Exon|exon_3_3_RETAINED|rna-XR_004936000.1||exon-XR_004936000.1-1|;Gene|LOC118567736|;Intron|intron_1_RETAINED-RETAINED|rna-NM_015818.2||Hs6st1|mRNA
NC_000067.7-36131600	12.3245160067114	19.4134464859414	5.23558552748144	0.269688616664376	-1.89063346700477	0.0042120044846901	0.506604698528706	down	16	15	30	10	3	3	5.22	4.91	9.66	3.28	1.01	1	Exon,Gene,Intron	Exon|exon_3_3_RETAINED|rna-XR_004936000.1||exon-XR_004936000.1-1|;Gene|LOC118567736|;Intron|intron_1_RETAINED-RETAINED|rna-NM_015818.2||Hs6st1|mRNA
NC_000067.7-36152821	9.65494818067769	13.3894553922345	5.92044096912087	0.442171902865784	-1.17732074066053	0.0424882402720681	1	down	8	18	16	9	6	3	2.61	5.89	5.15	2.95	2.02	1	Intergenic	Intergenic|gene-Hs6st1-Gene_rna-XR_003948643.1
NC_000067.7-36330902	12.3515360095112	20.0807148738676	4.62235714515484	0.230188873961367	-2.11910999151572	0.000236428772577174	0.0698613420025978	down	12	26	25	6	4	4	3.92	8.51	8.05	1.97	1.35	1.34	Intergenic	Intergenic|gene-Neurl3-gene-Arid5a
NC_000067.7-36337435	1.33137991383867	0	2.66275982767735	Inf	Inf	0.0478405106959852	1	up	0	0	0	2	3	3	0	0	0	0.66	1.01	1	Intergenic	Intergenic|gene-Neurl3-gene-Arid5a
NC_000067.7-36337443	1.50022903860724	0	3.00045807721448	Inf	Inf	0.0304075170079287	1	up	0	0	0	2	3	4	0	0	0	0.66	1.01	1.34	Intergenic	Intergenic|gene-Neurl3-gene-Arid5a
NC_000067.7-36347691	6.38906479589565	11.4617386992648	1.31639089252646	0.114850890171742	-3.12216605627009	0.0110333259290354	0.915783424371693	down	21	6	9	2	1	1	6.85	1.96	2.9	0.66	0.34	0.33	Intron	Intron|intron_1_ALTTENATIVE_PROMOMOTER-ALTTENATIVE_3SS|rna-NM_001290727.1||Arid5a|mRNA;Intron|intron_1_ALTTENATIVE_PROMOMOTER-ALTTENATIVE_3SS|rna-NM_001172205.1||Arid5a|mRNA;Intron|intron_1_ALTTENATIVE_PROMOMOTER-ALTTENATIVE_3SS|rna-NR_033310.1||Arid5a|mRNA;Intron|intron_1_ALTTENATIVE_PROMOMOTER-ALTTENATIVE_3SS|rna-NM_145996.4||Arid5a|mRNA;Intron|intron_1_ALTTENATIVE_PROMOMOTER-ALTTENATIVE_3SS|rn…
NC_000067.7-36359464	13.3123690159397	21.0098052381725	5.61493279370697	0.267252967367125	-1.90372212829961	0.000144943759482012	0.04862111609316	down	22	16	28	7	6	4	7.18	5.24	9.02	2.3	2.02	1.34	Gene	Gene|Arid5a|mRNA
NC_000067.7-36581915	1.67380763465839	0	3.34761526931678	Inf	Inf	0.0193791191098121	1	up	0	0	0	1	6	3	0	0	0	0.33	2.02	1	Exon	Exon|exon_2_4_RETAINED|rna-NM_026241.4||Ankrd39|mRNA;Exon|exon_2_4_RETAINED|rna-NR_132321.1||Ankrd39|mRNA;Exon|exon_2_4_RETAINED|rna-NM_001310533.1||Ankrd39|mRNA
NC_000067.7-36678235	1.75492283846745	3.5098456769349	0	0	-Inf	0.0165605998404969	1	down	1	6	4	0	0	0	0.33	1.96	1.29	0	0	0	Intron,Upstream	Intron|intron_4_SKIPPED-SKIPPED|rna-NM_201365.2||Fam178b|mRNA;Intron|intron_5_SKIPPED-SKIPPED|rna-XM_017321451.1||Fam178b|mRNA;Upstream|1453|rna-XM_036166197.1||Fam178b|mRNA;Intron|intron_1_ALTTENATIVE_PROMOMOTER-SKIPPED|rna-XM_030255205.1||Fam178b|mRNA;Intron|intron_4_SKIPPED-SKIPPED|rna-XM_017321446.2||Fam178b|mRNA;Intron|intron_4_SKIPPED-SKIPPED|rna-NM_001126046.1||Fam178b|mRNA;Upstream|1453|r…
NC_000067.7-36721898	13.5902430269361	8.9088435522923	18.2716425015799	2.05095559197226	1.03629625440431	0.029523116943212	1	up	8	6	14	16	20	19	2.61	1.96	4.51	5.25	6.74	6.34	Intron	Intron|intron_1_ALTTENATIVE_3SS-SKIPPED|rna-XM_017321446.2||Fam178b|mRNA;Intron|intron_1_ALTTENATIVE_3SS-SKIPPED|rna-NM_001126046.1||Fam178b|mRNA;Intron|intron_1_ALTTENATIVE_3SS-SKIPPED|rna-XM_006496116.3||Fam178b|mRNA;Intron|intron_1_ALTTENATIVE_3SS-SKIPPED|rna-NM_201365.2||Fam178b|mRNA;Intron|intron_1_ALTTENATIVE_3SS-SKIPPED|rna-NM_001372416.1||Fam178b|mRNA;Intron|intron_1_ALTTENATIVE_PROMOMOTE…
NC_000067.7-36723610	8.20865445316402	11.7927397296744	4.62456917665365	0.392153925437422	-1.35050805310461	0.033285112630474	1	down	10	14	13	6	3	5	3.26	4.58	4.19	1.97	1.01	1.67	Upstream,Intergenic	Upstream|1344|rna-XM_006496116.3||Fam178b|mRNA;Upstream|1343|rna-XM_017321446.2||Fam178b|mRNA;Upstream|1358|rna-XM_017321439.2||Fam178b|mRNA;Upstream|1382|rna-NM_001372417.1||Fam178b|mRNA;Upstream|1346|rna-NM_201365.2||Fam178b|mRNA;Upstream|1346|rna-NM_001126046.1||Fam178b|mRNA;Upstream|1339|rna-XM_017321451.1||Fam178b|mRNA;Intergenic|gene-Fam178b-gene-Cox5b;Upstream|1382|rna-NM_001372416.1||Fam1…
NC_000067.7-36893245	1.59369697623162	3.18739395246324	0	0	-Inf	0.0252053287906196	1	down	5	3	2	0	0	0	1.63	0.98	0.64	0	0	0	Intron	Intron|intron_5_RETAINED-RETAINED|rna-XM_006496150.4||Tmem131|mRNA;Intron|intron_5_RETAINED-RETAINED|rna-XR_004933922.1||Tmem131|mRNA;Intron|intron_5_RETAINED-RETAINED|rna-XM_036152473.1||Tmem131|mRNA;Intron|intron_5_RETAINED-RETAINED|rna-NM_018872.2||Tmem131|mRNA;Intron|intron_5_RETAINED-RETAINED|rna-XR_004933916.1||Tmem131|mRNA;Intron|intron_5_RETAINED-RETAINED|rna-XM_017321814.3||Tmem131|mRNA
NC_000067.7-36964990	2.06920743948789	3.81681166650027	0.321603212475511	0.084259649303157	-3.56901427849892	0.038509480670904	1	down	4	2	6	1	0	0	1.31	0.65	1.93	0.33	0	0	Intron	Intron|intron_1_ALTTENATIVE_3SS-RETAINED|rna-XM_036152473.1||Tmem131|mRNA;Intron|intron_1_ALTTENATIVE_3SS-RETAINED|rna-XM_017321814.3||Tmem131|mRNA;Intron|intron_1_ALTTENATIVE_3SS-RETAINED|rna-XM_006496150.4||Tmem131|mRNA;Intron|intron_1_ALTTENATIVE_3SS-RETAINED|rna-XR_004933922.1||Tmem131|mRNA;Intron|intron_1_ALTTENATIVE_3SS-RETAINED|rna-XR_004933916.1||Tmem131|mRNA;Intron|intron_1_ALTTENATIVE_3…
NC_000067.7-37536977	26.7285803809076	38.5514405981124	14.9057201637027	0.386644958850967	-1.37091869184381	4.16997357525402e-05	0.018892839239586	down	32	42	47	16	15	14	10.44	13.75	15.14	5.25	5.06	4.67	Intron,Downstream	Intron|intron_3_ALTTENATIVE_5SS-RETAINED|rna-NM_173870.3||Mgat4a|mRNA;Intron|intron_3_ALTTENATIVE_5SS-RETAINED|rna-XM_036165442.1||Mgat4a|mRNA;Intron|intron_2_ALTTENATIVE_5SS-RETAINED|rna-XM_036165436.1||Mgat4a|mRNA;Intron|intron_3_ALTTENATIVE_5SS-RETAINED|rna-XM_006496026.2||Mgat4a|mRNA;Intron|intron_3_ALTTENATIVE_5SS-RETAINED|rna-XM_017320961.2||Mgat4a|mRNA;Intron|intron_3_ALTTENATIVE_5SS-RETAI…
NC_000067.7-37569317	14.2360180173573	25.8253712440989	2.64666479061573	0.102483126596699	-3.28654169909962	5.30122538425682e-05	0.022622294667211	down	39	27	15	3	3	2	12.73	8.84	4.83	0.98	1.01	0.67	Intron	Intron|intron_2_SKIPPED-ALTTENATIVE_5SS|rna-XM_006496026.2||Mgat4a|mRNA;Intron|intron_2_SKIPPED-ALTTENATIVE_5SS|rna-XM_006496022.5||Mgat4a|mRNA;Intron|intron_2_SKIPPED-ALTTENATIVE_5SS|rna-XM_011238526.3||Mgat4a|mRNA;Intron|intron_2_SKIPPED-ALTTENATIVE_5SS|rna-XM_017320966.1||Mgat4a|mRNA;Intron|intron_2_SKIPPED-ALTTENATIVE_5SS|rna-XM_017320965.1||Mgat4a|mRNA;Intron|intron_2_SKIPPED-ALTTENATIVE_5SS…
NC_000067.7-37704752	8.16991178253233	13.0660473865595	3.27377617850513	0.250555970114782	-1.99679518093797	0.00250384754910308	0.363414964020119	down	14	14	13	6	3	1	4.57	4.58	4.19	1.97	1.01	0.33	Intron,Utr5prime,Gene,Exon	Intron|intron_2_SKIPPED-RETAINED|rna-XM_006496296.4||Cracdl|mRNA;Intron|intron_1_ALTTENATIVE_3SS-RETAINED|rna-XM_006496295.5||Cracdl|mRNA;Intron|intron_1_RETAINED-RETAINED|rna-XR_373327.3||exon-XR_373327.3-1|;Intron|intron_1_ALTTENATIVE_3SS-RETAINED|rna-NM_028096.1||Cracdl|mRNA;Utr5prime|exon_1_10_ALTTENATIVE_PROMOMOTER|rna-XM_006496291.5||Cracdl|mRNA;Intron|intron_1_RETAINED-RETAINED|rna-XR_8653…
NC_000067.7-37741637	5.27424557364899	8.60498886688211	1.94350228041587	0.225857617073253	-2.14651452524077	0.0121180175413257	0.962002558489627	down	13	8	6	5	1	0	4.24	2.62	1.93	1.64	0.34	0	Intron	Intron|intron_1_ALTTENATIVE_3SS-RETAINED|rna-XM_006496295.5||Cracdl|mRNA;Intron|intron_1_ALTTENATIVE_3SS-SKIPPED|rna-XM_036153696.1||Cracdl|mRNA;Intron|intron_1_ALTTENATIVE_3SS-SKIPPED|rna-XM_006496296.4||Cracdl|mRNA;Intron|intron_1_ALTTENATIVE_3SS-RETAINED|rna-NM_028096.1||Cracdl|mRNA;Intron|intron_1_ALTTENATIVE_PROMOMOTER-SKIPPED|rna-XM_006496297.3||Cracdl|mRNA;Intron|intron_1_ALTTENATIVE_3SS-R…
NC_000067.7-37993924	6.41425815717802	10.1818515237403	2.64666479061573	0.259939440723987	-1.94375254372486	0.00925284385768724	0.822034889280387	down	9	7	16	3	3	2	2.94	2.29	5.15	0.98	1.01	0.67	Intron	Intron|intron_1_ALTTENATIVE_3SS-RETAINED|rna-NM_027111.3||Lyg1|mRNA;Intron|intron_1_ALTTENATIVE_3SS-RETAINED|rna-XM_006496258.1||Lyg1|mRNA
NC_000067.7-38206865	2.70769133328755	5.41538266657511	0	0	-Inf	0.00130314082160656	0.23283623588027	down	9	4	4	0	0	0	2.94	1.31	1.29	0	0	0	Intergenic	Intergenic|Gene_rna-NR_151587.1-gene-Aff3
NC_000067.7-38320533	2.00292634045948	0.320539162065044	3.68531351885391	11.4972332713158	3.52321482336289	0.0426168957945371	1	up	0	1	0	1	6	4	0	0.33	0	0.33	2.02	1.34	Intron	Intron|intron_9_RETAINED-RETAINED|rna-XM_011238447.4||Aff3|mRNA;Intron|intron_9_RETAINED-RETAINED|rna-XM_006495737.5||Aff3|mRNA;Intron|intron_10_RETAINED-RETAINED|rna-XM_011238446.4||Aff3|mRNA;Intron|intron_10_RETAINED-RETAINED|rna-XM_011238443.4||Aff3|mRNA;Intron|intron_10_RETAINED-RETAINED|rna-XM_011238444.4||Aff3|mRNA;Intron|intron_8_RETAINED-RETAINED|rna-XM_030251556.2||Aff3|mRNA;Intron|intro…
NC_000067.7-38660453	3.52595770707415	6.04324472853455	1.00867068561376	0.166908793359152	-2.58286813178985	0.0273871845901249	1	down	4	4	11	0	2	1	1.31	1.31	3.54	0	0.67	0.33	Intron	Intron|intron_2_RETAINED-SKIPPED|rna-XM_011238444.4||Aff3|mRNA;Intron|intron_2_RETAINED-SKIPPED|rna-XM_011238443.4||Aff3|mRNA;Intron|intron_2_RETAINED-SKIPPED|rna-XM_011238446.4||Aff3|mRNA;Intron|intron_2_RETAINED-RETAINED|rna-XM_030251556.2||Aff3|mRNA;Intron|intron_1_RETAINED-RETAINED|rna-NM_001290814.1||Aff3|mRNA;Intron|intron_2_RETAINED-RETAINED|rna-XM_036162335.1||Aff3|mRNA;Intron|intron_2_RE…
NC_000067.7-38684012	10.3246189364178	14.3611206115532	6.28811726128242	0.437857005129792	-1.19146830193932	0.0348211968143757	1	down	16	21	8	7	7	5	5.22	6.88	2.58	2.3	2.36	1.67	Gene,Intron	Gene|Gm34596|;Gene|exon-XR_373336.2-1|;Intron|intron_1_ALTTENATIVE_PROMOMOTER-RETAINED|rna-XM_036162335.1||Aff3|mRNA;Intron|intron_3_RETAINED-RETAINED|rna-XR_373334.2||exon-XR_373334.2-1|;Intron|intron_3_RETAINED-RETAINED|rna-XR_373335.3||exon-XR_373335.3-1|
NC_000067.7-38839882	49.9454688393848	30.5896850783123	69.3012526004573	2.26551049554907	1.17983617451563	7.41668696514968e-07	0.000768383719238485	up	29	33	34	71	61	77	9.47	10.81	10.95	23.28	20.57	25.71	SpliceSiteAcceptor	SpliceSiteAcceptor|intron_10_RETAINED-RETAINED|rna-NM_001029878.2||Lonrf2|mRNA
NC_000067.7-38891830	18.8202149215174	11.1538736533881	26.4865561896467	2.37465090718517	1.24771544123722	0.00175825450510752	0.287040080960788	up	9	13	13	30	21	29	2.94	4.26	4.19	9.84	7.08	9.68	Intergenic	Intergenic|gene-Lonrf2-gene-Chst10
NC_000067.7-39050085	1.59354713351305	3.1870942670261	0	0	-Inf	0.0252085985327671	1	down	2	4	4	0	0	0	0.65	1.31	1.29	0	0	0	Intergenic	Intergenic|gene-Pdcl3-Gene_rna-XR_373346.1
NC_000067.7-39050098	1.59354713351305	3.1870942670261	0	0	-Inf	0.0252085985327671	1	down	2	4	4	0	0	0	0.65	1.31	1.29	0	0	0	Intergenic	Intergenic|gene-Pdcl3-Gene_rna-XR_373346.1
NC_000067.7-39283870	3.0430277086073	5.41508298113797	0.670972436076627	0.123908061688765	-3.01265803993474	0.0163665747392983	1	down	6	5	6	0	2	0	1.96	1.64	1.93	0	0.67	0	Intron	Intron|intron_1_ALTTENATIVE_PROMOMOTER-RETAINED|rna-NM_008719.2||Npas2|mRNA;Intron|intron_1_ALTTENATIVE_PROMOMOTER-RETAINED|rna-XM_011238452.4||Npas2|mRNA
NC_000067.7-39283875	3.0430277086073	5.41508298113797	0.670972436076627	0.123908061688765	-3.01265803993474	0.0163665747392983	1	down	6	5	6	0	2	0	1.96	1.64	1.93	0	0.67	0	Intron	Intron|intron_1_ALTTENATIVE_PROMOMOTER-RETAINED|rna-NM_008719.2||Npas2|mRNA;Intron|intron_1_ALTTENATIVE_PROMOMOTER-RETAINED|rna-XM_011238452.4||Npas2|mRNA
NC_000067.7-39414708	3.05145222763931	5.10590474372885	0.996999711549769	0.195264064174777	-2.35650163059454	0.0468572377259555	1	down	4	8	4	1	0	2	1.31	2.62	1.29	0.33	0	0.67	Intron	Intron|intron_18_RETAINED-RETAINED|rna-XR_003956253.2||Tbc1d8|mRNA;Intron|intron_17_RETAINED-RETAINED|rna-NM_001357522.1||Tbc1d8|mRNA;Intron|intron_16_RETAINED-RETAINED|rna-XR_001785175.3||Tbc1d8|mRNA;Intron|intron_17_RETAINED-RETAINED|rna-XM_017321761.3||Tbc1d8|mRNA;Intron|intron_17_RETAINED-RETAINED|rna-NM_018775.4||Tbc1d8|mRNA;Intron|intron_17_RETAINED-RETAINED|rna-XM_017321765.3||Tbc1d8|mRNA;…
NC_000067.7-39919683	17.8211724214456	11.8012318107204	23.8411130321707	2.02022241530017	1.01451413445554	0.0257227098297264	1	up	14	15	8	25	32	15	4.57	4.91	2.58	8.2	10.79	5.01	Intergenic	Intergenic|Gene_rna-NR_168308.1-gene-Map4k4
NC_000067.7-39978757	6.75889283568356	10.1957243816771	3.32206128968999	0.32582886368134	-1.61781368364068	0.0228803988851751	1	down	9	11	12	3	3	4	2.94	3.6	3.87	0.98	1.01	1.34	Intron	Intron|intron_2_RETAINED-RETAINED|rna-XM_036165528.1||Map4k4|mRNA;Intron|intron_2_RETAINED-RETAINED|rna-XM_036165507.1||Map4k4|mRNA;Intron|intron_2_RETAINED-RETAINED|rna-XM_036165553.1||Map4k4|mRNA;Intron|intron_2_RETAINED-RETAINED|rna-XM_036165549.1||Map4k4|mRNA;Intron|intron_2_RETAINED-RETAINED|rna-XM_017320998.3||Map4k4|mRNA;Intron|intron_2_RETAINED-RETAINED|rna-XM_036165495.1||Map4k4|mRNA;Int…
NC_000067.7-40032613	8.8532649158354	12.7303793999172	4.97615043175358	0.390887834166666	-1.35517341141276	0.0250520629023688	1	down	13	9	18	5	4	6	4.24	2.95	5.8	1.64	1.35	2	Intron	Intron|intron_12_RETAINED-RETAINED|rna-XM_036165537.1||Map4k4|mRNA;Intron|intron_12_RETAINED-RETAINED|rna-XM_036165567.1||Map4k4|mRNA;Intron|intron_12_RETAINED-RETAINED|rna-XM_036165553.1||Map4k4|mRNA;Intron|intron_12_RETAINED-RETAINED|rna-XM_036165525.1||Map4k4|mRNA;Intron|intron_12_RETAINED-RETAINED|rna-XM_036165550.1||Map4k4|mRNA;Intron|intron_12_RETAINED-RETAINED|rna-XM_017320998.3||Map4k4|mR…
NC_000067.7-40112963	18.336806649285	27.0956248217208	9.57798847684917	0.353488378285011	-1.50026531087447	0.000277318918938956	0.0784365744295561	down	24	33	28	12	10	7	7.83	10.81	9.02	3.93	3.37	2.34	Intergenic	Intergenic|gene-Map4k4-Gene_rna-NR_037980.1
NC_000067.7-40210522	1.75555082178768	3.51110164357535	0	0	-Inf	0.0165514964864125	1	down	2	6	3	0	0	0	0.65	1.96	0.97	0	0	0	Intergenic	Intergenic|Gene_rna-XR_373353.2-gene-Il1r1
NC_000067.7-40339054	9.5148275504041	5.41538266657511	13.6142724342331	2.5140000757958	1.32998469325493	0.022161270142109	1	up	9	4	4	13	10	18	2.94	1.31	1.29	4.26	3.37	6.01	Intron	Intron|intron_9_RETAINED-RETAINED|rna-XM_036162178.1||Il1r1|mRNA;Intron|intron_8_RETAINED-RETAINED|rna-XM_036162197.1||Il1r1|mRNA;Intron|intron_6_RETAINED-RETAINED|rna-NM_001123382.1||Il1r1|mRNA;Intron|intron_6_RETAINED-RETAINED|rna-NM_008362.2||Il1r1|mRNA;Intron|intron_6_RETAINED-RETAINED|rna-XM_006495722.4||Il1r1|mRNA;Intron|intron_9_RETAINED-RETAINED|rna-XM_036162185.1||Il1r1|mRNA;Intron|intro…
NC_000067.7-40365165	4.7660414129145	1.27773215257266	8.25435067325635	6.46015728463635	2.69156929046139	0.00371238992274233	0.470167958283892	up	2	2	0	11	5	9	0.65	0.65	0	3.61	1.69	3.01	Exon,Intron,Upstream,Utr5prime	Exon|exon_1_11_ALTTENATIVE_PROMOMOTER|rna-XM_006495610.5||Il1rl2|mRNA;Intron|intron_2_SKIPPED-SKIPPED|rna-XM_036165947.1||Il1rl2|mRNA;Intron|intron_1_ALTTENATIVE_PROMOMOTER-SKIPPED|rna-XM_006495609.4||Il1rl2|mRNA;Intron|intron_1_ALTTENATIVE_3SS-SKIPPED|rna-NM_133193.4||Il1rl2|mRNA;Upstream|258|rna-XM_036165980.1||Il1rl2|mRNA;Intron|intron_1_ALTTENATIVE_5SS-SKIPPED|rna-NM_001356478.1||Il1rl2|mRNA;…
NC_000067.7-41613455	45.5335427029783	30.2505488771858	60.8165365287708	2.01042753887475	1.00750233853073	4.32448523974097e-05	0.0194571843037468	up	28	27	40	75	51	58	9.14	8.84	12.88	24.59	17.2	19.37	Intergenic,Upstream	Intergenic|Gene_rna-XR_373355.2-Gene_rna-XR_004936043.1;Upstream|794|rna-XR_373355.2||exon-XR_373355.2-1|
NC_000067.7-42383372	23.9590921559142	6.36282760939629	41.5553567024321	6.53095750088614	2.70729452018108	0.00828417099370867	0.771826116975376	up	6	4	10	12	57	55	1.96	1.31	3.22	3.93	19.22	18.37	Intron,Gene	Intron|intron_3_RETAINED-RETAINED|rna-XR_001778901.2||exon-XR_001778901.2-1|;Gene|Gm46088|
NC_000067.7-42570746	1.43405537851932	2.86811075703864	0	0	-Inf	0.0499597771597832	1	down	6	2	1	0	0	0	1.96	0.65	0.32	0	0	0	Intergenic	Intergenic|Gene_rna-XR_004936067.1-Gene_rna-XR_001778907.3
NC_000067.7-42743454	4.58930011883657	1.27300797144801	7.90559226622514	6.21016713448602	2.6346320962798	0.00552481081366424	0.601408062270207	up	1	1	2	11	10	3	0.33	0.33	0.64	3.61	3.37	1	Gene,Intron,Downstream	Gene|Gm46091|;Intron|intron_1_RETAINED-RETAINED|rna-NR_168294.1||exon-NR_168294.1-1|;Intron|intron_1_RETAINED-RETAINED|rna-NR_168293.1||exon-NR_168293.1-1|;Downstream|1118|rna-NR_027891.1||exon-NR_027891.1-1|;Intron|intron_1_RETAINED-RETAINED|rna-NR_168292.1||exon-NR_168292.1-1|
NC_000067.7-42962118	2.96720395268077	0.641078324130087	5.29332958123146	8.2569155468082	3.04560294915354	0.0164420877770381	1	up	0	2	0	6	6	4	0	0.65	0	1.97	2.02	1.34	Intergenic	Intergenic|gene-Mrps9-Gene_rna-XR_865396.4
NC_000067.7-42962129	2.96720395268077	0.641078324130087	5.29332958123146	8.2569155468082	3.04560294915354	0.0164420877770381	1	up	0	2	0	6	6	4	0	0.65	0	1.97	2.02	1.34	Intergenic	Intergenic|gene-Mrps9-Gene_rna-XR_865396.4
NC_000067.7-43770114	12.7452526063016	18.1892932027094	7.3012120098938	0.401401633836231	-1.31688160593314	0.0111269539696032	0.920282450942424	down	18	27	12	7	7	8	5.88	8.84	3.87	2.3	2.36	2.67	Exon	Exon|exon_1_4_RETAINED|rna-NM_024283.3||Ecrg4|mRNA
NC_000067.7-43770121	12.7452526063016	18.1892932027094	7.3012120098938	0.401401633836231	-1.31688160593314	0.0111269539696032	0.920282450942424	down	18	27	12	7	7	8	5.88	8.84	3.87	2.3	2.36	2.67	Exon	Exon|exon_1_4_RETAINED|rna-NM_024283.3||Ecrg4|mRNA
NC_000067.7-43942255	3.37513627194599	5.7371777952806	1.01309474861139	0.176584164681938	-2.50157212086561	0.0357233150797444	1	down	10	5	3	0	0	3	3.26	1.64	0.97	0	0	1	Intergenic,Downstream	Intergenic|Gene_gene-Gm26352-gene-Tpp2;Downstream|43|gene-Gm26352||Gene_gene-Gm26352|pseudogene;Downstream|1130|gene-Gm8241||Gene_gene-Gm8241|pseudogene
NC_000067.7-45364999	53.0040196386583	31.235487583567	74.7725516937496	2.39383334400348	1.25932271696442	5.11627847997598e-08	9.06782930307559e-05	up	30	36	32	85	81	60	9.79	11.79	10.31	27.87	27.31	20.04	Exon	Exon|exon_7_51_RETAINED|rna-NM_009930.2||Col3a1|mRNA
NC_000067.7-45374895	42.3404278680335	24.8509516309541	59.829904105113	2.40754981916223	1.2675656519066	6.88365605146617e-06	0.00457180512168754	up	15	29	34	51	61	68	4.9	9.5	10.95	16.72	20.57	22.71	SpliceSiteDonor	SpliceSiteDonor|intron_28_RETAINED-RETAINED|rna-NM_009930.2||Col3a1|mRNA
NC_000067.7-45374913	42.1726847590144	24.8509516309541	59.4944178870746	2.39404988471222	1.25945321396777	7.93075114078648e-06	0.00507768948783174	up	15	29	34	51	60	68	4.9	9.5	10.95	16.72	20.23	22.71	SpliceSiteDonor	SpliceSiteDonor|intron_28_RETAINED-RETAINED|rna-NM_009930.2||Col3a1|mRNA
NC_000067.7-45382606	1.32554442680668	0	2.65108885361336	Inf	Inf	0.0480867186797334	1	up	0	0	0	3	1	4	0	0	0	0.98	0.34	1.34	SpliceSiteDonor	SpliceSiteDonor|intron_43_RETAINED-RETAINED|rna-NM_009930.2||Col3a1|mRNA
NC_000067.7-45430992	3.67871168660863	6.0410324806908	1.31639089252646	0.217908262657766	-2.19820719320463	0.0459511725066351	1	down	5	3	11	2	1	1	1.63	0.98	3.54	0.66	0.34	0.33	Exon	Exon|exon_39_54_RETAINED|rna-NM_007737.2||Col5a2|mRNA
NC_000067.7-46669672	47.9852202260673	71.7145876497572	24.2558528023773	0.338227599116084	-1.5639337075128	1.10342300503364e-08	2.59126213991586e-05	down	60	86	79	22	19	32	19.58	28.16	25.45	7.21	6.41	10.69	Intron	Intron|intron_30_SKIPPED-RETAINED|rna-XM_011238631.4||Dnah7c|mRNA;Intron|intron_1_ALTTENATIVE_PROMOMOTER-RETAINED|rna-XM_006496387.5||Dnah7c|mRNA;Intron|intron_29_SKIPPED-RETAINED|rna-NM_001310335.1||Dnah7c|mRNA
NC_000067.7-46669681	47.5004061694673	71.0804457545956	23.920366584339	0.336525275417149	-1.57121322942899	1.36585545527801e-08	3.08205616618959e-05	down	60	86	77	22	18	32	19.58	28.16	24.8	7.21	6.07	10.69	Intron	Intron|intron_30_SKIPPED-RETAINED|rna-XM_011238631.4||Dnah7c|mRNA;Intron|intron_1_ALTTENATIVE_PROMOMOTER-RETAINED|rna-XM_006496387.5||Dnah7c|mRNA;Intron|intron_29_SKIPPED-RETAINED|rna-NM_001310335.1||Dnah7c|mRNA
NC_000067.7-46711856	1.33832141662008	0	2.67664283324015	Inf	Inf	0.0475511513504044	1	up	0	0	0	1	4	3	0	0	0	0.33	1.35	1	Intron	Intron|intron_15_RETAINED-RETAINED|rna-XM_006496387.5||Dnah7c|mRNA;Intron|intron_43_RETAINED-RETAINED|rna-NM_001310335.1||Dnah7c|mRNA;Intron|intron_44_RETAINED-RETAINED|rna-XM_011238631.4||Dnah7c|mRNA
NC_000067.7-47129518	2.83748629664438	0.63886607628633	5.03610651700243	7.88288297647114	2.97872335749775	0.0410360141221475	1	up	1	1	0	1	6	8	0.33	0.33	0	0.33	2.02	2.67	Intergenic	Intergenic|gene-Slc39a10-Gene_rna-XR_865414.3
NC_000067.7-47129527	2.83748629664438	0.63886607628633	5.03610651700243	7.88288297647114	2.97872335749775	0.0410360141221475	1	up	1	1	0	1	6	8	0.33	0.33	0	0.33	2.02	2.67	Intergenic	Intergenic|gene-Slc39a10-Gene_rna-XR_865414.3
NC_000067.7-47163214	7.0577103829626	10.5039463378829	3.61147442804226	0.343820723361593	-1.54027159082193	0.027181980198517	1	down	13	7	13	6	3	2	4.24	2.29	4.19	1.97	1.01	0.67	Intergenic	Intergenic|gene-Slc39a10-Gene_rna-XR_865414.3
NC_000067.7-47528150	11.0864915177436	16.2503300348676	5.92265300061968	0.364463551688594	-1.45615355036905	0.00712872231398562	0.704146872459431	down	11	19	21	9	5	4	3.59	6.22	6.76	2.95	1.69	1.34	Intergenic	Intergenic|Gene_gene-Gm18117-Gene_gene-Gm8337
NC_000067.7-47734662	21.3093069188149	12.4262250290699	30.1923888085598	2.42973137360122	1.2807968210756	0.000634160918533146	0.141034644316259	up	15	12	12	30	25	36	4.9	3.93	3.87	9.84	8.43	12.02	Intergenic	Intergenic|Gene_gene-Gm8337-Gene_gene-Gm19206
NC_000067.7-50122212	32.1305229365796	20.705351181888	43.5556946912712	2.1035960370173	1.07285768402819	0.000348229277301811	0.0919959701782432	up	21	20	24	35	54	42	6.85	6.55	7.73	11.48	18.21	14.02	Intergenic	Intergenic|Gene_gene-Gm8384-Gene_gene-Gm8391
NC_000067.7-50325995	13.0537123006059	18.4773624677762	7.63006213343567	0.412941086518285	-1.27599212498743	0.00891909438868018	0.804645819521959	down	17	19	22	7	11	5	5.55	6.22	7.09	2.3	3.71	1.67	Intergenic	Intergenic|Gene_gene-Gm8391-Gene_rna-XR_865416.1
NC_000067.7-51664165	44.9088471955752	27.3865057055056	62.4311886856448	2.27963323824456	1.18880173319353	4.51553823973053e-05	0.0199981926811802	up	28	24	34	80	48	61	9.14	7.86	10.95	26.23	16.18	20.37	Gene,Intron	Gene|Gm31636|;Intron|intron_1_RETAINED-RETAINED|rna-XR_373396.1||exon-XR_373396.1-1|;Intron|intron_1_RETAINED-RETAINED|rna-XR_373395.1||exon-XR_373395.1-1|
NC_000067.7-51736428	8.6700203961441	4.14333097633041	13.1967098159578	3.18504842875131	1.67131530886719	0.0128245094391227	0.987498967936363	up	6	4	3	17	17	6	1.96	1.31	0.97	5.57	5.73	2	Intergenic	Intergenic|Gene_rna-XR_373395.1-gene-Myo1b
NC_000067.7-51762624	4.50440619920323	7.32916927671607	1.67964312169038	0.229172373876862	-2.12549495337992	0.0204984319907106	1	down	7	8	8	0	4	1	2.28	2.62	2.58	0	1.35	0.33	Intergenic	Intergenic|Gene_rna-XR_373395.1-gene-Myo1b
NC_000067.7-55032862	3.99346250896608	7.31152851885791	0.675396499074258	0.0923741865100128	-3.43636643550255	0.0421922510672426	1	down	4	4	15	0	0	2	1.31	1.31	4.83	0	0	0.67	Intron	Intron|intron_22_SKIPPED-SKIPPED|rna-NM_031179.2||Sf3b1|mRNA;Intron|intron_23_SKIPPED-SKIPPED|rna-XM_036154455.1||Sf3b1|mRNA;Intron|intron_23_SKIPPED-SKIPPED|rna-XM_036154457.1||Sf3b1|mRNA
NC_000067.7-55046738	3.67942393087339	0.317070947580839	7.04177691416595	22.2088367537067	4.47306192480025	0.00569303242440511	0.614585768489752	up	0	0	1	2	8	11	0	0	0.32	0.66	2.7	3.67	Exon	Exon|exon_8_12_RETAINED|rna-XR_003947333.1||Sf3b1|mRNA;Exon|exon_8_26_RETAINED|rna-XM_036154457.1||Sf3b1|mRNA;Exon|exon_7_25_RETAINED|rna-NM_031179.2||Sf3b1|mRNA;Exon|exon_8_26_RETAINED|rna-XM_036154455.1||Sf3b1|mRNA;Exon|exon_7_11_RETAINED|rna-XR_003947332.1||Sf3b1|mRNA
NC_000067.7-55170695	1.6749136504078	0	3.34982730081559	Inf	Inf	0.0193615353766188	1	up	0	0	0	1	5	4	0	0	0	0.33	1.69	1.34	Intron	Intron|intron_1_RETAINED-RETAINED|rna-NM_001310585.1||Mob4|mRNA;Intron|intron_1_RETAINED-SKIPPED|rna-NM_025283.3||Mob4|mRNA
NC_000067.7-55790537	18.0250738757197	11.7898708860645	24.260276865375	2.05772201407654	1.04104809593371	0.0259097564060115	1	up	16	11	10	22	17	34	5.22	3.6	3.22	7.21	5.73	11.35	Gene,Downstream	Gene|Plcl1|mRNA;Downstream|16|rna-XR_004941953.1||Plcl1|mRNA
NC_000067.7-56802509	3.03545314869268	5.42769987243434	0.643206424951022	0.118504419932589	-3.07698722567176	0.0164328607716012	1	down	5	9	3	2	0	0	1.63	2.95	0.97	0.66	0	0	Intergenic	Intergenic|gene-Hsfy2-gene-Satb2
NC_000067.7-56839777	21.068180294505	12.4331614580383	29.7031991309717	2.38903027449772	1.25642513616803	0.000780960053923235	0.164357982085519	up	15	14	10	39	28	23	4.9	4.58	3.22	12.79	9.44	7.68	Intron	Intron|intron_10_RETAINED-ALTTENATIVE_5SS|rna-XM_030252735.2||Satb2|mRNA;Intron|intron_10_RETAINED-ALTTENATIVE_5SS|rna-XM_036163326.1||Satb2|mRNA;Intron|intron_11_RETAINED-ALTTENATIVE_5SS|rna-XM_006495827.5||Satb2|mRNA;Intron|intron_10_RETAINED-ALTTENATIVE_5SS|rna-NM_139146.2||Satb2|mRNA;Intron|intron_10_RETAINED-ALTTENATIVE_5SS|rna-XM_036163316.1||Satb2|mRNA;Intron|intron_11_RETAINED-ALTTENATIVE…
NC_000067.7-56973195	7.84089445241878	3.50099668555988	12.1807922192777	3.47923557583424	1.79877036581656	0.00605054892899094	0.635964797823089	up	5	2	4	18	11	8	1.63	0.65	1.29	5.9	3.71	2.67	Intron	Intron|intron_4_RETAINED-RETAINED|rna-NM_001358580.1||Satb2|mRNA;Intron|intron_4_RETAINED-RETAINED|rna-NM_001358581.1||Satb2|mRNA;Intron|intron_3_RETAINED-RETAINED|rna-XM_030252735.2||Satb2|mRNA;Intron|intron_4_RETAINED-RETAINED|rna-XM_006495827.5||Satb2|mRNA;Intron|intron_3_RETAINED-RETAINED|rna-NM_139146.2||Satb2|mRNA;Intron|intron_3_RETAINED-RETAINED|rna-XM_036163316.1||Satb2|mRNA;Intron|intro…
NC_000067.7-57017131	4.43990604371679	1.9140862955781	6.96572579185549	3.63919108973699	1.86361780742521	0.0409079527209362	1	up	1	3	2	7	6	8	0.33	0.98	0.64	2.3	2.02	2.67	Intron	Intron|intron_1_ALTTENATIVE_3SS-ALTTENATIVE_3SS|rna-NM_001358581.1||Satb2|mRNA;Intron|intron_1_ALTTENATIVE_3SS-ALTTENATIVE_3SS|rna-XM_006495827.5||Satb2|mRNA;Intron|intron_1_ALTTENATIVE_3SS-ALTTENATIVE_3SS|rna-XM_036163326.1||Satb2|mRNA;Intron|intron_1_ALTTENATIVE_PROMOMOTER-ALTTENATIVE_3SS|rna-NM_001358580.1||Satb2|mRNA
NC_000067.7-57023998	67.1715080646579	41.4355220111479	92.907494118168	2.24221850259717	1.16492687459885	4.07425127686854e-05	0.0185046594679703	up	59	41	30	87	112	81	19.26	13.42	9.66	28.53	37.76	27.05	Intergenic	Intergenic|gene-Satb2-Gene_rna-XR_373424.3
NC_000067.7-57083955	3.04239465147408	5.42769987243434	0.657089430513824	0.121062226349505	-3.04617930714016	0.0163720967699965	1	down	5	9	3	1	1	0	1.63	2.95	0.97	0.33	0.34	0	Intergenic	Intergenic|Gene_rna-XR_373424.3-Gene_rna-NR_166114.1
NC_000067.7-57088186	4.1612545369483	7.00611818137013	1.31639089252646	0.187891619645649	-2.41202737387333	0.0149327841949447	1	down	5	7	10	2	1	1	1.63	2.29	3.22	0.66	0.34	0.33	Intergenic	Intergenic|Gene_rna-XR_373424.3-Gene_rna-NR_166114.1
NC_000067.7-57134890	5.77220688903365	2.8668547903982	8.67755898766911	3.02685682467504	1.59782043492212	0.0406997624026188	1	up	5	2	2	5	10	11	1.63	0.65	0.64	1.64	3.37	3.67	Intergenic	Intergenic|Gene_rna-XR_373424.3-Gene_rna-NR_166114.1
NC_000067.7-57957783	6.88895203432356	10.8374020766815	2.94050199196564	0.271329048342003	-1.88188458484386	0.00911161519912507	0.814784127905832	down	15	11	8	6	1	2	4.9	3.6	2.58	1.97	0.34	0.67	Intron	Intron|intron_9_RETAINED-RETAINED|rna-XM_006496212.4||Spats2l|mRNA;Intron|intron_9_RETAINED-RETAINED|rna-NM_001368787.1||Spats2l|mRNA;Intron|intron_10_RETAINED-RETAINED|rna-XM_036153076.1||Spats2l|mRNA;Intron|intron_8_RETAINED-RETAINED|rna-XM_036153087.1||Spats2l|mRNA;Intron|intron_7_RETAINED-RETAINED|rna-XM_006496215.5||Spats2l|mRNA;Intron|intron_8_RETAINED-RETAINED|rna-XM_006496216.5||Spats2l|m…
NC_000067.7-58128687	9.32213564441058	14.9772648385277	3.66700645029347	0.244838192408832	-2.03009947271847	0.000873796561671325	0.177010481667443	down	21	14	12	2	7	2	6.85	4.58	3.87	0.66	2.36	0.67	Intron	Intron|intron_26_SKIPPED-SKIPPED|rna-NM_009676.2||Aox1|mRNA
NC_000067.7-58245414	1.32222637955846	0	2.64445275911692	Inf	Inf	0.0482279257862261	1	up	0	0	0	3	4	1	0	0	0	0.98	1.35	0.33	Intergenic	Intergenic|gene-Aox3-gene-Aox4
NC_000067.7-58346566	15.5232218566951	26.1141543298238	4.93228938356636	0.188874176098953	-2.4045026327629	6.01989314327704e-07	0.000652919162930017	down	22	25	35	8	2	5	7.18	8.19	11.27	2.62	0.67	1.67	Exon,Gene,Intron	Exon|exon_16_34_RETAINED|rna-XM_017319653.3||Aox2|mRNA;Exon|exon_16_36_RETAINED|rna-NM_001008419.2||Aox2|mRNA;Gene|Gm15759|;Intron|intron_1_RETAINED-RETAINED|rna-XR_865437.3||exon-XR_865437.3-1|
NC_000067.7-58986141	11.540241035899	3.50572086668453	19.5747612051135	5.5836622336752	2.48121167282619	2.73792831858002e-05	0.0136478350796735	up	6	3	2	18	27	14	1.96	0.98	0.64	5.9	9.1	4.67	Intron	Intron|intron_1_ALTTENATIVE_3SS-ALTTENATIVE_3SS|rna-XM_036153642.1||Trak2|mRNA;Intron|intron_1_ALTTENATIVE_3SS-ALTTENATIVE_3SS|rna-XM_036153627.1||Trak2|mRNA;Intron|intron_1_ALTTENATIVE_3SS-ALTTENATIVE_3SS|rna-XM_036153641.1||Trak2|mRNA;Intron|intron_1_ALTTENATIVE_3SS-ALTTENATIVE_3SS|rna-XM_036153640.1||Trak2|mRNA;Intron|intron_1_ALTTENATIVE_3SS-ALTTENATIVE_3SS|rna-NM_172406.3||Trak2|mRNA;Intron|…
NC_000067.7-58986169	10.4584779495994	15.9313465248801	4.98560937431875	0.312943376539621	-1.67602645298667	0.00278122254735197	0.390750575435601	down	15	17	18	4	7	4	4.9	5.57	5.8	1.31	2.36	1.34	Intron	Intron|intron_1_ALTTENATIVE_3SS-ALTTENATIVE_3SS|rna-XM_036153642.1||Trak2|mRNA;Intron|intron_1_ALTTENATIVE_3SS-ALTTENATIVE_3SS|rna-XM_036153627.1||Trak2|mRNA;Intron|intron_1_ALTTENATIVE_3SS-ALTTENATIVE_3SS|rna-XM_036153641.1||Trak2|mRNA;Intron|intron_1_ALTTENATIVE_3SS-ALTTENATIVE_3SS|rna-XM_036153640.1||Trak2|mRNA;Intron|intron_1_ALTTENATIVE_3SS-ALTTENATIVE_3SS|rna-NM_172406.3||Trak2|mRNA;Intron|…
NC_000067.7-59175714	29.6356248627825	18.4783187489795	40.7929309765855	2.2076105261924	1.14248566962819	0.000258473770106843	0.0744029695067416	up	15	20	23	41	38	44	4.9	6.55	7.41	13.44	12.81	14.69	Intron	Intron|intron_15_RETAINED-RETAINED|rna-NM_001164682.1||Mpp4|mRNA;Intron|intron_14_RETAINED-RETAINED|rna-NM_145143.3||Mpp4|mRNA
NC_000067.7-59178151	17.8784246865641	24.2104154528064	11.5464339203219	0.476920106671837	-1.06818048769658	0.00946331058777701	0.833425340623637	down	32	21	23	16	7	12	10.44	6.88	7.41	5.25	2.36	4.01	Intron	Intron|intron_13_RETAINED-RETAINED|rna-NM_145143.3||Mpp4|mRNA;Intron|intron_14_RETAINED-RETAINED|rna-NM_001164682.1||Mpp4|mRNA
NC_000067.7-59297013	3.53241588726844	6.0539490574243	1.01088271711257	0.166979059044587	-2.58226091019321	0.0186632639575304	1	down	7	6	6	0	1	2	2.28	1.96	1.93	0	0.34	0.67	SpliceSiteDonor	SpliceSiteDonor|intron_2_SKIPPED-ALTTENATIVE_3SS|rna-XR_373255.5||Cdk15|mRNA;SpliceSiteDonor|intron_2_SKIPPED-ALTTENATIVE_3SS|rna-NM_001356389.1||Cdk15|mRNA;SpliceSiteDonor|intron_2_SKIPPED-ALTTENATIVE_3SS|rna-XM_006496049.5||Cdk15|mRNA;SpliceSiteDonor|intron_2_SKIPPED-ALTTENATIVE_3SS|rna-NM_001033373.3||Cdk15|mRNA;SpliceSiteDonor|intron_2_SKIPPED-ALTTENATIVE_3SS|rna-XM_006496048.5||Cdk15|mRNA
NC_000067.7-59522770	3.32457872947376	0	6.64915745894752	Inf	Inf	0.000465861224020387	0.114141675101177	up	0	0	0	5	11	4	0	0	0	1.64	3.71	1.34	Gene	Gene|Fzd7|mRNA
NC_000067.7-59559893	3.04308148503841	5.09137529002586	0.994787680050954	0.19538683035206	-2.35559486619969	0.0470140770889345	1	down	9	2	5	1	1	1	2.94	0.65	1.61	0.33	0.34	0.33	Intron	Intron|intron_1_ALTTENATIVE_PROMOMOTER-SKIPPED|rna-NM_001013771.2||Gm973|mRNA
NC_000067.7-59559907	3.04308148503841	5.09137529002586	0.994787680050954	0.19538683035206	-2.35559486619969	0.0470140770889345	1	down	9	2	5	1	1	1	2.94	0.65	1.61	0.33	0.34	0.33	Intron	Intron|intron_1_ALTTENATIVE_PROMOMOTER-SKIPPED|rna-NM_001013771.2||Gm973|mRNA
NC_000067.7-60142610	46.5060012730556	30.2365615694651	62.7754409766461	2.07614350700646	1.05390616898047	0.00199359363507148	0.311640438610372	up	50	15	30	56	67	66	16.32	4.91	9.66	18.36	22.59	22.04	Intron	Intron|intron_2_SKIPPED-ALTTENATIVE_5SS|rna-NM_001285463.1||Carf|mRNA;Intron|intron_2_SKIPPED-ALTTENATIVE_5SS|rna-XM_011238510.1||Carf|mRNA;Intron|intron_2_SKIPPED-ALTTENATIVE_5SS|rna-XM_036164947.1||Carf|mRNA;Intron|intron_1_ALTTENATIVE_3SS-ALTTENATIVE_5SS|rna-XM_030254087.1||Carf|mRNA;Intron|intron_2_SKIPPED-ALTTENATIVE_5SS|rna-XR_004942477.1||Carf|mRNA;Intron|intron_2_SKIPPED-ALTTENATIVE_5SS|r…
NC_000067.7-60400573	6.43776279816918	10.212765768661	2.66275982767735	0.260728571279713	-1.93937940927129	0.0180040968094276	1	down	6	17	9	2	3	3	1.96	5.57	2.9	0.66	1.01	1	Intron	Intron|intron_4_RETAINED-RETAINED|rna-XM_006496328.4||Cyp20a1|mRNA;Intron|intron_4_RETAINED-RETAINED|rna-NM_030013.3||Cyp20a1|mRNA;Intron|intron_3_RETAINED-RETAINED|rna-NM_001313721.1||Cyp20a1|mRNA
NC_000067.7-61328489	4.00734739434001	6.37891271517686	1.63578207350316	0.256435876542293	-1.96332997923013	0.0467668659786988	1	down	5	9	6	3	2	0	1.63	2.95	1.93	0.98	0.67	0	Intergenic	Intergenic|Gene_gene-Rpl17-ps1-Gene_rna-XR_865473.1
NC_000067.7-61413049	13.3759918745024	18.16214685771	8.58983689129466	0.472952727372545	-1.08023210454352	0.0247955854765994	1	down	24	17	16	11	6	9	7.83	5.57	5.15	3.61	2.02	3.01	Intergenic	Intergenic|Gene_rna-XR_865473.1-Gene_rna-NR_040483.1
NC_000067.7-62221053	1.32333239530787	0	2.64666479061573	Inf	Inf	0.048180758554599	1	up	0	0	0	3	3	2	0	0	0	0.98	1.01	0.67	Intron	Intron|intron_8_RETAINED-RETAINED|rna-XM_006496299.5||Pard3b|mRNA;Intron|intron_11_RETAINED-RETAINED|rna-XM_006496298.4||Pard3b|mRNA;Intron|intron_11_RETAINED-RETAINED|rna-XM_036153731.1||Pard3b|mRNA;Intron|intron_10_RETAINED-RETAINED|rna-NM_001081050.2||Pard3b|mRNA;Intron|intron_11_RETAINED-RETAINED|rna-XM_011238602.4||Pard3b|mRNA
NC_000067.7-62348611	20.6358915278519	35.3929911032714	5.87879195243246	0.16610045574501	-2.58987206312733	9.39293442737329e-10	3.421269123006e-06	down	39	43	29	12	3	3	12.73	14.08	9.34	3.93	1.01	1	Intron	Intron|intron_16_RETAINED-RETAINED|rna-NM_001081050.2||Pard3b|mRNA;Intron|intron_14_RETAINED-RETAINED|rna-XM_006496299.5||Pard3b|mRNA;Intron|intron_17_RETAINED-RETAINED|rna-XM_011238602.4||Pard3b|mRNA;Intron|intron_17_RETAINED-RETAINED|rna-XM_036153731.1||Pard3b|mRNA;Intron|intron_17_RETAINED-RETAINED|rna-XM_006496298.4||Pard3b|mRNA
NC_000067.7-62756480	27.5364578073762	15.2886553237806	39.7842602909718	2.60220794101426	1.37973625163431	2.65994564132293e-05	0.01333585047593	up	22	12	14	41	36	43	7.18	3.93	4.51	13.44	12.14	14.36	Intron,Gene	Intron|intron_1_RETAINED-RETAINED|rna-NM_001077406.1||Nrp2|mRNA;Intron|intron_1_RETAINED-RETAINED|rna-NM_001077407.1||Nrp2|mRNA;Intron|intron_1_RETAINED-RETAINED|rna-NM_001077405.1||Nrp2|mRNA;Intron|intron_1_RETAINED-RETAINED|rna-NM_001077403.1||Nrp2|mRNA;Intron|intron_1_RETAINED-RETAINED|rna-NM_010939.2||Nrp2|mRNA;Intron|intron_1_RETAINED-RETAINED|rna-NM_001077404.1||Nrp2|mRNA;Gene|Gm29083|;Intr…
NC_000067.7-62973668	8.985433666925	14.005599619209	3.96526771464101	0.283120167822202	-1.82051357283997	0.00311745970170741	0.41909263923816	down	13	11	20	5	3	4	4.24	3.6	6.44	1.64	1.01	1.34	Intron,Gene	Intron|intron_2_RETAINED-RETAINED|rna-XR_865480.1||exon-XR_865480.1-1|;Gene|Gm35252|;Intron|intron_2_RETAINED-RETAINED|rna-XR_373451.2||exon-XR_373451.2-1|
NC_000067.7-63145811	19.8108927714206	27.6726624081657	11.9491231346754	0.431802439477216	-1.2115567009671	0.0421053919840178	1	down	31	14	42	11	14	11	10.12	4.58	13.53	3.61	4.72	3.67	Intron	Intron|intron_1_ALTTENATIVE_PROMOMOTER-RETAINED|rna-NM_001114609.1||Ino80d|mRNA;Intron|intron_2_SKIPPED-RETAINED|rna-XM_006495948.4||Ino80d|mRNA;Intron|intron_1_ALTTENATIVE_3SS-RETAINED|rna-XM_030253691.2||Ino80d|mRNA;Intron|intron_1_ALTTENATIVE_PROMOMOTER-RETAINED|rna-NM_001081436.2||Ino80d|mRNA;Intron|intron_1_ALTTENATIVE_3SS-RETAINED|rna-XM_006495947.4||Ino80d|mRNA;Intron|intron_1_ALTTENATIVE_…
NC_000067.7-63145839	19.642043646652	27.6726624081657	11.6114248851383	0.419599123274527	-1.25291643138785	0.0381484632129016	1	down	31	14	42	11	14	10	10.12	4.58	13.53	3.61	4.72	3.34	Intron	Intron|intron_1_ALTTENATIVE_PROMOMOTER-RETAINED|rna-NM_001114609.1||Ino80d|mRNA;Intron|intron_2_SKIPPED-RETAINED|rna-XM_006495948.4||Ino80d|mRNA;Intron|intron_1_ALTTENATIVE_3SS-RETAINED|rna-XM_030253691.2||Ino80d|mRNA;Intron|intron_1_ALTTENATIVE_PROMOMOTER-RETAINED|rna-NM_001081436.2||Ino80d|mRNA;Intron|intron_1_ALTTENATIVE_3SS-RETAINED|rna-XM_006495947.4||Ino80d|mRNA;Intron|intron_1_ALTTENATIVE_…
NC_000067.7-63461803	13.1872814627241	19.7626304201915	6.61193250525674	0.334567431798012	-1.57963108068363	0.00138027906946213	0.242350847503247	down	25	21	16	8	6	6	8.16	6.88	5.15	2.62	2.02	2	Intergenic	Intergenic|Gene_gene-Gm11605-Gene_rna-XR_390150.3
NC_000067.7-63736289	6.29528547566368	2.22673274747142	10.3638382038559	4.65428022991293	2.21855807669397	0.00739805578739838	0.717159533840617	up	3	1	3	5	11	15	0.98	0.33	0.97	1.64	3.71	5.01	Downstream,Intron	Downstream|1697|rna-NM_029696.4||Mdh1b|mRNA;Intron|intron_10_RETAINED-ALTTENATIVE_POLY_A|rna-XM_036154239.1||Mdh1b|mRNA
NC_000067.7-64038841	5.7667079732155	10.5364162348812	0.996999711549769	0.0946241766957879	-3.40164734719494	0.00701691249597965	0.700983572643938	down	14	16	3	1	0	2	4.57	5.24	0.97	0.33	0	0.67	Intergenic	Intergenic|Gene_rna-NR_027824.1-gene-Klf7
NC_000067.7-64046212	1.43501165972263	2.87002331944527	0	0	-Inf	0.0383719558551702	1	down	2	4	3	0	0	0	0.65	1.31	0.97	0	0	0	Intergenic	Intergenic|Gene_rna-NR_027824.1-gene-Klf7
NC_000067.7-64328941	1.33027389808927	0	2.66054779617853	Inf	Inf	0.0478869670513059	1	up	0	0	0	2	4	2	0	0	0	0.66	1.35	0.67	Gene,Intron	Gene|Gm35803|;Intron|intron_1_RETAINED-RETAINED|rna-XR_373463.1||exon-XR_373463.1-1|
NC_000067.7-64775240	3.48532623476299	0.317070947580839	6.65358152194515	20.9845196247404	4.39125353247682	0.00120126711981509	0.22061056873037	up	0	0	1	5	9	6	0	0	0.32	1.64	3.03	2	Exon	Exon|exon_2_2_RETAINED|rna-NM_022721.3||Fzd5|mRNA;Exon|exon_2_2_RETAINED|rna-NM_001042659.1||Fzd5|mRNA
NC_000067.7-64907185	13.2286011998331	8.60815739592917	17.849045003737	2.07350355979526	1.05207052406787	0.0278256756431663	1	up	10	10	7	21	22	11	3.26	3.27	2.25	6.89	7.42	3.67	Intron	Intron|intron_5_RETAINED-RETAINED|rna-XM_006495982.3||Plekhm3|mRNA;Intron|intron_5_RETAINED-RETAINED|rna-NM_001039493.1||Plekhm3|mRNA;Intron|intron_4_RETAINED-RETAINED|rna-XM_006495983.5||Plekhm3|mRNA
NC_000067.7-64919655	15.8879766355317	9.88116536737718	21.8947879036861	2.21581029055258	1.14783436848324	0.00853634303064684	0.785011823162104	up	11	11	9	21	25	20	3.59	3.6	2.9	6.89	8.43	6.68	Intron	Intron|intron_5_RETAINED-RETAINED|rna-XM_006495982.3||Plekhm3|mRNA;Intron|intron_5_RETAINED-RETAINED|rna-NM_001039493.1||Plekhm3|mRNA;Intron|intron_4_RETAINED-RETAINED|rna-XM_006495983.5||Plekhm3|mRNA
NC_000067.7-65427461	9.69018740102176	6.04826859509634	13.3321062069472	2.20428474650683	1.14031060133136	0.0481142219561333	1	up	8	4	7	9	14	17	2.61	1.31	2.25	2.95	4.72	5.68	Intron	Intron|intron_12_SKIPPED-ALTTENATIVE_5SS|rna-XM_011238474.4||Pth2r|mRNA;Intron|intron_11_SKIPPED-ALTTENATIVE_5SS|rna-XM_006495843.4||Pth2r|mRNA;Intron|intron_12_SKIPPED-ALTTENATIVE_5SS|rna-XM_017319687.1||Pth2r|mRNA;Intron|intron_12_SKIPPED-ALTTENATIVE_5SS|rna-XM_006495842.2||Pth2r|mRNA;Intron|intron_12_SKIPPED-ALTTENATIVE_5SS|rna-NM_139270.2||Pth2r|mRNA;Intron|intron_12_SKIPPED-ALTTENATIVE_5SS|r…
NC_000067.7-66260527	1.59118504295073	3.18237008590145	0	0	-Inf	0.0252602443948554	1	down	1	3	6	0	0	0	0.33	0.98	1.93	0	0	0	Intron,Gene,Exon	Intron|intron_1_ALTTENATIVE_3SS-SKIPPED|rna-XM_006495752.4||Map2|mRNA;Intron|intron_1_ALTTENATIVE_3SS-SKIPPED|rna-XM_036162607.1||Map2|mRNA;Intron|intron_1_ALTTENATIVE_3SS-SKIPPED|rna-XM_006495750.4||Map2|mRNA;Intron|intron_1_ALTTENATIVE_3SS-SKIPPED|rna-XM_006495751.4||Map2|mRNA;Intron|intron_1_ALTTENATIVE_3SS-SKIPPED|rna-XM_006495756.4||Map2|mRNA;Intron|intron_1_ALTTENATIVE_3SS-SKIPPED|rna-XM_00…
NC_000067.7-66260532	1.59118504295073	3.18237008590145	0	0	-Inf	0.0252602443948554	1	down	1	3	6	0	0	0	0.33	0.98	1.93	0	0	0	Intron,Gene,Exon	Intron|intron_1_ALTTENATIVE_3SS-SKIPPED|rna-XM_006495752.4||Map2|mRNA;Intron|intron_1_ALTTENATIVE_3SS-SKIPPED|rna-XM_036162607.1||Map2|mRNA;Intron|intron_1_ALTTENATIVE_3SS-SKIPPED|rna-XM_006495750.4||Map2|mRNA;Intron|intron_1_ALTTENATIVE_3SS-SKIPPED|rna-XM_006495751.4||Map2|mRNA;Intron|intron_1_ALTTENATIVE_3SS-SKIPPED|rna-XM_006495756.4||Map2|mRNA;Intron|intron_1_ALTTENATIVE_3SS-SKIPPED|rna-XM_00…
NC_000067.7-66546568	7.80851833734954	1.91061808109389	13.7064185936052	7.17381392400401	2.84274032483291	0.00516971703588775	0.578818699472432	up	1	2	3	7	12	22	0.33	0.65	0.97	2.3	4.05	7.35	SpliceSiteDonor	SpliceSiteDonor|intron_11_SKIPPED-SKIPPED|rna-XM_036165809.1||Unc80|mRNA;SpliceSiteDonor|intron_11_SKIPPED-SKIPPED|rna-XM_036165824.1||Unc80|mRNA;SpliceSiteDonor|intron_11_SKIPPED-SKIPPED|rna-XM_036165859.1||Unc80|mRNA;SpliceSiteDonor|intron_11_SKIPPED-SKIPPED|rna-NM_175510.4||Unc80|mRNA;SpliceSiteDonor|intron_11_SKIPPED-SKIPPED|rna-XM_036165810.1||Unc80|mRNA;SpliceSiteDonor|intron_11_SKIPPED-SKI…
NC_000067.7-69394374	33.0416237716604	21.9793154345393	44.1039321087814	2.00661081734486	1.00476083277833	0.000624905940587163	0.139479307461825	up	20	22	27	44	46	43	6.53	7.2	8.7	14.43	15.51	14.36	Intergenic	Intergenic|Gene_gene-Gm8840-Gene_gene-Pced1c-ps
NC_000067.7-69416132	9.65761513866261	13.3831183341404	5.93211194318485	0.443253343135435	-1.17379658252995	0.0424724052323237	1	down	14	14	14	8	8	2	4.57	4.58	4.51	2.62	2.7	0.67	Upstream,Intergenic	Upstream|325|gene-Pced1c-ps||Gene_gene-Pced1c-ps|pseudogene;Intergenic|Gene_gene-Gm8840-Gene_gene-Pced1c-ps
NC_000067.7-71432950	1.33027389808927	0	2.66054779617853	Inf	Inf	0.0478869670513059	1	up	0	0	0	2	4	2	0	0	0	0.66	1.35	0.67	Intron	Intron|intron_2_RETAINED-RETAINED|rna-NM_175210.3||Abca12|mRNA
NC_000067.7-71775697	6.72617074210434	3.50225265220032	9.95008883200835	2.8410539787177	1.50642624232948	0.0335787972697047	1	up	6	2	3	10	9	11	1.96	0.65	0.97	3.28	3.03	3.67	Gene,Intron	Gene|Gm39660|;Intron|intron_2_RETAINED-RETAINED|rna-XR_003947861.2||exon-XR_003947861.2-1|;Gene|Gm30160|;Intron|intron_4_RETAINED-RETAINED|rna-XR_001778959.3||exon-XR_001778959.3-1|;Intron|intron_1_RETAINED-RETAINED|rna-XR_001778956.2||exon-XR_001778956.2-1|
NC_000067.7-71775716	6.72617074210434	3.50225265220032	9.95008883200835	2.8410539787177	1.50642624232948	0.0335787972697047	1	up	6	2	3	10	9	11	1.96	0.65	0.97	3.28	3.03	3.67	Gene,Intron	Gene|Gm39660|;Intron|intron_2_RETAINED-RETAINED|rna-XR_003947861.2||exon-XR_003947861.2-1|;Gene|Gm30160|;Intron|intron_4_RETAINED-RETAINED|rna-XR_001778959.3||exon-XR_001778959.3-1|;Intron|intron_1_RETAINED-RETAINED|rna-XR_001778956.2||exon-XR_001778956.2-1|
NC_000067.7-71775731	6.72617074210434	3.50225265220032	9.95008883200835	2.8410539787177	1.50642624232948	0.0335787972697047	1	up	6	2	3	10	9	11	1.96	0.65	0.97	3.28	3.03	3.67	Gene,Intron	Gene|Gm39660|;Intron|intron_2_RETAINED-RETAINED|rna-XR_003947861.2||exon-XR_003947861.2-1|;Gene|Gm30160|;Intron|intron_4_RETAINED-RETAINED|rna-XR_001778959.3||exon-XR_001778959.3-1|;Intron|intron_1_RETAINED-RETAINED|rna-XR_001778956.2||exon-XR_001778956.2-1|
NC_000067.7-72148516	16.6346295946808	23.2608154870333	10.0084437023283	0.430270542660357	-1.2166840215371	0.0041743502451732	0.504443266294056	down	25	24	24	5	19	6	8.16	7.86	7.73	1.64	6.41	2	Intron,Gene	Intron|intron_2_RETAINED-RETAINED|rna-NR_166632.1||exon-NR_166632.1-1|;Gene|Gm4319|
NC_000067.7-72213573	48.2515810173771	24.5656939846054	71.9374680501489	2.92837108917949	1.5500983864758	3.58962928259492e-10	1.55187054432767e-06	up	21	36	20	73	76	68	6.85	11.79	6.44	23.94	25.63	22.71	Intron	Intron|intron_3_RETAINED-RETAINED|rna-NM_001357488.1||Mreg|mRNA;Intron|intron_3_RETAINED-RETAINED|rna-XM_006496111.2||Mreg|mRNA;Intron|intron_2_RETAINED-RETAINED|rna-NM_001005423.2||Mreg|mRNA
NC_000067.7-72269416	18.1840037642803	24.8581877453596	11.509819783201	0.463019263556316	-1.11085587794821	0.0067534342872252	0.683669141084645	down	18	30	30	18	9	8	5.88	9.82	9.66	5.9	3.03	2.67	Intergenic	Intergenic|gene-Gm25360-gene-Gm23472
NC_000067.7-72648100	8.51975871404522	13.0581546763878	3.98136275170263	0.304894745878747	-1.71361680567446	0.00641769833897271	0.661700245344258	down	16	11	14	4	3	5	5.22	3.6	4.51	1.31	1.01	1.67	Intron	Intron|intron_9_RETAINED-RETAINED|rna-XM_006496143.5||Smarcal1|mRNA;Intron|intron_9_RETAINED-RETAINED|rna-XM_011238557.4||Smarcal1|mRNA;Intron|intron_10_RETAINED-RETAINED|rna-XM_030255544.2||Smarcal1|mRNA;Intron|intron_9_RETAINED-RETAINED|rna-XM_036152430.1||Smarcal1|mRNA;Intron|intron_9_RETAINED-RETAINED|rna-XM_006496141.5||Smarcal1|mRNA;Intron|intron_9_RETAINED-RETAINED|rna-XM_006496142.5||Smar…
NC_000067.7-72651695	16.589692049449	22.3083466776504	10.8710374212477	0.487308072549312	-1.03709397305404	0.0157422023901693	1	down	24	24	22	16	7	10	7.83	7.86	7.09	5.25	2.36	3.34	Intron	Intron|intron_10_RETAINED-RETAINED|rna-XM_006496141.5||Smarcal1|mRNA;Intron|intron_11_RETAINED-RETAINED|rna-XM_030255544.2||Smarcal1|mRNA;Intron|intron_10_RETAINED-RETAINED|rna-XM_006496144.1||Smarcal1|mRNA;Intron|intron_10_RETAINED-RETAINED|rna-XM_011238557.4||Smarcal1|mRNA;Intron|intron_10_RETAINED-RETAINED|rna-XM_006496142.5||Smarcal1|mRNA;Intron|intron_10_RETAINED-RETAINED|rna-XM_036152430.1|…
NC_000067.7-72769870	60.9788360559204	38.252252868935	83.7054192429057	2.18824808906572	1.1297763106053	1.42069966087063e-07	0.000203780313557991	up	49	41	30	74	92	86	15.99	13.42	9.66	24.26	31.02	28.72	Intron,Gene	Intron|intron_1_RETAINED-RETAINED|rna-XR_865536.4||exon-XR_865536.4-1|;Gene|Gm39663|;Intron|intron_2_RETAINED-RETAINED|rna-XR_003947866.2||exon-XR_003947866.2-1|
NC_000067.7-73291444	16.9484400853019	22.9314845584852	10.9653956121186	0.478180799160738	-1.06437189355327	0.0112262980674515	0.92568531888341	down	18	23	31	10	8	15	5.88	7.53	9.99	3.28	2.7	5.01	Gene,Intron	Gene|Gm29185|;Intron|intron_1_RETAINED-RETAINED|rna-XR_865539.4||exon-XR_865539.4-1|
NC_000067.7-73494565	11.4321667080267	15.6091944858456	7.25513893020776	0.464799060373468	-1.10532094265935	0.0355387832863093	1	down	22	13	14	10	6	6	7.18	4.26	4.51	3.28	2.02	2	Intergenic	Intergenic|Gene_rna-NR_040605.1-Gene_gene-Gm9553
NC_000067.7-73664918	8.89842588398561	12.4435661014909	5.3532856664803	0.430205105419009	-1.21690344897581	0.0452988438177658	1	down	15	17	7	2	8	6	4.9	5.57	2.25	0.66	2.7	2	Gene,Intron	Gene|6030407O03Rik|;Intron|intron_7_RETAINED-RETAINED|rna-NR_045311.1||exon-NR_045311.1-1|
NC_000067.7-73932887	11.7727895520956	16.9058805878088	6.63969851638235	0.39274490801564	-1.34833552395912	0.00924221837468673	0.821460870865157	down	17	23	13	6	8	6	5.55	7.53	4.19	1.97	2.7	2	Intergenic	Intergenic|Gene_rna-NR_045311.1-gene-Tns1
NC_000067.7-73986151	14.2169180039757	19.1036116527661	9.3302243551853	0.488401069115867	-1.03386173648164	0.0244725215226464	1	down	19	16	25	6	13	9	6.2	5.24	8.05	1.97	4.38	3.01	Intron	Intron|intron_16_RETAINED-SKIPPED|rna-XM_036163617.1||Tns1|mRNA;Intron|intron_19_RETAINED-SKIPPED|rna-XM_011238476.3||Tns1|mRNA;Intron|intron_18_RETAINED-SKIPPED|rna-XM_011238477.2||Tns1|mRNA;Intron|intron_2_RETAINED-SKIPPED|rna-XM_036163621.1||Tns1|mRNA;Intron|intron_18_RETAINED-SKIPPED|rna-XM_006495879.1||Tns1|mRNA;Intron|intron_19_RETAINED-SKIPPED|rna-XM_006495875.2||Tns1|mRNA;Intron|intron_2_…
NC_000067.7-74015132	2.23279539228605	4.14398757209658	0.321603212475511	0.077607185562287	-3.68766595366196	0.0266438281507823	1	down	1	6	6	1	0	0	0.33	1.96	1.93	0.33	0	0	Intron	Intron|intron_18_SKIPPED-SKIPPED|rna-XM_006495867.2||Tns1|mRNA;Intron|intron_15_SKIPPED-RETAINED|rna-XM_036163617.1||Tns1|mRNA;Intron|intron_18_SKIPPED-SKIPPED|rna-XM_006495878.4||Tns1|mRNA;Intron|intron_18_SKIPPED-SKIPPED|rna-XM_006495871.4||Tns1|mRNA;Intron|intron_16_SKIPPED-RETAINED|rna-XM_030252985.2||Tns1|mRNA;Intron|intron_18_SKIPPED-SKIPPED|rna-XM_030252984.1||Tns1|mRNA;Intron|intron_18_SK…
NC_000067.7-74070175	15.5402315591298	8.90854386685517	22.1719192514045	2.48883763528366	1.31547211605154	0.00301933581452072	0.411524078572123	up	5	7	16	26	16	25	1.63	2.29	5.15	8.53	5.39	8.35	Intron,Upstream	Intron|intron_3_SKIPPED-SKIPPED|rna-XM_036163578.1||Tns1|mRNA;Intron|intron_3_SKIPPED-SKIPPED|rna-XM_006495872.1||Tns1|mRNA;Intron|intron_3_SKIPPED-SKIPPED|rna-XM_017319858.1||Tns1|mRNA;Intron|intron_3_SKIPPED-SKIPPED|rna-NM_027884.4||Tns1|mRNA;Intron|intron_3_SKIPPED-SKIPPED|rna-XM_017319859.1||Tns1|mRNA;Intron|intron_3_SKIPPED-SKIPPED|rna-XM_006495871.4||Tns1|mRNA;Intron|intron_3_SKIPPED-SKIPPE…
NC_000067.7-74171350	1.4309154619182	2.86183092383641	0	0	-Inf	0.0491272832237473	1	down	1	2	6	0	0	0	0.33	0.65	1.93	0	0	0	Intron	Intron|intron_8_RETAINED-ALTTENATIVE_5SS|rna-XM_006496130.3||Rufy4|mRNA;Intron|intron_3_RETAINED-ALTTENATIVE_5SS|rna-XM_006496134.1||Rufy4|mRNA;Intron|intron_7_RETAINED-RETAINED|rna-NM_001034060.3||Rufy4|mRNA;Intron|intron_7_RETAINED-ALTTENATIVE_5SS|rna-XM_006496132.3||Rufy4|mRNA;Intron|intron_7_RETAINED-RETAINED|rna-NM_001170641.1||Rufy4|mRNA;Intron|intron_7_RETAINED-ALTTENATIVE_5SS|rna-XM_00649…
NC_000067.7-74178369	1.49328753582584	0	2.98657507165168	Inf	Inf	0.0305872421507125	1	up	0	0	0	3	2	4	0	0	0	0.98	0.67	1.34	Intron	Intron|intron_9_RETAINED-SKIPPED|rna-NM_001034060.3||Rufy4|mRNA;Intron|intron_11_RETAINED-SKIPPED|rna-XM_006496130.3||Rufy4|mRNA;Intron|intron_11_RETAINED-SKIPPED|rna-XM_006496133.4||Rufy4|mRNA;Intron|intron_10_RETAINED-RETAINED|rna-XM_006496132.3||Rufy4|mRNA;Intron|intron_10_RETAINED-SKIPPED|rna-XM_006496129.3||Rufy4|mRNA;Intron|intron_10_RETAINED-SKIPPED|rna-XM_006496131.3||Rufy4|mRNA;Intron|in…
NC_000067.7-74228801	1.65298312631419	0	3.30596625262837	Inf	Inf	0.019715659165138	1	up	0	0	0	4	3	3	0	0	0	1.31	1.01	1	Intergenic	Intergenic|gene-Cxcr2-gene-Cxcr1
NC_000067.7-74386808	17.2317794282807	10.1910002005525	24.2725586560089	2.38176412308313	1.25203054363514	0.00292884751872106	0.403384715910133	up	8	10	14	20	26	27	2.61	3.27	4.51	6.56	8.77	9.02	SpliceSiteRegion	SpliceSiteRegion|intron_2_SKIPPED-SKIPPED|rna-NM_019999.2||Pnkd|mRNA;SpliceSiteRegion|intron_3_SKIPPED-SKIPPED|rna-NM_001039509.1||Pnkd|mRNA;SpliceSiteRegion|intron_3_SKIPPED-SKIPPED|rna-XM_006496167.4||Pnkd|mRNA
NC_000067.7-74633046	11.9804225093694	5.72360462278092	18.2372403959578	3.186320788716	1.67189152015648	0.00131468423476498	0.23381413970407	up	13	0	5	18	21	16	4.24	0	1.61	5.9	7.08	5.34	Exon,Downstream	Exon|exon_10_10_RETAINED|rna-XM_030255695.2||Rnf25|mRNA;Downstream|1691|rna-XR_003946409.2||Bcs1l|mRNA;Exon|exon_9_9_RETAINED|rna-XM_036152503.1||Rnf25|mRNA;Downstream|1444|rna-NM_001305652.1||Bcs1l|mRNA;Downstream|1691|rna-XR_003946408.2||Bcs1l|mRNA;Exon|exon_9_9_RETAINED|rna-XM_036152504.1||Rnf25|mRNA;Exon|exon_10_10_RETAINED|rna-NM_001305230.1||Rnf25|mRNA;Exon|exon_10_10_RETAINED|rna-XM_006496…
NC_000067.7-74787979	1.97820979432287	0	3.95641958864575	Inf	Inf	0.0353371355342163	1	up	0	0	0	5	7	0	0	0	0	1.64	2.36	0	Exon	Exon|exon_1_14_ALTTENATIVE_3SS|rna-NM_153744.3||Prkag3|mRNA;Exon|exon_2_15_ALTTENATIVE_3SS|rna-XM_006495988.5||Prkag3|mRNA;Exon|exon_2_15_ALTTENATIVE_3SS|rna-XM_006495989.5||Prkag3|mRNA
NC_000067.7-74831267	11.4198916252913	1.60048356248146	21.2392996881012	13.2705515920269	3.73015643262962	7.6241639993806e-09	1.90638305693269e-05	up	1	4	0	21	16	27	0.33	1.31	0	6.89	5.39	9.02	Gene,Intron,SpliceSiteDonor	Gene|Gm32099|;Intron|intron_4_RETAINED-RETAINED|rna-XR_373530.4||exon-XR_373530.4-1|;SpliceSiteDonor|intron_1_RETAINED-RETAINED|rna-NM_009518.2||Wnt10a|mRNA;Intron|intron_3_RETAINED-RETAINED|rna-XR_865547.3||exon-XR_865547.3-1|;Intron|intron_4_RETAINED-RETAINED|rna-XR_373528.4||exon-XR_373528.4-1|
NC_000067.7-74831490	13.5850426931934	7.9680353530024	19.2020500333844	2.40988514516931	1.26896438942485	0.00761534174954112	0.732528099922641	up	8	9	8	21	21	16	2.61	2.95	2.58	6.89	7.08	5.34	Gene,Intron,Exon	Gene|Gm32099|;Intron|intron_1_RETAINED-RETAINED|rna-NM_009518.2||Wnt10a|mRNA;Exon|exon_4_5_RETAINED|rna-XR_373530.4||exon-XR_373530.4-1|;Exon|exon_4_5_RETAINED|rna-XR_373528.4||exon-XR_373528.4-1|;Exon|exon_3_4_RETAINED|rna-XR_865547.3||exon-XR_865547.3-1|
NC_000067.7-74939643	1.90792769264848	3.81585538529696	0	0	-Inf	0.0109402745779945	0.911059481670711	down	6	1	5	0	0	0	1.96	0.33	1.61	0	0	0	Downstream,Intergenic,Upstream	Downstream|1587|rna-XM_006495990.1||Cfap65|mRNA;Downstream|1587|rna-XM_006495992.4||Cfap65|mRNA;Downstream|1587|rna-XM_030254139.1||Cfap65|mRNA;Downstream|1596|rna-NM_001039495.1||Cfap65|mRNA;Downstream|1587|rna-XM_030254142.1||Cfap65|mRNA;Downstream|1587|rna-XM_006495993.2||Cfap65|mRNA;Downstream|1587|rna-XM_011238524.2||Cfap65|mRNA;Downstream|177|rna-Mir375||rna-NR_029876.1|miRNA;Intergenic|gen…
NC_000067.7-75201916	17.1838486602316	25.4884472908162	8.87925002964694	0.3483637087947	-1.521333757601	0.00215113147780261	0.327058949020991	down	37	22	21	14	6	7	12.08	7.2	6.76	4.59	2.02	2.34	Upstream,Intron	Upstream|1618|rna-NM_001243091.1||A630095N17Rik|mRNA;Intron|intron_1_ALTTENATIVE_PROMOMOTER-RETAINED|rna-NM_001243090.1||A630095N17Rik|mRNA
NC_000067.7-75201935	17.1838486602316	25.4884472908162	8.87925002964694	0.3483637087947	-1.521333757601	0.00215113147780261	0.327058949020991	down	37	22	21	14	6	7	12.08	7.2	6.76	4.59	2.02	2.34	Intron,Upstream	Intron|intron_1_ALTTENATIVE_PROMOMOTER-RETAINED|rna-NM_001243090.1||A630095N17Rik|mRNA;Upstream|1637|rna-NM_001243091.1||A630095N17Rik|mRNA
NC_000067.7-75230618	14.817392705284	21.6581769016	7.97660850896806	0.368295473123538	-1.44106443031971	0.00394726644866051	0.489759272082057	down	14	23	31	7	7	10	4.57	7.53	9.99	2.3	2.36	3.34	Exon	Exon|exon_13_23_RETAINED|rna-NM_008985.3||Ptprn|mRNA;Exon|exon_12_22_RETAINED|rna-XM_036162799.1||Ptprn|mRNA;Exon|exon_13_23_RETAINED|rna-XM_006496444.2||Ptprn|mRNA;Exon|exon_13_23_RETAINED|rna-NM_001359281.1||Ptprn|mRNA;Exon|exon_12_22_RETAINED|rna-XM_036162795.1||Ptprn|mRNA;Exon|exon_14_24_RETAINED|rna-XM_006496445.2||Ptprn|mRNA;Exon|exon_13_23_RETAINED|rna-XM_011238677.2||Ptprn|mRNA
NC_000067.7-75351926	23.3140688311343	13.0670036677628	33.5611339945058	2.56838789119676	1.36086310216674	0.000151610187203464	0.0503823959965086	up	12	15	14	29	36	36	3.92	4.91	4.51	9.51	12.14	12.02	Upstream,Intergenic	Upstream|267|rna-NR_037976.1||exon-NR_037976.1-1|;Upstream|49|rna-XM_011238643.3||Speg|mRNA;Upstream|48|rna-XM_036155020.1||Speg|mRNA;Intergenic|Gene_rna-NR_037976.1-gene-Speg;Upstream|49|rna-XM_011238644.3||Speg|mRNA;Upstream|57|rna-XM_030243368.2||Speg|mRNA;Upstream|15|rna-NM_007463.4||Speg|mRNA;Upstream|49|rna-XR_003947244.2||Speg|mRNA;Upstream|56|rna-XM_011238651.3||Speg|mRNA
NC_000067.7-75361486	14.1295358949112	20.682329647139	7.57674214268328	0.366338912102745	-1.44874914427473	0.00713991630595204	0.704146872459431	down	22	13	30	11	6	6	7.18	4.26	9.66	3.61	2.02	2	Intron,SpliceSiteDonor,Upstream	Intron|intron_4_ALTTENATIVE_3SS-ALTTENATIVE_3SS|rna-NM_001085371.1||Speg|mRNA;SpliceSiteDonor|intron_4_ALTTENATIVE_3SS-SKIPPED|rna-XM_036155145.1||Speg|mRNA;Intron|intron_4_ALTTENATIVE_5SS-ALTTENATIVE_3SS|rna-XM_017322375.3||Speg|mRNA;SpliceSiteDonor|intron_1_ALTTENATIVE_3SS-ALTTENATIVE_3SS|rna-NM_001085370.1||Speg|mRNA;Upstream|944|rna-XM_036155175.1||Speg|mRNA;Upstream|202|rna-XM_006496401.3||S…
NC_000067.7-75361501	14.1295358949112	20.682329647139	7.57674214268328	0.366338912102745	-1.44874914427473	0.00713991630595204	0.704146872459431	down	22	13	30	11	6	6	7.18	4.26	9.66	3.61	2.02	2	Intron,SpliceSiteDonor,Upstream	Intron|intron_4_ALTTENATIVE_3SS-ALTTENATIVE_3SS|rna-NM_001085371.1||Speg|mRNA;SpliceSiteDonor|intron_4_ALTTENATIVE_3SS-SKIPPED|rna-XM_036155145.1||Speg|mRNA;Intron|intron_4_ALTTENATIVE_5SS-ALTTENATIVE_3SS|rna-XM_017322375.3||Speg|mRNA;SpliceSiteDonor|intron_1_ALTTENATIVE_3SS-ALTTENATIVE_3SS|rna-NM_001085370.1||Speg|mRNA;SpliceSiteDonor|intron_1_ALTTENATIVE_3SS-ALTTENATIVE_3SS|rna-XM_011238649.4||…
NC_000067.7-75389900	2.40063435124772	4.46357045295832	0.337698249537129	0.0756565294748094	-3.72439159134565	0.018307889246855	1	down	3	6	5	0	0	1	0.98	1.96	1.61	0	0	0.33	Intron	Intron|intron_19_SKIPPED-SKIPPED|rna-XM_011238646.3||Speg|mRNA;Intron|intron_18_SKIPPED-SKIPPED|rna-XM_030243273.2||Speg|mRNA;Intron|intron_16_SKIPPED-SKIPPED|rna-NM_001085370.1||Speg|mRNA;Intron|intron_18_SKIPPED-SKIPPED|rna-NM_007463.4||Speg|mRNA;Intron|intron_19_SKIPPED-SKIPPED|rna-XM_036155020.1||Speg|mRNA;Intron|intron_15_SKIPPED-SKIPPED|rna-XM_006496401.3||Speg|mRNA;Intron|intron_20_SKIPPED…
NC_000067.7-75423477	15.7603208437581	9.87201669056502	21.6486249969512	2.19292832209668	1.13285865695193	0.010230208996051	0.878552077976472	up	12	8	11	16	20	29	3.92	2.62	3.54	5.25	6.74	9.68	Intron,Gene	Intron|intron_2_RETAINED-RETAINED|rna-XR_004936180.1||exon-XR_004936180.1-1|;Gene|LOC118567755|
NC_000067.7-75446475	14.9424367606306	8.92552802894715	20.9593454923141	2.34824712043243	1.23158424007588	0.00666792080223682	0.678050783531684	up	13	9	6	17	19	27	4.24	2.95	1.93	5.57	6.41	9.02	Intron,SpliceSiteDonor	Intron|intron_4_ALTTENATIVE_5SS-RETAINED|rna-NM_183022.3||Asic4|mRNA;SpliceSiteDonor|intron_4_ALTTENATIVE_5SS-RETAINED|rna-XM_036165009.1||Asic4|mRNA
NC_000067.7-75452191	14.6492154089858	21.3678953886895	7.93053542928202	0.371142561540236	-1.42995464032964	0.00204392309894353	0.316480026402877	down	16	30	21	10	6	8	5.22	9.82	6.76	3.28	2.02	2.67	Exon,Downstream	Exon|exon_5_5_RETAINED|rna-NM_001001565.2||Chpf|mRNA;Downstream|1207|rna-XM_036165009.1||Asic4|mRNA;Downstream|1207|rna-NM_183022.3||Asic4|mRNA;Exon|exon_4_4_RETAINED|rna-NM_001001566.3||Chpf|mRNA
NC_000067.7-75452207	14.6492154089858	21.3678953886895	7.93053542928202	0.371142561540236	-1.42995464032964	0.00204392309894353	0.316480026402877	down	16	30	21	10	6	8	5.22	9.82	6.76	3.28	2.02	2.67	Exon,Downstream	Exon|exon_5_5_RETAINED|rna-NM_001001565.2||Chpf|mRNA;Downstream|1223|rna-NM_183022.3||Asic4|mRNA;Downstream|1223|rna-XM_036165009.1||Asic4|mRNA;Exon|exon_4_4_RETAINED|rna-NM_001001566.3||Chpf|mRNA
NC_000067.7-75478805	6.61547748044977	2.23115724315894	10.9997977177406	4.93008628211555	2.30161289562772	0.0139026610046068	1	up	1	3	3	8	7	18	0.33	0.98	0.97	2.62	2.36	6.01	Exon	Exon|exon_5_19_RETAINED|rna-XR_004935358.1||Obsl1|mRNA;Exon|exon_5_12_RETAINED|rna-XR_004935359.1||Obsl1|mRNA;Exon|exon_5_21_RETAINED|rna-XR_004935357.1||Obsl1|mRNA;Exon|exon_5_21_RETAINED|rna-XM_006496583.5||Obsl1|mRNA;Exon|exon_5_13_RETAINED|rna-XR_003947539.2||Obsl1|mRNA;Exon|exon_5_20_RETAINED|rna-NM_178884.6||Obsl1|mRNA;Exon|exon_5_9_RETAINED|rna-NM_001310679.1||Obsl1|mRNA;Exon|exon_5_12_RET…
NC_000067.7-75765605	1.96600668688118	0.318326914221286	3.61368645954108	11.3521235500339	3.50489029095336	0.0435545495170083	1	up	1	0	0	6	2	3	0.33	0	0	1.97	0.67	1	Intergenic	Intergenic|Gene_gene-Gm5257-Gene_rna-XR_004936183.1
NC_000067.7-75809437	6.25697357621506	9.88116536737718	2.63278178505293	0.266444461474665	-1.90809325047803	0.0119595075051381	0.956050971534906	down	11	11	9	4	2	2	3.59	3.6	2.9	1.31	0.67	0.67	Intergenic	Intergenic|Gene_gene-Gm5257-Gene_rna-XR_004936183.1
NC_000067.7-75848233	5.36137515035005	0.641078324130087	10.08167197657	15.7261158225095	3.97509047984499	0.0177118307008484	1	up	0	2	0	1	15	14	0	0.65	0	0.33	5.06	4.67	Intergenic	Intergenic|Gene_gene-Gm5257-Gene_rna-XR_004936183.1
NC_000067.7-76424337	10.2750656148105	15.3145457021395	5.23558552748144	0.341870116770751	-1.54847977410739	0.00944254683078673	0.832203518209219	down	15	22	11	10	3	3	4.9	7.2	3.54	3.28	1.01	1	Intergenic	Intergenic|Gene_rna-XR_004936185.1-Gene_rna-NR_038012.1
NC_000067.7-76618047	9.46358559743587	17.2408919786849	1.68627921618683	0.0978069590756438	-3.35391907156307	0.00494500895511004	0.562863454104741	down	23	26	5	0	1	4	7.51	8.51	1.61	0	0.34	1.34	Intergenic	Intergenic|Gene_rna-XR_004936186.1-Gene_gene-Gm2060
NC_000067.7-76667515	8.71814342082834	5.09896831476044	12.3373185268962	2.41957152218073	1.27475158569968	0.0374515407939327	1	up	4	6	6	8	13	16	1.31	1.96	1.93	2.62	4.38	5.34	Intergenic	Intergenic|Gene_rna-XR_004936186.1-Gene_gene-Gm2060
NC_000067.7-76731343	33.8066217807346	21.9861946386159	45.6270489228533	2.07525902835024	1.05329142108285	0.000270382151238954	0.0769924202318062	up	31	20	18	54	48	36	10.12	6.55	5.8	17.71	16.18	12.02	Intergenic	Intergenic|Gene_rna-XR_004936186.1-Gene_gene-Gm2060
NC_000067.7-76851219	7.89593576001962	11.4633515762343	4.32851994380493	0.377596370051039	-1.40508319918797	0.0291472078832664	1	down	14	9	13	3	6	4	4.57	2.95	4.19	0.98	2.02	1.34	Intergenic	Intergenic|Gene_rna-XR_004936186.1-Gene_gene-Gm2060
NC_000067.7-76950147	33.9493697683958	18.1315895231184	49.7671500136733	2.74477590341534	1.45668836554049	8.41027665270751e-07	0.000855984819546622	up	19	10	28	48	52	50	6.2	3.27	9.02	15.74	17.53	16.7	Intergenic	Intergenic|Gene_rna-XR_004936186.1-Gene_gene-Gm2060
NC_000067.7-77683825	4.17055294830656	7.02250297258784	1.31860292402528	0.187768225826662	-2.41297514435919	0.0148769625067383	1	down	7	11	4	2	0	2	2.28	3.6	1.29	0.66	0	0.67	Intergenic	Intergenic|Gene_rna-XR_373560.4-Gene_rna-XR_001779851.1
NC_000067.7-77759600	4.91436437582723	2.22200856634677	7.6067201853077	3.42335322217681	1.77541015755138	0.0380753607663938	1	up	2	0	5	9	7	7	0.65	0	1.61	2.95	2.36	2.34	Intron,Gene	Intron|intron_3_RETAINED-RETAINED|rna-XR_373562.2||exon-XR_373562.2-1|;Gene|Gm33083|;Intron|intron_2_RETAINED-RETAINED|rna-XR_001779851.1||exon-XR_001779851.1-1|
NC_000067.7-78173067	3.32679076097258	0	6.65358152194515	Inf	Inf	0.00021921808500398	0.0663973335635296	up	0	0	0	5	9	6	0	0	0	1.64	3.03	2	Intron	Intron|intron_1_RETAINED-RETAINED|rna-NM_001159520.1||Pax3|mRNA;Intron|intron_1_RETAINED-RETAINED|rna-NM_008781.4||Pax3|mRNA
NC_000067.7-78228466	3.04509011373249	5.41920779138835	0.670972436076627	0.123813749519416	-3.01375656012499	0.0390757533850453	1	down	1	8	8	0	2	0	0.33	2.62	2.58	0	0.67	0	Intergenic	Intergenic|gene-Gm2102-gene-Sgpp2
NC_000067.7-78362385	8.34578479895936	12.7423969203393	3.94917267757939	0.309923847316022	-1.69001432647213	0.0206515864293627	1	down	6	15	19	6	3	3	1.96	4.91	6.12	1.97	1.01	1	Intron	Intron|intron_3_SKIPPED-RETAINED|rna-XR_373543.5||Sgpp2|mRNA;Intron|intron_2_ALTTENATIVE_3SS-RETAINED|rna-XM_030255371.2||Sgpp2|mRNA;Intron|intron_3_SKIPPED-RETAINED|rna-XM_030255370.2||Sgpp2|mRNA;Intron|intron_3_SKIPPED-RETAINED|rna-XR_373544.5||Sgpp2|mRNA;Intron|intron_3_SKIPPED-RETAINED|rna-XM_017321596.3||Sgpp2|mRNA;Intron|intron_3_SKIPPED-RETAINED|rna-XM_011238695.3||Sgpp2|mRNA;Intron|intron…
NC_000067.7-78442842	13.7465787130098	8.26997747600597	19.2231799500135	2.32445372502967	1.2168917051278	0.0178202692833379	1	up	7	5	14	19	26	13	2.28	1.64	4.51	6.23	8.77	4.34	Intron	Intron|intron_10_RETAINED-SKIPPED|rna-XR_865550.2||Farsb|mRNA;Intron|intron_9_RETAINED-RETAINED|rna-NR_102758.1||Farsb|mRNA;Intron|intron_10_RETAINED-SKIPPED|rna-XR_004942238.1||Farsb|mRNA;Intron|intron_10_RETAINED-RETAINED|rna-NR_102757.1||Farsb|mRNA;Intron|intron_10_RETAINED-RETAINED|rna-NM_001278075.1||Farsb|mRNA;Intron|intron_10_RETAINED-RETAINED|rna-NM_011811.4||Farsb|mRNA;Intron|intron_10_R…
NC_000067.7-78642598	11.4485014769197	7.33640539112161	15.5605975627177	2.12101114008079	1.08475219828341	0.0366579322989982	1	up	10	9	4	17	17	13	3.26	2.95	1.29	5.57	5.73	4.34	Intron,Gene	Intron|intron_1_RETAINED-RETAINED|rna-NM_001136222.1||Acsl3|mRNA;Intron|intron_2_SKIPPED-SKIPPED|rna-NM_028817.3||Acsl3|mRNA;Gene|Utp14b|mRNA;Intron|intron_1_RETAINED-SKIPPED|rna-NM_001033606.2||Acsl3|mRNA
NC_000067.7-78648401	2.47612341577153	0.635397861802126	4.31684896974094	6.7939305894065	2.76424647891323	0.0471109744444402	1	up	1	0	1	4	4	5	0.33	0	0.32	1.31	1.35	1.67	Intron	Intron|intron_1_RETAINED-RETAINED|rna-NM_001136222.1||Acsl3|mRNA;Intron|intron_2_SKIPPED-SKIPPED|rna-NM_028817.3||Acsl3|mRNA;Intron|intron_1_RETAINED-SKIPPED|rna-NM_001033606.2||Acsl3|mRNA
NC_000067.7-78720621	20.6386048658155	13.3837177050146	27.8934920266163	2.08413630961187	1.05944963787076	0.00517886642545494	0.579360475861239	up	20	12	10	25	32	27	6.53	3.93	3.22	8.2	10.79	9.02	Intron,Gene	Intron|intron_3_RETAINED-RETAINED|rna-XR_004936200.1||exon-XR_004936200.1-1|;Intron|intron_3_RETAINED-RETAINED|rna-XR_004936199.1||exon-XR_004936199.1-1|;Intron|intron_3_RETAINED-RETAINED|rna-XR_865568.2||exon-XR_865568.2-1|;Intron|intron_3_RETAINED-RETAINED|rna-XR_004936197.1||exon-XR_004936197.1-1|;Gene|Gm38631|;Intron|intron_2_RETAINED-RETAINED|rna-XR_865567.2||exon-XR_865567.2-1|
NC_000067.7-79509370	16.4083473964503	24.2312819646035	8.58541282829703	0.354311127279126	-1.49691132031928	0.000630274416211186	0.140463436694181	down	21	31	24	11	8	7	6.85	10.15	7.73	3.61	2.7	2.34	Intergenic	Intergenic|gene-Gm24160-gene-Ap1s3
NC_000067.7-79835728	27.2806028898796	10.5011347191649	44.0600710605942	4.19574381615952	2.06892659249112	2.06784062679147e-09	6.71261698710932e-06	up	8	8	17	47	44	42	2.61	2.62	5.48	15.41	14.84	14.02	Exon,Intron,Utr5prime	Exon|exon_1_9_ALTTENATIVE_PROMOMOTER|rna-XM_006496459.5||Serpine2|mRNA;Intron|intron_1_ALTTENATIVE_PROMOMOTER-RETAINED|rna-NM_009255.4||Serpine2|mRNA;Utr5prime|exon_1_9_ALTTENATIVE_PROMOMOTER|rna-XM_006496459.5||Serpine2|mRNA
NC_000067.7-79835757	27.2806028898796	10.5011347191649	44.0600710605942	4.19574381615952	2.06892659249112	2.06784062679147e-09	6.71261698710932e-06	up	8	8	17	47	44	42	2.61	2.62	5.48	15.41	14.84	14.02	Exon,Intron,Utr5prime	Exon|exon_1_9_ALTTENATIVE_PROMOMOTER|rna-XM_006496459.5||Serpine2|mRNA;Intron|intron_1_ALTTENATIVE_PROMOMOTER-RETAINED|rna-NM_009255.4||Serpine2|mRNA;Utr5prime|exon_1_9_ALTTENATIVE_PROMOMOTER|rna-XM_006496459.5||Serpine2|mRNA
NC_000067.7-79836061	2.61663264704279	0.317070947580839	4.91619434650474	15.5050293444224	3.95466435124826	0.0155318121089846	1	up	0	0	1	9	2	4	0	0	0.32	2.95	0.67	1.34	Exon,Intron,Utr5prime	Exon|exon_1_9_ALTTENATIVE_PROMOMOTER|rna-XM_006496459.5||Serpine2|mRNA;Intron|intron_1_ALTTENATIVE_PROMOMOTER-RETAINED|rna-NM_009255.4||Serpine2|mRNA;Utr5prime|exon_1_9_ALTTENATIVE_PROMOMOTER|rna-XM_006496459.5||Serpine2|mRNA
NC_000067.7-80318187	1.50827655713805	0	3.0165531142761	Inf	Inf	0.0302025375275144	1	up	0	0	0	1	3	5	0	0	0	0.33	1.01	1.67	Exon,Utr5prime,Upstream	Exon|exon_1_16_ALTTENATIVE_3SS|rna-XM_006496498.5||Cul3|mRNA;Exon|exon_1_16_ALTTENATIVE_3SS|rna-NM_016716.5||Cul3|mRNA;Utr5prime|exon_1_16_ALTTENATIVE_3SS|rna-NM_016716.5||Cul3|mRNA;Exon|exon_1_17_ALTTENATIVE_3SS|rna-NM_001313728.1||Cul3|mRNA;Upstream|443|rna-XR_865570.2||exon-XR_865570.2-1|;Utr5prime|exon_1_17_ALTTENATIVE_3SS|rna-NM_001313728.1||Cul3|mRNA;Utr5prime|exon_1_16_ALTTENATIVE_3SS|rna-…
NC_000067.7-80955430	34.4863208884453	17.512576452534	51.4600653243566	2.93846342163495	1.55506193958774	1.341471909876e-07	0.000195139025310116	up	20	14	21	48	50	57	6.53	4.58	6.76	15.74	16.86	19.03	Intergenic	Intergenic|gene-Dock10-gene-Nyap2
NC_000067.7-81586470	61.005106735798	36.598904257771	85.4113092138251	2.33371219565105	1.22262665208682	4.68012581188351e-07	0.000531275248696567	up	28	29	58	95	84	79	9.14	9.5	18.68	31.15	28.32	26.38	Intergenic	Intergenic|Gene_gene-Gm6198-Gene_gene-Gm5530
NC_000067.7-81620636	2.07435587661062	4.14871175322124	0	0	-Inf	0.00711811992494261	0.704146872459431	down	2	7	4	0	0	0	0.65	2.29	1.29	0	0	0	Intergenic	Intergenic|Gene_gene-Gm6198-Gene_gene-Gm5530
NC_000067.7-82424035	15.4930607100394	21.6675680389574	9.31855338112132	0.430069187477197	-1.21735932251258	0.00593027942005913	0.631149635046899	down	27	21	20	7	11	10	8.81	6.88	6.44	2.3	3.71	3.34	Downstream,Intergenic	Downstream|948|rna-NM_001122685.1||Rhbdd1|mRNA;Downstream|948|rna-NM_029777.3||Rhbdd1|mRNA;Downstream|948|rna-XM_006496574.5||Rhbdd1|mRNA;Intergenic|gene-Rhbdd1-gene-Col4a4
NC_000067.7-82688740	1.49801700710842	0	2.99603401421685	Inf	Inf	0.0304644935759284	1	up	0	0	0	2	5	2	0	0	0	0.66	1.69	0.67	SpliceSiteDonor,Gene,Intron	SpliceSiteDonor|intron_46_SKIPPED-SKIPPED|rna-NM_007734.2||Col4a3|mRNA;Gene|C430014B12Rik|;Intron|intron_1_RETAINED-RETAINED|rna-XR_865578.4||exon-XR_865578.4-1|
NC_000067.7-82688749	1.49801700710842	0	2.99603401421685	Inf	Inf	0.0304644935759284	1	up	0	0	0	2	5	2	0	0	0	0.66	1.69	0.67	SpliceSiteDonor,Gene,Intron	SpliceSiteDonor|intron_46_SKIPPED-SKIPPED|rna-NM_007734.2||Col4a3|mRNA;Gene|C430014B12Rik|;Intron|intron_1_RETAINED-RETAINED|rna-XR_865578.4||exon-XR_865578.4-1|
NC_000067.7-82688758	1.49801700710842	0	2.99603401421685	Inf	Inf	0.0304644935759284	1	up	0	0	0	2	5	2	0	0	0	0.66	1.69	0.67	SpliceSiteDonor,Gene,Intron	SpliceSiteDonor|intron_46_SKIPPED-SKIPPED|rna-NM_007734.2||Col4a3|mRNA;Gene|C430014B12Rik|;Intron|intron_1_RETAINED-RETAINED|rna-XR_865578.4||exon-XR_865578.4-1|
NC_000067.7-82824353	13.0536598631236	17.8573931159884	8.24992661025872	0.46198941562597	-1.11406829562448	0.022774933069929	1	down	20	22	14	11	7	7	6.53	7.2	4.51	3.61	2.36	2.34	Intron	Intron|intron_1_ALTTENATIVE_3SS-RETAINED|rna-XM_006496435.4||Agfg1|mRNA;Intron|intron_1_ALTTENATIVE_3SS-RETAINED|rna-XR_003952114.1||Agfg1|mRNA;Intron|intron_1_ALTTENATIVE_3SS-RETAINED|rna-XR_004940179.1||Agfg1|mRNA;Intron|intron_1_ALTTENATIVE_3SS-RETAINED|rna-XR_373537.5||Agfg1|mRNA;Intron|intron_1_ALTTENATIVE_3SS-RETAINED|rna-XR_001781825.2||Agfg1|mRNA;Intron|intron_1_ALTTENATIVE_3SS-RETAINED|r…
NC_000067.7-84541753	21.3788066311295	13.7020446192359	29.055568643023	2.12052795407137	1.08442350153105	0.00369498853464134	0.468605587750513	up	21	12	10	37	30	21	6.85	3.93	3.22	12.13	10.12	7.01	Intron	Intron|intron_4_RETAINED-RETAINED|rna-NM_152915.1||Dner|mRNA
NC_000067.7-84846705	3.34867877311564	6.36187132819297	0.335486218038314	0.0527338892491567	-4.24512578695886	0.0019324509084662	0.305688177596639	down	8	3	9	0	1	0	2.61	0.98	2.9	0	0.34	0	Intron	Intron|intron_1_ALTTENATIVE_PROMOMOTER-RETAINED|rna-NM_025386.3||Fbxo36|mRNA
NC_000067.7-85209000	1.98952125915339	0.317070947580839	3.66197157072593	11.549375931998	3.52974299292384	0.0429531395098531	1	up	0	0	1	3	2	6	0	0	0.32	0.98	0.67	2	Intron	Intron|intron_1_ALTTENATIVE_5SS-ALTTENATIVE_5SS|rna-XM_011238728.3||Gm38510|mRNA;Intron|intron_4_RETAINED-RETAINED|rna-XM_036155324.1||LOC118567331|mRNA;Intron|intron_1_ALTTENATIVE_5SS-ALTTENATIVE_5SS|rna-NM_001378664.1||Gm38510|mRNA
NC_000067.7-85780824	13.0784841784673	17.5349413915168	8.6220269654179	0.491705490934184	-1.02413362889034	0.0347114169515969	1	down	24	19	12	9	6	11	7.83	6.22	3.87	2.95	2.02	3.67	Downstream,Intergenic	Downstream|1527|rna-XM_011247907.4||Cab39|mRNA;Downstream|1527|rna-XM_036155658.1||Cab39|mRNA;Downstream|1527|rna-XM_030243907.2||Cab39|mRNA;Downstream|1527|rna-XM_006529091.4||Cab39|mRNA;Downstream|1527|rna-XM_036155674.1||Cab39|mRNA;Downstream|1526|rna-NM_001355047.1||Cab39|mRNA;Intergenic|gene-Cab39-gene-Itm2c;Downstream|1526|rna-NM_133781.5||Cab39|mRNA;Downstream|1526|rna-NM_001355046.1||Cab3…
NC_000067.7-85872214	3.85926349498167	6.70764427285076	1.01088271711257	0.15070607146001	-2.73019055526547	0.0264185047928867	1	down	6	12	3	0	1	2	1.96	3.93	0.97	0	0.34	0.67	Intron	Intron|intron_1_ALTTENATIVE_PROMOMOTER-ALTTENATIVE_5SS|rna-NM_001033290.2||Gpr55|mRNA;Intron|intron_1_ALTTENATIVE_PROMOMOTER-ALTTENATIVE_5SS|rna-XM_006529459.5||Gpr55|mRNA;Intron|intron_2_SKIPPED-ALTTENATIVE_5SS|rna-XM_030253706.2||Gpr55|mRNA;Intron|intron_1_ALTTENATIVE_PROMOMOTER-ALTTENATIVE_5SS|rna-XM_030253718.2||Gpr55|mRNA;Intron|intron_1_ALTTENATIVE_PROMOMOTER-ALTTENATIVE_5SS|rna-XM_03025371…
NC_000067.7-85974790	28.1278919255969	17.1885690759847	39.0672147752091	2.27286021323279	1.18450895741695	0.000229926224142556	0.0684959910079171	up	20	12	22	44	33	41	6.53	3.93	7.09	14.43	11.13	13.69	Intron	Intron|intron_1_RETAINED-ALTTENATIVE_3SS|rna-NM_001144993.1||2810459M11Rik|mRNA;Intron|intron_1_RETAINED-ALTTENATIVE_3SS|rna-NM_001144992.1||2810459M11Rik|mRNA
NC_000067.7-85992687	5.78743487347142	8.60660174385159	2.96826800309124	0.344882694869868	-1.53582235417723	0.0485394797142626	1	down	6	11	10	4	3	2	1.96	3.6	3.22	1.31	1.01	0.67	Intron	Intron|intron_1_RETAINED-RETAINED|rna-NM_027357.2||Psmd1|mRNA
NC_000067.7-86230858	4.43050131027261	1.59922759584101	7.26177502470421	4.54080147415499	2.18294696287697	0.0195624342844758	1	up	0	4	1	10	3	9	0	1.31	0.32	3.28	1.01	3.01	Upstream,Gene,Exon	Upstream|85|rna-NM_145222.2||B3gnt7|mRNA;Gene|Gm28626|;Exon|exon_2_2_RETAINED|rna-NR_151592.1||exon-NR_151592.1-1|;Upstream|1366|rna-XR_001779057.2||exon-XR_001779057.2-1|;Upstream|1366|rna-XR_387210.3||exon-XR_387210.3-1|;Upstream|1366|rna-XR_387209.4||exon-XR_387209.4-1|
NC_000067.7-86241405	6.71465522543427	3.49974071891943	9.9295697319491	2.83723010629625	1.50448316145126	0.0336476493542032	1	up	4	2	5	11	11	8	1.31	0.65	1.61	3.61	3.71	2.67	Intergenic	Intergenic|gene-B3gnt7-gene-Gm5258
NC_000067.7-86245053	9.00699459607354	3.81806763314072	14.1959215590064	3.71809064768423	1.89456194383736	0.0019921721545704	0.311640438610372	up	5	2	5	18	16	9	1.63	0.65	1.61	5.9	5.39	3.01	Intergenic	Intergenic|gene-B3gnt7-gene-Gm5258
NC_000067.7-86352908	17.4277727772714	9.22776983738786	25.627775717155	2.77724479140342	1.47365434452415	0.00127931744594676	0.229643190569807	up	15	4	10	20	24	33	4.9	1.31	3.22	6.56	8.09	11.02	Upstream,Intergenic	Upstream|1143|rna-NM_027966.1||Tex44|mRNA;Intergenic|gene-Nmur1-gene-Tex44
NC_000067.7-86436691	17.4627494143	9.55937023867169	25.3661285899283	2.65353553179807	1.40791586708594	0.00887782405871805	0.802017476135919	up	10	10	10	15	26	35	3.26	3.27	3.22	4.92	8.77	11.69	Intergenic	Intergenic|Gene_gene-Rpl30-ps6-gene-Ptma
NC_000067.7-86436697	17.4627494143	9.55937023867169	25.3661285899283	2.65353553179807	1.40791586708594	0.00887782405871805	0.802017476135919	up	10	10	10	15	26	35	3.26	3.27	3.22	4.92	8.77	11.69	Intergenic	Intergenic|Gene_gene-Rpl30-ps6-gene-Ptma
NC_000067.7-86533559	4.95981653398964	1.27647618593221	8.64315688204706	6.77110703458596	2.75939172489939	0.00263432383102427	0.376225199359896	up	1	2	1	7	11	8	0.33	0.65	0.32	2.3	3.71	2.67	Gene	Gene|Cops7b|mRNA
NC_000067.7-86550981	6.55930626895776	10.8213169709009	2.29729556701461	0.212293528892293	-2.23586769904343	0.00312122779300466	0.419473246999266	down	16	6	12	4	1	2	5.22	1.96	3.87	1.31	0.34	0.67	Intergenic	Intergenic|gene-Cops7b-Gene_rna-XR_878337.2
NC_000067.7-86581379	6.89771025531831	3.50763342909115	10.2877870815455	2.93297098728219	1.55236280013983	0.0265141320777331	1	up	2	5	4	10	9	12	0.65	1.64	1.29	3.28	3.03	4.01	Intergenic	Intergenic|Gene_rna-XR_878337.2-gene-Nppc
NC_000067.7-86595838	4.49920366113198	7.31434013757594	1.68406718468801	0.230241847249687	-2.11877802278654	0.022255302180147	1	down	9	3	11	0	2	3	2.94	0.98	3.54	0	0.67	1	Intron	Intron|intron_2_RETAINED-RETAINED|rna-NM_010933.5||Nppc|mRNA
NC_000067.7-86981658	3.52243042600091	6.36946435292756	0.675396499074258	0.106036624377029	-3.23736544631451	0.00587104836840881	0.627651298221321	down	3	7	10	0	0	2	0.98	2.29	3.22	0	0	0.67	Intergenic	Intergenic|gene-Dis3l2-Gene_rna-XR_387217.3
NC_000067.7-87084051	3.77140897391252	1.27079572360425	6.2720222242208	4.93550781429449	2.30319853118084	0.0252938226585366	1	up	2	0	2	8	7	4	0.65	0	0.64	2.62	2.36	1.34	Utr5prime,Exon,Intron,Upstream,Gene	Utr5prime|exon_2_19_ALTTENATIVE_3SS|rna-XM_017314898.1||Ecel1|mRNA;Exon|exon_1_18_ALTTENATIVE_3SS|rna-NM_021306.3||Ecel1|mRNA;Intron|intron_3_RETAINED-RETAINED|rna-XR_003947911.1||exon-XR_003947911.1-1|;Upstream|338|rna-XM_017314903.3||Ecel1|mRNA;Upstream|193|rna-NM_001277925.1||Ecel1|mRNA;Exon|exon_2_19_ALTTENATIVE_3SS|rna-XM_017314898.1||Ecel1|mRNA;Intron|intron_3_RETAINED-RETAINED|rna-XR_87834…
NC_000067.7-87100995	6.26814755028152	9.24421185349747	3.29208324706557	0.356123734423074	-1.48954950531556	0.0452751032179571	1	down	6	12	11	5	2	3	1.96	3.93	3.54	1.64	0.67	1	Intron,Gene	Intron|intron_5_RETAINED-RETAINED|rna-XR_878346.4||exon-XR_878346.4-1|;Gene|Gm33292|
NC_000067.7-87101804	19.2571318828343	29.6167066674612	8.89755709820737	0.300423581801645	-1.73493003299058	2.10400971679815e-05	0.0111146957485309	down	31	26	36	13	5	9	10.12	8.51	11.6	4.26	1.69	3.01	Gene	Gene|exon-XR_878346.4-1|;Gene|Gm33292|
NC_000067.7-87103575	20.4124881779252	11.7766546238938	29.0483217319567	2.46660215992241	1.30252504105681	0.000646619495957735	0.143083083615698	up	11	9	17	38	26	24	3.59	2.95	5.48	12.46	8.77	8.01	Intergenic,Downstream	Intergenic|Gene_rna-XR_878346.4-gene-Prss56;Downstream|374|rna-XR_878346.4||exon-XR_878346.4-1|
NC_000067.7-87103997	5.95922515315947	8.91799222910447	3.00045807721448	0.336449954219772	-1.5715361700473	0.0385231240559872	1	down	7	9	12	2	3	4	2.28	2.95	3.87	0.66	1.01	1.34	Downstream,Intergenic	Downstream|796|rna-XR_878346.4||exon-XR_878346.4-1|;Intergenic|Gene_rna-XR_878346.4-gene-Prss56
NC_000067.7-87400946	8.9830617532541	14.0352578974892	3.93086560901896	0.280070778729484	-1.83613662765215	0.00699322603559672	0.699633169951807	down	9	21	14	7	4	1	2.94	6.88	4.51	2.3	1.35	0.33	Intron	Intron|intron_2_ALTTENATIVE_3SS-ALTTENATIVE_3SS|rna-XM_036153761.1||Snorc|mRNA;Intron|intron_1_ALTTENATIVE_3SS-ALTTENATIVE_3SS|rna-NM_028473.2||Snorc|mRNA;Intron|intron_1_ALTTENATIVE_3SS-ALTTENATIVE_3SS|rna-NM_001356490.1||Snorc|mRNA
NC_000067.7-87533023	8.85046852982149	12.4331614580383	5.26777560160467	0.423687540725931	-1.23892739053581	0.0419303834820282	1	down	15	14	10	8	3	5	4.9	4.58	3.22	2.62	1.01	1.67	Intergenic	Intergenic|gene-Neu2-gene-Inpp5d
NC_000067.7-87736247	4.78354776583801	1.2755199047289	8.29157562694713	6.50054585287668	2.70056086678325	0.00368521489458959	0.467760512146906	up	3	1	0	8	10	7	0.98	0.33	0	2.62	3.37	2.34	Intron	Intron|intron_2_ALTTENATIVE_3SS-SKIPPED|rna-NM_009118.2||Sag|mRNA;Intron|intron_1_ALTTENATIVE_3SS-SKIPPED|rna-XM_030252327.2||Sag|mRNA
NC_000067.7-87736252	4.78354776583801	1.2755199047289	8.29157562694713	6.50054585287668	2.70056086678325	0.00368521489458959	0.467760512146906	up	3	1	0	8	10	7	0.98	0.33	0	2.62	3.37	2.34	Intron	Intron|intron_2_ALTTENATIVE_3SS-SKIPPED|rna-NM_009118.2||Sag|mRNA;Intron|intron_1_ALTTENATIVE_3SS-SKIPPED|rna-XM_030252327.2||Sag|mRNA
NC_000067.7-88163008	23.8529019794644	32.4806926142495	15.2251113446794	0.468743432459935	-1.09312961777571	0.00186030948220361	0.298386803469553	down	42	25	35	17	16	13	13.71	8.19	11.27	5.57	5.39	4.34	Intron	Intron|intron_7_SKIPPED-SKIPPED|rna-XM_006529044.3||Mroh2a|mRNA;Intron|intron_10_SKIPPED-SKIPPED|rna-XM_006529049.4||Mroh2a|mRNA;Intron|intron_10_SKIPPED-SKIPPED|rna-XM_006529043.2||Mroh2a|mRNA;Intron|intron_10_SKIPPED-SKIPPED|rna-XM_006529048.4||Mroh2a|mRNA;Intron|intron_10_SKIPPED-SKIPPED|rna-XM_006529042.3||Mroh2a|mRNA;Intron|intron_10_SKIPPED-SKIPPED|rna-XM_006529040.3||Mroh2a|mRNA;Intron|int…
NC_000067.7-88166585	18.1699895590499	25.4894607969114	10.8505183211884	0.425686459499496	-1.23213689418191	0.00274925507093313	0.387200078696136	down	24	27	29	17	9	7	7.83	8.84	9.34	5.57	3.03	2.34	Intron	Intron|intron_14_SKIPPED-RETAINED|rna-XM_006529042.3||Mroh2a|mRNA;Intron|intron_14_SKIPPED-RETAINED|rna-XM_006529048.4||Mroh2a|mRNA;Intron|intron_14_SKIPPED-RETAINED|rna-XR_387134.4||Mroh2a|mRNA;Intron|intron_14_SKIPPED-RETAINED|rna-XM_006529043.2||Mroh2a|mRNA;Intron|intron_14_SKIPPED-RETAINED|rna-XR_003946480.1||Mroh2a|mRNA;Intron|intron_14_SKIPPED-RETAINED|rna-XM_006529041.2||Mroh2a|mRNA;Intron…
NC_000067.7-88170427	9.00494987931889	13.3853305819841	4.62456917665365	0.345495327764116	-1.53326189413524	0.0114850148530719	0.936996935763417	down	13	15	14	6	3	5	4.24	4.91	4.51	1.97	1.01	1.67	SpliceSiteDonor	SpliceSiteDonor|intron_21_RETAINED-RETAINED|rna-XM_006529042.3||Mroh2a|mRNA;SpliceSiteDonor|intron_21_RETAINED-RETAINED|rna-XM_006529048.4||Mroh2a|mRNA;SpliceSiteDonor|intron_21_RETAINED-RETAINED|rna-XM_006529041.2||Mroh2a|mRNA;SpliceSiteDonor|intron_21_RETAINED-RETAINED|rna-XR_003946480.1||Mroh2a|mRNA;SpliceSiteDonor|intron_21_RETAINED-RETAINED|rna-XM_006529049.4||Mroh2a|mRNA;SpliceSiteDonor|int…
NC_000067.7-88177331	4.97653933227729	8.28731854842699	1.66576011612758	0.201001096602442	-2.31472472254491	0.00876540701729941	0.796541874647069	down	7	10	9	1	3	1	2.28	3.27	2.9	0.33	1.01	0.33	Intron	Intron|intron_24_SKIPPED-SKIPPED|rna-XM_006529044.3||Mroh2a|mRNA;Intron|intron_26_SKIPPED-SKIPPED|rna-XM_006529043.2||Mroh2a|mRNA;Intron|intron_27_SKIPPED-SKIPPED|rna-XM_006529040.3||Mroh2a|mRNA;Intron|intron_15_SKIPPED-SKIPPED|rna-XM_006529045.2||Mroh2a|mRNA;Intron|intron_27_SKIPPED-SKIPPED|rna-XR_387134.4||Mroh2a|mRNA;Intron|intron_14_SKIPPED-SKIPPED|rna-XM_006529046.3||Mroh2a|mRNA;Intron|intro…
NC_000067.7-88389772	3.36087140841394	6.06465338631405	0.657089430513824	0.108347400693445	-3.20626355199255	0.0339118920649625	1	down	10	8	1	1	1	0	3.26	2.62	0.32	0.33	0.34	0	Intron,Gene	Intron|intron_1_RETAINED-RETAINED|rna-NR_166084.1||exon-NR_166084.1-1|;Intron|intron_1_RETAINED-RETAINED|rna-NR_166083.1||exon-NR_166083.1-1|;Gene|Gm28888|;Gene|Gm29538|;Intron|intron_1_RETAINED-RETAINED|rna-XR_387232.2||exon-XR_387232.2-1|
NC_000067.7-88405821	16.9431018146123	23.5728625680524	10.3133410611723	0.437509064985159	-1.19261518565977	0.0046346487455891	0.540504152446954	down	21	24	29	8	12	11	6.85	7.86	9.34	2.62	4.05	3.67	Intron,Gene	Intron|intron_2_RETAINED-RETAINED|rna-XR_387232.2||exon-XR_387232.2-1|;Intron|intron_2_RETAINED-RETAINED|rna-XR_387231.3||exon-XR_387231.3-1|;Intron|intron_1_RETAINED-RETAINED|rna-XR_387236.3||exon-XR_387236.3-1|;Gene|Gm28888|;Intron|intron_1_RETAINED-RETAINED|rna-XR_878354.1||exon-XR_878354.1-1|
NC_000067.7-88433658	1.59022876174742	3.18045752349483	0	0	-Inf	0.0252812078412781	1	down	5	1	4	0	0	0	1.63	0.33	1.29	0	0	0	Intron	Intron|intron_1_RETAINED-RETAINED|rna-NM_008132.2||Glrp1|mRNA
NC_000067.7-88597375	9.71001400083401	2.8668547903982	16.5531732112698	5.77398383298327	2.52956706806792	4.50149989233773e-05	0.0199742669035709	up	5	2	2	18	19	13	1.63	0.65	0.64	5.9	6.41	4.34	Intergenic	Intergenic|Gene_rna-XR_878356.1-gene-Arl4c
NC_000067.7-88617936	16.1003876932933	22.9494250017805	9.25135038480612	0.403119049130354	-1.31072213646503	0.00278615309171306	0.391265044208835	down	24	26	22	12	5	11	7.83	8.51	7.09	3.93	1.69	3.67	Intergenic	Intergenic|Gene_rna-XR_878356.1-gene-Arl4c
NC_000067.7-88764786	15.8827163448288	25.828896683475	5.93653600618248	0.229840866953508	-2.12129275508751	4.98638233130483e-06	0.00354318847613207	down	28	32	21	8	6	4	9.14	10.48	6.76	2.62	2.02	1.34	Intergenic	Intergenic|Gene_rna-NR_040493.1-Gene_gene-Gm4753
NC_000067.7-88766709	3.19322425750977	6.38644851501954	0	0	-Inf	0.0161562079082403	1	down	11	9	0	0	0	0	3.59	2.95	0	0	0	0	Intergenic	Intergenic|Gene_rna-NR_040493.1-Gene_gene-Gm4753
NC_000067.7-89039219	2.46634189817109	0.634141895161679	4.29854190118051	6.77851744850349	2.7609697713595	0.0473235172332435	1	up	0	0	2	5	5	3	0	0	0.64	1.64	1.69	1	Intron	Intron|intron_2_RETAINED-SKIPPED|rna-XM_030243887.2||Sh3bp4|mRNA;Intron|intron_2_RETAINED-SKIPPED|rna-NM_133816.3||Sh3bp4|mRNA;Intron|intron_2_RETAINED-RETAINED|rna-XM_030243890.2||Sh3bp4|mRNA
NC_000067.7-89053519	20.7321364545864	13.0686165447323	28.3956563644405	2.17281272790012	1.11956383573753	0.00600120458315967	0.634289474310787	up	5	18	18	37	23	26	1.63	5.89	5.8	12.13	7.76	8.68	Intron	Intron|intron_2_RETAINED-SKIPPED|rna-XM_030243887.2||Sh3bp4|mRNA;Intron|intron_2_RETAINED-SKIPPED|rna-NM_133816.3||Sh3bp4|mRNA;Intron|intron_2_RETAINED-RETAINED|rna-XM_030243890.2||Sh3bp4|mRNA
NC_000067.7-89062579	12.0904512669533	16.8796905240127	7.3012120098938	0.43254418672589	-1.20908057551579	0.0171314874241065	1	down	21	14	18	7	7	8	6.85	4.58	5.8	2.3	2.36	2.67	Intron	Intron|intron_2_RETAINED-SKIPPED|rna-XM_030243887.2||Sh3bp4|mRNA;Intron|intron_2_RETAINED-SKIPPED|rna-NM_133816.3||Sh3bp4|mRNA;Intron|intron_2_RETAINED-RETAINED|rna-XM_030243890.2||Sh3bp4|mRNA
NC_000067.7-89080968	1.75333857394392	3.50667714788784	0	0	-Inf	0.0165836031663896	1	down	4	4	3	0	0	0	1.31	1.31	0.97	0	0	0	Gene	Gene|Sh3bp4|mRNA
NC_000067.7-89353762	6.57389468682657	3.50099668555988	9.64679268809327	2.75544182257647	1.46228366693944	0.0422093659546787	1	up	5	2	4	8	8	13	1.63	0.65	1.29	2.62	2.7	4.34	Intergenic	Intergenic|Gene_rna-NR_040482.1-gene-Agap1
NC_000067.7-89383599	2.46923601393865	0.318326914221286	4.62014511365602	14.513837527556	3.85935712014915	0.0134575774060594	1	up	1	0	0	6	5	3	0.33	0	0	1.97	1.69	1	Intron	Intron|intron_1_RETAINED-RETAINED|rna-NM_001037136.1||Agap1|mRNA;Intron|intron_1_RETAINED-RETAINED|rna-NM_178119.3||Agap1|mRNA
NC_000067.7-89420681	1.43154344523843	2.86308689047686	0	0	-Inf	0.0384929369963348	1	down	2	2	5	0	0	0	0.65	0.65	1.61	0	0	0	Intron	Intron|intron_1_RETAINED-RETAINED|rna-NM_001037136.1||Agap1|mRNA;Intron|intron_1_RETAINED-RETAINED|rna-NM_178119.3||Agap1|mRNA
NC_000067.7-89449490	1.59022876174742	3.18045752349483	0	0	-Inf	0.0252812078412781	1	down	5	1	4	0	0	0	1.63	0.33	1.29	0	0	0	Intron	Intron|intron_1_RETAINED-RETAINED|rna-NM_001037136.1||Agap1|mRNA;Intron|intron_1_RETAINED-RETAINED|rna-NM_178119.3||Agap1|mRNA
NC_000067.7-89705961	16.1134527737966	23.9192348835845	8.30767066400874	0.347321756086363	-1.52565531153609	0.000536849774061571	0.125899913325589	down	25	31	19	7	10	8	8.16	10.15	6.12	2.3	3.37	2.67	Intron	Intron|intron_12_SKIPPED-RETAINED|rna-NM_178119.3||Agap1|mRNA;Intron|intron_11_RETAINED-RETAINED|rna-NM_001037136.1||Agap1|mRNA
NC_000067.7-89790564	1.91061808109389	3.82123616218778	0	0	-Inf	0.010913948737568	0.910826158236231	down	2	4	6	0	0	0	0.65	1.31	1.93	0	0	0	Intron	Intron|intron_15_RETAINED-RETAINED|rna-NM_001037136.1||Agap1|mRNA;Intron|intron_16_RETAINED-RETAINED|rna-NM_178119.3||Agap1|mRNA
NC_000067.7-89790578	1.91061808109389	3.82123616218778	0	0	-Inf	0.010913948737568	0.910826158236231	down	2	4	6	0	0	0	0.65	1.31	1.93	0	0	0	Intron	Intron|intron_15_RETAINED-RETAINED|rna-NM_001037136.1||Agap1|mRNA;Intron|intron_16_RETAINED-RETAINED|rna-NM_178119.3||Agap1|mRNA
NC_000067.7-89919894	4.43185852518598	1.9140862955781	6.94963075479387	3.6307823585848	1.8602804526936	0.0409904785815161	1	up	1	3	2	8	6	7	0.33	0.98	0.64	2.62	2.02	2.34	Intron	Intron|intron_2_RETAINED-SKIPPED|rna-XM_011247953.4||Asb18|mRNA;Intron|intron_3_RETAINED-SKIPPED|rna-NM_139152.2||Asb18|mRNA;Intron|intron_2_RETAINED-SKIPPED|rna-XM_011247952.3||Asb18|mRNA;Intron|intron_2_RETAINED-SKIPPED|rna-NM_001355134.1||Asb18|mRNA;Intron|intron_2_RETAINED-SKIPPED|rna-NR_149309.1||Asb18|mRNA
NC_000067.7-89920948	10.1476664397734	6.0539490574243	14.2413838221225	2.35241223324426	1.2341408980759	0.0268689983958006	1	up	7	6	6	16	10	17	2.28	1.96	1.93	5.25	3.37	5.68	SpliceSiteAcceptor	SpliceSiteAcceptor|intron_1_ALTTENATIVE_PROMOMOTER-RETAINED|rna-NR_149309.1||Asb18|mRNA;SpliceSiteAcceptor|intron_2_ALTTENATIVE_3SS-RETAINED|rna-NM_139152.2||Asb18|mRNA;SpliceSiteAcceptor|intron_1_ALTTENATIVE_3SS-RETAINED|rna-XM_011247952.3||Asb18|mRNA;SpliceSiteAcceptor|intron_1_ALTTENATIVE_PROMOMOTER-RETAINED|rna-NM_001355134.1||Asb18|mRNA;SpliceSiteAcceptor|intron_1_ALTTENATIVE_3SS-RETAINED|rn…
NC_000067.7-90045341	1.4334273951991	2.8668547903982	0	0	-Inf	0.0384271160335763	1	down	5	2	2	0	0	0	1.63	0.65	0.64	0	0	0	Intron	Intron|intron_6_RETAINED-RETAINED|rna-NM_029122.2||Iqca|mRNA;Intron|intron_6_RETAINED-RETAINED|rna-NM_001368722.1||Iqca|mRNA
NC_000067.7-90284043	13.1190745623178	8.60971304800676	17.6284360766289	2.0475056460459	1.03386743013793	0.0330324026311317	1	up	14	9	4	14	20	19	4.57	2.95	1.29	4.59	6.74	6.34	Gene,Intron	Gene|Gm34992|;Intron|intron_1_RETAINED-RETAINED|rna-XR_878387.3||exon-XR_878387.3-1|
NC_000067.7-90393103	13.8062730187788	7.9740155007675	19.63853053679	2.46281569616962	1.30030866836838	0.00617270251476472	0.643977511988955	up	10	10	5	15	20	24	3.26	3.27	1.61	4.92	6.74	8.01	Gene,Intron	Gene|Gm28722|;Intron|intron_1_RETAINED-RETAINED|rna-XR_878390.3||exon-XR_878390.3-1|
NC_000067.7-90418031	4.79453103520866	8.60815739592917	0.980904674488151	0.113950597017664	-3.13351961159905	0.00139895783773637	0.244802010007037	down	10	10	7	2	0	1	3.26	3.27	2.25	0.66	0	0.33	Gene,Intron	Gene|Gm28722|;Intron|intron_1_RETAINED-RETAINED|rna-XR_878390.3||exon-XR_878390.3-1|
NC_000067.7-90418046	4.79453103520866	8.60815739592917	0.980904674488151	0.113950597017664	-3.13351961159905	0.00139895783773637	0.244802010007037	down	10	10	7	2	0	1	3.26	3.27	2.25	0.66	0	0.33	Gene,Intron	Gene|Gm28722|;Intron|intron_1_RETAINED-RETAINED|rna-XR_878390.3||exon-XR_878390.3-1|
NC_000067.7-90421258	3.03550703329626	5.10620442916599	0.964809637426532	0.188948494093903	-2.40393507442082	0.0471569013453429	1	down	7	7	2	3	0	0	2.28	2.29	0.64	0.98	0	0	Gene,Intron	Gene|Gm28722|;Intron|intron_1_RETAINED-RETAINED|rna-XR_878390.3||exon-XR_878390.3-1|
NC_000067.7-90741136	2.07671796717294	4.15343593434589	0	0	-Inf	0.012225445500601	0.966467274374866	down	3	8	2	0	0	0	0.98	2.62	0.64	0	0	0	Exon,Intron	Exon|exon_6_44_SKIPPED|rna-NM_001243008.1||Col6a3|mRNA;Intron|intron_5_SKIPPED-RETAINED|rna-XM_030245436.2||Col6a3|mRNA;Exon|exon_5_43_SKIPPED|rna-XM_030245437.2||Col6a3|mRNA;Intron|intron_3_SKIPPED-RETAINED|rna-NM_001243009.1||Col6a3|mRNA;Intron|intron_2_RETAINED-RETAINED|rna-XM_030245451.2||Col6a3|mRNA;Exon|exon_4_42_SKIPPED|rna-XM_030245438.2||Col6a3|mRNA
NC_000067.7-90842721	9.60622016844944	0.952468809382965	18.2599715275159	19.1712015633826	4.26086885626529	1.75638615437339e-08	3.79660923574069e-05	up	1	0	2	17	18	20	0.33	0	0.64	5.57	6.07	6.68	Intergenic,Upstream	Intergenic|Gene_rna-XR_387263.4-gene-Mlph;Upstream|101|rna-NM_053015.3||Mlph|mRNA;Upstream|29|rna-XM_006529231.5||Mlph|mRNA
NC_000067.7-90842729	9.60622016844944	0.952468809382965	18.2599715275159	19.1712015633826	4.26086885626529	1.75638615437339e-08	3.79660923574069e-05	up	1	0	2	17	18	20	0.33	0	0.64	5.57	6.07	6.68	Intergenic,Upstream	Intergenic|Gene_rna-XR_387263.4-gene-Mlph;Upstream|21|rna-XM_006529231.5||Mlph|mRNA;Upstream|93|rna-NM_053015.3||Mlph|mRNA
NC_000067.7-90842820	8.52862504225743	2.54697222409933	14.5102778604155	5.69706953343267	2.51022001458601	0.00014981123950305	0.0499820646253439	up	0	3	5	20	12	12	0	0.98	1.61	6.56	4.05	4.01	SpliceSiteDonor,Upstream	SpliceSiteDonor|intron_1_ALTTENATIVE_3SS-RETAINED|rna-XM_006529231.5||Mlph|mRNA;Upstream|2|rna-NM_053015.3||Mlph|mRNA
NC_000067.7-90941110	12.5755464741119	16.8850713009036	8.26602164732034	0.489546149969648	-1.03048322444766	0.0381080729152781	1	down	17	17	19	10	7	8	5.55	5.57	6.12	3.28	2.36	2.67	Intron	Intron|intron_1_ALTTENATIVE_3SS-SKIPPED|rna-XM_017318996.2||Lrrfip1|mRNA;Intron|intron_1_ALTTENATIVE_3SS-SKIPPED|rna-XM_030251816.1||Lrrfip1|mRNA;Intron|intron_1_ALTTENATIVE_3SS-SKIPPED|rna-XR_004940657.1||Lrrfip1|mRNA;Intron|intron_1_ALTTENATIVE_3SS-SKIPPED|rna-XR_004940661.1||Lrrfip1|mRNA;Intron|intron_1_ALTTENATIVE_3SS-SKIPPED|rna-XM_030251813.1||Lrrfip1|mRNA;Intron|intron_1_ALTTENATIVE_3SS-SK…
NC_000067.7-91081271	6.04863931025039	3.18805054822941	8.90922807227136	2.7945692634075	1.48262593264471	0.0471428775367922	1	up	0	5	5	12	7	8	0	1.64	1.61	3.93	2.36	2.67	Exon	Exon|exon_3_11_RETAINED|rna-XM_006529704.1||Rbm44|mRNA;Exon|exon_3_16_RETAINED|rna-NM_001033408.4||Rbm44|mRNA;Exon|exon_3_16_RETAINED|rna-XM_006529702.1||Rbm44|mRNA
NC_000067.7-91100754	4.49761443096792	7.32725671430945	1.6679721476264	0.227639376189591	-2.13517796378079	0.0205463445764835	1	down	11	6	6	1	2	2	3.59	1.96	1.93	0.33	0.67	0.67	Upstream,Intergenic	Upstream|869|gene-Gm7776||Gene_gene-Gm7776|pseudogene;Intergenic|Gene_gene-Gm7776-gene-Ramp1
NC_000067.7-91137832	4.48000581534013	7.96743598212812	0.992575648552138	0.124579055392299	-3.00486655639367	0.0175877229850252	1	down	2	11	12	1	2	0	0.65	3.6	3.87	0.33	0.67	0	Intron	Intron|intron_2_RETAINED-ALTTENATIVE_5SS|rna-XM_017321671.1||Ramp1|mRNA;Intron|intron_2_RETAINED-ALTTENATIVE_5SS|rna-NM_016894.3||Ramp1|mRNA
NC_000067.7-91230559	3.98970994992133	7.01461026241612	0.964809637426532	0.137542871425933	-2.86204672531655	0.00726452672074304	0.709049513145734	down	9	8	5	3	0	0	2.94	2.62	1.61	0.98	0	0	Exon	Exon|exon_4_13_ALTTENATIVE_3SS|rna-XM_006529743.2||Scly|mRNA;Exon|exon_4_12_ALTTENATIVE_3SS|rna-XR_003956213.1||Scly|mRNA;Exon|exon_3_12_ALTTENATIVE_3SS|rna-XM_006529744.4||Scly|mRNA;Exon|exon_4_13_ALTTENATIVE_3SS|rna-XM_006529745.4||Scly|mRNA;Exon|exon_4_13_ALTTENATIVE_3SS|rna-XM_036152301.1||Scly|mRNA;Exon|exon_3_12_ALTTENATIVE_3SS|rna-NM_016717.3||Scly|mRNA;Exon|exon_4_12_ALTTENATIVE_3SS|rna-X…
NC_000067.7-91240956	2.38637434518372	4.77274869036744	0	0	-Inf	0.0030551648879512	0.413707827011229	down	5	3	7	0	0	0	1.63	0.98	2.25	0	0	0	Intron	Intron|intron_8_SKIPPED-RETAINED|rna-XM_036152301.1||Scly|mRNA;Intron|intron_7_SKIPPED-RETAINED|rna-XM_006529744.4||Scly|mRNA;Intron|intron_6_RETAINED-RETAINED|rna-XR_003956210.1||Scly|mRNA;Intron|intron_7_RETAINED-RETAINED|rna-XR_003956213.1||Scly|mRNA;Intron|intron_8_SKIPPED-RETAINED|rna-XM_006529743.2||Scly|mRNA;Intron|intron_7_RETAINED-RETAINED|rna-XR_387181.5||Scly|mRNA;Intron|intron_8_SKIPP…
NC_000067.7-91247883	14.6344168817737	6.37986899638017	22.8889647671672	3.58768570015372	1.84305350823633	9.3360390870237e-05	0.034889899561071	up	3	10	7	23	19	27	0.98	3.27	2.25	7.54	6.41	9.02	Upstream,Gene	Upstream|1914|rna-NM_001033292.3||Espnl|mRNA;Gene|Scly|mRNA
NC_000067.7-91359237	3.04514399833607	5.09771234812	0.992575648552138	0.194710015153796	-2.36060100209206	0.0469753354966342	1	down	3	6	7	1	2	0	0.98	1.96	2.25	0.33	0.67	0	Intron	Intron|intron_14_RETAINED-RETAINED|rna-XR_004940947.1||Per2|mRNA;Intron|intron_14_RETAINED-RETAINED|rna-XM_006529249.5||Per2|mRNA;Intron|intron_14_RETAINED-RETAINED|rna-NM_011066.3||Per2|mRNA;Intron|intron_11_RETAINED-RETAINED|rna-XM_006529250.5||Per2|mRNA
NC_000067.7-91383268	2.71737710911795	5.09926800019758	0.335486218038314	0.0657910543288399	-3.92596475707245	0.00869682292071368	0.794874875701543	down	7	5	4	0	1	0	2.28	1.64	1.29	0	0.34	0	Intron	Intron|intron_1_ALTTENATIVE_3SS-SKIPPED|rna-XR_004940947.1||Per2|mRNA;Intron|intron_1_ALTTENATIVE_3SS-SKIPPED|rna-NM_011066.3||Per2|mRNA;Intron|intron_1_ALTTENATIVE_3SS-SKIPPED|rna-XM_006529249.5||Per2|mRNA
NC_000067.7-91539609	27.5184270184135	17.2232512208268	37.8136028160002	2.19549737335743	1.13454780845831	0.000478284876007288	0.116362947370042	up	20	22	12	37	40	37	6.53	7.2	3.87	12.13	13.49	12.36	Intron,Gene	Intron|intron_2_RETAINED-RETAINED|rna-XR_001779202.2||exon-XR_001779202.2-1|;Intron|intron_2_RETAINED-RETAINED|rna-XR_001779198.2||exon-XR_001779198.2-1|;Gene|Gm28380|
NC_000067.7-91729868	6.94672439524426	1.27175200480756	12.621696785681	9.92465255644778	3.31101659708041	6.5649999308737e-05	0.0268155175542901	up	0	1	3	12	8	18	0	0.33	0.97	3.93	2.7	6.01	Exon,Utr3prime	Exon|exon_1_2_RETAINED|rna-NM_007855.3||Twist2|mRNA;Utr3prime|exon_1_2_RETAINED|rna-NM_007855.3||Twist2|mRNA
NC_000067.7-91825387	2.40520868965381	4.47271912977048	0.337698249537129	0.075501778613686	-3.72734555902018	0.0479266383677332	1	down	2	9	3	0	0	1	0.65	2.95	0.97	0	0	0.33	Intergenic	Intergenic|Gene_rna-XR_001779855.2-gene-Hdac4
NC_000067.7-91899214	17.7074879926852	24.53005555856	10.8849204268105	0.443738107352637	-1.172219640607	0.00472916945833651	0.545612519153429	down	23	25	29	15	8	10	7.51	8.19	9.34	4.92	2.7	3.34	Intron	Intron|intron_14_RETAINED-RETAINED|rna-NM_207225.2||Hdac4|mRNA;Intron|intron_14_RETAINED-RETAINED|rna-XM_017319482.2||Hdac4|mRNA;Intron|intron_14_RETAINED-RETAINED|rna-XM_006529315.3||Hdac4|mRNA;Intron|intron_13_RETAINED-RETAINED|rna-XM_017319479.1||Hdac4|mRNA;Intron|intron_12_RETAINED-RETAINED|rna-XM_006529311.4||Hdac4|mRNA;Intron|intron_14_RETAINED-RETAINED|rna-XM_036163131.1||Hdac4|mRNA;Intron…
NC_000067.7-91980133	5.10871304900741	9.54645366193819	0.670972436076627	0.0702849937617988	-3.83063949103747	0.00016830619865266	0.0543304858976576	down	8	7	15	0	2	0	2.61	2.29	4.83	0	0.67	0	Intron	Intron|intron_3_SKIPPED-RETAINED|rna-XM_017319478.1||Hdac4|mRNA;Intron|intron_4_SKIPPED-RETAINED|rna-XM_017319488.2||Hdac4|mRNA;Intron|intron_3_SKIPPED-RETAINED|rna-XM_017319477.1||Hdac4|mRNA;Intron|intron_4_SKIPPED-RETAINED|rna-XM_006529312.2||Hdac4|mRNA;Intron|intron_4_SKIPPED-RETAINED|rna-XM_017319487.2||Hdac4|mRNA;Intron|intron_3_SKIPPED-RETAINED|rna-XM_030252529.1||Hdac4|mRNA;Intron|intron_4…
NC_000067.7-92287225	2.07913890797937	3.82057956642161	0.337698249537129	0.0883892727964884	-3.49998489959675	0.0382657894829655	1	down	7	2	3	0	0	1	2.28	0.65	0.97	0	0	0.33	Intergenic	Intergenic|Gene_rna-XR_004936267.1-Gene_rna-XR_387274.2
NC_000067.7-92365238	8.05075422734246	13.0821324923401	3.01937596234482	0.230801512223847	-2.11527541825796	0.0117364898515033	0.946037530604215	down	13	19	9	0	9	0	4.24	6.22	2.9	0	3.03	0	Intergenic,Downstream	Intergenic|Gene_gene-Gm7837-gene-Ndufa10;Downstream|1970|rna-XM_030242321.1||Ndufa10|mRNA
NC_000067.7-92568472	3.20950956082807	5.42201941010638	0.996999711549769	0.183879775437803	-2.44316528550257	0.0346561426617709	1	down	6	7	4	1	0	2	1.96	2.29	1.29	0.33	0	0.67	Intron	Intron|intron_1_ALTTENATIVE_PROMOMOTER-RETAINED|rna-NR_028108.1||Cops9|mRNA;Intron|intron_1_ALTTENATIVE_PROMOMOTER-RETAINED|rna-NM_001163425.1||Cops9|mRNA
NC_000067.7-92585792	1.83682127239496	0	3.67364254478992	Inf	Inf	0.0124511346089693	0.97596936386018	up	0	0	0	2	4	5	0	0	0	0.66	1.35	1.67	Intergenic	Intergenic|gene-Otos-Gene_rna-NR_166120.1
NC_000067.7-92595023	7.41125973504603	11.794295381752	3.02822408834008	0.256753285408243	-1.96154535753823	0.00416696437796568	0.504268641688031	down	14	13	10	0	5	4	4.57	4.26	3.22	0	1.69	1.34	Intergenic	Intergenic|gene-Otos-Gene_rna-NR_166120.1
NC_000067.7-92715794	1.43279941187888	2.86559882375775	0	0	-Inf	0.0384490289758414	1	down	4	2	3	0	0	0	1.31	0.65	0.97	0	0	0	Intergenic	Intergenic|Gene_rna-XR_387275.3-Gene_rna-XR_003947946.2
NC_000067.7-92751458	4.65826608631464	7.32474478102855	1.99178739160072	0.271925841943265	-1.87871483329363	0.0349085749576449	1	down	9	6	8	2	1	3	2.94	1.96	2.58	0.66	0.34	1	Gene,Intron	Gene|Gm29481|;Intron|intron_1_RETAINED-RETAINED|rna-XR_003947946.2||exon-XR_003947946.2-1|
NC_000067.7-92783758	3.97948563370072	1.59259085230974	6.36638041509169	3.99749904745371	1.99909768993226	0.0487222837793403	1	up	3	1	1	2	8	9	0.98	0.33	0.32	0.66	2.7	3.01	Exon	Exon|exon_4_9_RETAINED|rna-NM_016696.5||Gpc1|mRNA;Exon|exon_4_9_RETAINED|rna-XM_006529142.4||Gpc1|mRNA
NC_000067.7-92783767	3.97948563370072	1.59259085230974	6.36638041509169	3.99749904745371	1.99909768993226	0.0487222837793403	1	up	3	1	1	2	8	9	0.98	0.33	0.32	0.66	2.7	3.01	Exon	Exon|exon_4_9_RETAINED|rna-NM_016696.5||Gpc1|mRNA;Exon|exon_4_9_RETAINED|rna-XM_006529142.4||Gpc1|mRNA
NC_000067.7-92818065	1.51411204417004	0	3.02822408834008	Inf	Inf	0.0452444291130045	1	up	0	0	0	0	5	4	0	0	0	0	1.69	1.34	Intron	Intron|intron_4_RETAINED-RETAINED|rna-XM_006529591.5||Ankmy1|mRNA;Intron|intron_4_RETAINED-RETAINED|rna-NM_172850.3||Ankmy1|mRNA;Intron|intron_4_RETAINED-RETAINED|rna-XM_006529590.5||Ankmy1|mRNA;Intron|intron_4_RETAINED-RETAINED|rna-NM_001347091.1||Ankmy1|mRNA;Intron|intron_2_RETAINED-RETAINED|rna-XM_017320666.3||Ankmy1|mRNA
NC_000067.7-92840709	8.6740970662757	13.0613232054349	4.28687092711652	0.32821107476559	-1.60730417462248	0.00975543799066713	0.851131605438848	down	13	13	15	6	3	4	4.24	4.26	4.83	1.97	1.01	1.34	Utr5prime,Intron,Exon	Utr5prime|exon_1_11_ALTTENATIVE_PROMOMOTER|rna-XM_011247895.4||Rnpepl1|mRNA;Intron|intron_1_ALTTENATIVE_3SS-RETAINED|rna-XM_011247893.4||Rnpepl1|mRNA;Exon|exon_1_11_ALTTENATIVE_PROMOMOTER|rna-XM_011247895.4||Rnpepl1|mRNA;Intron|intron_1_ALTTENATIVE_3SS-RETAINED|rna-NM_181405.4||Rnpepl1|mRNA;Exon|exon_1_10_ALTTENATIVE_PROMOMOTER|rna-XM_030255159.2||Rnpepl1|mRNA;Intron|intron_1_ALTTENATIVE_PROMOMOT…
NC_000067.7-92847371	17.4332801712668	23.2595595203929	11.6070008221407	0.499020663394945	-1.00282853912402	0.0154473935279285	1	down	24	24	25	11	16	8	7.83	7.86	8.05	3.61	5.39	2.67	Gene	Gene|Rnpepl1|mRNA
NC_000067.7-92982054	4.33208864360551	7.31780835206014	1.34636893515089	0.18398526859095	-2.4423378382877	0.011021195646419	0.915217259798482	down	9	4	10	0	2	2	2.94	1.31	3.22	0	0.67	0.67	Exon	Exon|exon_25_50_RETAINED|rna-XM_006529157.5||Kif1a|mRNA;Exon|exon_24_48_RETAINED|rna-XM_036162307.1||Kif1a|mRNA;Exon|exon_25_49_RETAINED|rna-NM_001368847.1||Kif1a|mRNA;Exon|exon_24_48_RETAINED|rna-NM_008440.4||Kif1a|mRNA;Exon|exon_24_49_RETAINED|rna-XM_036162306.1||Kif1a|mRNA;Exon|exon_24_49_RETAINED|rna-XM_006529159.5||Kif1a|mRNA;Exon|exon_24_48_RETAINED|rna-NM_001294149.1||Kif1a|mRNA;Exon|exon_…
NC_000067.7-92989002	8.6673052980404	13.0594106430283	4.27519995305253	0.327365458512084	-1.61102598890379	0.00977062522225336	0.851733746760694	down	17	11	13	7	1	5	5.55	3.6	4.19	2.3	0.34	1.67	Intron	Intron|intron_16_RETAINED-RETAINED|rna-XM_006529159.5||Kif1a|mRNA;Intron|intron_16_RETAINED-RETAINED|rna-NM_008440.4||Kif1a|mRNA;Intron|intron_17_RETAINED-RETAINED|rna-XM_006529155.5||Kif1a|mRNA;Intron|intron_16_RETAINED-RETAINED|rna-NM_001110315.2||Kif1a|mRNA;Intron|intron_16_RETAINED-RETAINED|rna-XM_036162307.1||Kif1a|mRNA;Intron|intron_16_RETAINED-RETAINED|rna-XM_036162306.1||Kif1a|mRNA;Intron…
NC_000067.7-93027280	1.91360815497644	3.82721630995288	0	0	-Inf	0.0108848023883535	0.910826158236231	down	4	5	3	0	0	0	1.31	1.64	0.97	0	0	0	Intron	Intron|intron_1_ALTTENATIVE_3SS-RETAINED|rna-XM_006529159.5||Kif1a|mRNA;Intron|intron_1_ALTTENATIVE_3SS-RETAINED|rna-XM_006529161.5||Kif1a|mRNA;Intron|intron_1_ALTTENATIVE_3SS-RETAINED|rna-XM_036162306.1||Kif1a|mRNA;Intron|intron_1_ALTTENATIVE_3SS-RETAINED|rna-XM_036162307.1||Kif1a|mRNA;Intron|intron_1_ALTTENATIVE_3SS-RETAINED|rna-NM_008440.4||Kif1a|mRNA;Intron|intron_1_ALTTENATIVE_3SS-RETAINED|r…
NC_000067.7-93055052	3.50933042846236	6.35935939491208	0.65930146201264	0.103674194375636	-3.26987125839624	0.00837332465319289	0.775990711819679	down	6	3	11	1	0	1	1.96	0.98	3.54	0.33	0	0.33	Intergenic	Intergenic|Gene_rna-XR_387284.2-gene-Agxt
NC_000067.7-93065655	12.7371242429223	17.8236672523497	7.65058123349492	0.429237211690335	-1.22015294238568	0.0130523273394809	1	down	18	13	25	6	9	8	5.88	4.26	8.05	1.97	3.03	2.67	SpliceSiteDonor	SpliceSiteDonor|intron_4_RETAINED-RETAINED|rna-NM_001276710.1||Agxt|mRNA;SpliceSiteDonor|intron_4_RETAINED-RETAINED|rna-NM_016702.3||Agxt|mRNA
NC_000067.7-93084702	16.4527589100416	21.9928313821471	10.9126864379361	0.496192884322959	-1.01102704854373	0.0184925638149225	1	down	28	23	18	13	10	10	9.14	7.53	5.8	4.26	3.37	3.34	Intron	Intron|intron_2_ALTTENATIVE_3SS-RETAINED|rna-XM_006529877.3||Mab21l4|mRNA;Intron|intron_2_ALTTENATIVE_3SS-RETAINED|rna-XM_006529878.3||Mab21l4|mRNA;Intron|intron_2_ALTTENATIVE_3SS-RETAINED|rna-NM_001159940.1||Mab21l4|mRNA;Intron|intron_2_ALTTENATIVE_3SS-RETAINED|rna-NM_172411.4||Mab21l4|mRNA
NC_000067.7-93085486	6.86494573871888	12.7373158288856	0.992575648552138	0.0779265947305145	-3.68174041555753	1.54248601678844e-05	0.00858637556081884	down	13	11	16	1	2	0	4.24	3.6	5.15	0.33	0.67	0	Intron	Intron|intron_2_ALTTENATIVE_3SS-RETAINED|rna-XM_006529877.3||Mab21l4|mRNA;Intron|intron_2_ALTTENATIVE_3SS-RETAINED|rna-XM_006529878.3||Mab21l4|mRNA;Intron|intron_2_ALTTENATIVE_3SS-RETAINED|rna-NM_001159940.1||Mab21l4|mRNA;Intron|intron_2_ALTTENATIVE_3SS-RETAINED|rna-NM_172411.4||Mab21l4|mRNA
NC_000067.7-93085506	6.54440657665384	12.0962375047555	0.992575648552138	0.0820565608241335	-3.60723750088602	3.14905284636496e-05	0.0152127997792012	down	13	9	16	1	2	0	4.24	2.95	5.15	0.33	0.67	0	Intron	Intron|intron_2_ALTTENATIVE_3SS-RETAINED|rna-XM_006529877.3||Mab21l4|mRNA;Intron|intron_2_ALTTENATIVE_3SS-RETAINED|rna-XM_006529878.3||Mab21l4|mRNA;Intron|intron_2_ALTTENATIVE_3SS-RETAINED|rna-NM_001159940.1||Mab21l4|mRNA;Intron|intron_2_ALTTENATIVE_3SS-RETAINED|rna-NM_172411.4||Mab21l4|mRNA
NC_000067.7-93099905	20.0827613872522	13.0862573025905	27.079265471914	2.06929031317102	1.04913606375299	0.00926015218098569	0.822343823447284	up	8	22	11	35	22	25	2.61	7.2	3.54	11.48	7.42	8.35	Intron	Intron|intron_1_ALTTENATIVE_PROMOMOTER-SKIPPED|rna-XM_006529983.2||Crocc2|mRNA;Intron|intron_1_ALTTENATIVE_PROMOMOTER-SKIPPED|rna-XM_006529986.2||Crocc2|mRNA;Intron|intron_1_ALTTENATIVE_PROMOMOTER-SKIPPED|rna-XR_003956157.1||Crocc2|mRNA;Intron|intron_1_ALTTENATIVE_PROMOMOTER-SKIPPED|rna-XR_004942947.1||Crocc2|mRNA;Intron|intron_1_ALTTENATIVE_PROMOMOTER-SKIPPED|rna-XR_003956159.1||Crocc2|mRNA;Intr…
NC_000067.7-93112261	8.3346716496277	14.6564259910255	2.01291730822988	0.137340256721689	-2.8641735294164	4.00841421572822e-05	0.0183133261546095	down	18	14	14	0	6	0	5.88	4.58	4.51	0	2.02	0	Intron,SpliceSiteDonor	Intron|intron_4_ALTTENATIVE_3SS-SKIPPED|rna-XM_006529983.2||Crocc2|mRNA;Intron|intron_4_ALTTENATIVE_3SS-SKIPPED|rna-NM_001310428.1||Crocc2|mRNA;Intron|intron_4_ALTTENATIVE_3SS-SKIPPED|rna-XR_003956159.1||Crocc2|mRNA;Intron|intron_4_ALTTENATIVE_3SS-SKIPPED|rna-XR_004942947.1||Crocc2|mRNA;Intron|intron_4_ALTTENATIVE_3SS-SKIPPED|rna-XM_006529985.2||Crocc2|mRNA;Intron|intron_4_ALTTENATIVE_3SS-SKIPPED…
NC_000067.7-93198674	2.55276045563445	4.46231448631787	0.643206424951022	0.144141885768739	-2.79443846992197	0.0445653297039776	1	down	2	6	6	2	0	0	0.65	1.96	1.93	0.66	0	0	Intron	Intron|intron_8_RETAINED-RETAINED|rna-XM_030252564.2||Sned1|mRNA;Intron|intron_8_RETAINED-RETAINED|rna-XM_030252561.2||Sned1|mRNA;Intron|intron_8_RETAINED-RETAINED|rna-XR_003954305.2||Sned1|mRNA;Intron|intron_8_RETAINED-RETAINED|rna-NM_172463.4||Sned1|mRNA;Intron|intron_8_RETAINED-RETAINED|rna-XM_030252567.1||Sned1|mRNA;Intron|intron_8_RETAINED-RETAINED|rna-XM_030252563.2||Sned1|mRNA;Intron|intro…
NC_000067.7-93222011	9.6213907305222	15.6474020700638	3.59537939098065	0.22977484536294	-2.12170722752354	0.0346913360966682	1	down	11	28	10	7	3	1	3.59	9.17	3.22	2.3	1.01	0.33	Intron	Intron|intron_29_SKIPPED-SKIPPED|rna-XM_030252561.2||Sned1|mRNA;Intron|intron_28_SKIPPED-SKIPPED|rna-XM_006529317.3||Sned1|mRNA;Intron|intron_29_SKIPPED-SKIPPED|rna-XM_030252564.2||Sned1|mRNA;Intron|intron_28_SKIPPED-SKIPPED|rna-XR_003954306.1||Sned1|mRNA;Intron|intron_29_SKIPPED-SKIPPED|rna-NM_172463.4||Sned1|mRNA;Intron|intron_29_SKIPPED-SKIPPED|rna-XM_030252563.2||Sned1|mRNA;Intron|intron_29_S…
NC_000067.7-93240053	22.6181461275319	14.9845581778251	30.2517340772387	2.01886059757215	1.01354129594195	0.0453112858024958	1	up	13	19	15	27	20	44	4.24	6.22	4.83	8.85	6.74	14.69	Intron,Gene	Intron|intron_16_RETAINED-RETAINED|rna-XM_006529665.4||Pask|mRNA;Gene|Gm28535|;Intron|intron_16_RETAINED-RETAINED|rna-XM_006529667.2||Pask|mRNA;Intron|intron_17_RETAINED-RETAINED|rna-XR_001784731.3||Pask|mRNA;Intron|intron_2_RETAINED-RETAINED|rna-NR_151531.1||exon-NR_151531.1-1|;Intron|intron_16_RETAINED-RETAINED|rna-XM_006529666.3||Pask|mRNA;Intron|intron_16_RETAINED-RETAINED|rna-NM_080850.2||Pa…
NC_000067.7-93371595	9.1663930381148	14.0320321435503	4.30075393267933	0.306495444756812	-1.7060624626535	0.0377620559905092	1	down	23	15	6	5	4	4	7.51	4.91	1.93	1.64	1.35	1.34	Intron	Intron|intron_1_ALTTENATIVE_PROMOMOTER-RETAINED|rna-XM_006529075.4||Hdlbp|mRNA;Intron|intron_1_ALTTENATIVE_PROMOMOTER-RETAINED|rna-NM_133808.5||Hdlbp|mRNA;Intron|intron_2_SKIPPED-RETAINED|rna-XM_030242016.2||Hdlbp|mRNA;Intron|intron_1_ALTTENATIVE_PROMOMOTER-RETAINED|rna-NM_001357556.1||Hdlbp|mRNA;Intron|intron_1_ALTTENATIVE_PROMOMOTER-RETAINED|rna-XM_006529077.5||Hdlbp|mRNA;Intron|intron_1_ALTTEN…
NC_000067.7-93465210	6.56469222783405	10.8204179145895	2.3089665410786	0.213389774711506	-2.22843704865211	0.00788750130296991	0.750595390128263	down	7	9	18	3	3	1	2.28	2.95	5.8	0.98	1.01	0.33	Intron	Intron|intron_2_RETAINED-RETAINED|rna-NM_145519.2||Farp2|mRNA
NC_000067.7-93576708	11.456732308083	7.31846494782632	15.5949996683397	2.13091130168925	1.09147054277981	0.036627417439098	1	up	4	6	13	15	16	16	1.31	1.96	4.19	4.92	5.39	5.34	Intron	Intron|intron_1_ALTTENATIVE_PROMOMOTER-RETAINED|rna-XM_006529768.3||Stk25|mRNA
NC_000067.7-93576720	11.456732308083	7.31846494782632	15.5949996683397	2.13091130168925	1.09147054277981	0.036627417439098	1	up	4	6	13	15	16	16	1.31	1.96	4.19	4.92	5.39	5.34	Intron	Intron|intron_1_ALTTENATIVE_PROMOMOTER-RETAINED|rna-XM_006529768.3||Stk25|mRNA
NC_000067.7-93600311	7.2300159111232	11.4756687820935	2.98436304015286	0.260060053738185	-1.94308328230279	0.00543794893157668	0.596127016595596	down	10	14	12	3	3	3	3.26	4.58	3.87	0.98	1.01	1	Intergenic	Intergenic|gene-Stk25-gene-Bok
NC_000067.7-93723914	4.96570525084113	7.95571814714316	1.9756923545391	0.248336142381887	-2.0096338509297	0.0207199051664434	1	down	12	4	9	3	1	2	3.92	1.31	2.9	0.98	0.34	0.67	Intron	Intron|intron_3_SKIPPED-SKIPPED|rna-NM_001105667.1||Dtymk|mRNA;Intron|intron_4_SKIPPED-SKIPPED|rna-XR_003954565.2||Dtymk|mRNA
NC_000067.7-93979623	11.4836731295005	6.68306708602419	16.2842791729768	2.4366475696512	1.28489759850274	0.0143270493316487	1	up	3	6	12	14	17	18	0.98	1.96	3.87	4.59	5.73	6.01	Intron	Intron|intron_1_RETAINED-RETAINED|rna-NM_008798.3||Pdcd1|mRNA
NC_000067.7-93979639	11.4836731295005	6.68306708602419	16.2842791729768	2.4366475696512	1.28489759850274	0.0143270493316487	1	up	3	6	12	14	17	18	0.98	1.96	3.87	4.59	5.73	6.01	Intron	Intron|intron_1_RETAINED-RETAINED|rna-NM_008798.3||Pdcd1|mRNA
NC_000067.7-94658006	18.8823950657021	10.1935121338334	27.5712779975709	2.70478689146392	1.43551492945328	0.000370966240537817	0.0962437893699971	up	10	10	12	25	25	33	3.26	3.27	3.87	8.2	8.43	11.02	Intergenic	Intergenic|gene-Gm23389-Gene_rna-NR_040473.1
NC_000067.7-96230705	1.75160446670182	3.50320893340363	0	0	-Inf	0.0166088440258959	1	down	4	3	4	0	0	0	1.31	0.98	1.29	0	0	0	Intergenic	Intergenic|Gene_rna-NR_040467.1-Gene_rna-XR_387287.2
NC_000067.7-96230721	1.75160446670182	3.50320893340363	0	0	-Inf	0.0166088440258959	1	down	4	3	4	0	0	0	1.31	0.98	1.29	0	0	0	Intergenic	Intergenic|Gene_rna-NR_040467.1-Gene_rna-XR_387287.2
NC_000067.7-96653864	2.16262182277535	0.318326914221286	4.00691673132942	12.5874268003113	3.65391148343641	0.0290619587278892	1	up	1	0	0	2	6	4	0.33	0	0	0.66	2.02	1.34	Intergenic	Intergenic|Gene_rna-NR_040478.1-gene-Gm26078
NC_000067.7-96964149	2.23198895380131	4.1423746951271	0.321603212475511	0.0776374027327441	-3.68710433456789	0.0350690714741026	1	down	8	3	2	1	0	0	2.61	0.98	0.64	0.33	0	0	Intergenic	Intergenic|Gene_gene-Gm6430-gene-Slco6c1
NC_000067.7-97705774	3.84741957225604	6.70226349595993	0.992575648552138	0.148095587281887	-2.75539944076555	0.0196893839745532	1	down	10	9	2	1	2	0	3.26	2.95	0.64	0.33	0.67	0	Upstream,Intron	Upstream|321|rna-XM_030254329.1||Gin1|mRNA;Intron|intron_3_ALTTENATIVE_5SS-ALTTENATIVE_3SS|rna-NM_026250.3||Gin1|mRNA;Intron|intron_3_ALTTENATIVE_5SS-ALTTENATIVE_3SS|rna-XM_006529616.4||Gin1|mRNA;Intron|intron_3_ALTTENATIVE_5SS-ALTTENATIVE_3SS|rna-XM_006529614.5||Gin1|mRNA;Intron|intron_3_ALTTENATIVE_5SS-ALTTENATIVE_3SS|rna-NM_001310773.1||Gin1|mRNA
NC_000067.7-97871306	9.96887535512782	15.6303606830799	4.30739002717577	0.275578415272182	-1.85946520176272	0.00144220980328779	0.249790313661946	down	14	22	13	5	1	7	4.57	7.2	4.19	1.64	0.34	2.34	Intron	Intron|intron_4_RETAINED-RETAINED|rna-XM_017319284.3||Pam|mRNA;Intron|intron_4_RETAINED-RETAINED|rna-XM_017319282.2||Pam|mRNA;Intron|intron_4_RETAINED-RETAINED|rna-XM_017319290.3||Pam|mRNA;Intron|intron_4_RETAINED-RETAINED|rna-XM_017319286.3||Pam|mRNA;Intron|intron_4_RETAINED-RETAINED|rna-XM_006529243.4||Pam|mRNA;Intron|intron_6_RETAINED-RETAINED|rna-XM_030252162.2||Pam|mRNA;Intron|intron_5_RETAI…
NC_000067.7-97922479	1.9175545100623	3.8351090201246	0	0	-Inf	0.0323283100175666	1	down	2	8	2	0	0	0	0.65	2.62	0.64	0	0	0	Intron	Intron|intron_1_ALTTENATIVE_3SS-RETAINED|rna-XM_017319290.3||Pam|mRNA;Intron|intron_1_ALTTENATIVE_3SS-RETAINED|rna-XM_011247939.4||Pam|mRNA;Intron|intron_1_ALTTENATIVE_3SS-RETAINED|rna-XM_030252187.1||Pam|mRNA;Intron|intron_2_SKIPPED-RETAINED|rna-XM_030252165.2||Pam|mRNA;Intron|intron_1_ALTTENATIVE_3SS-RETAINED|rna-XM_017319284.3||Pam|mRNA;Intron|intron_1_ALTTENATIVE_3SS-RETAINED|rna-XM_017319286…
NC_000067.7-98053056	2.71838716675236	4.77747287149209	0.65930146201264	0.138002136222854	-2.85723749531679	0.0319921387785731	1	down	6	4	5	1	0	1	1.96	1.31	1.61	0.33	0	0.33	Intergenic	Intergenic|gene-Pam-Gene_rna-NR_040439.1
NC_000067.7-100926198	7.52599322723826	11.7782102759714	3.27377617850513	0.277951921539721	-1.84709273911424	0.00692937769376886	0.695767275939109	down	15	8	14	6	3	1	4.9	2.62	4.51	1.97	1.01	0.33	Intergenic	Intergenic|Gene_gene-Gm46243-Gene_rna-NR_037989.1
NC_000067.7-101171193	9.55618361893455	4.46387013839545	14.6484970994736	3.28156882824084	1.71438569277513	0.00371495003172814	0.470363413309675	up	6	5	3	11	15	18	1.96	1.64	0.97	3.61	5.06	6.01	Intergenic	Intergenic|Gene_rna-NR_037989.1-Gene_rna-XR_387292.2
NC_000067.7-101599530	10.8353081198008	6.37891271517686	15.2917035244247	2.39722727167003	1.26136669170215	0.0195698231214734	1	up	5	9	6	13	15	18	1.63	2.95	1.93	4.26	5.06	6.01	Intergenic	Intergenic|gene-LOC115487674-Gene_gene-Gm18969
NC_000067.7-105798852	4.79096686260947	8.27942583825527	1.30250788696366	0.157318624794656	-2.66823861479953	0.00444956670079935	0.5243109496674	down	9	7	10	3	0	1	2.94	2.29	3.22	0.98	0	0.33	Intron,Gene	Intron|intron_3_RETAINED-RETAINED|rna-XR_878429.2||exon-XR_878429.2-1|;Gene|Gm41926|
NC_000067.7-105804466	7.38036737655724	12.4334611434754	2.32727360963904	0.187178258956501	-2.41751522148932	0.000738854452609699	0.157430451060135	down	18	13	8	2	2	3	5.88	4.26	2.58	0.66	0.67	1	Intron,Gene	Intron|intron_3_RETAINED-RETAINED|rna-XR_878429.2||exon-XR_878429.2-1|;Gene|Gm41926|
NC_000067.7-106038897	5.92703000522324	8.93186508704128	2.9221949234052	0.327165143553819	-1.61190904434846	0.0388003655777927	1	down	7	13	8	7	2	0	2.28	4.26	2.58	2.3	0.67	0	Intergenic	Intergenic|Gene_gene-Gm26509-Gene_rna-NR_040630.1
NC_000067.7-106677862	29.8373200612164	40.1099486764544	19.5646914459784	0.487776526561934	-1.03570776239395	0.00135654769588419	0.239144780032468	down	41	31	54	20	17	22	13.38	10.15	17.39	6.56	5.73	7.35	Intron	Intron|intron_3_RETAINED-RETAINED|rna-NM_001316750.1||Kdsr|mRNA;Intron|intron_3_RETAINED-RETAINED|rna-XR_004934272.1||Kdsr|mRNA;Intron|intron_3_RETAINED-RETAINED|rna-NM_027534.2||Kdsr|mRNA
NC_000067.7-106776179	2.97887471039982	0.636653828442573	5.32109559235707	8.35791030327094	3.06314227580311	0.016346600212438	1	up	2	0	0	4	8	4	0.65	0	0	1.31	2.7	1.34	Intergenic	Intergenic|Gene_rna-XR_004936283.1-gene-Serpinb5
NC_000067.7-107649669	8.90111441186203	3.82249212882823	13.9797366948958	3.65723099583759	1.87075175219874	0.00255448580773251	0.368670001119507	up	3	4	5	11	12	19	0.98	1.31	1.61	3.61	4.05	6.34	Intergenic	Intergenic|Gene_rna-XR_387297.3-gene-Gm24267
NC_000067.7-109397749	1.59590922407538	3.19181844815076	0	0	-Inf	0.0251571447361597	1	down	3	5	2	0	0	0	0.98	1.64	0.64	0	0	0	Intergenic	Intergenic|Gene_gene-Gm17847-gene-Gm22159
NC_000067.7-109697169	2.23800267965288	4.13830710976862	0.337698249537129	0.0816029938280753	-3.61523410741023	0.0265523858741091	1	down	2	4	7	0	0	1	0.65	1.31	2.25	0	0	0.33	Intergenic	Intergenic|gene-Gm22159-Gene_gene-Gm8141
NC_000067.7-118059852	3.67143018302445	7.00737414801058	0.335486218038314	0.0478761674419168	-4.38454852274489	0.000898038482752906	0.181009732229755	down	6	7	9	0	1	0	1.96	2.29	2.9	0	0.34	0	Intergenic	Intergenic|Gene_gene-Gm7195-Gene_gene-LOC118567774
NC_000067.7-118322308	1.43217142855865	2.8643428571173	0	0	-Inf	0.0384709692853727	1	down	3	2	4	0	0	0	0.98	0.65	1.29	0	0	0	Intron	Intron|intron_1_ALTTENATIVE_3SS-RETAINED|rna-NM_001359334.1||Clasp1|mRNA;Intron|intron_1_ALTTENATIVE_3SS-RETAINED|rna-XM_006529939.2||Clasp1|mRNA;Intron|intron_1_ALTTENATIVE_3SS-RETAINED|rna-XM_036154272.1||Clasp1|mRNA;Intron|intron_1_ALTTENATIVE_3SS-RETAINED|rna-NM_001359339.1||Clasp1|mRNA;Intron|intron_1_ALTTENATIVE_3SS-RETAINED|rna-XM_006529920.2||Clasp1|mRNA;Intron|intron_1_ALTTENATIVE_3SS-RE…
NC_000067.7-118385230	2.87624088079145	5.41699554354459	0.335486218038314	0.0619321569201051	-4.01316749789737	0.0059796540285934	0.633839806251649	down	2	7	8	0	1	0	0.65	2.29	2.58	0	0.34	0	Intron,Downstream	Intron|intron_2_RETAINED-RETAINED|rna-XM_006529948.2||Clasp1|mRNA;Intron|intron_2_RETAINED-RETAINED|rna-NM_001293301.1||Clasp1|mRNA;Intron|intron_2_RETAINED-RETAINED|rna-NM_001359336.1||Clasp1|mRNA;Intron|intron_2_RETAINED-RETAINED|rna-XM_036154274.1||Clasp1|mRNA;Intron|intron_2_RETAINED-RETAINED|rna-XM_006529922.2||Clasp1|mRNA;Intron|intron_2_RETAINED-RETAINED|rna-XM_036154286.1||Clasp1|mRNA;Int…
NC_000067.7-118410338	2.65639220726765	0.318326914221286	4.99445750031402	15.6897116680561	3.97174693483596	0.0089277907523219	0.805273321552369	up	1	0	0	4	3	8	0.33	0	0	1.31	1.01	2.67	Intron	Intron|intron_8_RETAINED-RETAINED|rna-NM_029709.2||Clasp1|mRNA;Intron|intron_8_RETAINED-RETAINED|rna-XM_036154278.1||Clasp1|mRNA;Intron|intron_8_RETAINED-RETAINED|rna-NM_001359330.1||Clasp1|mRNA;Intron|intron_8_RETAINED-RETAINED|rna-NM_001359335.1||Clasp1|mRNA;Intron|intron_8_RETAINED-RETAINED|rna-XM_036154261.1||Clasp1|mRNA;Intron|intron_8_RETAINED-RETAINED|rna-NM_001359347.1||Clasp1|mRNA;Intron…
NC_000067.7-118410353	2.65639220726765	0.318326914221286	4.99445750031402	15.6897116680561	3.97174693483596	0.0089277907523219	0.805273321552369	up	1	0	0	4	3	8	0.33	0	0	1.31	1.01	2.67	Intron	Intron|intron_8_RETAINED-RETAINED|rna-NM_029709.2||Clasp1|mRNA;Intron|intron_8_RETAINED-RETAINED|rna-XM_036154278.1||Clasp1|mRNA;Intron|intron_8_RETAINED-RETAINED|rna-NM_001359330.1||Clasp1|mRNA;Intron|intron_8_RETAINED-RETAINED|rna-NM_001359335.1||Clasp1|mRNA;Intron|intron_8_RETAINED-RETAINED|rna-XM_036154261.1||Clasp1|mRNA;Intron|intron_8_RETAINED-RETAINED|rna-NM_001359347.1||Clasp1|mRNA;Intron…
NC_000067.7-118427924	16.2633902525239	21.9839823907721	10.5427981142757	0.479567256144687	-1.06019493699083	0.0199207869617684	1	down	32	19	18	15	10	7	10.44	6.22	5.8	4.92	3.37	2.34	Intron	Intron|intron_10_RETAINED-RETAINED|rna-NM_001359343.1||Clasp1|mRNA;Intron|intron_10_RETAINED-RETAINED|rna-XM_006529939.2||Clasp1|mRNA;Intron|intron_10_RETAINED-RETAINED|rna-XM_030243485.2||Clasp1|mRNA;Intron|intron_10_RETAINED-RETAINED|rna-NM_001359334.1||Clasp1|mRNA;Intron|intron_10_RETAINED-RETAINED|rna-XM_011248108.2||Clasp1|mRNA;Intron|intron_10_RETAINED-RETAINED|rna-XM_036154286.1||Clasp1|mR…
NC_000067.7-118593884	4.17013398246642	6.69060288586687	1.64966507906596	0.24656448861293	-2.01996306396733	0.0357082663055201	1	down	9	6	6	2	3	0	2.94	1.96	1.93	0.66	1.01	0	SpliceSiteDonor	SpliceSiteDonor|intron_10_RETAINED-RETAINED|rna-XM_006529961.3||Tfcp2l1|mRNA;SpliceSiteDonor|intron_11_RETAINED-RETAINED|rna-NM_023755.2||Tfcp2l1|mRNA
NC_000067.7-118673290	8.19471767117011	12.1164474207865	4.27298792155372	0.352660129917549	-1.50364961416601	0.0190381240792351	1	down	7	17	14	7	2	4	2.28	5.57	4.51	2.3	0.67	1.34	Intergenic	Intergenic|gene-Tfcp2l1-gene-Gli2
NC_000067.7-118777652	3.61571351494114	0.954980742663859	6.27644628721843	6.5723275944923	2.71640439251722	0.0129136434240287	0.992132854346031	up	3	0	0	8	5	6	0.98	0	0	2.62	1.69	2	Intron	Intron|intron_7_RETAINED-RETAINED|rna-XM_036160464.1||Gli2|mRNA;Intron|intron_8_RETAINED-RETAINED|rna-NM_001081125.1||Gli2|mRNA;Intron|intron_7_RETAINED-RETAINED|rna-XM_006529141.4||Gli2|mRNA;Intron|intron_7_RETAINED-RETAINED|rna-XM_036160446.1||Gli2|mRNA;Intron|intron_7_RETAINED-RETAINED|rna-XM_011247924.4||Gli2|mRNA;Intron|intron_7_RETAINED-RETAINED|rna-XM_036160484.1||Gli2|mRNA;Intron|intron_8…
NC_000067.7-118780410	17.2415390592158	23.2693075680793	11.2137705503523	0.481912515769713	-1.05315682503083	0.0122001396982163	0.965043984613543	down	29	25	19	15	12	7	9.47	8.19	6.12	4.92	4.05	2.34	Intron	Intron|intron_7_RETAINED-RETAINED|rna-XM_036160464.1||Gli2|mRNA;Intron|intron_8_RETAINED-RETAINED|rna-NM_001081125.1||Gli2|mRNA;Intron|intron_7_RETAINED-RETAINED|rna-XM_006529141.4||Gli2|mRNA;Intron|intron_7_RETAINED-RETAINED|rna-XM_036160446.1||Gli2|mRNA;Intron|intron_7_RETAINED-RETAINED|rna-XM_011247924.4||Gli2|mRNA;Intron|intron_7_RETAINED-RETAINED|rna-XM_036160484.1||Gli2|mRNA;Intron|intron_8…
NC_000067.7-118830128	1.99646276193479	0.317070947580839	3.67585457628874	11.5931611026947	3.53520209396419	0.0427784302641802	1	up	0	0	1	2	3	6	0	0	0.32	0.66	1.01	2	Intron	Intron|intron_1_ALTTENATIVE_5SS-SKIPPED|rna-XM_036160446.1||Gli2|mRNA;Intron|intron_2_SKIPPED-SKIPPED|rna-XM_030248278.2||Gli2|mRNA;Intron|intron_1_ALTTENATIVE_3SS-SKIPPED|rna-XM_011247924.4||Gli2|mRNA;Intron|intron_2_SKIPPED-RETAINED|rna-XM_036160464.1||Gli2|mRNA;Intron|intron_1_ALTTENATIVE_5SS-SKIPPED|rna-XM_006529141.4||Gli2|mRNA;Intron|intron_3_ALTTENATIVE_3SS-SKIPPED|rna-XM_036160522.1||Gli2…
NC_000067.7-118830134	1.99646276193479	0.317070947580839	3.67585457628874	11.5931611026947	3.53520209396419	0.0427784302641802	1	up	0	0	1	2	3	6	0	0	0.32	0.66	1.01	2	Intron	Intron|intron_1_ALTTENATIVE_5SS-SKIPPED|rna-XM_036160446.1||Gli2|mRNA;Intron|intron_2_SKIPPED-SKIPPED|rna-XM_030248278.2||Gli2|mRNA;Intron|intron_1_ALTTENATIVE_3SS-SKIPPED|rna-XM_011247924.4||Gli2|mRNA;Intron|intron_2_SKIPPED-RETAINED|rna-XM_036160464.1||Gli2|mRNA;Intron|intron_1_ALTTENATIVE_5SS-SKIPPED|rna-XM_006529141.4||Gli2|mRNA;Intron|intron_3_ALTTENATIVE_3SS-SKIPPED|rna-XM_036160522.1||Gli2…
NC_000067.7-118873108	3.69605772467017	6.05962951975226	1.33248592958808	0.219895609994744	-2.18510929243178	0.0356659190156596	1	down	6	8	5	1	1	2	1.96	2.62	1.61	0.33	0.34	0.67	Intron,Exon,Gene	Intron|intron_1_ALTTENATIVE_5SS-SKIPPED|rna-XM_036160446.1||Gli2|mRNA;Intron|intron_2_SKIPPED-SKIPPED|rna-XM_030248278.2||Gli2|mRNA;Intron|intron_1_ALTTENATIVE_3SS-SKIPPED|rna-XM_011247924.4||Gli2|mRNA;Intron|intron_2_SKIPPED-RETAINED|rna-XM_036160464.1||Gli2|mRNA;Intron|intron_1_ALTTENATIVE_5SS-SKIPPED|rna-XM_006529141.4||Gli2|mRNA;Exon|exon_2_2_RETAINED|rna-XR_003947959.1||exon-XR_003947959.1-1…
NC_000067.7-118879515	14.0351994610632	19.4572200827037	8.61317883942264	0.442672632719986	-1.17568791020152	0.0203955842266219	1	down	26	24	11	9	10	7	8.49	7.86	3.54	2.95	3.37	2.34	Intron,Gene	Intron|intron_1_ALTTENATIVE_5SS-SKIPPED|rna-XM_036160446.1||Gli2|mRNA;Intron|intron_2_SKIPPED-SKIPPED|rna-XM_030248278.2||Gli2|mRNA;Intron|intron_1_ALTTENATIVE_3SS-SKIPPED|rna-XM_011247924.4||Gli2|mRNA;Intron|intron_2_SKIPPED-RETAINED|rna-XM_036160464.1||Gli2|mRNA;Intron|intron_1_RETAINED-RETAINED|rna-XR_003947959.1||exon-XR_003947959.1-1|;Intron|intron_1_ALTTENATIVE_5SS-SKIPPED|rna-XM_006529141.…
NC_000067.7-118953843	1.91187404773434	3.82374809546868	0	0	-Inf	0.0109016916172653	0.910826158236231	down	4	4	4	0	0	0	1.31	1.31	1.29	0	0	0	Intron	Intron|intron_1_ALTTENATIVE_3SS-SKIPPED|rna-XM_036160484.1||Gli2|mRNA;Intron|intron_1_ALTTENATIVE_3SS-SKIPPED|rna-NM_001081125.1||Gli2|mRNA;Intron|intron_1_ALTTENATIVE_3SS-SKIPPED|rna-XM_036160464.1||Gli2|mRNA;Intron|intron_1_ALTTENATIVE_3SS-SKIPPED|rna-XM_030248278.2||Gli2|mRNA;Intron|intron_1_ALTTENATIVE_3SS-SKIPPED|rna-XM_036160522.1||Gli2|mRNA
NC_000067.7-119017953	4.1484962983583	7.63990316620277	0.657089430513824	0.086007560072311	-3.53939271136162	0.00338817536917157	0.440441851003932	down	13	4	7	1	1	0	4.24	1.31	2.25	0.33	0.34	0	Intergenic	Intergenic|gene-Gli2-Gene_rna-XR_878444.1
NC_000067.7-119089127	3.98340150427314	7.00199337111975	0.964809637426532	0.137790709914974	-2.85944947253024	0.00728705864430468	0.710404520307353	down	10	4	8	3	0	0	3.26	1.31	2.58	0.98	0	0	Intergenic	Intergenic|Gene_gene-Gm8321-Gene_rna-XR_001779343.2
NC_000067.7-119125185	1.431693287957	2.86338657591399	0	0	-Inf	0.0384876928032662	1	down	5	1	3	0	0	0	1.63	0.33	0.97	0	0	0	Intergenic	Intergenic|Gene_gene-Gm8321-Gene_rna-XR_001779343.2
NC_000067.7-119222727	5.94216213197485	9.8830779297838	2.00124633416589	0.202492214306528	-2.30406165650639	0.0039079468716838	0.486935969762722	down	7	13	11	1	4	1	2.28	4.26	3.54	0.33	1.35	0.33	Intergenic	Intergenic|Gene_gene-Gm3508-Gene_rna-XR_878450.3
NC_000067.7-119222901	10.4236276412776	17.5318300873616	3.31542519519354	0.189108905269597	-2.40271079248927	5.21762506694346e-05	0.0223583571685216	down	16	21	18	3	6	1	5.22	6.88	5.8	0.98	2.02	0.33	Intergenic	Intergenic|Gene_gene-Gm3508-Gene_rna-XR_878450.3
NC_000067.7-119232405	13.476753559493	19.4272621189863	7.5262449999996	0.387406365029902	-1.36808043748301	0.0128455558181838	0.988494897453928	down	27	15	19	14	7	2	8.81	4.91	6.12	4.59	2.36	0.67	Intergenic,Upstream	Intergenic|Gene_gene-Gm3508-Gene_rna-XR_878450.3;Upstream|1072|rna-XR_878449.3||exon-XR_878449.3-1|;Upstream|767|rna-XR_878450.3||exon-XR_878450.3-1|;Upstream|772|rna-XR_387310.4||exon-XR_387310.4-1|
NC_000067.7-119232410	13.476753559493	19.4272621189863	7.5262449999996	0.387406365029902	-1.36808043748301	0.0128455558181838	0.988494897453928	down	27	15	19	14	7	2	8.81	4.91	6.12	4.59	2.36	0.67	Upstream,Intergenic	Upstream|767|rna-XR_387310.4||exon-XR_387310.4-1|;Intergenic|Gene_gene-Gm3508-Gene_rna-XR_878450.3;Upstream|1067|rna-XR_878449.3||exon-XR_878449.3-1|;Upstream|762|rna-XR_878450.3||exon-XR_878450.3-1|
NC_000067.7-119256885	4.95384951702334	8.91512338549454	0.992575648552138	0.111336165034701	-3.16700579923044	0.00100065820399274	0.195068616764162	down	13	6	9	1	2	0	4.24	1.96	2.9	0.33	0.67	0	Intergenic	Intergenic|Gene_rna-XR_878450.3-gene-Inhbb
NC_000067.7-119316719	32.9687054152241	13.3685888804374	52.5688219500109	3.93226408711964	1.97536021496025	1.78054817427551e-10	8.76224804362649e-07	up	19	8	15	64	43	52	6.2	2.62	4.83	20.99	14.5	17.36	Intergenic	Intergenic|Gene_rna-XR_878450.3-gene-Inhbb
NC_000067.7-119316739	32.9687054152241	13.3685888804374	52.5688219500109	3.93226408711964	1.97536021496025	1.78054817427551e-10	8.76224804362649e-07	up	19	8	15	64	43	52	6.2	2.62	4.83	20.99	14.5	17.36	Intergenic	Intergenic|Gene_rna-XR_878450.3-gene-Inhbb
NC_000067.7-119324625	4.33324347014551	7.01018576672861	1.65630117356241	0.236270653685593	-2.08148764632662	0.0271461949336755	1	down	11	6	5	2	0	3	3.59	1.96	1.61	0.66	0	1	Intergenic	Intergenic|Gene_rna-XR_878450.3-gene-Inhbb
NC_000067.7-119425309	2.72233352183822	4.78536558166381	0.65930146201264	0.137774523338175	-2.85961895903497	0.0319281935648103	1	down	4	7	4	1	0	1	1.31	2.29	1.29	0.33	0	0.33	Upstream,Intron	Upstream|1904|gene-Gm29454||Gene_gene-Gm29454|pseudogene;Intron|intron_1_ALTTENATIVE_PROMOMOTER-RETAINED|rna-NM_022327.5||Ralb|mRNA;Intron|intron_1_ALTTENATIVE_PROMOMOTER-RETAINED|rna-XM_036152733.1||Ralb|mRNA;Intron|intron_1_ALTTENATIVE_PROMOMOTER-RETAINED|rna-XM_006529782.3||Ralb|mRNA
NC_000067.7-119426261	45.4524857563404	61.8333078325963	29.0716636800846	0.47016187066672	-1.08877055128253	1.32352140704299e-05	0.00763867484894047	down	71	67	56	36	30	22	23.17	21.94	18.04	11.8	10.12	7.35	Intron,Upstream	Intron|intron_1_ALTTENATIVE_PROMOMOTER-RETAINED|rna-NM_022327.5||Ralb|mRNA;Intron|intron_1_ALTTENATIVE_PROMOMOTER-RETAINED|rna-XM_036152733.1||Ralb|mRNA;Intron|intron_1_ALTTENATIVE_PROMOMOTER-RETAINED|rna-XM_006529782.3||Ralb|mRNA;Upstream|952|gene-Gm29454||Gene_gene-Gm29454|pseudogene
NC_000067.7-119448512	2.31812007535882	0	4.63624015071764	Inf	Inf	0.00327264998299405	0.430112475102526	up	0	0	0	5	5	4	0	0	0	1.64	1.69	1.34	Intergenic	Intergenic|gene-Ralb-gene-Tmem185b
NC_000067.7-119448526	2.31812007535882	0	4.63624015071764	Inf	Inf	0.00327264998299405	0.430112475102526	up	0	0	0	5	5	4	0	0	0	1.64	1.69	1.34	Intergenic	Intergenic|gene-Ralb-gene-Tmem185b
NC_000067.7-119461622	1.50938257288746	0	3.01876514577491	Inf	Inf	0.0482781920320471	1	up	0	0	0	1	2	6	0	0	0	0.33	0.67	2	Intron,Gene	Intron|intron_3_RETAINED-RETAINED|rna-NR_126486.1||exon-NR_126486.1-1|;Gene|3830432H09Rik|
NC_000067.7-119619339	10.2898920706741	5.72677315182799	14.8530109895202	2.59360910511692	1.37496106069819	0.0130989182808589	1	up	10	2	6	19	17	9	3.26	0.65	1.93	6.23	5.73	3.01	Exon	Exon|exon_18_27_RETAINED|rna-XR_004941262.1||Ptpn4|mRNA;Exon|exon_16_25_RETAINED|rna-XM_030252299.2||Ptpn4|mRNA;Exon|exon_17_26_RETAINED|rna-XM_006529253.5||Ptpn4|mRNA;Exon|exon_18_27_RETAINED|rna-XR_004941263.1||Ptpn4|mRNA;Exon|exon_15_24_RETAINED|rna-XM_030252301.2||Ptpn4|mRNA;Exon|exon_17_26_RETAINED|rna-XM_006529254.5||Ptpn4|mRNA;Exon|exon_17_26_RETAINED|rna-XM_030252302.2||Ptpn4|mRNA;Exon|ex…
NC_000067.7-119822897	1.49107550432702	0	2.98215100865404	Inf	Inf	0.0306450908409613	1	up	0	0	0	3	4	2	0	0	0	0.98	1.35	0.67	Intergenic	Intergenic|Gene_gene-Gm29658-Gene_gene-Gm3551
NC_000067.7-119864778	21.8617384147279	10.850318653415	32.8731581760407	3.02969518463813	1.59917265253257	0.0179692923708358	1	up	17	14	3	52	27	21	5.55	4.58	0.97	17.05	9.1	7.01	Intron	Intron|intron_10_RETAINED-RETAINED|rna-XM_006529404.3||Cfap221|mRNA;Intron|intron_16_RETAINED-RETAINED|rna-NM_001115074.2||Cfap221|mRNA;Intron|intron_17_RETAINED-RETAINED|rna-XM_017319882.3||Cfap221|mRNA;Intron|intron_15_RETAINED-RETAINED|rna-XM_017319886.1||Cfap221|mRNA
NC_000067.7-120030548	26.775171213291	36.3467158792948	17.2036265472872	0.473319972137769	-1.07911229578553	0.00110923637826169	0.208375345361341	down	41	43	30	19	23	10	13.38	14.08	9.66	6.23	7.76	3.34	Intron,Gene	Intron|intron_1_RETAINED-RETAINED|rna-XR_878466.1||exon-XR_878466.1-1|;Gene|Gm41938|
NC_000067.7-120046619	10.9117225290824	17.5043840569251	4.31906100123976	0.246741672668628	-2.01892669917185	0.000313063190933602	0.0853626348668661	down	19	12	24	4	3	6	6.2	3.93	7.73	1.31	1.01	2	Upstream,Intron	Upstream|1144|rna-XM_006529893.4||3110009E18Rik|mRNA;Intron|intron_2_RETAINED-RETAINED|rna-NM_007830.4||Dbi|mRNA;Upstream|1144|rna-XM_030243151.2||3110009E18Rik|mRNA;Intron|intron_2_RETAINED-RETAINED|rna-NM_001037999.2||Dbi|mRNA
NC_000067.7-120162131	4.48203960801937	7.9715035674866	0.992575648552138	0.124515486965415	-3.005602902163	0.00270945070014954	0.382934871135739	down	8	10	7	1	2	0	2.61	3.27	2.25	0.33	0.67	0	Exon	Exon|exon_4_5_RETAINED|rna-NM_133186.4||Steap3|mRNA;Exon|exon_5_6_RETAINED|rna-NM_001085409.2||Steap3|mRNA;Exon|exon_5_6_RETAINED|rna-XM_006529845.4||Steap3|mRNA;Exon|exon_4_5_RETAINED|rna-NM_001379355.1||Steap3|mRNA;Exon|exon_4_5_RETAINED|rna-NM_001379354.1||Steap3|mRNA
NC_000067.7-120163902	28.7094589995336	40.15754739803	17.2613706010372	0.429841255740734	-1.21812413702589	0.000135361996191852	0.0463300805583528	down	43	44	39	15	26	11	14.04	14.41	12.56	4.92	8.77	3.67	Intron	Intron|intron_3_RETAINED-RETAINED|rna-NM_001379355.1||Steap3|mRNA;Intron|intron_4_RETAINED-RETAINED|rna-XM_006529845.4||Steap3|mRNA;Intron|intron_3_RETAINED-RETAINED|rna-NM_133186.4||Steap3|mRNA;Intron|intron_4_RETAINED-RETAINED|rna-NM_001085409.2||Steap3|mRNA;Intron|intron_3_RETAINED-RETAINED|rna-NM_001379354.1||Steap3|mRNA
NC_000067.7-120164051	3.19124931507463	6.04480038061214	0.337698249537129	0.0558659059479036	-4.16188809142792	0.00282008434022812	0.394354012804034	down	8	3	8	0	0	1	2.61	0.98	2.58	0	0	0.33	Intron	Intron|intron_3_RETAINED-RETAINED|rna-NM_001379355.1||Steap3|mRNA;Intron|intron_4_RETAINED-RETAINED|rna-XM_006529845.4||Steap3|mRNA;Intron|intron_3_RETAINED-RETAINED|rna-NM_133186.4||Steap3|mRNA;Intron|intron_4_RETAINED-RETAINED|rna-NM_001085409.2||Steap3|mRNA;Intron|intron_3_RETAINED-RETAINED|rna-NM_001379354.1||Steap3|mRNA
NC_000067.7-120168121	6.09071877360444	9.56253876771876	2.61889877949013	0.273870657479686	-1.8684333910062	0.0154452900775402	1	down	7	12	11	5	1	2	2.28	3.93	3.54	1.64	0.34	0.67	Intron	Intron|intron_3_RETAINED-RETAINED|rna-NM_001379355.1||Steap3|mRNA;Intron|intron_4_RETAINED-RETAINED|rna-XM_006529845.4||Steap3|mRNA;Intron|intron_3_RETAINED-RETAINED|rna-NM_133186.4||Steap3|mRNA;Intron|intron_4_RETAINED-RETAINED|rna-NM_001085409.2||Steap3|mRNA;Intron|intron_3_RETAINED-RETAINED|rna-NM_001379354.1||Steap3|mRNA
NC_000067.7-120191857	11.240794520249	17.2043544963282	5.27723454416984	0.306738305427044	-1.7049197535225	0.00167967429597619	0.277100133686004	down	16	18	20	7	6	3	5.22	5.89	6.44	2.3	2.02	1	Intron,Exon,Gene	Intron|intron_1_ALTTENATIVE_PROMOMOTER-RETAINED|rna-NM_133186.4||Steap3|mRNA;Intron|intron_2_ALTTENATIVE_5SS-RETAINED|rna-XM_006529845.4||Steap3|mRNA;Exon|exon_2_2_RETAINED|rna-XR_004936309.1||exon-XR_004936309.1-1|;Intron|intron_1_ALTTENATIVE_3SS-RETAINED|rna-NM_001379354.1||Steap3|mRNA;Exon|exon_2_2_RETAINED|rna-XR_004936308.1||exon-XR_004936308.1-1|;Intron|intron_2_ALTTENATIVE_3SS-RETAINED|rna…
NC_000067.7-120205279	10.9861967924255	7.00450530440065	14.9678882804503	2.13689441723267	1.09551562699731	0.0410221647556012	1	up	12	4	6	12	16	17	3.92	1.31	1.93	3.93	5.39	5.68	Intergenic	Intergenic|gene-Steap3-gene-C1ql2
NC_000067.7-120257742	3.65648334914537	0.63886607628633	6.6741006220044	10.4467913851371	3.38498799761851	0.00377864545265197	0.475758614432255	up	1	1	0	4	7	9	0.33	0.33	0	1.31	2.36	3.01	Intergenic	Intergenic|gene-Steap3-gene-C1ql2
NC_000067.7-120521359	5.89025896933647	2.86183092383641	8.91868701483653	3.11642694910873	1.63989289551993	0.0321452314057961	1	up	1	2	6	11	10	6	0.33	0.65	1.93	3.61	3.37	2	Intergenic	Intergenic|Gene_rna-XR_878467.1-gene-En1
NC_000067.7-120532649	8.71237407567486	1.27647618593221	16.1482719654175	12.6506644960434	3.66114126162263	7.0795567539051e-07	0.000743446674663265	up	1	2	1	23	13	13	0.33	0.65	0.32	7.54	4.38	4.34	Intron	Intron|intron_1_RETAINED-RETAINED|rna-NM_010133.2||En1|mRNA
NC_000067.7-120542194	2.83401819033264	0.634141895161679	5.03389448550361	7.93812003892313	2.98879737869573	0.0399536987542387	1	up	0	0	2	1	7	7	0	0	0.64	0.33	2.36	2.34	Exon,Upstream,Intron,Gene	Exon|exon_2_4_RETAINED|rna-XR_003947972.1||exon-XR_003947972.1-1|;Upstream|189|rna-XR_387328.3||exon-XR_387328.3-1|;Upstream|218|rna-XR_387329.3||exon-XR_387329.3-1|;Upstream|189|rna-XR_878468.2||exon-XR_878468.2-1|;Upstream|210|rna-XR_001779381.2||exon-XR_001779381.2-1|;Intron|intron_2_RETAINED-RETAINED|rna-XR_387333.2||exon-XR_387333.2-1|;Upstream|189|rna-XR_878474.2||exon-XR_878474.2-1|;Gene|G…
NC_000067.7-120571695	9.85319596494534	6.06214145303316	13.6442504768575	2.25073112901889	1.17039372360715	0.0397026602863781	1	up	8	8	3	11	11	19	2.61	2.62	0.97	3.61	3.71	6.34	Intron,Gene	Intron|intron_2_RETAINED-RETAINED|rna-XR_878474.2||exon-XR_878474.2-1|;Intron|intron_2_RETAINED-RETAINED|rna-XR_878468.2||exon-XR_878468.2-1|;Intron|intron_1_RETAINED-RETAINED|rna-XR_387324.2||exon-XR_387324.2-1|;Intron|intron_2_RETAINED-RETAINED|rna-XR_387328.3||exon-XR_387328.3-1|;Intron|intron_3_RETAINED-RETAINED|rna-XR_001779381.2||exon-XR_001779381.2-1|;Intron|intron_1_RETAINED-RETAINED|rna-…
NC_000067.7-120578352	10.1248703913639	15.9445627870508	4.30517799567696	0.270009159434172	-1.88891974669969	0.00112461193714539	0.210490133004461	down	20	19	11	5	2	6	6.53	6.22	3.54	1.64	0.67	2	Intron,Gene	Intron|intron_2_RETAINED-RETAINED|rna-XR_878474.2||exon-XR_878474.2-1|;Intron|intron_2_RETAINED-RETAINED|rna-XR_878468.2||exon-XR_878468.2-1|;Intron|intron_1_RETAINED-RETAINED|rna-XR_387324.2||exon-XR_387324.2-1|;Intron|intron_2_RETAINED-RETAINED|rna-XR_387328.3||exon-XR_387328.3-1|;Intron|intron_3_RETAINED-RETAINED|rna-XR_001779381.2||exon-XR_001779381.2-1|;Intron|intron_1_RETAINED-RETAINED|rna-…
NC_000067.7-121105928	4.12640963270607	1.5853547379042	6.66746452750795	4.20566095908742	2.07233255136344	0.0403283157106387	1	up	0	0	5	4	10	6	0	0	1.61	1.31	3.37	2	Intergenic	Intergenic|Gene_rna-XR_001779388.2-Gene_rna-XR_878482.2
NC_000067.7-121105935	4.12640963270607	1.5853547379042	6.66746452750795	4.20566095908742	2.07233255136344	0.0403283157106387	1	up	0	0	5	4	10	6	0	0	1.61	1.31	3.37	2	Intergenic	Intergenic|Gene_rna-XR_001779388.2-Gene_rna-XR_878482.2
NC_000067.7-121227234	5.38650446252541	2.23366917643983	8.53933974861099	3.82301006732857	1.93470899930044	0.0171383485226531	1	up	3	3	1	14	7	5	0.98	0.98	0.32	4.59	2.36	1.67	Intergenic	Intergenic|Gene_rna-XR_878482.2-gene-Insig2
NC_000067.7-121380965	3.34549170919012	5.72617378095371	0.964809637426532	0.168491155583797	-2.56925523125638	0.0287492587004089	1	down	4	4	10	3	0	0	1.31	1.31	3.22	0.98	0	0	Intron	Intron|intron_6_RETAINED-RETAINED|rna-NM_001025156.2||Ccdc93|mRNA;Intron|intron_6_RETAINED-RETAINED|rna-NM_029955.3||Ccdc93|mRNA
NC_000067.7-121511765	4.11142756501798	0.63886607628633	7.58398905374963	11.8710154369671	3.5693714421013	0.00126028545689865	0.227595074746289	up	1	1	0	10	10	3	0.33	0.33	0	3.28	3.37	1	Intergenic	Intergenic|gene-Ddx18-Gene_gene-Gm15394
NC_000067.7-121651978	1.50495850988983	0	3.00991701977965	Inf	Inf	0.0468324338082889	1	up	0	0	0	1	6	2	0	0	0	0.33	2.02	0.67	Intergenic	Intergenic|gene-Ddx18-Gene_gene-Gm15394
NC_000067.7-122781579	4.01139467318138	6.69251544827349	1.33027389808927	0.198770388857667	-2.33082524256494	0.0199934525207303	1	down	5	8	8	1	2	1	1.63	2.62	2.58	0.33	0.67	0.33	Intergenic	Intergenic|gene-Gm25771-Gene_gene-Gm8403
NC_000067.7-123392989	1.96648471931037	0.317070947580839	3.6158984910399	11.4040675080078	3.51147657954067	0.0435421747827856	1	up	0	0	1	6	1	4	0	0	0.32	1.97	0.34	1.34	Intron	Intron|intron_7_RETAINED-RETAINED|rna-NM_199021.3||Dpp10|mRNA;Intron|intron_7_RETAINED-RETAINED|rna-XM_006529626.5||Dpp10|mRNA;Intron|intron_7_RETAINED-RETAINED|rna-XM_006529627.5||Dpp10|mRNA;Intron|intron_7_RETAINED-RETAINED|rna-XM_017320879.3||Dpp10|mRNA
NC_000067.7-123857533	2.23988673778602	4.14428725753372	0.335486218038314	0.0809514874791673	-3.62679859956063	0.0265194387491493	1	down	4	5	4	0	1	0	1.31	1.64	1.29	0	0.34	0	Intron	Intron|intron_1_ALTTENATIVE_PROMOMOTER-RETAINED|rna-XM_006529627.5||Dpp10|mRNA;Intron|intron_1_ALTTENATIVE_PROMOMOTER-RETAINED|rna-XM_017320879.3||Dpp10|mRNA;Intron|intron_1_ALTTENATIVE_PROMOMOTER-RETAINED|rna-NM_199021.3||Dpp10|mRNA;Intron|intron_1_ALTTENATIVE_PROMOMOTER-RETAINED|rna-XM_006529626.5||Dpp10|mRNA
NC_000067.7-124483024	11.3347834406922	7.02345925379115	15.6461076275933	2.22769251763621	1.15555011513096	0.0395590642517296	1	up	5	12	5	11	22	14	1.63	3.93	1.61	3.61	7.42	4.67	Intron	Intron|intron_1_ALTTENATIVE_PROMOMOTER-RETAINED|rna-XM_006529626.5||Dpp10|mRNA
NC_000067.7-124483042	11.4939468978029	7.34178616801244	15.6461076275933	2.13110369459712	1.09160079304618	0.0443025513758964	1	up	6	12	5	11	22	14	1.96	3.93	1.61	3.61	7.42	4.67	Intron	Intron|intron_1_ALTTENATIVE_PROMOMOTER-RETAINED|rna-XM_006529626.5||Dpp10|mRNA
NC_000067.7-125104085	2.65086212852061	0.318326914221286	4.98339734281994	15.6549670171958	3.96854856381248	0.00895972539466549	0.807052215410485	up	1	0	0	4	8	3	0.33	0	0	1.31	2.7	1	Intergenic	Intergenic|Gene_rna-XR_387345.4-gene-Actr3
NC_000067.7-125377281	7.88704605870304	11.8044003397674	3.96969177763864	0.336289151789039	-1.57222585456758	0.0161996560329372	1	down	11	17	9	5	1	6	3.59	5.57	2.9	1.64	0.34	2	Intergenic	Intergenic|gene-Actr3-gene-Slc35f5
NC_000067.7-125417709	1.49912302285783	0	2.99824604571566	Inf	Inf	0.0304359708612422	1	up	0	0	0	2	4	3	0	0	0	0.66	1.35	1	Intergenic	Intergenic|gene-Actr3-gene-Slc35f5
NC_000067.7-125433006	3.02981475987613	6.05962951975226	0	0	-Inf	0.000558522220345345	0.129181442127005	down	6	8	5	0	0	0	1.96	2.62	1.61	0	0	0	Intergenic	Intergenic|gene-Actr3-gene-Slc35f5
NC_000067.7-126043971	12.9451596056485	7.9585869907531	17.931732220544	2.25313013998319	1.17193064552453	0.0166291953874892	1	up	6	7	12	16	21	17	1.96	2.29	3.87	5.25	7.08	5.68	Intron	Intron|intron_8_RETAINED-RETAINED|rna-XM_030252625.2||Nckap5|mRNA;Intron|intron_7_RETAINED-RETAINED|rna-XM_036163207.1||Nckap5|mRNA;Intron|intron_6_RETAINED-RETAINED|rna-XM_030252637.2||Nckap5|mRNA;Intron|intron_8_RETAINED-RETAINED|rna-XM_006529325.5||Nckap5|mRNA;Intron|intron_8_RETAINED-RETAINED|rna-NM_001081756.1||Nckap5|mRNA;Intron|intron_8_RETAINED-RETAINED|rna-XM_006529329.5||Nckap5|mRNA;Int…
NC_000067.7-126087645	1.5913348856693	3.18266977133859	0	0	-Inf	0.0252569624368652	1	down	4	2	4	0	0	0	1.31	0.65	1.29	0	0	0	Intron	Intron|intron_7_RETAINED-RETAINED|rna-XM_036163199.1||Nckap5|mRNA;Intron|intron_7_RETAINED-RETAINED|rna-XM_006529330.5||Nckap5|mRNA;Intron|intron_5_RETAINED-RETAINED|rna-XM_030252628.2||Nckap5|mRNA;Intron|intron_6_RETAINED-RETAINED|rna-XM_011247959.3||Nckap5|mRNA;Intron|intron_7_RETAINED-RETAINED|rna-NM_001081756.1||Nckap5|mRNA;Intron|intron_6_RETAINED-RETAINED|rna-XM_036163204.1||Nckap5|mRNA;Int…
NC_000067.7-126581731	9.99631152656952	14.0238969728333	5.96872608030572	0.425611090260301	-1.23239235087373	0.0290562639064592	1	down	11	17	16	6	6	6	3.59	5.57	5.15	1.97	2.02	2	Intron	Intron|intron_2_SKIPPED-SKIPPED|rna-XM_036163206.1||Nckap5|mRNA;Intron|intron_2_SKIPPED-SKIPPED|rna-XM_006529326.5||Nckap5|mRNA;Intron|intron_2_SKIPPED-SKIPPED|rna-XR_004941376.1||Nckap5|mRNA;Intron|intron_2_SKIPPED-SKIPPED|rna-XM_036163201.1||Nckap5|mRNA;Intron|intron_2_SKIPPED-SKIPPED|rna-XM_006529325.5||Nckap5|mRNA;Intron|intron_2_SKIPPED-SKIPPED|rna-XM_006529330.5||Nckap5|mRNA;Intron|intron_2…
NC_000067.7-126581742	9.99631152656952	14.0238969728333	5.96872608030572	0.425611090260301	-1.23239235087373	0.0290562639064592	1	down	11	17	16	6	6	6	3.59	5.57	5.15	1.97	2.02	2	Intron	Intron|intron_2_SKIPPED-SKIPPED|rna-XM_036163206.1||Nckap5|mRNA;Intron|intron_2_SKIPPED-SKIPPED|rna-XM_006529326.5||Nckap5|mRNA;Intron|intron_2_SKIPPED-SKIPPED|rna-XR_004941376.1||Nckap5|mRNA;Intron|intron_2_SKIPPED-SKIPPED|rna-XM_036163201.1||Nckap5|mRNA;Intron|intron_2_SKIPPED-SKIPPED|rna-XM_006529325.5||Nckap5|mRNA;Intron|intron_2_SKIPPED-SKIPPED|rna-XM_006529330.5||Nckap5|mRNA;Intron|intron_2…
NC_000067.7-126792775	1.43405537851932	2.86811075703864	0	0	-Inf	0.0499597771597832	1	down	6	2	1	0	0	0	1.96	0.65	0.32	0	0	0	Intergenic	Intergenic|gene-Nckap5-Gene_rna-XR_387349.3
NC_000067.7-126910085	10.6435787995998	14.9829453008557	6.30421229834403	0.420759214677505	-1.24893322779092	0.0220283643648774	1	down	20	16	11	6	7	6	6.53	5.24	3.54	1.97	2.36	2	Intergenic	Intergenic|Gene_rna-XR_387349.3-Gene_rna-XR_878500.2
NC_000067.7-127198511	13.5302795361311	19.4055537757697	7.65500529649255	0.39447497272924	-1.34199432282296	0.0305613153255007	1	down	18	12	31	6	7	10	5.88	3.93	9.99	1.97	2.36	3.34	Intron	Intron|intron_2_SKIPPED-SKIPPED|rna-XM_030255028.2||Mgat5|mRNA;Intron|intron_2_SKIPPED-ALTTENATIVE_3SS|rna-NM_145128.3||Mgat5|mRNA;Intron|intron_2_SKIPPED-SKIPPED|rna-XM_006529056.5||Mgat5|mRNA;Intron|intron_2_SKIPPED-ALTTENATIVE_3SS|rna-XM_006529055.5||Mgat5|mRNA;Intron|intron_1_ALTTENATIVE_3SS-ALTTENATIVE_3SS|rna-XM_006529057.5||Mgat5|mRNA
NC_000067.7-127335631	1.91770435278087	3.83540870556174	0	0	-Inf	0.038359348477732	1	down	5	7	0	0	0	0	1.63	2.29	0	0	0	0	Intron,Gene	Intron|intron_5_RETAINED-RETAINED|rna-XR_003948717.1||exon-XR_003948717.1-1|;Intron|intron_12_RETAINED-RETAINED|rna-XM_030255028.2||Mgat5|mRNA;Intron|intron_12_RETAINED-RETAINED|rna-XM_006529056.5||Mgat5|mRNA;Intron|intron_10_RETAINED-RETAINED|rna-XM_006529057.5||Mgat5|mRNA;Intron|intron_2_RETAINED-RETAINED|rna-XR_003948719.1||exon-XR_003948719.1-1|;Gene|Gm51746|;Intron|intron_11_RETAINED-RETAINE…
NC_000067.7-127606227	21.5883579199158	13.0575553055135	30.1191605343181	2.30664621589619	1.20579674623509	0.00112392809016317	0.210404705678653	up	10	13	18	34	29	28	3.26	4.26	5.8	11.15	9.78	9.35	Intergenic,Upstream	Intergenic|gene-Tmem163-Gene_rna-NR_168316.1;Upstream|469|rna-NM_028135.2||Tmem163|mRNA
NC_000067.7-127840052	1.59465325743493	3.18930651486986	0	0	-Inf	0.0251844798121184	1	down	1	5	4	0	0	0	0.33	1.64	1.29	0	0	0	Intron	Intron|intron_8_SKIPPED-SKIPPED|rna-NM_178690.4||Rab3gap1|mRNA;Intron|intron_8_SKIPPED-SKIPPED|rna-XR_001784075.3||Rab3gap1|mRNA;Intron|intron_5_SKIPPED-SKIPPED|rna-XM_036163787.1||Rab3gap1|mRNA;Intron|intron_8_SKIPPED-SKIPPED|rna-XM_006529405.3||Rab3gap1|mRNA
NC_000067.7-128235369	6.62257422428014	2.22422081419053	11.0209276343698	4.95496111000142	2.308873734177	0.00314124834479704	0.421239289306776	up	1	1	5	6	12	15	0.33	0.33	1.61	1.97	4.05	5.01	Exon	Exon|exon_6_17_RETAINED|rna-NM_001081078.2||Lct|mRNA
NC_000067.7-128749572	14.4618836434696	19.7345850188807	9.18918226805846	0.465638484886653	-1.10271779338381	0.0291147752731303	1	down	22	14	26	16	4	8	7.18	4.58	8.37	5.25	1.35	2.67	Intergenic	Intergenic|gene-Cxcr4-gene-Gm23056
NC_000067.7-128799983	6.44167701102467	9.54519769529774	3.33815632675161	0.349721025515908	-1.51572356023097	0.0419990607060279	1	down	7	7	16	2	3	5	2.28	2.29	5.15	0.66	1.01	1.67	Intergenic	Intergenic|gene-Cxcr4-gene-Gm23056
NC_000067.7-130350701	6.2830002981131	9.88935776298604	2.67664283324015	0.270658914096354	-1.88545219118424	0.0118692201267247	0.951832843826922	down	12	13	6	1	4	3	3.92	4.26	1.93	0.33	1.35	1	Upstream,Exon,Gene,Utr5prime,Intron	Upstream|166|rna-XM_030246278.2||Cd55b|mRNA;Exon|exon_1_10_ALTTENATIVE_3SS|rna-NM_007827.3||Cd55b|mRNA;Exon|exon_1_10_ALTTENATIVE_3SS|rna-XM_011247917.4||Cd55b|mRNA;Exon|exon_1_8_ALTTENATIVE_3SS|rna-NM_001317361.1||Cd55b|mRNA;Upstream|167|rna-XM_030246295.2||Cd55b|mRNA;Gene|Cd55os|;Utr5prime|exon_1_8_ALTTENATIVE_3SS|rna-NM_001317361.1||Cd55b|mRNA;Utr5prime|exon_1_10_ALTTENATIVE_3SS|rna-NM_007827.…
NC_000067.7-130350720	10.1519662374854	15.2978040005927	5.006128474378	0.32724490875841	-1.61155734783871	0.00439687240321053	0.521352830422546	down	21	15	12	3	5	7	6.85	4.91	3.87	0.98	1.69	2.34	Exon,Upstream,Gene,Utr5prime,Intron	Exon|exon_1_10_ALTTENATIVE_3SS|rna-NM_007827.3||Cd55b|mRNA;Exon|exon_1_10_ALTTENATIVE_3SS|rna-XM_011247917.4||Cd55b|mRNA;Upstream|186|rna-XM_030246295.2||Cd55b|mRNA;Exon|exon_1_8_ALTTENATIVE_3SS|rna-NM_001317361.1||Cd55b|mRNA;Gene|Cd55os|;Utr5prime|exon_1_8_ALTTENATIVE_3SS|rna-NM_001317361.1||Cd55b|mRNA;Upstream|185|rna-XM_030246278.2||Cd55b|mRNA;Utr5prime|exon_1_10_ALTTENATIVE_3SS|rna-NM_007827.…
NC_000067.7-130607909	1.4749804672654	0	2.94996093453081	Inf	Inf	0.0431000431531898	1	up	0	0	0	5	4	0	0	0	0	1.64	1.35	0	Transcript,Intron	Transcript|gene-C4bp-ps1||Gene_gene-C4bp-ps1|transcript;Intron|intron_1_ALTTENATIVE_PROMOMOTER-SKIPPED|rna-NR_028304.1||Gene_gene-C4bp-ps1|transcript
NC_000067.7-130700276	5.46323712249301	8.9208038478225	2.00567039716353	0.224830680214216	-2.15308917688736	0.00910901893555942	0.814736670511371	down	12	8	8	1	2	3	3.92	2.62	2.58	0.33	0.67	1	Intron,Gene	Intron|intron_2_RETAINED-RETAINED|rna-NR_151623.1||exon-NR_151623.1-1|;Gene|Gm28856|
NC_000067.7-130770085	7.2393599337543	3.50165328132605	10.9770665861825	3.13482395436524	1.64838442634609	0.0163368342200803	1	up	0	4	7	9	10	14	0	1.31	2.25	2.95	3.37	4.67	Intron	Intron|intron_3_RETAINED-RETAINED|rna-NM_011082.3||Pigr|mRNA
NC_000067.7-131664875	6.40935044707586	10.1859191090988	2.63278178505293	0.258472677512345	-1.95191630990135	0.00926658961935226	0.822513116321419	down	15	6	11	4	2	2	4.9	1.96	3.54	1.31	0.67	0.67	Intergenic	Intergenic|Gene_rna-XR_387378.4-gene-Slc26a9
NC_000067.7-132041123	1.91818249338252	3.83636498676505	0	0	-Inf	0.0389277687907502	1	down	3	8	1	0	0	0	0.98	2.62	0.32	0	0	0	Downstream,Intergenic	Downstream|162|rna-NM_008795.2||Cdk18|mRNA;Downstream|266|rna-XM_011247940.4||Cdk18|mRNA;Intergenic|Gene_rna-NR_166119.1-gene-Cdk18;Downstream|266|rna-XR_387152.5||Cdk18|mRNA;Downstream|266|rna-XR_001783189.3||Cdk18|mRNA
NC_000067.7-132045336	23.4104268001532	31.5752231555678	15.2456304447386	0.482835239821584	-1.05039711958046	0.00305552255699812	0.413707827011229	down	37	40	22	16	14	16	12.08	13.1	7.09	5.25	4.72	5.34	Exon,Intron	Exon|exon_10_16_SKIPPED|rna-XM_011247940.4||Cdk18|mRNA;Exon|exon_10_16_SKIPPED|rna-NM_008795.2||Cdk18|mRNA;Intron|intron_9_RETAINED-RETAINED|rna-XR_387152.5||Cdk18|mRNA;Exon|exon_10_15_SKIPPED|rna-XR_001783189.3||Cdk18|mRNA
NC_000067.7-132046812	29.9830945351048	40.1509106544987	19.815278415711	0.493520024644591	-1.01881947146335	0.00106828682414593	0.203513885788928	down	46	41	39	25	20	15	15.01	13.42	12.56	8.2	6.74	5.01	Intron	Intron|intron_6_RETAINED-RETAINED|rna-NM_008795.2||Cdk18|mRNA;Intron|intron_6_RETAINED-RETAINED|rna-XM_011247940.4||Cdk18|mRNA;Intron|intron_6_RETAINED-RETAINED|rna-XR_387152.5||Cdk18|mRNA;Intron|intron_6_RETAINED-RETAINED|rna-XR_001783189.3||Cdk18|mRNA
NC_000067.7-132238671	9.13033193598618	14.6447653809325	3.6158984910399	0.246907232515163	-2.01795899773055	0.00114795330175145	0.213476857159433	down	17	11	18	6	1	4	5.55	3.6	5.8	1.97	0.34	1.34	Intergenic	Intergenic|gene-Klhdc8a-gene-Nuak2
NC_000067.7-132258075	12.0907323093395	16.2487171578981	7.93274746078084	0.488207615634747	-1.03443329474415	0.0417648523130744	1	down	18	16	17	10	5	9	5.88	5.24	5.48	3.28	1.69	3.01	Intron	Intron|intron_7_RETAINED-RETAINED|rna-XM_036153961.1||Nuak2|mRNA;Intron|intron_5_RETAINED-RETAINED|rna-NM_028778.4||Nuak2|mRNA;Intron|intron_6_RETAINED-RETAINED|rna-NM_001195025.1||Nuak2|mRNA;Intron|intron_2_RETAINED-RETAINED|rna-XM_006529909.3||Nuak2|mRNA;Intron|intron_6_RETAINED-RETAINED|rna-XM_036153962.1||Nuak2|mRNA
NC_000067.7-132258097	12.4179319317997	17.5207688481428	7.31509501545661	0.417509932289986	-1.26011757611489	0.0117070851994765	0.945525445763593	down	21	16	18	6	8	8	6.85	5.24	5.8	1.97	2.7	2.67	Intron	Intron|intron_7_RETAINED-RETAINED|rna-XM_036153961.1||Nuak2|mRNA;Intron|intron_5_RETAINED-RETAINED|rna-NM_028778.4||Nuak2|mRNA;Intron|intron_6_RETAINED-RETAINED|rna-NM_001195025.1||Nuak2|mRNA;Intron|intron_2_RETAINED-RETAINED|rna-XM_006529909.3||Nuak2|mRNA;Intron|intron_6_RETAINED-RETAINED|rna-XM_036153962.1||Nuak2|mRNA
NC_000067.7-132285188	10.7536000164392	16.53989772712	4.96730230575832	0.300322431716948	-1.73541585802702	0.0412541776361321	1	down	25	6	21	5	8	2	8.16	1.96	6.76	1.64	2.7	0.67	Utr3prime,Exon	Utr3prime|exon_5_5_RETAINED|rna-NM_178874.3||Tmcc2|mRNA;Utr3prime|exon_6_6_RETAINED|rna-XM_006529852.4||Tmcc2|mRNA;Utr3prime|exon_4_4_RETAINED|rna-NM_001311108.1||Tmcc2|mRNA;Exon|exon_5_5_RETAINED|rna-NM_001311107.1||Tmcc2|mRNA;Exon|exon_4_4_RETAINED|rna-XM_030242714.2||Tmcc2|mRNA;Utr3prime|exon_4_4_RETAINED|rna-XM_030242714.2||Tmcc2|mRNA;Utr3prime|exon_5_5_RETAINED|rna-NM_001311107.1||Tmcc2|mRNA…
NC_000067.7-132286641	7.07785291521053	10.8219735666671	3.33373226375398	0.308052153631409	-1.69875347313676	0.0142809881356227	1	down	11	8	15	2	5	3	3.59	2.62	4.83	0.66	1.69	1	Exon	Exon|exon_4_5_RETAINED|rna-NM_178874.3||Tmcc2|mRNA;Exon|exon_3_4_RETAINED|rna-NM_001311108.1||Tmcc2|mRNA;Exon|exon_4_6_RETAINED|rna-XM_006529852.4||Tmcc2|mRNA;Exon|exon_3_4_RETAINED|rna-XM_030242714.2||Tmcc2|mRNA;Exon|exon_4_5_RETAINED|rna-NM_001311107.1||Tmcc2|mRNA
NC_000067.7-132461454	25.8840719418869	12.0981500671622	39.6699938166116	3.27901320419948	1.71326171130546	7.39375504174633e-07	0.00076797310588547	up	9	11	18	47	44	29	2.94	3.6	5.8	15.41	14.84	9.68	Exon	Exon|exon_2_24_RETAINED|rna-XR_878318.3||Cntn2|mRNA;Exon|exon_3_24_RETAINED|rna-XM_006529362.2||Cntn2|mRNA;Exon|exon_2_23_RETAINED|rna-NM_177129.5||Cntn2|mRNA
NC_000067.7-132461879	8.0225872825068	12.7691863550096	3.27598821000395	0.256554185906975	-1.96266453032873	0.0297447906844813	1	down	8	22	10	6	2	2	2.61	7.2	3.22	1.97	0.67	0.67	Intron	Intron|intron_1_ALTTENATIVE_3SS-RETAINED|rna-XR_878318.3||Cntn2|mRNA;Intron|intron_2_SKIPPED-RETAINED|rna-XM_006529362.2||Cntn2|mRNA;Intron|intron_1_ALTTENATIVE_3SS-RETAINED|rna-NM_177129.5||Cntn2|mRNA
NC_000067.7-132462801	6.26169786551218	9.89282597747024	2.63056975355411	0.265906805552319	-1.91100739324298	0.0119430395538511	0.955408052907755	down	12	14	5	4	3	1	3.92	4.58	1.61	1.31	1.01	0.33	Intron	Intron|intron_1_ALTTENATIVE_3SS-RETAINED|rna-XR_878318.3||Cntn2|mRNA;Intron|intron_2_SKIPPED-RETAINED|rna-XM_006529362.2||Cntn2|mRNA;Intron|intron_1_ALTTENATIVE_3SS-RETAINED|rna-NM_177129.5||Cntn2|mRNA
NC_000067.7-132487831	4.32750923138644	7.3225325331848	1.33248592958808	0.181970639741022	-2.45822239895232	0.0110421196142459	0.915968226937452	down	10	5	8	1	1	2	3.26	1.64	2.58	0.33	0.34	0.67	Intron,Upstream,Gene	Intron|intron_1_RETAINED-RETAINED|rna-XR_003948001.2||exon-XR_003948001.2-1|;Upstream|155|rna-XR_003948000.2||exon-XR_003948000.2-1|;Gene|Gm51646|
NC_000067.7-132487843	4.82547706195609	7.64307169524984	2.00788242866234	0.262706214035679	-1.92847776859767	0.0268349369825532	1	down	10	6	8	1	1	4	3.26	1.96	2.58	0.33	0.34	1.34	Intron,Gene,Upstream	Intron|intron_1_RETAINED-RETAINED|rna-XR_003948001.2||exon-XR_003948001.2-1|;Gene|Gm51646|;Upstream|143|rna-XR_003948000.2||exon-XR_003948000.2-1|
NC_000067.7-132505881	14.8376215642622	20.3910918530252	9.28415127549926	0.45530427416136	-1.13509709219079	0.0122942765404944	0.969423561737237	down	26	19	19	9	12	7	8.49	6.22	6.12	2.95	4.05	2.34	Intron	Intron|intron_23_SKIPPED-SKIPPED|rna-XM_036165385.1||Nfasc|mRNA;Intron|intron_30_SKIPPED-SKIPPED|rna-XR_001784700.3||Nfasc|mRNA;Intron|intron_27_SKIPPED-SKIPPED|rna-XM_036165381.1||Nfasc|mRNA;Intron|intron_28_SKIPPED-SKIPPED|rna-XM_011248015.3||Nfasc|mRNA;Intron|intron_27_SKIPPED-SKIPPED|rna-XM_030254521.2||Nfasc|mRNA;Intron|intron_29_SKIPPED-SKIPPED|rna-XM_011248011.3||Nfasc|mRNA;Intron|intron_2…
NC_000067.7-132651095	45.5370894285734	29.6229865006635	61.4511923564834	2.07444284373917	1.05272390778077	2.28295901252368e-05	0.011799531049053	up	36	26	31	56	55	74	11.75	8.51	9.99	18.36	18.55	24.71	Intron	Intron|intron_1_ALTTENATIVE_3SS-SKIPPED|rna-XM_011248012.3||Nfasc|mRNA;Intron|intron_1_ALTTENATIVE_3SS-SKIPPED|rna-NM_182716.4||Nfasc|mRNA;Intron|intron_1_ALTTENATIVE_3SS-SKIPPED|rna-XM_011248017.3||Nfasc|mRNA;Intron|intron_1_ALTTENATIVE_3SS-SKIPPED|rna-XM_036165357.1||Nfasc|mRNA;Intron|intron_1_ALTTENATIVE_3SS-SKIPPED|rna-XM_006529644.4||Nfasc|mRNA;Intron|intron_1_ALTTENATIVE_3SS-SKIPPED|rna-XM_…
NC_000067.7-132655062	8.22851782283686	11.8091245208921	4.64791112478163	0.393586426881923	-1.34524762575437	0.0355785228805611	1	down	12	18	7	4	7	3	3.92	5.89	2.25	1.31	2.36	1	Intron	Intron|intron_1_ALTTENATIVE_3SS-SKIPPED|rna-XM_011248012.3||Nfasc|mRNA;Intron|intron_1_ALTTENATIVE_3SS-SKIPPED|rna-NM_182716.4||Nfasc|mRNA;Intron|intron_1_ALTTENATIVE_3SS-SKIPPED|rna-XM_011248017.3||Nfasc|mRNA;Intron|intron_1_ALTTENATIVE_3SS-SKIPPED|rna-XM_036165357.1||Nfasc|mRNA;Intron|intron_1_ALTTENATIVE_3SS-SKIPPED|rna-XM_006529644.4||Nfasc|mRNA;Intron|intron_1_ALTTENATIVE_3SS-SKIPPED|rna-XM_…
NC_000067.7-132714838	1.59244100959117	3.18488201918235	0	0	-Inf	0.0252327593709195	1	down	3	3	4	0	0	0	0.98	0.98	1.29	0	0	0	Intergenic,Upstream	Intergenic|gene-Nfasc-Gene_rna-XR_387399.1;Upstream|136|rna-XR_387399.1||exon-XR_387399.1-1|
NC_000067.7-132797713	6.95604011070468	2.86338657591399	11.0486936454954	3.8586105482347	1.94808143919299	0.0296132476523948	1	up	5	1	3	4	14	15	1.63	0.33	0.97	1.31	4.72	5.01	Intergenic	Intergenic|Gene_gene-Gm22609-gene-Lrrn2
NC_000067.7-132981567	9.99218207519603	14.0383692016444	5.94599494874766	0.423553111001751	-1.23938520874285	0.0421335235072509	1	down	17	19	8	7	9	2	5.55	6.22	2.58	2.3	3.03	0.67	Intron	Intron|intron_1_ALTTENATIVE_PROMOMOTER-SKIPPED|rna-NM_001099276.2||Pik3c2b|mRNA;Intron|intron_1_ALTTENATIVE_PROMOMOTER-SKIPPED|rna-XM_006529532.2||Pik3c2b|mRNA;Intron|intron_1_ALTTENATIVE_PROMOMOTER-SKIPPED|rna-XM_006529531.5||Pik3c2b|mRNA
NC_000067.7-133132032	4.65349662418382	8.29832256275388	1.00867068561376	0.121551154222549	-3.04036450194654	0.0183479215671217	1	down	13	11	2	0	2	1	4.24	3.6	0.64	0	0.67	0.33	Intron	Intron|intron_3_SKIPPED-RETAINED|rna-XR_003955328.1||Plekha6|mRNA;Intron|intron_3_SKIPPED-RETAINED|rna-XM_017320501.2||Plekha6|mRNA;Intron|intron_1_ALTTENATIVE_3SS-RETAINED|rna-XR_004942426.1||Plekha6|mRNA;Intron|intron_3_SKIPPED-RETAINED|rna-XR_003955344.1||Plekha6|mRNA;Intron|intron_1_ALTTENATIVE_3SS-RETAINED|rna-XR_003955348.1||Plekha6|mRNA;Intron|intron_3_SKIPPED-RETAINED|rna-XR_387170.4||Ple…
NC_000067.7-133203146	19.0673576504834	29.3176333880676	8.81708191289928	0.300743303396647	-1.73339548138961	2.67840159534404e-05	0.013401655437307	down	26	33	33	18	5	4	8.49	10.81	10.63	5.9	1.69	1.34	Intron	Intron|intron_10_SKIPPED-SKIPPED|rna-XR_003955352.2||Plekha6|mRNA;Intron|intron_11_SKIPPED-SKIPPED|rna-XR_003955362.2||Plekha6|mRNA;Intron|intron_10_SKIPPED-SKIPPED|rna-XR_003955345.2||Plekha6|mRNA;Intron|intron_12_SKIPPED-SKIPPED|rna-XM_006529536.4||Plekha6|mRNA;Intron|intron_9_RETAINED-SKIPPED|rna-XR_003955359.1||Plekha6|mRNA;Intron|intron_11_RETAINED-SKIPPED|rna-XM_006529553.4||Plekha6|mRNA;In…
NC_000067.7-133241995	4.15812808141264	7.64307169524984	0.673184467575443	0.0880777381682585	-3.50507876873047	0.0014452548781104	0.250098763483319	down	10	6	8	0	1	1	3.26	1.96	2.58	0	0.34	0.33	Exon,Intron,Gene	Exon|exon_2_2_RETAINED|rna-XR_004935394.1||exon-XR_004935394.1-1|;Intron|intron_2_RETAINED-RETAINED|rna-NM_026680.4||Golt1a|mRNA;Gene|LOC118567634|
NC_000067.7-133249169	9.02525449806744	12.7477204723382	5.30278852379663	0.41597935374433	-1.26541616986197	0.034444198606887	1	down	13	14	13	5	9	2	4.24	4.58	4.19	1.64	3.03	0.67	Upstream,Gene,Exon	Upstream|456|rna-XM_006529682.2||Kiss1|mRNA;Gene|Golt1a|mRNA;Upstream|1697|rna-XM_006529679.2||Kiss1|mRNA;Upstream|1697|rna-XM_006529680.2||Kiss1|mRNA;Exon|exon_1_2_RETAINED|rna-XR_004935394.1||exon-XR_004935394.1-1|;Gene|LOC118567634|;Upstream|467|rna-XM_006529681.1||Kiss1|mRNA
NC_000067.7-133251178	28.8090816218468	16.5408540083234	41.0773092353703	2.48338503046458	1.31230795804233	9.20906425364144e-05	0.0345495261122646	up	23	7	22	45	33	46	7.51	2.29	7.09	14.76	11.13	15.36	SpliceSiteDonor,Upstream,Intron,Downstream	SpliceSiteDonor|intron_1_ALTTENATIVE_PROMOMOTER-ALTTENATIVE_3SS|rna-XM_006529680.2||Kiss1|mRNA;Upstream|1822|rna-XR_004935394.1||exon-XR_004935394.1-1|;Intron|intron_1_ALTTENATIVE_3SS-ALTTENATIVE_3SS|rna-XM_006529682.2||Kiss1|mRNA;SpliceSiteDonor|intron_1_ALTTENATIVE_PROMOMOTER-ALTTENATIVE_3SS|rna-XM_006529679.2||Kiss1|mRNA;Intron|intron_1_ALTTENATIVE_3SS-ALTTENATIVE_3SS|rna-XM_006529681.1||Kiss1…
NC_000067.7-133257111	18.1904254971371	10.1947681004738	26.1860828938003	2.56858053422356	1.36097130806428	0.000871881825864438	0.176830688226595	up	11	10	11	27	26	26	3.59	3.27	3.54	8.85	8.77	8.68	Gene	Gene|Kiss1|mRNA
NC_000067.7-133281016	18.2353168844844	26.1405868541651	10.3300469148038	0.395172724026197	-1.33944472354718	0.00325460548603321	0.429230269293144	down	32	29	21	6	19	6	10.44	9.5	6.76	1.97	6.41	2	Intron	Intron|intron_1_RETAINED-RETAINED|rna-NM_031192.3||Ren1|mRNA
NC_000067.7-133281031	18.2353168844844	26.1405868541651	10.3300469148038	0.395172724026197	-1.33944472354718	0.00325460548603321	0.429230269293144	down	32	29	21	6	19	6	10.44	9.5	6.76	1.97	6.41	2	Intron	Intron|intron_1_RETAINED-RETAINED|rna-NM_031192.3||Ren1|mRNA
NC_000067.7-133281902	2.8859264402769	5.09645638147955	0.675396499074258	0.132522766510597	-2.91568786871726	0.0228592742437503	1	down	2	6	8	0	0	2	0.65	1.96	2.58	0	0	0.67	SpliceSiteDonor	SpliceSiteDonor|intron_2_RETAINED-RETAINED|rna-NM_031192.3||Ren1|mRNA
NC_000067.7-133345133	1.75286043334226	3.50572086668453	0	0	-Inf	0.0165905562961667	1	down	6	3	2	0	0	0	1.96	0.98	0.64	0	0	0	Intron	Intron|intron_1_ALTTENATIVE_3SS-RETAINED|rna-XM_006529276.5||Sox13|mRNA;Intron|intron_1_ALTTENATIVE_3SS-RETAINED|rna-XM_036162973.1||Sox13|mRNA;Intron|intron_1_ALTTENATIVE_3SS-RETAINED|rna-XM_011247945.4||Sox13|mRNA;Intron|intron_1_ALTTENATIVE_3SS-RETAINED|rna-XM_006529277.5||Sox13|mRNA;Intron|intron_1_ALTTENATIVE_3SS-RETAINED|rna-XM_030252397.2||Sox13|mRNA;Intron|intron_1_ALTTENATIVE_3SS-RETAINE…
NC_000067.7-133345627	7.1143664530933	10.5229002872734	3.70583261891316	0.352168367821089	-1.50566276447209	0.0395368805177255	1	down	6	15	12	0	4	7	1.96	4.91	3.87	0	1.35	2.34	Intron	Intron|intron_1_ALTTENATIVE_3SS-RETAINED|rna-XM_006529276.5||Sox13|mRNA;Intron|intron_1_ALTTENATIVE_3SS-RETAINED|rna-XM_036162973.1||Sox13|mRNA;Intron|intron_1_ALTTENATIVE_3SS-RETAINED|rna-XM_011247945.4||Sox13|mRNA;Intron|intron_1_ALTTENATIVE_3SS-RETAINED|rna-XM_006529277.5||Sox13|mRNA;Intron|intron_1_ALTTENATIVE_3SS-RETAINED|rna-XM_030252397.2||Sox13|mRNA;Intron|intron_1_ALTTENATIVE_3SS-RETAINE…
NC_000067.7-133381268	8.99455902144915	14.0143913856921	3.97472665720618	0.283617500597575	-1.81798153816905	0.00310958660070188	0.418624794996922	down	20	11	13	4	6	2	6.53	3.6	4.19	1.31	2.02	0.67	Intergenic	Intergenic|gene-Sox13-Gene_gene-Gm8596
NC_000067.7-133492387	20.1030818923623	28.0231595339482	12.1830042507765	0.43474770344927	-1.2017496883586	0.00198257882070233	0.311164374534788	down	30	24	34	18	10	9	9.79	7.86	10.95	5.9	3.37	3.01	Intergenic	Intergenic|Gene_gene-Gm8596-Gene_gene-Gm23939
NC_000067.7-133591815	7.5228064935794	4.13513858072155	10.9104744064373	2.63847854030891	1.3997062496232	0.0343000468362808	1	up	5	2	6	13	11	9	1.63	0.65	1.93	4.26	3.71	3.01	Intergenic	Intergenic|gene-Zc3h11a-gene-Lax1
NC_000067.7-133647313	22.7755165717947	37.2783754017725	8.27265774181678	0.221915726011586	-2.17191618744697	1.66940118644798e-08	3.64735983433325e-05	down	42	37	38	10	4	11	13.71	12.11	12.24	3.28	1.35	3.67	Intron	Intron|intron_14_RETAINED-RETAINED|rna-NM_213616.4||Atp2b4|mRNA;Intron|intron_15_RETAINED-RETAINED|rna-XM_006529725.2||Atp2b4|mRNA;Intron|intron_15_RETAINED-RETAINED|rna-XM_006529728.4||Atp2b4|mRNA;Intron|intron_15_RETAINED-RETAINED|rna-XM_011248038.3||Atp2b4|mRNA;Intron|intron_14_RETAINED-RETAINED|rna-NM_001167949.2||Atp2b4|mRNA;Intron|intron_14_RETAINED-RETAINED|rna-XM_030255147.2||Atp2b4|mRNA;…
NC_000067.7-133647343	22.7755165717947	37.2783754017725	8.27265774181678	0.221915726011586	-2.17191618744697	1.66940118644798e-08	3.64735983433325e-05	down	42	37	38	10	4	11	13.71	12.11	12.24	3.28	1.35	3.67	Intron	Intron|intron_14_RETAINED-RETAINED|rna-NM_213616.4||Atp2b4|mRNA;Intron|intron_15_RETAINED-RETAINED|rna-XM_006529725.2||Atp2b4|mRNA;Intron|intron_15_RETAINED-RETAINED|rna-XM_006529728.4||Atp2b4|mRNA;Intron|intron_15_RETAINED-RETAINED|rna-XM_011248038.3||Atp2b4|mRNA;Intron|intron_14_RETAINED-RETAINED|rna-NM_001167949.2||Atp2b4|mRNA;Intron|intron_14_RETAINED-RETAINED|rna-XM_030255147.2||Atp2b4|mRNA;…
NC_000067.7-133675205	1.33832141662008	0	2.67664283324015	Inf	Inf	0.0475511513504044	1	up	0	0	0	1	4	3	0	0	0	0.33	1.35	1	Intron,Exon,Gene	Intron|intron_3_ALTTENATIVE_3SS-SKIPPED|rna-XM_006529724.4||Atp2b4|mRNA;Exon|exon_1_2_RETAINED|rna-XR_004935396.1||exon-XR_004935396.1-1|;Intron|intron_2_ALTTENATIVE_3SS-SKIPPED|rna-XM_006529725.2||Atp2b4|mRNA;Intron|intron_1_ALTTENATIVE_3SS-SKIPPED|rna-XM_030255147.2||Atp2b4|mRNA;Intron|intron_2_ALTTENATIVE_3SS-SKIPPED|rna-XM_006529728.4||Atp2b4|mRNA;Gene|LOC118567636|;Intron|intron_2_ALTTENATIV…
NC_000067.7-133759349	1.32554442680668	0	2.65108885361336	Inf	Inf	0.0480867186797334	1	up	0	0	0	3	1	4	0	0	0	0.98	0.34	1.34	Downstream,Intergenic	Downstream|984|rna-XR_878538.3||exon-XR_878538.3-1|;Intergenic|gene-Atp2b4-Gene_rna-XR_878538.3
NC_000067.7-133783196	19.0270722243459	11.1481931910601	26.9059512576317	2.41348089295833	1.27111540530194	0.00143563233234809	0.249239673933036	up	10	11	14	23	35	23	3.26	3.6	4.51	7.54	11.8	7.68	Intergenic	Intergenic|Gene_rna-XR_878538.3-Gene_rna-XR_878539.1
NC_000067.7-133799065	12.8606544918593	19.7547949349117	5.96651404880691	0.302028650181662	-1.72724268601743	0.000605538832923165	0.136506807967883	down	16	22	24	6	7	5	5.22	7.2	7.73	1.97	2.36	1.67	Gene,Intron	Gene|Gm31515|;Intron|intron_1_RETAINED-RETAINED|rna-XR_878539.1||exon-XR_878539.1-1|
NC_000067.7-133817762	4.83905520009629	7.65413293446863	2.02397746572396	0.264429359021117	-1.91904572983174	0.0267268338741543	1	down	5	11	8	0	1	5	1.63	3.6	2.58	0	0.34	1.67	Gene,Intron	Gene|Gm31515|;Intron|intron_2_RETAINED-RETAINED|rna-XR_878539.1||exon-XR_878539.1-1|;Intron|intron_2_RETAINED-RETAINED|rna-XR_878540.1||exon-XR_878540.1-1|
NC_000067.7-133818615	21.5644568509461	31.5569258019435	11.5719878999487	0.366702002995363	-1.4473199485444	0.000124509522094031	0.043414752194011	down	39	34	26	14	10	11	12.73	11.13	8.37	4.59	3.37	3.67	Gene	Gene|Gm31515|;Gene|exon-XR_878539.1-1|;Gene|exon-XR_878540.1-1|
NC_000067.7-133857614	1.43674576696473	2.87349153392947	0	0	-Inf	0.0383117772944644	1	down	2	5	2	0	0	0	0.65	1.64	0.64	0	0	0	Intron	Intron|intron_1_ALTTENATIVE_PROMOMOTER-RETAINED|rna-XM_006529084.5||Prelp|mRNA
NC_000067.7-133955077	9.33262048590461	13.0553430576698	5.60989791413943	0.429701302321866	-1.2185939453053	0.0384488077942624	1	down	11	12	18	8	1	8	3.59	3.93	5.8	2.62	0.34	2.67	Intergenic	Intergenic|Gene_rna-XR_878543.3-Gene_gene-Gm18970
NC_000067.7-133974383	1.47719249876422	0	2.95438499752844	Inf	Inf	0.0310141472342429	1	up	0	0	0	5	2	2	0	0	0	1.64	0.67	0.67	Gene	Gene|Fmod|mRNA
NC_000067.7-134026390	3.68627599072479	6.0539490574243	1.31860292402528	0.217808724770851	-2.19886634959502	0.0357922519500045	1	down	7	6	6	2	0	2	2.28	1.96	1.93	0.66	0	0.67	Intergenic	Intergenic|Gene_rna-XR_387412.1-gene-Gm8618
NC_000067.7-134026395	3.68627599072479	6.0539490574243	1.31860292402528	0.217808724770851	-2.19886634959502	0.0357922519500045	1	down	7	6	6	2	0	2	2.28	1.96	1.93	0.66	0	0.67	Intergenic	Intergenic|Gene_rna-XR_387412.1-gene-Gm8618
NC_000067.7-134136515	9.78677825642038	17.2323998976389	2.34115661520184	0.135857839250969	-2.87983028072831	0.000141468301114412	0.0478718589132467	down	19	25	10	1	3	3	6.2	8.19	3.22	0.33	1.01	1	Intron	Intron|intron_1_ALTTENATIVE_3SS-ALTTENATIVE_5SS|rna-NM_001008533.3||Adora1|mRNA;Intron|intron_1_ALTTENATIVE_5SS-ALTTENATIVE_5SS|rna-NM_001291930.1||Adora1|mRNA;Intron|intron_1_ALTTENATIVE_3SS-ALTTENATIVE_5SS|rna-NM_001291928.1||Adora1|mRNA;Intron|intron_2_ALTTENATIVE_3SS-ALTTENATIVE_5SS|rna-NM_001282945.1||Adora1|mRNA;Intron|intron_2_ALTTENATIVE_3SS-ALTTENATIVE_5SS|rna-NM_001039510.2||Adora1|mRNA…
NC_000067.7-134136527	16.0160262315551	28.6938961363585	3.33815632675161	0.116336809434595	-3.10362045133008	8.46528402504216e-10	3.12023623916819e-06	down	26	36	28	2	3	5	8.49	11.79	9.02	0.66	1.01	1.67	Intron	Intron|intron_1_ALTTENATIVE_3SS-ALTTENATIVE_5SS|rna-NM_001008533.3||Adora1|mRNA;Intron|intron_1_ALTTENATIVE_5SS-ALTTENATIVE_5SS|rna-NM_001291930.1||Adora1|mRNA;Intron|intron_1_ALTTENATIVE_3SS-ALTTENATIVE_5SS|rna-NM_001291928.1||Adora1|mRNA;Intron|intron_2_ALTTENATIVE_3SS-ALTTENATIVE_5SS|rna-NM_001282945.1||Adora1|mRNA;Intron|intron_2_ALTTENATIVE_3SS-ALTTENATIVE_5SS|rna-NM_001039510.2||Adora1|mRNA…
NC_000067.7-134139490	7.09701534696801	3.50416521460694	10.6898654793291	3.05061685869402	1.60910099644483	0.0444851774022525	1	up	2	4	5	6	9	17	0.65	1.31	1.61	1.97	3.03	5.68	Intron	Intron|intron_1_ALTTENATIVE_3SS-ALTTENATIVE_5SS|rna-NM_001008533.3||Adora1|mRNA;Intron|intron_1_ALTTENATIVE_5SS-ALTTENATIVE_5SS|rna-NM_001291930.1||Adora1|mRNA;Intron|intron_1_ALTTENATIVE_3SS-ALTTENATIVE_5SS|rna-NM_001291928.1||Adora1|mRNA;Intron|intron_2_ALTTENATIVE_3SS-ALTTENATIVE_5SS|rna-NM_001282945.1||Adora1|mRNA;Intron|intron_2_ALTTENATIVE_3SS-ALTTENATIVE_5SS|rna-NM_001039510.2||Adora1|mRNA…
NC_000067.7-134139498	7.09701534696801	3.50416521460694	10.6898654793291	3.05061685869402	1.60910099644483	0.0444851774022525	1	up	2	4	5	6	9	17	0.65	1.31	1.61	1.97	3.03	5.68	Intron	Intron|intron_1_ALTTENATIVE_3SS-ALTTENATIVE_5SS|rna-NM_001008533.3||Adora1|mRNA;Intron|intron_1_ALTTENATIVE_5SS-ALTTENATIVE_5SS|rna-NM_001291930.1||Adora1|mRNA;Intron|intron_1_ALTTENATIVE_3SS-ALTTENATIVE_5SS|rna-NM_001291928.1||Adora1|mRNA;Intron|intron_2_ALTTENATIVE_3SS-ALTTENATIVE_5SS|rna-NM_001282945.1||Adora1|mRNA;Intron|intron_2_ALTTENATIVE_3SS-ALTTENATIVE_5SS|rna-NM_001039510.2||Adora1|mRNA…
NC_000067.7-134161649	6.77538384081472	10.5247556247882	3.02601205684127	0.287513759437258	-1.79829709466723	0.0115526386051127	0.940440690518057	down	13	13	7	0	6	3	4.24	4.26	2.25	0	2.02	1	Intron	Intron|intron_1_ALTTENATIVE_3SS-ALTTENATIVE_5SS|rna-NM_001008533.3||Adora1|mRNA;Intron|intron_1_ALTTENATIVE_5SS-ALTTENATIVE_5SS|rna-NM_001291930.1||Adora1|mRNA;Intron|intron_1_ALTTENATIVE_3SS-ALTTENATIVE_5SS|rna-NM_001291928.1||Adora1|mRNA;Intron|intron_2_ALTTENATIVE_3SS-ALTTENATIVE_5SS|rna-NM_001282945.1||Adora1|mRNA;Intron|intron_2_ALTTENATIVE_3SS-ALTTENATIVE_5SS|rna-NM_001039510.2||Adora1|mRNA…
NC_000067.7-134220660	8.49022920438728	4.45029696589577	12.5301614428788	2.8155787218026	1.49343148829591	0.0206090211961157	1	up	9	0	5	17	13	8	2.94	0	1.61	5.57	4.38	2.67	Intergenic,Downstream	Intergenic|gene-Myog-gene-Ppfia4;Downstream|374|rna-NM_031189.2||Myog|mRNA
NC_000067.7-134254554	2.22884903720019	4.13609486192486	0.321603212475511	0.0777552796083218	-3.6849155517515	0.0267135021595052	1	down	3	3	7	1	0	0	0.98	0.98	2.25	0.33	0	0	Exon	Exon|exon_8_29_RETAINED|rna-XR_387191.4||Ppfia4|mRNA;Exon|exon_8_29_RETAINED|rna-XR_004934166.1||Ppfia4|mRNA;Exon|exon_8_28_RETAINED|rna-XM_006529848.4||Ppfia4|mRNA;Exon|exon_8_29_RETAINED|rna-XR_001785571.3||Ppfia4|mRNA;Exon|exon_8_30_RETAINED|rna-XR_004934161.1||Ppfia4|mRNA;Exon|exon_8_23_RETAINED|rna-XM_006529849.5||Ppfia4|mRNA;Exon|exon_8_29_RETAINED|rna-XR_004934163.1||Ppfia4|mRNA;Exon|exon_…
NC_000067.7-134260085	34.7932015292218	49.3624101504526	20.223992907991	0.409704324532573	-1.28734497397842	0.000961889781013884	0.189298903153225	down	37	49	69	21	17	23	12.08	16.04	22.22	6.89	5.73	7.68	Exon	Exon|exon_2_29_RETAINED|rna-XR_004934166.1||Ppfia4|mRNA;Exon|exon_2_19_RETAINED|rna-XR_004934164.1||Ppfia4|mRNA;Exon|exon_2_29_RETAINED|rna-XR_004934163.1||Ppfia4|mRNA;Exon|exon_2_30_RETAINED|rna-XR_387189.4||Ppfia4|mRNA;Exon|exon_2_28_RETAINED|rna-XM_006529848.4||Ppfia4|mRNA;Exon|exon_2_29_RETAINED|rna-NM_001374777.1||Ppfia4|mRNA;Exon|exon_2_29_RETAINED|rna-XR_001785570.3||Ppfia4|mRNA;Exon|exon_…
NC_000067.7-134432192	3.21298295729774	5.41729522898173	1.00867068561376	0.186194520139408	-2.4251174810886	0.0346061445979296	1	down	5	6	6	0	2	1	1.63	1.96	1.93	0	0.67	0.33	Intron,Upstream	Intron|intron_1_RETAINED-RETAINED|rna-NM_145510.2||Rabif|mRNA;Upstream|884|rna-XR_004936765.1||Gm25612|snoRNA
NC_000067.7-134687104	3.83643575627379	6.37257565708272	1.30029585546485	0.204045573632327	-2.29303668038523	0.0284647115483207	1	down	11	5	4	3	1	0	3.59	1.64	1.29	0.98	0.34	0	Utr3prime,Exon	Utr3prime|exon_25_25_ALTTENATIVE_5SS|rna-XM_017321277.3||Ppp1r12b|mRNA;Exon|exon_25_25_ALTTENATIVE_5SS|rna-XM_017321277.3||Ppp1r12b|mRNA;Utr3prime|exon_23_23_ALTTENATIVE_5SS|rna-NM_001368829.1||Ppp1r12b|mRNA;Utr3prime|exon_26_26_ALTTENATIVE_5SS|rna-XM_006529707.5||Ppp1r12b|mRNA;Exon|exon_23_23_ALTTENATIVE_5SS|rna-NM_001368829.1||Ppp1r12b|mRNA;Exon|exon_25_25_ALTTENATIVE_5SS|rna-NM_001081307.2||Pp…
NC_000067.7-134705117	18.972434887863	12.4026041234466	25.5422656522794	2.05942763294305	1.04224343165482	0.025097306836911	1	up	10	7	22	26	19	32	3.26	2.29	7.09	8.53	6.41	10.69	Exon,Gene,Intron	Exon|exon_20_24_SKIPPED|rna-NM_001368827.1||Ppp1r12b|mRNA;Exon|exon_21_26_SKIPPED|rna-XM_006529707.5||Ppp1r12b|mRNA;Exon|exon_20_25_SKIPPED|rna-XM_017321279.3||Ppp1r12b|mRNA;Gene|Gm32670|;Exon|exon_20_25_SKIPPED|rna-NM_001081307.2||Ppp1r12b|mRNA;Exon|exon_19_24_SKIPPED|rna-XM_036165888.1||Ppp1r12b|mRNA;Exon|exon_19_23_SKIPPED|rna-NM_001368829.1||Ppp1r12b|mRNA;Exon|exon_3_7_SKIPPED|rna-XM_00652971…
NC_000067.7-134920176	24.2024675821877	32.4977912261253	15.9071439382501	0.489483849150406	-1.03066683696855	0.00302885552778673	0.41208737547358	down	28	35	39	17	13	18	9.14	11.46	12.56	5.57	4.38	6.01	Intron	Intron|intron_16_RETAINED-RETAINED|rna-XM_017321280.2||Lgr6|mRNA;Intron|intron_16_RETAINED-RETAINED|rna-NM_001033409.3||Lgr6|mRNA;Intron|intron_15_RETAINED-RETAINED|rna-XM_006529714.1||Lgr6|mRNA;Intron|intron_16_RETAINED-RETAINED|rna-XM_011248036.4||Lgr6|mRNA;Intron|intron_15_RETAINED-RETAINED|rna-XM_036165894.1||Lgr6|mRNA
NC_000067.7-135045836	3.16761506007988	0.637610109645883	5.69762001051388	8.93589973609144	3.15961299837101	0.0315367231594581	1	up	0	1	1	2	5	10	0	0.33	0.32	0.66	1.69	3.34	Intron,Transcript	Intron|intron_19_SKIPPED-SKIPPED|rna-NR_153383.1||Gene_gene-Ptprv|transcript;Transcript|gene-Ptprv||Gene_gene-Ptprv|transcript
NC_000067.7-135111857	13.3457038771495	20.7321406165584	5.95926713774055	0.287440995503426	-1.79866225789496	0.000295334442999981	0.0820274347921105	down	23	27	15	7	3	8	7.51	8.84	4.83	2.3	1.01	2.67	Intergenic	Intergenic|gene-Gpr37l1-Gene_rna-XR_001779868.1
NC_000067.7-135133494	19.3915269221797	12.4325048622721	26.3505489820873	2.11948833111267	1.08371602362716	0.0461864543982966	1	up	20	12	7	39	17	24	6.53	3.93	2.25	12.79	5.73	8.01	Intergenic	Intergenic|Gene_rna-XR_001779868.1-Gene_gene-Gm4204
NC_000067.7-135155129	2.48948663991115	0	4.97897327982231	Inf	Inf	0.0293885694676097	1	up	0	0	0	4	10	1	0	0	0	1.31	3.37	0.33	Intergenic	Intergenic|Gene_rna-XR_001779868.1-Gene_gene-Gm4204
NC_000067.7-135165243	3.4859001171347	0.635397861802126	6.33640237246727	9.97233820475232	3.31793181163457	0.00547996378649489	0.598497954963561	up	1	0	1	4	7	8	0.33	0	0.32	1.31	2.36	2.67	Intergenic	Intergenic|Gene_gene-Gm4204-gene-Elf3
NC_000067.7-135165257	3.4859001171347	0.635397861802126	6.33640237246727	9.97233820475232	3.31793181163457	0.00547996378649489	0.598497954963561	up	1	0	1	4	7	8	0.33	0	0.32	1.31	2.36	2.67	Intergenic	Intergenic|Gene_gene-Gm4204-gene-Elf3
NC_000067.7-135208691	6.58459216451543	11.4851171443428	1.68406718468801	0.146630388138228	-2.76974397181703	0.000419211937805957	0.105191383686516	down	12	16	8	0	2	3	3.92	5.24	2.58	0	0.67	1	Intron	Intron|intron_1_ALTTENATIVE_3SS-RETAINED|rna-NM_001159624.1||Rnpep|mRNA;Intron|intron_1_ALTTENATIVE_3SS-RETAINED|rna-NM_145417.3||Rnpep|mRNA;Intron|intron_1_ALTTENATIVE_3SS-RETAINED|rna-XR_003954455.2||Rnpep|mRNA;Intron|intron_1_ALTTENATIVE_3SS-RETAINED|rna-XR_387158.4||Rnpep|mRNA
NC_000067.7-135252289	10.7933965898553	14.6532574619784	6.93353571773225	0.473173677301655	-1.07955827624483	0.0463516382487786	1	down	21	12	13	9	6	6	6.85	3.93	4.19	2.95	2.02	2	Exon,Upstream,Gene	Exon|exon_1_3_RETAINED|rna-XR_878552.2||exon-XR_878552.2-1|;Upstream|262|rna-NM_053106.2||Lmod1|mRNA;Gene|Gm41956|
NC_000067.7-135282555	5.11877593926072	1.90936211445344	8.32818976406799	4.36176548231761	2.12491220313023	0.0132575232170652	1	up	0	2	4	6	8	11	0	0.65	1.29	1.97	2.7	3.67	Intron	Intron|intron_1_RETAINED-RETAINED|rna-NM_053106.2||Lmod1|mRNA
NC_000067.7-135458076	3.18897821698677	6.37795643397355	0	0	-Inf	0.000366672593237639	0.0953973611910274	down	7	8	5	0	0	0	2.28	2.62	1.61	0	0	0	Intron,Exon,Gene	Intron|intron_5_SKIPPED-RETAINED|rna-XM_006529379.4||Nav1|mRNA;Intron|intron_9_SKIPPED-RETAINED|rna-XM_036163515.1||Nav1|mRNA;Intron|intron_9_SKIPPED-RETAINED|rna-XM_006529372.4||Nav1|mRNA;Exon|exon_3_3_RETAINED|rna-XR_003948737.2||exon-XR_003948737.2-1|;Intron|intron_8_SKIPPED-RETAINED|rna-XM_006529378.4||Nav1|mRNA;Intron|intron_9_SKIPPED-RETAINED|rna-XM_006529371.4||Nav1|mRNA;Exon|exon_4_4_RETA…
NC_000067.7-135483298	8.48634304387325	14.6659315781667	2.30675450957979	0.157286599714802	-2.66853233162588	0.000118805305047342	0.0419521484158126	down	9	20	17	3	4	0	2.94	6.55	5.48	0.98	1.35	0	Intron	Intron|intron_7_SKIPPED-SKIPPED|rna-XM_006529376.4||Nav1|mRNA;Intron|intron_7_SKIPPED-SKIPPED|rna-XM_006529377.4||Nav1|mRNA;Intron|intron_7_SKIPPED-SKIPPED|rna-XR_878320.2||Nav1|mRNA;Intron|intron_7_SKIPPED-SKIPPED|rna-XR_004941778.1||Nav1|mRNA;Intron|intron_7_SKIPPED-SKIPPED|rna-XM_006529375.4||Nav1|mRNA;Intron|intron_3_SKIPPED-SKIPPED|rna-XM_006529379.4||Nav1|mRNA;Intron|intron_7_SKIPPED-SKIPPE…
NC_000067.7-135556720	1.9102897832108	3.82057956642161	0	0	-Inf	0.0109171560610696	0.910826158236231	down	7	2	3	0	0	0	2.28	0.65	0.97	0	0	0	Intron	Intron|intron_4_ALTTENATIVE_3SS-SKIPPED|rna-XM_036163515.1||Nav1|mRNA;Intron|intron_3_ALTTENATIVE_3SS-SKIPPED|rna-XM_006529370.4||Nav1|mRNA;Intron|intron_4_ALTTENATIVE_3SS-SKIPPED|rna-XM_006529371.4||Nav1|mRNA;Intron|intron_4_ALTTENATIVE_3SS-SKIPPED|rna-XM_006529378.4||Nav1|mRNA;Intron|intron_1_ALTTENATIVE_3SS-SKIPPED|rna-XM_030252963.1||Nav1|mRNA;Intron|intron_1_ALTTENATIVE_3SS-SKIPPED|rna-XM_01…
NC_000067.7-135586919	21.1246015792027	30.2678899496068	11.9813132087987	0.395842367232947	-1.33700206176991	0.000387350022943898	0.099379664816116	down	28	32	35	9	14	13	9.14	10.48	11.27	2.95	4.72	4.34	Intron,Upstream	Intron|intron_2_SKIPPED-ALTTENATIVE_3SS|rna-XM_006529370.4||Nav1|mRNA;Intron|intron_3_SKIPPED-ALTTENATIVE_3SS|rna-XM_006529377.4||Nav1|mRNA;Intron|intron_3_SKIPPED-ALTTENATIVE_3SS|rna-XM_006529378.4||Nav1|mRNA;Intron|intron_1_ALTTENATIVE_3SS-SKIPPED|rna-XM_030252963.1||Nav1|mRNA;Intron|intron_3_SKIPPED-ALTTENATIVE_3SS|rna-XM_006529369.4||Nav1|mRNA;Intron|intron_3_SKIPPED-ALTTENATIVE_3SS|rna-XM_00…
NC_000067.7-135594355	5.14703178815843	7.95733102411265	2.33673255220421	0.293657828877967	-1.76779199448482	0.0378707332415299	1	down	5	7	13	1	5	1	1.63	2.29	4.19	0.33	1.69	0.33	Intron	Intron|intron_1_ALTTENATIVE_3SS-SKIPPED|rna-XM_006529370.4||Nav1|mRNA;Intron|intron_1_ALTTENATIVE_3SS-SKIPPED|rna-XM_006529371.4||Nav1|mRNA;Intron|intron_1_ALTTENATIVE_3SS-SKIPPED|rna-XM_006529373.4||Nav1|mRNA;Intron|intron_1_ALTTENATIVE_3SS-SKIPPED|rna-XM_036163515.1||Nav1|mRNA;Intron|intron_1_ALTTENATIVE_3SS-SKIPPED|rna-XM_006529372.4||Nav1|mRNA;Intron|intron_1_ALTTENATIVE_3SS-SKIPPED|rna-XM_00…
NC_000067.7-135656413	9.62097662215011	15.2972046297185	3.94474861458176	0.257873821398594	-1.95526277253727	0.00114374550292882	0.213017476870152	down	15	17	16	6	5	1	4.9	5.57	5.15	1.97	1.69	0.33	Upstream,Intron,Gene	Upstream|492|rna-NR_153810.1||Csrp1|mRNA;Intron|intron_1_ALTTENATIVE_PROMOMOTER-RETAINED|rna-XM_036157918.1||Csrp1|mRNA;Intron|intron_1_ALTTENATIVE_PROMOMOTER-RETAINED|rna-NM_001360782.1||Csrp1|mRNA;Intron|intron_1_RETAINED-RETAINED|rna-XR_004935407.1||exon-XR_004935407.1-1|;Gene|LOC118567638|;Upstream|492|rna-NM_007791.6||Csrp1|mRNA
NC_000067.7-135698798	5.43730635870996	9.23440658091913	1.64020613650079	0.177619008013998	-2.4931421139868	0.00365936680433323	0.465619825181923	down	12	7	10	3	0	2	3.92	2.29	3.22	0.98	0	0.67	Intergenic,Downstream	Intergenic|gene-Phlda3-gene-Tnni1;Downstream|1926|rna-NM_013750.2||Phlda3|mRNA
NC_000067.7-135835523	1.75459454058437	3.50918908116873	0	0	-Inf	0.0165653622640249	1	down	6	4	1	0	0	0	1.96	1.31	0.32	0	0	0	Intron	Intron|intron_2_RETAINED-RETAINED|rna-NM_001313701.1||Pkp1|mRNA;Intron|intron_2_RETAINED-RETAINED|rna-NM_019645.3||Pkp1|mRNA
NC_000067.7-135844348	8.32247042199713	14.0421371015658	2.60280374242851	0.185356667835004	-2.43162408073128	0.0145873216887714	1	down	20	19	5	6	1	1	6.53	6.22	1.61	1.97	0.34	0.33	Intron	Intron|intron_1_RETAINED-RETAINED|rna-NM_019645.3||Pkp1|mRNA;Intron|intron_1_RETAINED-RETAINED|rna-NM_001313701.1||Pkp1|mRNA
NC_000067.7-135853850	10.1516715176888	15.2811195239379	5.02222351143962	0.328655469487841	-1.60535210029197	0.0043971742755215	0.521352830422546	down	16	12	20	2	5	8	5.22	3.93	6.44	0.66	1.69	2.67	Intergenic	Intergenic|gene-Pkp1-gene-Igfn1
NC_000067.7-135961866	15.7640884076635	23.9009375299601	7.62723928536695	0.319118832715499	-1.64783434348251	0.000246205078371338	0.0717645140316627	down	27	25	23	8	5	10	8.81	8.19	7.41	2.62	1.69	3.34	Intron,Gene	Intron|intron_2_SKIPPED-SKIPPED|rna-XM_017319943.2||Igfn1|mRNA;Intron|intron_2_SKIPPED-SKIPPED|rna-XM_017319940.2||Igfn1|mRNA;Intron|intron_2_SKIPPED-SKIPPED|rna-XR_387162.3||Igfn1|mRNA;Intron|intron_2_SKIPPED-SKIPPED|rna-XR_001784086.1||Igfn1|mRNA;Intron|intron_2_SKIPPED-SKIPPED|rna-XR_001784087.1||Igfn1|mRNA;Intron|intron_2_SKIPPED-SKIPPED|rna-XM_036163957.1||Igfn1|mRNA;Intron|intron_2_SKIPPED-…
NC_000067.7-135983696	1.58849465450531	3.17698930901063	0	0	-Inf	0.0402117631899109	1	down	5	0	5	0	0	0	1.63	0	1.61	0	0	0	Intron	Intron|intron_2_RETAINED-RETAINED|rna-XM_006529106.4||Cacna1s|mRNA;Intron|intron_2_RETAINED-RETAINED|rna-NM_001081023.2||Cacna1s|mRNA;Intron|intron_2_RETAINED-RETAINED|rna-NM_014193.3||Cacna1s|mRNA
NC_000067.7-136014916	6.75987482173438	9.88493326729852	3.63481637617024	0.367712788531915	-1.44334874257585	0.0464383362282974	1	down	14	11	6	4	7	0	4.57	3.6	1.93	1.31	2.36	0	Intron	Intron|intron_13_RETAINED-RETAINED|rna-NM_001081023.2||Cacna1s|mRNA;Intron|intron_13_RETAINED-RETAINED|rna-XM_006529106.4||Cacna1s|mRNA;Intron|intron_13_RETAINED-RETAINED|rna-NM_014193.3||Cacna1s|mRNA
NC_000067.7-136083623	7.28500908195967	3.18583830038566	11.3841798635337	3.57337026871564	1.83728541214962	0.0375900743163203	1	up	1	4	5	4	15	15	0.33	1.31	1.61	1.31	5.06	5.01	Intron	Intron|intron_14_RETAINED-RETAINED|rna-NR_153829.1||Kif21b|mRNA;Intron|intron_14_RETAINED-RETAINED|rna-NM_001039472.2||Kif21b|mRNA
NC_000067.7-136083832	2.3250074771917	0.317070947580839	4.33294400680256	13.6655346062504	3.77246999519485	0.019693126606573	1	up	0	0	1	3	4	6	0	0	0.32	0.98	1.35	2	SpliceSiteRegion	SpliceSiteRegion|intron_14_RETAINED-RETAINED|rna-NM_001039472.2||Kif21b|mRNA;SpliceSiteRegion|intron_14_RETAINED-RETAINED|rna-NR_153829.1||Kif21b|mRNA
NC_000067.7-136118334	2.24051461293377	4.14333097633041	0.337698249537129	0.081504048666712	-3.6169844636051	0.0265084751064211	1	down	6	4	3	0	0	1	1.96	1.31	0.97	0	0	0.33	Intron	Intron|intron_16_RETAINED-RETAINED|rna-XM_036154236.1||Mroh3|mRNA;Intron|intron_16_RETAINED-RETAINED|rna-NM_001329610.2||Mroh3|mRNA
NC_000067.7-136118350	2.24051461293377	4.14333097633041	0.337698249537129	0.081504048666712	-3.6169844636051	0.0265084751064211	1	down	6	4	3	0	0	1	1.96	1.31	0.97	0	0	0.33	Intron	Intron|intron_16_RETAINED-RETAINED|rna-XM_036154236.1||Mroh3|mRNA;Intron|intron_16_RETAINED-RETAINED|rna-NM_001329610.2||Mroh3|mRNA
NC_000067.7-136701103	18.8398722436234	7.94626978489386	29.7334747023529	3.74181540612645	1.90373838828612	0.0110904676807337	0.918262532659828	up	10	2	13	16	29	44	3.26	0.65	4.19	5.25	9.78	14.69	Intergenic	Intergenic|Gene_rna-NR_037986.1-Gene_gene-Gm8762
NC_000067.7-136751780	8.51242343402993	14.3482040348197	2.67664283324015	0.186548980398144	-2.42237361990319	0.000249283345700307	0.0723653830587293	down	14	18	13	1	4	3	4.57	5.89	4.19	0.33	1.35	1	Intergenic	Intergenic|Gene_gene-Gm17781-gene-Nr5a2
NC_000067.7-136804953	11.8830583414071	17.850099776691	5.91601690612323	0.331427665958959	-1.5932340581824	0.0254126691019725	1	down	28	17	11	9	8	1	9.14	5.57	3.54	2.95	2.7	0.33	Intron	Intron|intron_8_RETAINED-ALTTENATIVE_5SS|rna-NM_001159769.2||Nr5a2|mRNA;Intron|intron_7_RETAINED-ALTTENATIVE_5SS|rna-XM_006529622.4||Nr5a2|mRNA;Intron|intron_8_RETAINED-ALTTENATIVE_5SS|rna-NM_030676.3||Nr5a2|mRNA;Intron|intron_7_RETAINED-ALTTENATIVE_5SS|rna-XM_006529621.3||Nr5a2|mRNA
NC_000067.7-136925763	25.5809213342231	34.7446766647357	16.4171660037105	0.472508815152486	-1.08158685029832	0.00156874428370137	0.264506811367753	down	36	40	33	27	15	8	11.75	13.1	10.63	8.85	5.06	2.67	Intergenic	Intergenic|Gene_gene-Rnu7-ps3-gene-Gm25609
NC_000067.7-137014670	19.3664081903203	10.8210172854638	27.9117990951767	2.57940620173221	1.36703898486771	0.0005754531511291	0.131747015594532	up	13	7	14	24	31	29	4.24	2.29	4.51	7.87	10.45	9.68	Intergenic	Intergenic|Gene_gene-Rnu7-ps3-gene-Gm25609
NC_000067.7-137057258	12.2439294042679	17.2049538672024	7.28290494133337	0.423302788112479	-1.24023810379115	0.0142025068059498	1	down	22	16	16	8	8	6	7.18	5.24	5.15	2.62	2.7	2	Intergenic	Intergenic|Gene_gene-Rnu7-ps3-gene-Gm25609
NC_000067.7-137184275	2.98219297399299	0.641078324130087	5.32330762385588	8.3036774501452	3.05375040442391	0.0163196378156966	1	up	0	2	0	4	7	5	0	0.65	0	1.31	2.36	1.67	Intergenic	Intergenic|Gene_gene-Gm19215-Gene_rna-XR_387445.4
NC_000067.7-138211324	1.43563964304286	2.87127928608571	0	0	-Inf	0.0383501390501089	1	down	3	4	2	0	0	0	0.98	1.31	0.64	0	0	0	Intron	Intron|intron_1_RETAINED-RETAINED|rna-NM_177397.3||Atp6v1g3|mRNA
NC_000067.7-138452181	24.7322509320442	15.6328726163608	33.8316292477277	2.16413387852472	1.11378975050915	0.00118384993722585	0.218439910455423	up	16	22	11	34	30	38	5.22	7.2	3.54	11.15	10.12	12.69	Intron	Intron|intron_5_RETAINED-RETAINED|rna-NM_001311148.1||Nek7|mRNA;Intron|intron_5_RETAINED-RETAINED|rna-NM_021605.4||Nek7|mRNA
NC_000067.7-138967536	20.0131499837007	13.0909814837151	26.9353184836862	2.05754767258613	1.04092585772191	0.0104103421868987	0.888823794729082	up	9	23	9	22	29	30	2.94	7.53	2.9	7.21	9.78	10.02	Intron	Intron|intron_2_SKIPPED-SKIPPED|rna-NM_181347.3||Dennd1b|mRNA;Intron|intron_3_SKIPPED-RETAINED|rna-XM_036165915.1||Dennd1b|mRNA;Intron|intron_3_SKIPPED-SKIPPED|rna-XM_036165912.1||Dennd1b|mRNA;Intron|intron_3_SKIPPED-RETAINED|rna-XM_006529719.4||Dennd1b|mRNA;Intron|intron_3_SKIPPED-RETAINED|rna-XM_006529718.4||Dennd1b|mRNA;Intron|intron_2_SKIPPED-SKIPPED|rna-XM_030255029.2||Dennd1b|mRNA;Intron|in…
NC_000067.7-142666212	101.874544783385	65.2949554170813	138.454134149689	2.12044151443695	1.08436469137793	1.83174126784125e-10	8.96648011536307e-07	up	64	62	79	129	131	157	20.89	20.3	25.45	42.3	44.17	52.43	Intergenic	Intergenic|Gene_gene-Gm18183-Gene_gene-Gm5835
NC_000067.7-143000777	4.32649928192449	7.64653990973404	1.00645865411494	0.131622755651052	-2.92551916336061	0.0037573525976252	0.474174720138387	down	10	7	7	0	3	0	3.26	2.29	2.25	0	1.01	0	Intergenic	Intergenic|Gene_gene-Gm18183-Gene_gene-Gm5835
NC_000067.7-144545148	4.97697021738207	7.65664486774952	2.29729556701461	0.300039456797981	-1.73677585955388	0.0432409725865136	1	down	7	11	6	4	1	2	2.28	3.6	1.93	1.31	0.34	0.67	Intergenic	Intergenic|gene-Rgs21-gene-Rgs18
NC_000067.7-147401570	20.4647307812619	27.3795692765372	13.5498922859866	0.494890629912069	-1.01481836791252	0.00775306477712588	0.741688752724066	down	28	22	36	17	10	14	9.14	7.2	11.6	5.57	3.37	4.67	Intergenic	Intergenic|Gene_gene-Gm17867-gene-Gm22966
NC_000067.7-147601213	8.05942301115646	4.47523106305138	11.6436149592615	2.60179078917156	1.37950495915049	0.0305851554869444	1	up	4	9	1	9	14	12	1.31	2.95	0.32	2.95	4.72	4.01	Intergenic	Intergenic|Gene_gene-Gm17867-gene-Gm22966
NC_000067.7-148138854	3.21471695636737	5.41855119562218	1.01088271711257	0.186559595105293	-2.42229153234813	0.0345812349839991	1	down	6	6	5	0	1	2	1.96	1.96	1.61	0	0.34	0.67	Intergenic	Intergenic|Gene_gene-Gm17867-gene-Gm22966
NC_000067.7-148398817	5.63050209091051	8.91984756661919	2.34115661520184	0.262465989212996	-1.9297976068618	0.0156591575538028	1	down	14	7	7	1	3	3	4.57	2.29	2.25	0.33	1.01	1	Intergenic	Intergenic|Gene_gene-Gm19891-Gene_gene-Gm18505
NC_000067.7-148588409	25.530326113637	15.2792641864232	35.7813880408509	2.3418266484747	1.22763428564181	0.0252095155086487	1	up	9	14	25	36	50	22	2.94	4.58	8.05	11.8	16.86	7.35	Upstream,Intergenic	Upstream|104|rna-XR_878597.1||exon-XR_878597.1-1|;Intergenic|Gene_gene-Gm18505-Gene_rna-XR_878597.1
NC_000067.7-150352441	19.4715587136333	10.515963858305	28.4271535689616	2.70323804379672	1.4346885594064	0.0399997054939831	1	up	6	13	14	12	38	35	1.96	4.26	4.51	3.93	12.81	11.69	Intergenic	Intergenic|Gene_rna-XR_878600.1-Gene_gene-Ska2l-ps
NC_000067.7-150406481	10.5887391039229	17.1866565135781	3.9908216942678	0.232204657788727	-2.10653118340179	0.000790245844053541	0.165603856216979	down	24	10	20	3	6	3	7.83	3.27	6.44	0.98	2.02	1	Intergenic	Intergenic|Gene_rna-XR_878600.1-Gene_gene-Ska2l-ps
NC_000067.7-150406500	10.5887391039229	17.1866565135781	3.9908216942678	0.232204657788727	-2.10653118340179	0.000790245844053541	0.165603856216979	down	24	10	20	3	6	3	7.83	3.27	6.44	0.98	2.02	1	Intergenic	Intergenic|Gene_rna-XR_878600.1-Gene_gene-Ska2l-ps
NC_000067.7-151144404	1.43154344523843	2.86308689047686	0	0	-Inf	0.0384929369963348	1	down	2	2	5	0	0	0	0.65	0.65	1.61	0	0	0	Intergenic	Intergenic|Gene_rna-XR_001779479.2-Gene_gene-Gm10138
NC_000067.7-151270716	9.99921800004085	5.74034632432767	14.258089675754	2.4838378854126	1.31257101512699	0.0198962495264431	1	up	7	7	4	14	17	12	2.28	2.29	1.29	4.59	5.73	4.01	Intron	Intron|intron_10_RETAINED-RETAINED|rna-XM_011248059.3||Swt1|mRNA;Intron|intron_11_RETAINED-RETAINED|rna-XR_004934079.1||Swt1|mRNA;Intron|intron_12_RETAINED-RETAINED|rna-XM_030242199.2||Swt1|mRNA;Intron|intron_12_RETAINED-RETAINED|rna-NM_025819.4||Swt1|mRNA;Intron|intron_10_RETAINED-RETAINED|rna-XM_011248058.2||Swt1|mRNA
NC_000067.7-151270725	9.99921800004085	5.74034632432767	14.258089675754	2.4838378854126	1.31257101512699	0.0198962495264431	1	up	7	7	4	14	17	12	2.28	2.29	1.29	4.59	5.73	4.01	Intron	Intron|intron_10_RETAINED-RETAINED|rna-XM_011248059.3||Swt1|mRNA;Intron|intron_11_RETAINED-RETAINED|rna-XR_004934079.1||Swt1|mRNA;Intron|intron_12_RETAINED-RETAINED|rna-XM_030242199.2||Swt1|mRNA;Intron|intron_12_RETAINED-RETAINED|rna-NM_025819.4||Swt1|mRNA;Intron|intron_10_RETAINED-RETAINED|rna-XM_011248058.2||Swt1|mRNA
NC_000067.7-151392858	8.36091826465973	12.749932720182	3.97190380913746	0.311523511245694	-1.68258704471176	0.00812678609085225	0.764243360492927	down	12	15	13	5	0	7	3.92	4.91	4.19	1.64	0	2.34	Intergenic	Intergenic|gene-Rnf2-Gene_gene-Gm19503
NC_000067.7-151392870	8.36091826465973	12.749932720182	3.97190380913746	0.311523511245694	-1.68258704471176	0.00812678609085225	0.764243360492927	down	12	15	13	5	0	7	3.92	4.91	4.19	1.64	0	2.34	Intergenic	Intergenic|gene-Rnf2-Gene_gene-Gm19503
NC_000067.7-151468607	3.68810605608188	6.379212400614	0.996999711549769	0.156288840837751	-2.67771332258161	0.0136496325374443	1	down	8	8	4	1	0	2	2.61	2.62	1.29	0.33	0	0.67	Intron	Intron|intron_1_ALTTENATIVE_PROMOMOTER-SKIPPED|rna-NM_022018.3||Niban1|mRNA
NC_000067.7-151875481	10.5120264370832	14.6781915591341	6.34586131503244	0.432332640534555	-1.20978633300085	0.0384881393578681	1	down	16	21	9	3	10	6	5.22	6.88	2.9	0.98	3.37	2	Intron	Intron|intron_2_RETAINED-RETAINED|rna-NM_197990.3||1700025G04Rik|mRNA;Intron|intron_2_RETAINED-RETAINED|rna-XM_036153473.1||1700025G04Rik|mRNA;Intron|intron_2_RETAINED-RETAINED|rna-XM_030242805.2||1700025G04Rik|mRNA;Intron|intron_2_RETAINED-RETAINED|rna-XM_011248069.4||1700025G04Rik|mRNA
NC_000067.7-151917029	35.0101566235881	20.416325635618	49.6039876115583	2.4296236500568	1.28073285693938	7.77889651470246e-06	0.00500470832609264	up	24	27	13	58	53	39	7.83	8.84	4.19	19.02	17.87	13.02	Intron	Intron|intron_1_ALTTENATIVE_PROMOMOTER-RETAINED|rna-NM_197990.3||1700025G04Rik|mRNA;Intron|intron_1_ALTTENATIVE_PROMOMOTER-RETAINED|rna-XM_011248069.4||1700025G04Rik|mRNA;Intron|intron_1_ALTTENATIVE_PROMOMOTER-RETAINED|rna-XM_030242805.2||1700025G04Rik|mRNA
NC_000067.7-151964062	4.82652444380634	7.98507673998628	1.6679721476264	0.208886176293562	-2.2592110742517	0.0495736836625012	1	down	5	15	5	1	2	2	1.63	4.91	1.61	0.33	0.67	0.67	Intron	Intron|intron_1_ALTTENATIVE_PROMOMOTER-RETAINED|rna-NM_197990.3||1700025G04Rik|mRNA;Intron|intron_1_ALTTENATIVE_PROMOMOTER-RETAINED|rna-XM_030242805.2||1700025G04Rik|mRNA
NC_000067.7-152128578	7.87166822579746	13.0783645924188	2.66497185917617	0.203769503468422	-2.29498994371268	0.00079234612851219	0.165961444041455	down	10	19	12	2	2	4	3.26	6.22	3.87	0.66	0.67	1.34	Gene,Intron	Gene|Gm36920|;Intron|intron_3_RETAINED-RETAINED|rna-XR_001779484.1||exon-XR_001779484.1-1|
NC_000067.7-152705953	1.50022903860724	0	3.00045807721448	Inf	Inf	0.0304075170079287	1	up	0	0	0	2	3	4	0	0	0	0.66	1.01	1.34	Intron	Intron|intron_8_RETAINED-RETAINED|rna-NM_010877.5||Ncf2|mRNA;Intron|intron_9_RETAINED-RETAINED|rna-XM_006529236.4||Ncf2|mRNA
NC_000067.7-152781441	3.18561777170973	5.72802911846843	0.643206424951022	0.112291053632598	-3.15468510387213	0.0468553923694738	1	down	11	2	5	2	0	0	3.59	0.65	1.61	0.66	0	0	Exon,Utr5prime	Exon|exon_1_23_ALTTENATIVE_3SS|rna-XM_006529451.5||Smg7|mRNA;Utr5prime|exon_1_23_ALTTENATIVE_3SS|rna-XM_006529451.5||Smg7|mRNA;Utr5prime|exon_1_22_ALTTENATIVE_3SS|rna-XM_030253294.2||Smg7|mRNA;Exon|exon_1_23_ALTTENATIVE_3SS|rna-XM_030253290.2||Smg7|mRNA;Exon|exon_1_23_ALTTENATIVE_3SS|rna-XM_030253292.2||Smg7|mRNA;Utr5prime|exon_1_24_ALTTENATIVE_3SS|rna-XM_006529450.5||Smg7|mRNA;Utr5prime|exon_1_2…
NC_000067.7-152902560	6.56132163493102	10.198236314958	2.92440695490402	0.286756147297226	-1.8021036807294	0.0150067566027856	1	down	11	11	10	7	1	1	3.59	3.6	3.22	2.3	0.34	0.33	Intron	Intron|intron_1_ALTTENATIVE_3SS-RETAINED|rna-XR_387163.4||Nmnat2|mRNA;Intron|intron_2_SKIPPED-RETAINED|rna-XM_006529455.5||Nmnat2|mRNA;Intron|intron_1_ALTTENATIVE_3SS-RETAINED|rna-NM_175460.3||Nmnat2|mRNA;Intron|intron_1_ALTTENATIVE_3SS-RETAINED|rna-XM_006529456.4||Nmnat2|mRNA
NC_000067.7-152979862	5.4537301320938	2.22990127651849	8.67755898766911	3.89145433434491	1.96030942740442	0.0168336608069406	1	up	0	3	4	5	10	11	0	0.98	1.29	1.64	3.37	3.67	Intron	Intron|intron_9_RETAINED-SKIPPED|rna-XM_006529455.5||Nmnat2|mRNA;Intron|intron_8_RETAINED-SKIPPED|rna-XR_387163.4||Nmnat2|mRNA;Intron|intron_8_RETAINED-SKIPPED|rna-NM_175460.3||Nmnat2|mRNA
NC_000067.7-153021939	1.33942743236948	0	2.67885486473897	Inf	Inf	0.0475053965050101	1	up	0	0	0	1	3	4	0	0	0	0.33	1.01	1.34	Intron	Intron|intron_8_RETAINED-RETAINED|rna-NM_008485.3||Lamc2|mRNA;Intron|intron_7_RETAINED-RETAINED|rna-XM_011247926.3||Lamc2|mRNA;Intron|intron_6_RETAINED-RETAINED|rna-XM_011247927.2||Lamc2|mRNA
NC_000067.7-153021955	1.33942743236948	0	2.67885486473897	Inf	Inf	0.0475053965050101	1	up	0	0	0	1	3	4	0	0	0	0.33	1.01	1.34	Intron	Intron|intron_8_RETAINED-RETAINED|rna-NM_008485.3||Lamc2|mRNA;Intron|intron_7_RETAINED-RETAINED|rna-XM_011247926.3||Lamc2|mRNA;Intron|intron_6_RETAINED-RETAINED|rna-XM_011247927.2||Lamc2|mRNA
NC_000067.7-153208629	5.12861144388796	8.60534577721114	1.65187711056478	0.191959411432288	-2.38112680016832	0.00657477403078203	0.671993325125401	down	5	11	11	2	2	1	1.63	3.6	3.54	0.66	0.67	0.33	Intergenic,Upstream	Intergenic|gene-Lamc1-Gene_rna-XR_001779877.2;Upstream|97|rna-NM_010683.2||Lamc1|mRNA
NC_000067.7-153371273	4.15802064247214	1.27868843377597	7.03735285116832	5.50357121037452	2.46036807237212	0.0325302135179385	1	up	0	3	1	2	10	9	0	0.98	0.32	0.66	3.37	3.01	Intergenic	Intergenic|gene-Dhx9-gene-Npl
NC_000067.7-153401154	5.26493568146522	2.54601594289602	7.98385542003442	3.13582302668263	1.64884414180906	0.0448618539674716	1	up	2	2	4	6	11	7	0.65	0.65	1.29	1.97	3.71	2.34	Intron	Intron|intron_5_RETAINED-RETAINED|rna-NM_028749.1||Npl|mRNA
NC_000067.7-153433304	19.313699381164	28.3762258179034	10.2511729444246	0.36125921079881	-1.46889372331733	0.000414125966641152	0.10428286991114	down	20	38	31	12	11	8	6.53	12.44	9.99	3.93	3.71	2.67	Intergenic	Intergenic|gene-Npl-Gene_gene-Gm6652
NC_000067.7-153488715	1.97516032933387	0.320539162065044	3.6297814966027	11.3239876001989	3.50131016948904	0.0433186666248563	1	up	0	1	0	5	2	4	0	0.33	0	1.64	0.67	1.34	Intergenic	Intergenic|gene-Npl-Gene_gene-Gm6652
NC_000067.7-153569228	5.77359912340549	9.23823170573237	2.3089665410786	0.249935985005212	-2.00036946376655	0.0174588633854716	1	down	4	11	14	3	3	1	1.31	3.6	4.51	0.98	1.01	0.33	Gene	Gene|Rgs8|mRNA
NC_000067.7-154082421	5.94327311336478	9.86699282400323	2.01955340272633	0.204677700566823	-2.28857416416312	0.00390629486147225	0.486926864970201	down	8	8	15	0	3	3	2.61	2.62	4.83	0	1.01	1	Exon,Utr3prime,Upstream	Exon|exon_2_2_ALTTENATIVE_5SS|rna-NM_001204908.2||Zfp648|mRNA;Utr3prime|exon_2_2_ALTTENATIVE_5SS|rna-NM_001204908.2||Zfp648|mRNA;Upstream|1231|rna-XR_003948053.1||exon-XR_003948053.1-1|;Exon|exon_2_3_ALTTENATIVE_5SS|rna-NR_166709.1||Zfp648|mRNA
NC_000067.7-154665057	1.90966179989058	3.81932359978116	0	0	-Inf	0.0109232951383556	0.910826158236231	down	6	2	4	0	0	0	1.96	0.65	1.29	0	0	0	Intron,Gene	Intron|intron_1_ALTTENATIVE_3SS-ALTTENATIVE_3SS|rna-XM_017312848.1||Cacna1e|mRNA;Intron|intron_2_SKIPPED-ALTTENATIVE_3SS|rna-XM_017312795.2||Cacna1e|mRNA;Gene|Gm51649|;Intron|intron_3_SKIPPED-ALTTENATIVE_3SS|rna-XM_030243926.1||Cacna1e|mRNA;Intron|intron_2_SKIPPED-ALTTENATIVE_3SS|rna-XM_017312578.3||Cacna1e|mRNA;Intron|intron_2_SKIPPED-ALTTENATIVE_3SS|rna-XM_017312682.2||Cacna1e|mRNA;Intron|intro…
NC_000067.7-154665068	1.90966179989058	3.81932359978116	0	0	-Inf	0.0109232951383556	0.910826158236231	down	6	2	4	0	0	0	1.96	0.65	1.29	0	0	0	Intron,Gene	Intron|intron_1_ALTTENATIVE_3SS-ALTTENATIVE_3SS|rna-XM_017312848.1||Cacna1e|mRNA;Intron|intron_2_SKIPPED-ALTTENATIVE_3SS|rna-XM_017312795.2||Cacna1e|mRNA;Gene|Gm51649|;Intron|intron_3_SKIPPED-ALTTENATIVE_3SS|rna-XM_030243926.1||Cacna1e|mRNA;Intron|intron_2_SKIPPED-ALTTENATIVE_3SS|rna-XM_017312578.3||Cacna1e|mRNA;Intron|intron_2_SKIPPED-ALTTENATIVE_3SS|rna-XM_017312682.2||Cacna1e|mRNA;Intron|intro…
NC_000067.7-155079942	9.81017753223377	5.72994168087505	13.8904133835925	2.42418058633211	1.27749717459534	0.0245581919276908	1	up	7	4	7	16	16	10	2.28	1.31	2.25	5.25	5.39	3.34	Gene,Downstream	Gene|Stx6|mRNA;Downstream|679|rna-NM_021433.3||Stx6|mRNA
NC_000067.7-155120418	3.48483595855176	1.27426393808846	5.69540797901506	4.46956694667106	2.16013505642971	0.045763164836286	1	up	2	1	1	2	6	9	0.65	0.33	0.32	0.66	2.02	3.01	Exon,Utr5prime,Gene,Upstream,Intron	Exon|exon_1_11_ALTTENATIVE_3SS|rna-XR_004941302.1||BC034090|mRNA;Exon|exon_1_10_ALTTENATIVE_3SS|rna-XR_387502.5||BC034090|mRNA;Exon|exon_1_9_ALTTENATIVE_3SS|rna-XR_004941303.1||BC034090|mRNA;Exon|exon_1_7_ALTTENATIVE_3SS|rna-XR_878643.4||BC034090|mRNA;Exon|exon_1_9_ALTTENATIVE_3SS|rna-XR_003954294.2||BC034090|mRNA;Exon|exon_1_11_ALTTENATIVE_3SS|rna-XM_006530031.5||BC034090|mRNA;Utr5prime|exon_1_1…
NC_000067.7-155120425	3.48483595855176	1.27426393808846	5.69540797901506	4.46956694667106	2.16013505642971	0.045763164836286	1	up	2	1	1	2	6	9	0.65	0.33	0.32	0.66	2.02	3.01	Upstream,Exon,Utr5prime,Gene,Intron	Upstream|638|rna-XM_148974.13||BC034090|mRNA;Exon|exon_1_11_ALTTENATIVE_3SS|rna-XR_004941302.1||BC034090|mRNA;Exon|exon_1_10_ALTTENATIVE_3SS|rna-XR_387502.5||BC034090|mRNA;Exon|exon_1_9_ALTTENATIVE_3SS|rna-XR_004941303.1||BC034090|mRNA;Exon|exon_1_7_ALTTENATIVE_3SS|rna-XR_878643.4||BC034090|mRNA;Exon|exon_1_9_ALTTENATIVE_3SS|rna-XR_003954294.2||BC034090|mRNA;Upstream|147|rna-NM_001370865.1||BC034…
NC_000067.7-155335365	6.24583307206259	10.4998787525245	1.99178739160072	0.189696227789472	-2.39823710461204	0.00913885291228889	0.815892455483228	down	7	8	18	2	1	3	2.28	2.62	5.8	0.66	0.34	1	Exon,Gene	Exon|exon_4_4_RETAINED|rna-XR_387504.3||exon-XR_387504.3-1|;Gene|Gm31772|
NC_000067.7-155363982	1.75160446670182	3.50320893340363	0	0	-Inf	0.0166088440258959	1	down	4	3	4	0	0	0	1.31	0.98	1.29	0	0	0	Intergenic	Intergenic|Gene_rna-XR_387504.3-Gene_rna-NR_132128.1
NC_000067.7-155426476	2.5637980480478	4.46829463408297	0.65930146201264	0.147551026958622	-2.76071413289105	0.044322857346793	1	down	4	7	3	1	0	1	1.31	2.29	0.97	0.33	0	0.33	Intergenic	Intergenic|Gene_rna-NR_132128.1-gene-Acbd6
NC_000067.7-155619127	5.75856317686306	1.59922759584101	9.91789875788511	6.20168060110882	2.6326592261985	0.00152085536744155	0.258647734719563	up	0	4	1	12	9	9	0	1.31	0.32	3.93	3.03	3.01	Upstream,Intron	Upstream|1354|rna-NM_010712.2||Lhx4|mRNA;Intron|intron_1_ALTTENATIVE_PROMOMOTER-RETAINED|rna-XM_006529169.3||Lhx4|mRNA
NC_000067.7-155633571	6.73026682598705	10.5222436915073	2.93828996046682	0.279245572200383	-1.84039368979272	0.0116967381272734	0.945185118897459	down	11	13	9	6	2	1	3.59	4.26	2.9	1.97	0.67	0.33	Intergenic	Intergenic|gene-Lhx4-gene-Qsox1
NC_000067.7-155669229	1.43626762636308	2.87253525272616	0	0	-Inf	0.0383283494581995	1	down	4	4	1	0	0	0	1.31	1.31	0.32	0	0	0	Intron	Intron|intron_4_RETAINED-RETAINED|rna-NM_023268.2||Qsox1|mRNA;Intron|intron_4_RETAINED-RETAINED|rna-NM_001024945.1||Qsox1|mRNA
NC_000067.7-155848492	4.15016295175889	7.31942122902963	0.980904674488151	0.134013966923747	-2.89954472881943	0.0499912265689917	1	down	2	7	14	2	0	1	0.65	2.29	4.51	0.66	0	0.33	Intron	Intron|intron_1_ALTTENATIVE_3SS-RETAINED|rna-NM_001039184.1||Cep350|mRNA;Intron|intron_1_ALTTENATIVE_3SS-RETAINED|rna-XM_006529903.5||Cep350|mRNA;Intron|intron_1_ALTTENATIVE_3SS-RETAINED|rna-XM_006529902.5||Cep350|mRNA;Intron|intron_1_ALTTENATIVE_3SS-RETAINED|rna-XM_006529907.5||Cep350|mRNA;Intron|intron_1_ALTTENATIVE_3SS-RETAINED|rna-XM_006529904.5||Cep350|mRNA;Intron|intron_1_ALTTENATIVE_3SS-RE…
NC_000067.7-156031190	32.2437986338625	10.5162635437422	53.9713337239829	5.13217774540266	2.35957113690662	3.12248217674102e-13	3.80107150727208e-09	up	9	12	12	59	56	48	2.94	3.93	3.87	19.35	18.88	16.03	Intron	Intron|intron_1_ALTTENATIVE_3SS-ALTTENATIVE_3SS|rna-NM_177838.3||Fam163a|mRNA;Intron|intron_1_ALTTENATIVE_3SS-ALTTENATIVE_3SS|rna-XM_017321284.3||Fam163a|mRNA;Intron|intron_1_ALTTENATIVE_3SS-ALTTENATIVE_3SS|rna-XM_017321283.3||Fam163a|mRNA;Intron|intron_1_ALTTENATIVE_3SS-SKIPPED|rna-XM_036165924.1||Fam163a|mRNA;Intron|intron_1_ALTTENATIVE_3SS-ALTTENATIVE_3SS|rna-XM_017321282.3||Fam163a|mRNA
NC_000067.7-156031881	5.08210230286093	2.23366917643983	7.93053542928202	3.55045210496312	1.82800274519722	0.0292288199903686	1	up	3	3	1	10	6	8	0.98	0.98	0.32	3.28	2.02	2.67	Intron	Intron|intron_1_ALTTENATIVE_3SS-ALTTENATIVE_3SS|rna-NM_177838.3||Fam163a|mRNA;Intron|intron_1_ALTTENATIVE_3SS-ALTTENATIVE_3SS|rna-XM_017321284.3||Fam163a|mRNA;Intron|intron_1_ALTTENATIVE_3SS-ALTTENATIVE_3SS|rna-XM_017321283.3||Fam163a|mRNA;Intron|intron_1_ALTTENATIVE_3SS-SKIPPED|rna-XM_036165924.1||Fam163a|mRNA;Intron|intron_1_ALTTENATIVE_3SS-ALTTENATIVE_3SS|rna-XM_017321282.3||Fam163a|mRNA
NC_000067.7-156031899	6.21590417049542	3.18488201918235	9.24692632180849	2.90338111933655	1.53773396324507	0.0372462014415553	1	up	3	3	4	12	7	9	0.98	0.98	1.29	3.93	2.36	3.01	Intron	Intron|intron_1_ALTTENATIVE_3SS-ALTTENATIVE_3SS|rna-NM_177838.3||Fam163a|mRNA;Intron|intron_1_ALTTENATIVE_3SS-ALTTENATIVE_3SS|rna-XM_017321284.3||Fam163a|mRNA;Intron|intron_1_ALTTENATIVE_3SS-ALTTENATIVE_3SS|rna-XM_017321283.3||Fam163a|mRNA;Intron|intron_1_ALTTENATIVE_3SS-SKIPPED|rna-XM_036165924.1||Fam163a|mRNA;Intron|intron_1_ALTTENATIVE_3SS-ALTTENATIVE_3SS|rna-XM_017321282.3||Fam163a|mRNA
NC_000067.7-156036226	2.16483385427417	0.318326914221286	4.01134079432705	12.6013246606555	3.65550349376397	0.0290225727692988	1	up	1	0	0	2	4	6	0.33	0	0	0.66	1.35	2	Intergenic	Intergenic|gene-Fam163a-Gene_rna-XR_373629.2
NC_000067.7-156088177	1.31860292402528	0	2.63720584805056	Inf	Inf	0.0483831423635502	1	up	0	0	0	4	0	4	0	0	0	1.31	0	1.34	Intron	Intron|intron_16_SKIPPED-ALTTENATIVE_3SS|rna-XM_006496728.3||Tdrd5|mRNA;Intron|intron_16_SKIPPED-ALTTENATIVE_3SS|rna-XM_006496733.3||Tdrd5|mRNA;Intron|intron_15_SKIPPED-ALTTENATIVE_3SS|rna-XM_006496734.1||Tdrd5|mRNA;Intron|intron_16_SKIPPED-ALTTENATIVE_3SS|rna-XM_006496732.3||Tdrd5|mRNA;Intron|intron_16_SKIPPED-ALTTENATIVE_3SS|rna-NM_001134741.1||Tdrd5|mRNA;Intron|intron_16_SKIPPED-ALTTENATIVE_3S…
NC_000067.7-156235372	39.9356624597027	17.8454328204582	62.0258920989472	3.47572920886737	1.7973156873761	0.00132557982206693	0.235074062039941	up	16	20	20	41	57	88	5.22	6.55	6.44	13.44	19.22	29.38	Intron	Intron|intron_1_ALTTENATIVE_3SS-RETAINED|rna-XM_036154380.1||Axdnd1|mRNA;Intron|intron_3_SKIPPED-RETAINED|rna-XM_030243584.2||Axdnd1|mRNA;Intron|intron_4_SKIPPED-RETAINED|rna-NM_001346967.1||Axdnd1|mRNA;Intron|intron_4_SKIPPED-RETAINED|rna-XM_030243577.2||Axdnd1|mRNA
NC_000067.7-156316443	5.95773663040599	9.23219433307538	2.6832789277366	0.290643679165575	-1.78267656128965	0.0196964852357403	1	down	13	6	10	1	1	6	4.24	1.96	3.22	0.33	0.34	2	Gene,Intron	Gene|Gm39682|;Intron|intron_1_RETAINED-RETAINED|rna-XR_865658.1||exon-XR_865658.1-1|;Intron|intron_1_RETAINED-RETAINED|rna-XR_865657.1||exon-XR_865657.1-1|
NC_000067.7-156471084	23.07715012744	31.5212873758981	14.6330128789819	0.464226371990462	-1.10709961257733	0.00671416397713239	0.681109235753034	down	41	23	35	11	22	11	13.38	7.53	11.27	3.61	7.42	3.67	Gene	Gene|Abl2|mRNA
NC_000067.7-156597948	2.22726477267665	4.1329263328778	0.321603212475511	0.0778148910899109	-3.68380992600471	0.0267415639915425	1	down	6	1	6	1	0	0	1.96	0.33	1.93	0.33	0	0	Intergenic	Intergenic|Gene_rna-XR_865660.1-Gene_gene-Gm15428
NC_000067.7-156874468	8.52033955004104	12.4299929289912	4.61068617109085	0.370932324533915	-1.43077209932262	0.0219827244527423	1	down	18	12	9	7	2	5	5.88	3.93	2.9	2.3	0.67	1.67	Intergenic	Intergenic|Gene_rna-XR_865664.2-Gene_rna-XR_373631.2
NC_000067.7-157054022	17.222980886171	25.5017207778787	8.94424099446332	0.350730880961646	-1.5115636330767	0.000386243364028552	0.0991232255547405	down	31	28	21	9	13	5	10.12	9.17	6.76	2.95	4.38	1.67	Intron	Intron|intron_4_RETAINED-RETAINED|rna-XM_006496751.3||Rasal2|mRNA;Intron|intron_2_RETAINED-RETAINED|rna-XM_006496753.5||Rasal2|mRNA;Intron|intron_4_RETAINED-RETAINED|rna-XM_006496752.3||Rasal2|mRNA;Intron|intron_4_RETAINED-RETAINED|rna-NM_177644.5||Rasal2|mRNA;Intron|intron_2_RETAINED-RETAINED|rna-XM_006496754.4||Rasal2|mRNA;Intron|intron_2_RETAINED-RETAINED|rna-XM_006496756.5||Rasal2|mRNA;Intron…
NC_000067.7-157382523	10.4736049271006	4.79008976278846	16.1571200914128	3.37303075548363	1.75404547299032	0.00536102242650254	0.591137258470832	up	5	8	2	23	9	17	1.63	2.62	0.64	7.54	3.03	5.68	Intron,Downstream	Intron|intron_17_SKIPPED-SKIPPED|rna-XM_006497049.2||Sec16b|mRNA;Intron|intron_18_SKIPPED-SKIPPED|rna-XM_036154459.1||Sec16b|mRNA;Intron|intron_15_SKIPPED-SKIPPED|rna-NM_001159986.1||Sec16b|mRNA;Intron|intron_17_SKIPPED-SKIPPED|rna-NM_033354.3||Sec16b|mRNA;Downstream|1933|rna-XM_036154460.1||Sec16b|mRNA;Intron|intron_16_SKIPPED-SKIPPED|rna-NR_027641.1||Sec16b|mRNA;Intron|intron_15_SKIPPED-SKIPPED…
NC_000067.7-157508471	2.72595665285399	4.77872883813254	0.673184467575443	0.140871032941579	-2.8275531115429	0.0318697055735221	1	down	7	4	4	0	1	1	2.28	1.31	1.29	0	0.34	0.33	Intergenic	Intergenic|Gene_gene-Gm34423-Gene_rna-XR_003948076.1
NC_000067.7-157715322	16.068681494118	8.92176012902581	23.2156028592102	2.60213259754443	1.37969447971355	0.00161022605653738	0.269780224524169	up	10	9	9	23	24	23	3.26	2.95	2.9	7.54	8.09	7.68	Intergenic	Intergenic|Gene_rna-XR_003948076.1-Gene_gene-Gm51855
NC_000067.7-158084518	5.48386993095218	8.28163808609903	2.68610177580532	0.324344259901193	-1.62440218801301	0.0407981753984054	1	down	8	8	10	0	7	1	2.61	2.62	3.22	0	2.36	0.33	Intron	Intron|intron_5_RETAINED-RETAINED|rna-XM_006496836.2||Brinp2|mRNA;Intron|intron_4_RETAINED-RETAINED|rna-NM_207583.2||Brinp2|mRNA;Intron|intron_3_RETAINED-RETAINED|rna-XM_011238810.2||Brinp2|mRNA;Intron|intron_4_RETAINED-RETAINED|rna-XM_006496837.2||Brinp2|mRNA
NC_000067.7-158293016	20.5957343283477	31.5307929630393	9.66067569365608	0.306388605734731	-1.70656544891581	1.21224669644253e-05	0.00708622085690709	down	32	29	38	7	9	13	10.44	9.5	12.24	2.3	3.03	4.34	Intron,Gene	Intron|intron_1_ALTTENATIVE_3SS-RETAINED|rna-XM_036155405.1||Astn1|mRNA;Intron|intron_1_ALTTENATIVE_3SS-RETAINED|rna-XM_036155426.1||Astn1|mRNA;Intron|intron_1_ALTTENATIVE_3SS-RETAINED|rna-XM_036155415.1||Astn1|mRNA;Intron|intron_1_ALTTENATIVE_3SS-RETAINED|rna-XM_011238740.3||Astn1|mRNA;Intron|intron_1_ALTTENATIVE_3SS-RETAINED|rna-NM_001205204.1||Astn1|mRNA;Gene|Gm37679|;Intron|intron_1_ALTTENATI…
NC_000067.7-160009763	16.2392881069767	23.5643132621145	8.9142629518389	0.378295045252636	-1.40241621418144	0.00135849872047932	0.23935190006303	down	28	19	27	11	12	4	9.14	6.22	8.7	3.61	4.05	1.34	Intergenic	Intergenic|gene-Tnn-gene-Mrps14
NC_000067.7-160258849	5.2703696939248	2.22200856634677	8.31873082150282	3.74378881679099	1.90449905629917	0.0346256698724572	1	up	2	0	5	7	5	13	0.65	0	1.61	2.3	1.69	4.34	Intron	Intron|intron_17_SKIPPED-SKIPPED|rna-NM_013862.5||Rabgap1l|mRNA;Intron|intron_17_SKIPPED-SKIPPED|rna-XM_006496875.1||Rabgap1l|mRNA;Intron|intron_18_SKIPPED-SKIPPED|rna-XM_036165642.1||Rabgap1l|mRNA;Intron|intron_18_SKIPPED-SKIPPED|rna-XM_006496876.2||Rabgap1l|mRNA;Intron|intron_17_SKIPPED-SKIPPED|rna-XM_006496878.4||Rabgap1l|mRNA;Intron|intron_17_SKIPPED-SKIPPED|rna-XM_006496877.3||Rabgap1l|mRNA
NC_000067.7-160344415	14.0042925304036	6.3732322528489	21.6353528079583	3.39472216759197	1.76329350559249	0.000256068054091406	0.0739282927939292	up	6	7	7	16	26	23	1.96	2.29	2.25	5.25	8.77	7.68	Intron	Intron|intron_13_SKIPPED-SKIPPED|rna-XM_006496875.1||Rabgap1l|mRNA;Intron|intron_13_SKIPPED-SKIPPED|rna-NM_013862.5||Rabgap1l|mRNA;Intron|intron_14_SKIPPED-SKIPPED|rna-XM_006496876.2||Rabgap1l|mRNA;Intron|intron_13_SKIPPED-SKIPPED|rna-XM_006496878.4||Rabgap1l|mRNA;Intron|intron_14_SKIPPED-SKIPPED|rna-XM_036165642.1||Rabgap1l|mRNA;Intron|intron_13_SKIPPED-SKIPPED|rna-XM_006496877.3||Rabgap1l|mRNA
NC_000067.7-160344429	13.5252178945481	5.41508298113797	21.6353528079583	3.9953871221031	1.99833529591429	6.25326061820968e-05	0.0257927067013222	up	6	5	6	16	26	23	1.96	1.64	1.93	5.25	8.77	7.68	Intron	Intron|intron_13_SKIPPED-SKIPPED|rna-XM_006496875.1||Rabgap1l|mRNA;Intron|intron_13_SKIPPED-SKIPPED|rna-NM_013862.5||Rabgap1l|mRNA;Intron|intron_14_SKIPPED-SKIPPED|rna-XM_006496876.2||Rabgap1l|mRNA;Intron|intron_13_SKIPPED-SKIPPED|rna-XM_006496878.4||Rabgap1l|mRNA;Intron|intron_14_SKIPPED-SKIPPED|rna-XM_036165642.1||Rabgap1l|mRNA;Intron|intron_13_SKIPPED-SKIPPED|rna-XM_006496877.3||Rabgap1l|mRNA
NC_000067.7-161114464	7.53417205360919	11.1491494722634	3.91919463495497	0.351524091116103	-1.50830452950782	0.0254484790975931	1	down	8	12	15	8	2	2	2.61	3.93	4.83	2.62	0.67	0.67	Intergenic	Intergenic|gene-Prdx6-Gene_gene-Gm19057
NC_000067.7-161363716	39.8019766315732	24.8489818436556	54.7549714194909	2.20350965540549	1.13980321827412	2.03310484869785e-05	0.0107977008062594	up	30	23	25	52	58	55	9.79	7.53	8.05	17.05	19.56	18.37	Intron,Gene	Intron|intron_1_RETAINED-RETAINED|rna-XR_865679.3||exon-XR_865679.3-1|;Gene|Gm31815|
NC_000067.7-161461371	5.1227812470139	8.59589741496184	1.64966507906596	0.191913071949252	-2.3814751124105	0.0379627328676858	1	down	3	9	15	2	3	0	0.98	2.95	4.83	0.66	1.01	0	Intergenic	Intergenic|Gene_gene-Gm5704-Gene_gene-Gm15429
NC_000067.7-161804663	15.5616989339896	25.1846498302979	5.9387480376813	0.235808243422023	-2.08431394172577	8.5010290427216e-06	0.00534297760552892	down	31	28	20	8	5	5	10.12	9.17	6.44	2.62	1.69	1.67	Intron	Intron|intron_1_ALTTENATIVE_3SS-RETAINED|rna-XM_006497015.2||4930558K02Rik|mRNA;Intron|intron_1_ALTTENATIVE_3SS-RETAINED|rna-NM_001204904.1||4930558K02Rik|mRNA
NC_000067.7-161864245	42.6037372512689	26.1324516834481	59.0750228190896	2.26060009733059	1.17670580030464	0.000250328680266634	0.0725777448472456	up	20	31	31	58	46	74	6.53	10.15	9.99	19.02	15.51	24.71	Intron	Intron|intron_16_SKIPPED-SKIPPED|rna-XM_036165614.1||Dnm3|mRNA;Intron|intron_17_SKIPPED-SKIPPED|rna-XM_030254626.2||Dnm3|mRNA;Intron|intron_17_SKIPPED-SKIPPED|rna-NM_001038619.2||Dnm3|mRNA;Intron|intron_15_SKIPPED-SKIPPED|rna-XR_004942591.1||Dnm3|mRNA;Intron|intron_17_SKIPPED-SKIPPED|rna-XM_006496602.4||Dnm3|mRNA;Intron|intron_16_SKIPPED-SKIPPED|rna-NM_172646.3||Dnm3|mRNA;Intron|intron_18_SKIPPED…
NC_000067.7-161864305	10.4791473443093	6.38142464845775	14.5768700401608	2.28426579379633	1.19173053033369	0.0292432355714233	1	up	7	9	4	16	11	17	2.28	2.95	1.29	5.25	3.71	5.68	Intron	Intron|intron_16_SKIPPED-SKIPPED|rna-XM_036165614.1||Dnm3|mRNA;Intron|intron_17_SKIPPED-SKIPPED|rna-XM_030254626.2||Dnm3|mRNA;Intron|intron_17_SKIPPED-SKIPPED|rna-NM_001038619.2||Dnm3|mRNA;Intron|intron_15_SKIPPED-SKIPPED|rna-XR_004942591.1||Dnm3|mRNA;Intron|intron_17_SKIPPED-SKIPPED|rna-XM_006496602.4||Dnm3|mRNA;Intron|intron_16_SKIPPED-SKIPPED|rna-NM_172646.3||Dnm3|mRNA;Intron|intron_18_SKIPPED…
NC_000067.7-162370262	15.7772457136454	21.9676548244463	9.58683660284443	0.43640692096891	-1.1962541133717	0.00660385192654631	0.673674104190938	down	19	19	31	12	6	11	6.2	6.22	9.99	3.93	2.02	3.67	Intron	Intron|intron_3_RETAINED-RETAINED|rna-XM_006496984.3||Eef1aknmt|mRNA;Intron|intron_3_RETAINED-RETAINED|rna-NM_144877.1||Eef1aknmt|mRNA
NC_000067.7-162468236	18.8752874347193	25.8125118922573	11.9380629771813	0.462491330832559	-1.11250177159807	0.00518510193786006	0.579637508390798	down	26	28	27	11	19	6	8.49	9.17	8.7	3.61	6.41	2	Intron	Intron|intron_1_RETAINED-RETAINED|rna-NM_010865.3||Myoc|mRNA
NC_000067.7-162864781	1.59354713351305	3.1870942670261	0	0	-Inf	0.0252085985327671	1	down	2	4	4	0	0	0	0.65	1.31	1.29	0	0	0	Intron	Intron|intron_20_RETAINED-RETAINED|rna-NM_030071.1||Mroh9|mRNA
NC_000067.7-164252692	2.07788294133892	3.81806763314072	0.337698249537129	0.0884474247145122	-3.49903605257624	0.0382964568876718	1	down	5	2	5	0	0	1	1.63	0.65	1.61	0	0	0.33	Intron	Intron|intron_12_SKIPPED-ALTTENATIVE_5SS|rna-XM_036162511.1||Nme7|mRNA;Intron|intron_11_SKIPPED-ALTTENATIVE_5SS|rna-XM_036162510.1||Nme7|mRNA;Intron|intron_11_SKIPPED-ALTTENATIVE_5SS|rna-XM_030251921.2||Nme7|mRNA;Intron|intron_12_SKIPPED-ALTTENATIVE_5SS|rna-XM_006496692.4||Nme7|mRNA;Intron|intron_13_SKIPPED-ALTTENATIVE_5SS|rna-NM_138314.4||Nme7|mRNA;Intron|intron_11_SKIPPED-ALTTENATIVE_5SS|rna-XM…
NC_000067.7-164286957	2.87802887263713	5.09896831476044	0.657089430513824	0.128867133496729	-2.9560437317878	0.0229533163644433	1	down	4	6	6	1	1	0	1.31	1.96	1.93	0.33	0.34	0	Exon,Gene,Upstream	Exon|exon_1_4_RETAINED|rna-NR_168343.1||exon-NR_168343.1-1|;Gene|Gm32391|;Exon|exon_1_4_RETAINED|rna-NR_168342.1||exon-NR_168342.1-1|;Upstream|1033|rna-NM_009721.6||Atp1b1|mRNA
NC_000067.7-164286967	2.87802887263713	5.09896831476044	0.657089430513824	0.128867133496729	-2.9560437317878	0.0229533163644433	1	down	4	6	6	1	1	0	1.31	1.96	1.93	0.33	0.34	0	Exon,Gene,Upstream	Exon|exon_1_4_RETAINED|rna-NR_168343.1||exon-NR_168343.1-1|;Gene|Gm32391|;Exon|exon_1_4_RETAINED|rna-NR_168342.1||exon-NR_168342.1-1|;Upstream|1043|rna-NM_009721.6||Atp1b1|mRNA
NC_000067.7-164451401	3.51963911379998	6.05837355311182	0.980904674488151	0.161908912662594	-2.62674569046855	0.0187706278229813	1	down	5	8	6	2	0	1	1.63	2.62	1.93	0.66	0	0.33	Intergenic	Intergenic|Gene_rna-NR_151593.1-Gene_rna-XR_004936667.1
NC_000067.7-164451411	3.51963911379998	6.05837355311182	0.980904674488151	0.161908912662594	-2.62674569046855	0.0187706278229813	1	down	5	8	6	2	0	1	1.63	2.62	1.93	0.66	0	0.33	Intergenic	Intergenic|Gene_rna-NR_151593.1-Gene_rna-XR_004936667.1
NC_000067.7-164728743	10.6398598186416	14.6699991635252	6.60972047375793	0.45056038518339	-1.15020762244118	0.0354722098146189	1	down	15	19	12	8	7	5	4.9	6.22	3.87	2.62	2.36	1.67	Upstream,Intergenic	Upstream|1197|rna-XR_004936668.1||exon-XR_004936668.1-1|;Upstream|1194|rna-XR_003948116.2||exon-XR_003948116.2-1|;Upstream|1194|rna-XR_004936669.1||exon-XR_004936669.1-1|;Upstream|1194|rna-XR_865700.3||exon-XR_865700.3-1|;Intergenic|Gene_rna-XR_001779526.3-gene-Xcl1;Upstream|1194|rna-XR_001779526.3||exon-XR_001779526.3-1|
NC_000067.7-164932418	2.08260723063604	3.82972824323378	0.335486218038314	0.0876005284790215	-3.51291661638933	0.0381813274874802	1	down	6	5	1	0	1	0	1.96	1.64	0.32	0	0.34	0	Intergenic	Intergenic|Gene_rna-NR_040480.1-gene-Tbx19
NC_000067.7-164985806	11.1673208331969	6.38142464845775	15.9532170179361	2.49994599901633	1.32189693177025	0.0129730147423264	0.99549603357285	up	7	9	4	14	14	20	2.28	2.95	1.29	4.59	4.72	6.68	Intron	Intron|intron_1_ALTTENATIVE_PROMOMOTER-RETAINED|rna-NM_032005.4||Tbx19|mRNA
NC_000067.7-165049785	6.92490183746061	10.1922561671929	3.6575475077283	0.358855531859698	-1.47852493445334	0.0337371413478409	1	down	9	10	13	3	4	4	2.94	3.27	4.19	0.98	1.35	1.34	Intron	Intron|intron_4_RETAINED-RETAINED|rna-NM_001357411.1||Tiprl|mRNA;Intron|intron_5_RETAINED-RETAINED|rna-XM_011238792.3||Tiprl|mRNA;Intron|intron_4_RETAINED-RETAINED|rna-NM_145513.4||Tiprl|mRNA;Intron|intron_4_RETAINED-RETAINED|rna-NM_001357410.1||Tiprl|mRNA
NC_000067.7-165464326	16.012312546504	21.3574907452369	10.667134347771	0.499456348829273	-1.0015694991107	0.0201288252243454	1	down	16	27	24	7	12	13	5.22	8.84	7.73	2.3	4.05	4.34	Intergenic	Intergenic|gene-Mpzl1-gene-n-TPagg2
NC_000067.7-165659477	11.7029743096648	17.2077654859205	6.19818313340915	0.360196862194604	-1.47314248142774	0.0456239266483411	1	down	27	15	12	13	4	2	8.81	4.91	3.87	4.26	1.35	0.67	Intron,Downstream	Intron|intron_5_ALTTENATIVE_3SS-RETAINED|rna-XM_017313285.2||Cd247|mRNA;Intron|intron_1_ALTTENATIVE_3SS-RETAINED|rna-NM_001113391.2||Cd247|mRNA;Intron|intron_1_ALTTENATIVE_3SS-RETAINED|rna-NM_001113392.2||Cd247|mRNA;Downstream|670|rna-XR_003948762.2||exon-XR_003948762.2-1|;Downstream|670|rna-XR_003948766.2||exon-XR_003948766.2-1|;Intron|intron_1_ALTTENATIVE_3SS-RETAINED|rna-NR_103716.1||Cd247|mRN…
NC_000067.7-165904104	8.50008792887932	4.13956307640907	12.8606127813496	3.10675608608088	1.63540897875783	0.00853685063311226	0.785011823162104	up	3	4	6	18	9	12	0.98	1.31	1.93	5.9	3.03	4.01	Intergenic	Intergenic|Gene_rna-XR_865707.3-gene-Dusp27
NC_000067.7-165982307	8.53685895127321	12.7546569013067	4.31906100123976	0.338626200191813	-1.56223449311136	0.0121675562719406	0.964036992069769	down	13	16	11	4	3	6	4.24	5.24	3.54	1.31	1.01	2	Intron,Downstream	Intron|intron_3_RETAINED-SKIPPED|rna-NM_021610.2||Gpa33|mRNA;Intron|intron_2_RETAINED-SKIPPED|rna-NM_001360925.1||Gpa33|mRNA;Downstream|602|rna-NM_001360926.1||Gpa33|mRNA
NC_000067.7-166209626	30.4972693837309	14.6349601083541	46.3595786591077	3.16772839255258	1.6634486411259	1.42746339984537e-07	0.000204117558544257	up	23	6	17	51	44	45	7.51	1.96	5.48	16.72	14.84	15.03	Intron	Intron|intron_1_ALTTENATIVE_3SS-RETAINED|rna-XM_030254784.2||Tada1|mRNA;Intron|intron_1_ALTTENATIVE_3SS-RETAINED|rna-NM_030245.3||Tada1|mRNA
NC_000067.7-166226820	1.67018417912521	0	3.34036835825042	Inf	Inf	0.0194369282630814	1	up	0	0	0	2	2	6	0	0	0	0.66	0.67	2	Exon	Exon|exon_4_4_ALTTENATIVE_5SS|rna-XM_036153687.1||Pogk|mRNA;Exon|exon_4_4_ALTTENATIVE_5SS|rna-XM_017312357.3||Pogk|mRNA;Exon|exon_5_5_ALTTENATIVE_5SS|rna-XM_036153686.1||Pogk|mRNA;Exon|exon_6_6_ALTTENATIVE_5SS|rna-NM_175170.4||Pogk|mRNA;Exon|exon_3_3_ALTTENATIVE_5SS|rna-XM_011238869.4||Pogk|mRNA;Exon|exon_5_5_ALTTENATIVE_5SS|rna-NM_001142948.1||Pogk|mRNA
NC_000067.7-166693933	4.50455582557685	7.32504446646569	1.68406718468801	0.229905387250239	-2.12088782253226	0.0204973786864985	1	down	12	5	6	0	2	3	3.92	1.64	1.93	0	0.67	1	SpliceSiteDonor,Gene	SpliceSiteDonor|intron_2_RETAINED-RETAINED|rna-XR_373681.2||exon-XR_373681.2-1|;Gene|Gm33404|
NC_000067.7-166859816	16.7866112874144	11.147893505623	22.4253290692058	2.01162031713835	1.00835802966014	0.0365795112684744	1	up	7	12	16	30	25	13	2.28	3.93	5.15	9.84	8.43	4.34	Intron	Intron|intron_1_ALTTENATIVE_3SS-ALTTENATIVE_5SS|rna-XM_006496789.3||Fam78b|mRNA;Intron|intron_1_ALTTENATIVE_3SS-ALTTENATIVE_5SS|rna-NM_001160261.1||Fam78b|mRNA;Intron|intron_1_ALTTENATIVE_3SS-ALTTENATIVE_5SS|rna-NM_001160262.1||Fam78b|mRNA;Intron|intron_1_ALTTENATIVE_3SS-ALTTENATIVE_5SS|rna-NM_175461.4||Fam78b|mRNA
NC_000067.7-166865517	13.0128712642031	20.084782459226	5.94096006918012	0.295794095915194	-1.75733483852502	0.000478783058221005	0.116433549584811	down	18	25	20	8	4	6	5.88	8.19	6.44	2.62	1.35	2	Intron	Intron|intron_1_ALTTENATIVE_3SS-ALTTENATIVE_5SS|rna-XM_006496789.3||Fam78b|mRNA;Intron|intron_1_ALTTENATIVE_3SS-ALTTENATIVE_5SS|rna-NM_001160261.1||Fam78b|mRNA;Intron|intron_1_ALTTENATIVE_3SS-ALTTENATIVE_5SS|rna-NM_001160262.1||Fam78b|mRNA;Intron|intron_1_ALTTENATIVE_3SS-ALTTENATIVE_5SS|rna-NM_175461.4||Fam78b|mRNA
NC_000067.7-167035243	11.6023610395137	7.32534415190283	15.8793779271245	2.16773131716954	1.11618595069149	0.0482385707400358	1	up	15	4	4	19	11	18	4.9	1.31	1.29	6.23	3.71	6.01	Intergenic	Intergenic|Gene_gene-Gm17868-gene-Uck2
NC_000067.7-167320521	1.4334273951991	2.8668547903982	0	0	-Inf	0.0384271160335763	1	down	5	2	2	0	0	0	1.63	0.65	0.64	0	0	0	Intergenic	Intergenic|gene-Lrrc52-gene-Rxrg
NC_000067.7-167320533	1.4334273951991	2.8668547903982	0	0	-Inf	0.0384271160335763	1	down	5	2	2	0	0	0	1.63	0.65	0.64	0	0	0	Intergenic	Intergenic|gene-Lrrc52-gene-Rxrg
NC_000067.7-167320695	9.48398773182087	13.6907409194719	5.27723454416984	0.38546011316774	-1.37534651493462	0.018931324404415	1	down	12	12	19	7	6	3	3.92	3.93	6.12	2.3	2.02	1	Intergenic	Intergenic|gene-Lrrc52-gene-Rxrg
NC_000067.7-167379184	4.15113269402766	7.96456713851819	0.337698249537129	0.0424000756932483	-4.55978934946322	0.000282837615945398	0.0794147938675995	down	8	8	9	0	0	1	2.61	2.62	2.9	0	0	0.33	Intergenic	Intergenic|gene-Lrrc52-gene-Rxrg
NC_000067.7-167379282	3.35174627023473	6.06028611551844	0.643206424951022	0.106134663065491	-3.23603218448225	0.0385778389502276	1	down	1	10	8	2	0	0	0.33	3.27	2.58	0.66	0	0	Intergenic	Intergenic|gene-Lrrc52-gene-Rxrg
NC_000067.7-167460636	3.26996774687321	0.954980742663859	5.58495475108255	5.84823808645991	2.54800204575737	0.0252150334031972	1	up	3	0	0	9	5	3	0.98	0	0	2.95	1.69	1	Intron	Intron|intron_7_RETAINED-RETAINED|rna-NM_009107.3||Rxrg|mRNA;Intron|intron_7_RETAINED-RETAINED|rna-XM_030252326.2||Rxrg|mRNA;Intron|intron_6_RETAINED-RETAINED|rna-NM_001159731.1||Rxrg|mRNA
NC_000067.7-168030924	6.54482577808106	2.87349153392947	10.2161600222326	3.55531237924413	1.82997632445436	0.0119489115381376	0.955670338409281	up	2	5	2	15	5	11	0.65	1.64	0.64	4.92	1.69	3.67	Exon	Exon|exon_4_8_RETAINED|rna-NM_008783.3||Pbx1|mRNA;Exon|exon_4_9_RETAINED|rna-XM_006496700.4||Pbx1|mRNA;Exon|exon_4_10_RETAINED|rna-XM_006496699.4||Pbx1|mRNA;Exon|exon_4_7_RETAINED|rna-NM_001291509.1||Pbx1|mRNA;Exon|exon_4_8_RETAINED|rna-NM_001291508.1||Pbx1|mRNA;Exon|exon_4_9_RETAINED|rna-NM_183355.3||Pbx1|mRNA
NC_000067.7-168071488	4.16651592526365	6.68336677146133	1.64966507906596	0.246831445209651	-2.01840189586924	0.0357495290902632	1	down	6	5	10	2	3	0	1.96	1.64	3.22	0.66	1.01	0	Intron	Intron|intron_2_RETAINED-RETAINED|rna-NM_008783.3||Pbx1|mRNA;Intron|intron_2_RETAINED-RETAINED|rna-XM_006496699.4||Pbx1|mRNA;Intron|intron_2_RETAINED-RETAINED|rna-XM_006496700.4||Pbx1|mRNA;Intron|intron_2_RETAINED-RETAINED|rna-NM_001291509.1||Pbx1|mRNA;Intron|intron_2_RETAINED-RETAINED|rna-NM_183355.3||Pbx1|mRNA;Intron|intron_2_RETAINED-RETAINED|rna-NM_001291508.1||Pbx1|mRNA
NC_000067.7-168218053	1.43438367640241	2.86876735280482	0	0	-Inf	0.0383937999074027	1	down	1	4	4	0	0	0	0.33	1.31	1.29	0	0	0	Intron,Exon,Gene	Intron|intron_2_RETAINED-RETAINED|rna-NM_008783.3||Pbx1|mRNA;Intron|intron_2_RETAINED-RETAINED|rna-XM_006496699.4||Pbx1|mRNA;Intron|intron_2_RETAINED-RETAINED|rna-XM_006496700.4||Pbx1|mRNA;Exon|exon_2_2_RETAINED|rna-XR_003948152.2||exon-XR_003948152.2-1|;Intron|intron_2_RETAINED-RETAINED|rna-NM_001291509.1||Pbx1|mRNA;Intron|intron_2_RETAINED-RETAINED|rna-NM_183355.3||Pbx1|mRNA;Intron|intron_2_RET…
NC_000067.7-169485090	1.90966179989058	3.81932359978116	0	0	-Inf	0.0109232951383556	0.910826158236231	down	6	2	4	0	0	0	1.96	0.65	1.29	0	0	0	Intron	Intron|intron_1_RETAINED-RETAINED|rna-NM_001313705.1||Rgs5|mRNA;Intron|intron_1_RETAINED-RETAINED|rna-NM_009063.4||Rgs5|mRNA
NC_000067.7-169742145	4.32756333233496	7.00546158560396	1.64966507906596	0.235482710012425	-2.08630695901981	0.0271974722213992	1	down	10	5	7	2	3	0	3.26	1.64	2.25	0.66	1.01	0	Intergenic	Intergenic|gene-Gm22114-gene-Ccdc190
NC_000067.7-169936801	10.4643012063423	14.3422238870546	6.58637852562995	0.459229933760472	-1.1227114113226	0.0425747729490825	1	down	12	17	16	10	3	7	3.92	5.57	5.15	3.28	1.01	2.34	Intron	Intron|intron_1_ALTTENATIVE_PROMOMOTER-SKIPPED|rna-XM_006496696.5||Ddr2|mRNA;Intron|intron_1_ALTTENATIVE_5SS-SKIPPED|rna-XM_006496698.4||Ddr2|mRNA;Intron|intron_1_ALTTENATIVE_5SS-SKIPPED|rna-XM_006496697.5||Ddr2|mRNA
NC_000067.7-169963569	2.23279539228605	4.14398757209658	0.321603212475511	0.077607185562287	-3.68766595366196	0.0266438281507823	1	down	1	6	6	1	0	0	0.33	1.96	1.93	0.33	0	0	Intergenic	Intergenic|gene-Ddr2-gene-Uap1
NC_000067.7-170031897	6.91845193634633	10.8364457954782	3.00045807721448	0.27688581051792	-1.85263697263777	0.0090353466289856	0.811336067102018	down	17	10	7	2	3	4	5.55	3.27	2.25	0.66	1.01	1.34	Intron	Intron|intron_7_SKIPPED-ALTTENATIVE_5SS|rna-XR_004940646.1||Uhmk1|mRNA;Intron|intron_6_ALTTENATIVE_5SS-ALTTENATIVE_5SS|rna-XM_006496682.4||Uhmk1|mRNA;Intron|intron_7_SKIPPED-ALTTENATIVE_5SS|rna-NM_010633.4||Uhmk1|mRNA;Intron|intron_7_SKIPPED-ALTTENATIVE_5SS|rna-NM_001360809.1||Uhmk1|mRNA;Intron|intron_6_SKIPPED-ALTTENATIVE_5SS|rna-XR_004940648.1||Uhmk1|mRNA
NC_000067.7-170187983	11.0532183154747	4.76802450924279	17.3384121217067	3.63639324590222	1.86250822352422	0.0171451345141602	1	up	4	2	9	12	13	27	1.31	0.65	2.9	3.93	4.38	9.02	Intron	Intron|intron_4_RETAINED-RETAINED|rna-NM_001109985.2||Nos1ap|mRNA;Intron|intron_4_RETAINED-RETAINED|rna-NR_154593.1||Nos1ap|mRNA
NC_000067.7-170191774	4.0178530697206	6.70764427285076	1.32806186659045	0.197992292460379	-2.33648382541895	0.0484911922958845	1	down	6	12	3	1	3	0	1.96	3.93	0.97	0.33	1.01	0	Intron	Intron|intron_4_RETAINED-RETAINED|rna-NM_001109985.2||Nos1ap|mRNA;Intron|intron_4_RETAINED-RETAINED|rna-NR_154593.1||Nos1ap|mRNA
NC_000067.7-170306079	21.2893158542674	30.2895982928234	12.2890334157114	0.405717939766241	-1.3014509988022	0.0005305360641061	0.124735885240793	down	37	35	23	11	13	13	12.08	11.46	7.41	3.61	4.38	4.34	Intron	Intron|intron_2_RETAINED-RETAINED|rna-NR_154593.1||Nos1ap|mRNA;Intron|intron_2_RETAINED-RETAINED|rna-NM_001109985.2||Nos1ap|mRNA
NC_000067.7-170334148	12.7048397524849	19.1076792381246	6.30200026684522	0.329815054372022	-1.60027084295196	0.00145512234108447	0.250974965662146	down	25	15	20	6	8	5	8.16	4.91	6.44	1.97	2.7	1.67	Intron	Intron|intron_2_RETAINED-RETAINED|rna-NR_154593.1||Nos1ap|mRNA;Intron|intron_2_RETAINED-RETAINED|rna-NM_001109985.2||Nos1ap|mRNA
NC_000067.7-170450144	6.08908084082227	9.88529017762756	2.29287150401698	0.231947819721693	-2.10812780977521	0.00710308347424662	0.704146872459431	down	6	14	11	4	3	0	1.96	4.58	3.54	1.31	1.01	0	Intergenic	Intergenic|gene-Nos1ap-Gene_gene-Gm7299
NC_000067.7-170450156	6.08908084082227	9.88529017762756	2.29287150401698	0.231947819721693	-2.10812780977521	0.00710308347424662	0.704146872459431	down	6	14	11	4	3	0	1.96	4.58	3.54	1.31	1.01	0	Intergenic	Intergenic|gene-Nos1ap-Gene_gene-Gm7299
NC_000067.7-170749281	9.832340287923	5.40659090009198	14.258089675754	2.63716821546669	1.39898959846052	0.0144667770933686	1	up	2	4	11	14	17	12	0.65	1.31	3.54	4.59	5.73	4.01	Exon	Exon|exon_3_5_RETAINED|rna-NM_145141.2||Fcrla|mRNA;Exon|exon_3_5_RETAINED|rna-XM_006497072.4||Fcrla|mRNA;Exon|exon_3_5_RETAINED|rna-NM_001160215.1||Fcrla|mRNA;Exon|exon_3_5_RETAINED|rna-NR_027666.1||Fcrla|mRNA;Exon|exon_3_5_RETAINED|rna-XR_003947561.2||Fcrla|mRNA
NC_000067.7-170925151	4.75828727523154	2.23809367212734	7.27848087833574	3.2520894764058	1.70136695156764	0.0492462550081351	1	up	1	5	1	8	10	4	0.33	1.64	0.32	2.62	3.37	1.34	Intergenic	Intergenic|gene-n-TGgcc14-gene-n-TLcag9
NC_000067.7-170956285	1.31417886102765	0	2.6283577220553	Inf	Inf	0.0485740957251946	1	up	0	0	0	4	4	0	0	0	0	1.31	1.35	0	Downstream,Intergenic	Downstream|1760|rna-XM_011238880.3||Cfap126|mRNA;Downstream|1760|rna-XM_017312596.1||Cfap126|mRNA;Downstream|448|rna-XM_030241961.1||Sdhc|mRNA;Downstream|1766|rna-NM_001379426.2||Cfap126|mRNA;Downstream|1766|rna-NR_166655.1||Cfap126|mRNA;Intergenic|gene-Cfap126-gene-Sdhc;Downstream|1760|rna-XM_011238879.4||Cfap126|mRNA;Downstream|441|rna-NM_025321.3||Sdhc|mRNA;Downstream|1766|rna-NM_001081275.2||…
NC_000067.7-170957173	2.55546430514532	5.11092861029064	0	0	-Inf	0.0207575410885105	1	down	8	8	0	0	0	0	2.61	2.62	0	0	0	0	Exon,Utr3prime	Exon|exon_6_6_ALTTENATIVE_5SS|rna-NM_025321.3||Sdhc|mRNA;Utr3prime|exon_6_6_ALTTENATIVE_5SS|rna-NM_025321.3||Sdhc|mRNA;Utr3prime|exon_6_6_ALTTENATIVE_5SS|rna-XM_030241961.1||Sdhc|mRNA;Exon|exon_5_5_ALTTENATIVE_5SS|rna-XM_006496955.3||Sdhc|mRNA;Utr3prime|exon_5_5_ALTTENATIVE_5SS|rna-XM_006496955.3||Sdhc|mRNA;Exon|exon_6_6_ALTTENATIVE_5SS|rna-XM_030241961.1||Sdhc|mRNA
NC_000067.7-171022293	2.23357829213783	4.13167036623735	0.335486218038314	0.0811986892225954	-3.62239975137074	0.0267885302760743	1	down	5	1	7	0	1	0	1.63	0.33	2.25	0	0.34	0	Intron	Intron|intron_1_RETAINED-RETAINED|rna-NM_025557.1||Pcp4l1|mRNA
NC_000067.7-171048144	4.3256251732533	7.3165523854197	1.3346979610869	0.182421705029634	-2.45465069939981	0.0110507474241997	0.916601738520452	down	8	4	11	1	0	3	2.61	1.31	3.54	0.33	0	1	Downstream,Exon,Upstream	Downstream|1730|rna-XR_003947950.1||Nr1i3|mRNA;Downstream|1730|rna-XM_036156151.1||Nr1i3|mRNA;Downstream|1730|rna-XM_006496629.2||Nr1i3|mRNA;Downstream|1730|rna-XR_003947935.1||Nr1i3|mRNA;Exon|exon_6_10_RETAINED|rna-NM_001037170.2||Tomm40l|mRNA;Downstream|1730|rna-XR_373595.3||Nr1i3|mRNA;Downstream|1730|rna-XR_003947948.1||Nr1i3|mRNA;Exon|exon_6_10_RETAINED|rna-XM_006496953.5||Tomm40l|mRNA;Downst…
NC_000067.7-171062736	15.5986221330729	21.0221224440317	10.1751218221142	0.484019720140243	-1.04686226728633	0.0188613271676351	1	down	18	21	27	17	9	5	5.88	6.88	8.7	5.57	3.03	1.67	Intron,Upstream	Intron|intron_12_RETAINED-ALTTENATIVE_5SS|rna-NM_153064.5||Ndufs2|mRNA;Intron|intron_13_RETAINED-ALTTENATIVE_5SS|rna-XM_030253424.2||Ndufs2|mRNA;Upstream|818|rna-NM_010185.4||Fcer1g|mRNA
NC_000067.7-171114496	8.19206240261199	13.7008458774874	2.6832789277366	0.195847683546725	-2.35219603045071	0.0004464349088932	0.110493953697455	down	9	16	18	1	1	6	2.94	5.24	5.8	0.33	0.34	2	Downstream,Exon	Downstream|1641|rna-NM_001360933.1||Ufc1|mRNA;Downstream|1641|rna-NM_001360931.1||Ufc1|mRNA;Exon|exon_2_13_RETAINED|rna-NM_013919.4||Usp21|mRNA;Downstream|1641|rna-NM_001360932.1||Ufc1|mRNA;Downstream|1641|rna-NM_025388.3||Ufc1|mRNA
NC_000067.7-171228176	2.06709114975912	4.13418229951824	0	0	-Inf	0.00832895278131623	0.773816421859732	down	7	1	5	0	0	0	2.28	0.33	1.61	0	0	0	SpliceSiteDonor	SpliceSiteDonor|intron_3_RETAINED-RETAINED|rna-NM_001005508.2||Arhgap30|mRNA
NC_000067.7-171458954	20.4265114218378	29.9636783538676	10.8893444898081	0.363418147839067	-1.46029763034093	0.00094805213567664	0.187696469538929	down	41	31	22	15	6	12	13.38	10.15	7.09	4.92	2.02	4.01	Downstream,Intergenic	Downstream|1017|rna-NM_144539.5||Slamf7|mRNA;Downstream|1019|rna-NM_001347184.1||Slamf7|mRNA;Downstream|1018|rna-XM_030243259.2||Slamf7|mRNA;Intergenic|gene-Ly9-gene-Slamf7;Downstream|1018|rna-XM_011238876.4||Slamf7|mRNA
NC_000067.7-171897572	12.3870212547774	17.5349986164087	7.23904389314615	0.412834015645264	-1.27636624771889	0.0117644309978638	0.946603893596247	down	13	23	19	11	6	5	4.24	7.53	6.12	3.61	2.02	1.67	Exon	Exon|exon_11_17_RETAINED|rna-XR_373613.3||Ncstn|mRNA;Exon|exon_11_17_RETAINED|rna-XM_017321872.3||Ncstn|mRNA;Exon|exon_11_17_RETAINED|rna-NM_021607.3||Ncstn|mRNA;Exon|exon_11_17_RETAINED|rna-XM_006496952.4||Ncstn|mRNA
NC_000067.7-172106156	2.72658474434668	4.78219705261674	0.670972436076627	0.140306312913116	-2.83334817214801	0.031859587644655	1	down	7	5	3	0	2	0	2.28	1.64	0.97	0	0.67	0	Exon,Intron,Gene	Exon|exon_19_23_RETAINED|rna-NM_178405.3||Atp1a2|mRNA;Intron|intron_1_RETAINED-RETAINED|rna-XR_003948776.2||exon-XR_003948776.2-1|;Gene|LOC115487369|
NC_000067.7-172317996	1.91692652674208	3.83385305348415	0	0	-Inf	0.0390309841068565	1	down	1	8	3	0	0	0	0.33	2.62	0.97	0	0	0	Exon	Exon|exon_4_20_ALTTENATIVE_3SS|rna-XR_004935296.1||Igsf9|mRNA;Exon|exon_5_21_ALTTENATIVE_3SS|rna-XR_004935293.1||Igsf9|mRNA;Exon|exon_5_21_ALTTENATIVE_3SS|rna-NM_001145800.1||Igsf9|mRNA;Exon|exon_5_21_ALTTENATIVE_3SS|rna-XR_004935292.1||Igsf9|mRNA;Exon|exon_5_21_ALTTENATIVE_3SS|rna-XM_036154499.1||Igsf9|mRNA;Exon|exon_2_18_ALTTENATIVE_3SS|rna-XM_036154506.1||Igsf9|mRNA;Exon|exon_5_21_ALTTENATIVE_…
NC_000067.7-172368530	6.76168436997867	3.49722878563853	10.0261399543188	2.86688134201898	1.51948219379246	0.04672519256139	1	up	2	2	7	5	11	14	0.65	0.65	2.25	1.64	3.71	4.67	Downstream,Intron	Downstream|657|rna-NR_040558.1||exon-NR_040558.1-1|;Intron|intron_9_RETAINED-RETAINED|rna-XM_036153691.1||Cfap45|mRNA;Intron|intron_9_RETAINED-RETAINED|rna-NM_027972.1||Cfap45|mRNA
NC_000067.7-172605295	2.07094154672999	3.82027988098447	0.321603212475511	0.0841831547673504	-3.5703246140239	0.038466733424603	1	down	4	3	5	1	0	0	1.31	0.98	1.61	0.33	0	0	Intron	Intron|intron_1_RETAINED-RETAINED|gene-Gm38051||Gene_gene-Gm38051|pseudogene
NC_000067.7-172908013	3.03145787464377	5.7252174997504	0.337698249537129	0.05898435291792	-4.08352389566656	0.00411600088867902	0.501116472980078	down	6	3	9	0	0	1	1.96	0.98	2.9	0	0	0.33	Intergenic	Intergenic|Gene_rna-NR_166161.1-Gene_gene-Olfr1409-ps1
NC_000067.7-173112451	3.33015077355974	0.641078324130087	6.01922322298939	9.38921656906306	3.23100478524006	0.0131749949343725	1	up	0	2	0	3	5	10	0	0.65	0	0.98	1.69	3.34	Intergenic	Intergenic|gene-Mptx2-gene-Ackr1
NC_000067.7-173112457	3.33015077355974	0.641078324130087	6.01922322298939	9.38921656906306	3.23100478524006	0.0131749949343725	1	up	0	2	0	3	5	10	0	0.65	0	0.98	1.69	3.34	Intergenic	Intergenic|gene-Mptx2-gene-Ackr1
NC_000067.7-173171987	3.04224966622357	5.40910283337287	0.675396499074258	0.124862943057252	-3.00158271882204	0.0163733619064605	1	down	4	4	9	0	0	2	1.31	1.31	2.9	0	0	0.67	Exon	Exon|exon_5_9_RETAINED|rna-NM_053199.3||Cadm3|mRNA;Exon|exon_6_10_RETAINED|rna-XM_030243803.2||Cadm3|mRNA;Exon|exon_6_10_RETAINED|rna-XM_006497060.4||Cadm3|mRNA
NC_000067.7-173986899	46.9094914114482	30.5953083157483	63.223674507148	2.0664499881704	1.04715444830397	0.000348969483040707	0.0921118487183176	up	39	31	26	73	46	72	12.73	10.15	8.37	23.94	15.51	24.04	Gene	Gene|Olfr420|mRNA
NC_000067.7-176103975	6.58832306473835	10.8354895142749	2.34115661520184	0.21606376085894	-2.21047097740226	0.0218509888919139	1	down	19	9	6	1	3	3	6.2	2.95	1.93	0.33	1.01	1	Exon,Upstream,Utr5prime	Exon|exon_1_10_ALTTENATIVE_3SS|rna-XM_006496900.5||Pld5|mRNA;Upstream|1097|rna-NM_001357846.1||Pld5|mRNA;Upstream|1097|rna-NM_176916.4||Pld5|mRNA;Upstream|1097|rna-NM_001357844.1||Pld5|mRNA;Upstream|1110|rna-XM_030254909.1||Pld5|mRNA;Exon|exon_1_9_ALTTENATIVE_3SS|rna-XM_006496897.4||Pld5|mRNA;Utr5prime|exon_1_10_ALTTENATIVE_3SS|rna-XM_006496900.5||Pld5|mRNA;Utr5prime|exon_1_9_ALTTENATIVE_3SS|rna-…
NC_000067.7-176317099	2.15568031999395	0.318326914221286	3.99303372576662	12.5438143850785	3.64890421158099	0.02918619254661	1	up	1	0	0	3	5	4	0.33	0	0	0.98	1.69	1.34	Gene,Intron	Gene|Gm36536|;Intron|intron_2_RETAINED-RETAINED|rna-NR_151528.1||exon-NR_151528.1-1|
NC_000067.7-176495973	21.100147107884	28.678167940907	13.522126274861	0.471512904963948	-1.08463083793671	0.013951110844503	1	down	19	34	37	19	8	14	6.2	11.13	11.92	6.23	2.7	4.67	Intergenic	Intergenic|Gene_gene-Gm17966-gene-Gm26104
NC_000067.7-176713469	5.91981242569615	9.54675334737532	2.29287150401698	0.240172907017375	-2.05785467954829	0.0093236364981083	0.824993836370751	down	11	6	13	4	3	0	3.59	1.96	4.19	1.31	1.01	0	Intron	Intron|intron_13_RETAINED-RETAINED|rna-NR_151682.1||Sdccag8|mRNA;Intron|intron_11_RETAINED-SKIPPED|rna-XR_003947264.2||Sdccag8|mRNA;Intron|intron_9_RETAINED-SKIPPED|rna-XR_003947267.2||Sdccag8|mRNA;Intron|intron_12_RETAINED-SKIPPED|rna-XM_006497025.4||Sdccag8|mRNA;Intron|intron_13_RETAINED-RETAINED|rna-XR_003947271.1||Sdccag8|mRNA;Intron|intron_9_RETAINED-RETAINED|rna-XR_003947270.2||Sdccag8|mRNA…
NC_000067.7-176784035	4.27221681930121	1.59259085230974	6.95184278629269	4.36511535665949	2.12601978037969	0.0246192479051901	1	up	3	1	1	8	5	8	0.98	0.33	0.32	2.62	1.69	2.67	Intron,Downstream	Intron|intron_13_ALTTENATIVE_5SS-ALTTENATIVE_5SS|rna-XM_030243513.2||Sdccag8|mRNA;Intron|intron_16_ALTTENATIVE_5SS-ALTTENATIVE_5SS|rna-XR_004934887.1||Sdccag8|mRNA;Intron|intron_16_ALTTENATIVE_5SS-ALTTENATIVE_5SS|rna-XR_003947262.2||Sdccag8|mRNA;Intron|intron_17_ALTTENATIVE_5SS-ALTTENATIVE_5SS|rna-XM_006497025.4||Sdccag8|mRNA;Intron|intron_16_ALTTENATIVE_5SS-ALTTENATIVE_5SS|rna-XR_004934886.1||Sd…
NC_000067.7-176815981	1.66686613187699	0	3.33373226375398	Inf	Inf	0.0194901386746291	1	up	0	0	0	2	5	3	0	0	0	0.66	1.69	1	Intron	Intron|intron_13_ALTTENATIVE_5SS-ALTTENATIVE_5SS|rna-XM_030243513.2||Sdccag8|mRNA;Intron|intron_16_ALTTENATIVE_5SS-ALTTENATIVE_5SS|rna-XR_004934887.1||Sdccag8|mRNA;Intron|intron_16_ALTTENATIVE_5SS-ALTTENATIVE_5SS|rna-XR_003947262.2||Sdccag8|mRNA;Intron|intron_17_ALTTENATIVE_5SS-ALTTENATIVE_5SS|rna-XM_006497025.4||Sdccag8|mRNA;Intron|intron_16_ALTTENATIVE_5SS-ALTTENATIVE_5SS|rna-XR_004934886.1||Sd…
NC_000067.7-177245077	24.6690290206846	16.248417472461	33.0896405689081	2.03648389912377	1.0260804081316	0.00272326621414299	0.384359009957866	up	15	17	19	38	31	31	4.9	5.57	6.12	12.46	10.45	10.35	Intergenic	Intergenic|Gene_rna-XR_001779550.2-gene-Zbtb18
NC_000067.7-177395872	4.51157475159479	7.01747910602605	2.00567039716353	0.285810668882678	-1.80686832381105	0.0449693544267151	1	down	3	11	8	1	2	3	0.98	3.6	2.58	0.33	0.67	1	Gene,Intron	Gene|Gm30013|;Intron|intron_2_RETAINED-RETAINED|rna-XR_373740.3||exon-XR_373740.3-1|
NC_000067.7-177395890	4.51157475159479	7.01747910602605	2.00567039716353	0.285810668882678	-1.80686832381105	0.0449693544267151	1	down	3	11	8	1	2	3	0.98	3.6	2.58	0.33	0.67	1	Gene,Intron	Gene|Gm30013|;Intron|intron_2_RETAINED-RETAINED|rna-XR_373740.3||exon-XR_373740.3-1|
NC_000067.7-177421725	7.00288450898817	1.27522021929177	12.7305487986846	9.98301987852332	3.31947629900336	0.00413777972952695	0.502577539877581	up	0	2	2	4	17	17	0	0.65	0.64	1.31	5.73	5.68	Intergenic	Intergenic|Gene_rna-XR_373740.3-Gene_rna-NR_037994.1
NC_000067.7-177421731	7.00288450898817	1.27522021929177	12.7305487986846	9.98301987852332	3.31947629900336	0.00413777972952695	0.502577539877581	up	0	2	2	4	17	17	0	0.65	0.64	1.31	5.73	5.68	Intergenic	Intergenic|Gene_rna-XR_373740.3-Gene_rna-NR_037994.1
NC_000067.7-177520209	45.8548635128823	29.9013077180438	61.8084193077208	2.06708080765387	1.04759478862923	0.00109752023393025	0.207264422278896	up	30	17	47	53	68	65	9.79	5.57	15.14	17.38	22.93	21.7	Intergenic	Intergenic|Gene_rna-NR_037994.1-Gene_rna-XR_373742.2
NC_000067.7-178023474	17.9917361450255	11.1554293054656	24.8280429845854	2.22564657125485	1.1542245134433	0.00457577987655983	0.535461164340671	up	13	12	10	28	22	25	4.24	3.93	3.22	9.18	7.42	8.35	Intron	Intron|intron_1_ALTTENATIVE_PROMOMOTER-RETAINED|rna-NM_024282.3||Desi2|mRNA
NC_000067.7-178121358	1.43375569308219	2.86751138616437	0	0	-Inf	0.0499162093411532	1	down	0	4	5	0	0	0	0	1.31	1.61	0	0	0	Intron,Gene	Intron|intron_1_RETAINED-RETAINED|rna-XR_003953526.2||exon-XR_003953526.2-1|;Gene|Gm46174|;Intron|intron_1_RETAINED-RETAINED|rna-XR_003953527.2||exon-XR_003953527.2-1|;Intron|intron_1_RETAINED-RETAINED|rna-XR_004935449.1||exon-XR_004935449.1-1|
NC_000067.7-178146606	1.49107550432702	0	2.98215100865404	Inf	Inf	0.0306450908409613	1	up	0	0	0	3	4	2	0	0	0	0.98	1.35	0.67	Exon,Upstream,Utr5prime	Exon|exon_1_4_ALTTENATIVE_3SS|rna-NM_025511.2||Cox20|mRNA;Upstream|199|rna-XM_036152821.1||Cox20|mRNA;Upstream|112|rna-NM_025511.2||Cox20|mRNA;Upstream|1042|rna-XR_104601.4||exon-XR_104601.4-1|;Utr5prime|exon_1_4_ALTTENATIVE_3SS|rna-NM_025511.2||Cox20|mRNA;Exon|exon_1_3_ALTTENATIVE_3SS|rna-XM_017321962.3||Cox20|mRNA
NC_000067.7-178146629	1.49107550432702	0	2.98215100865404	Inf	Inf	0.0306450908409613	1	up	0	0	0	3	4	2	0	0	0	0.98	1.35	0.67	Upstream,Exon	Upstream|176|rna-XM_036152821.1||Cox20|mRNA;Upstream|1065|rna-XR_104601.4||exon-XR_104601.4-1|;Upstream|89|rna-NM_025511.2||Cox20|mRNA;Exon|exon_1_3_ALTTENATIVE_3SS|rna-XM_017321962.3||Cox20|mRNA
NC_000067.7-178583155	18.8121264270876	26.1355629876033	11.4886898665719	0.439580730364265	-1.18579994976773	0.00335538517645725	0.437840378302151	down	28	29	25	20	4	11	9.14	9.5	8.05	6.56	1.35	3.67	Intron,Exon	Intron|intron_4_SKIPPED-RETAINED|rna-NM_001161665.1||Kif26b|mRNA;Exon|exon_1_1_RETAINED|gene-Gm34176||Gene_gene-Gm34176|pseudogene
NC_000067.7-178627581	2.88269916915821	5.4299121202781	0.335486218038314	0.0617848338254747	-4.01660344306891	0.0119825009683382	0.956889230485402	down	4	10	3	0	1	0	1.31	3.27	0.97	0	0.34	0	Intron	Intron|intron_4_SKIPPED-RETAINED|rna-NM_001161665.1||Kif26b|mRNA;Intron|intron_1_ALTTENATIVE_PROMOMOTER-RETAINED|rna-XM_006496865.4||Kif26b|mRNA
NC_000067.7-178812594	6.41535921303616	3.18392573797904	9.64679268809327	3.0298422394162	1.59924267609517	0.0291164265999067	1	up	5	2	3	8	8	13	1.63	0.65	0.97	2.62	2.7	4.34	Intron	Intron|intron_6_ALTTENATIVE_5SS-SKIPPED|rna-XM_030242841.1||Smyd3|mRNA;Intron|intron_6_ALTTENATIVE_5SS-SKIPPED|rna-XM_006496982.5||Smyd3|mRNA;Intron|intron_6_ALTTENATIVE_5SS-SKIPPED|rna-XM_017312213.1||Smyd3|mRNA;Intron|intron_10_ALTTENATIVE_5SS-SKIPPED|rna-NM_027188.4||Smyd3|mRNA;Intron|intron_6_ALTTENATIVE_5SS-SKIPPED|rna-XM_017312211.3||Smyd3|mRNA
NC_000067.7-178877451	14.0773717022566	8.91165517101033	19.2430882335029	2.15931696909691	1.11057503408737	0.0172686004593463	1	up	13	5	10	19	17	22	4.24	1.64	3.22	6.23	5.73	7.35	Intron	Intron|intron_9_RETAINED-ALTTENATIVE_5SS|rna-XM_011238864.2||Smyd3|mRNA;Intron|intron_9_RETAINED-ALTTENATIVE_5SS|rna-NM_027188.4||Smyd3|mRNA;Intron|intron_5_RETAINED-ALTTENATIVE_5SS|rna-XM_006496982.5||Smyd3|mRNA;Intron|intron_5_RETAINED-ALTTENATIVE_5SS|rna-XM_017312211.3||Smyd3|mRNA;Intron|intron_5_RETAINED-ALTTENATIVE_5SS|rna-XM_030242841.1||Smyd3|mRNA;Intron|intron_5_RETAINED-ALTTENATIVE_5SS|r…
NC_000067.7-178943250	3.52789035965294	5.7371777952806	1.31860292402528	0.2298347673851	-2.12133104215968	0.0475081123256105	1	down	10	5	3	2	0	2	3.26	1.64	0.97	0.66	0	0.67	Intron	Intron|intron_1_ALTTENATIVE_PROMOMOTER-RETAINED|rna-XM_006496982.5||Smyd3|mRNA;Intron|intron_1_ALTTENATIVE_PROMOMOTER-RETAINED|rna-XM_030242841.1||Smyd3|mRNA;Intron|intron_5_SKIPPED-RETAINED|rna-XM_011238864.2||Smyd3|mRNA;Intron|intron_5_SKIPPED-RETAINED|rna-NM_027188.4||Smyd3|mRNA;Intron|intron_1_ALTTENATIVE_PROMOMOTER-RETAINED|rna-XM_017312213.1||Smyd3|mRNA;Intron|intron_1_ALTTENATIVE_PROMOMOTE…
NC_000067.7-178956773	5.62287882837778	9.24229929109085	2.00345836566471	0.216770557040492	-2.2057592795991	0.00689194540807887	0.693743179785735	down	10	10	9	1	3	2	3.26	3.27	2.9	0.33	1.01	0.67	Intron	Intron|intron_1_ALTTENATIVE_PROMOMOTER-RETAINED|rna-XM_006496982.5||Smyd3|mRNA;Intron|intron_1_ALTTENATIVE_PROMOMOTER-RETAINED|rna-XM_030242841.1||Smyd3|mRNA;Intron|intron_5_SKIPPED-RETAINED|rna-XM_011238864.2||Smyd3|mRNA;Intron|intron_5_SKIPPED-RETAINED|rna-NM_027188.4||Smyd3|mRNA;Intron|intron_1_ALTTENATIVE_PROMOMOTER-RETAINED|rna-XM_017312213.1||Smyd3|mRNA;Intron|intron_1_ALTTENATIVE_PROMOMOTE…
NC_000067.7-179225215	10.9972347093563	7.01712219569702	14.9773472230155	2.13440022922785	1.09383072657604	0.040976361942385	1	up	11	8	3	11	19	15	3.59	2.62	0.97	3.61	6.41	5.01	Intron	Intron|intron_5_SKIPPED-RETAINED|rna-XM_011238864.2||Smyd3|mRNA;Intron|intron_5_SKIPPED-RETAINED|rna-NM_027188.4||Smyd3|mRNA
NC_000067.7-179526721	1.97988980061646	0.320539162065044	3.63924043916787	11.353497075747	3.50506483617016	0.0431976774708041	1	up	0	1	0	4	5	2	0	0.33	0	1.31	1.69	0.67	Intron	Intron|intron_19_RETAINED-RETAINED|rna-NM_001370897.1||Kif28|mRNA
NC_000067.7-179690636	3.52253830338054	5.72868571423461	1.31639089252646	0.229789337064783	-2.12161624085752	0.047595890360608	1	down	6	4	8	2	1	1	1.96	1.31	2.58	0.66	0.34	0.33	Downstream,Intergenic	Downstream|1485|rna-XR_004935453.1||exon-XR_004935453.1-1|;Intergenic|gene-Ahctf1-Gene_rna-XR_004935453.1
NC_000067.7-179852303	16.7879437791766	22.9292723106414	10.6466152477118	0.464324166221825	-1.10679572550316	0.00868945730116344	0.794874875701543	down	19	22	31	8	14	10	6.2	7.2	9.99	2.62	4.72	3.34	Intron,Exon,Utr5prime	Intron|intron_2_SKIPPED-RETAINED|rna-XM_017320119.3||Cdc42bpa|mRNA;Intron|intron_2_SKIPPED-RETAINED|rna-NM_001033285.1||Cdc42bpa|mRNA;Exon|exon_3_39_SKIPPED|rna-XM_011238804.4||Cdc42bpa|mRNA;Intron|intron_3_SKIPPED-RETAINED|rna-XM_036164200.1||Cdc42bpa|mRNA;Utr5prime|exon_3_39_SKIPPED|rna-XM_030253509.2||Cdc42bpa|mRNA;Intron|intron_2_SKIPPED-RETAINED|rna-NM_001346805.1||Cdc42bpa|mRNA;Exon|exon_3_…
NC_000067.7-180061216	2.22846685471352	4.45693370942705	0	0	-Inf	0.0046730191367121	0.542244879297051	down	6	3	5	0	0	0	1.96	0.98	1.61	0	0	0	Exon	Exon|exon_7_11_RETAINED|rna-XR_373599.5||Psen2|mRNA;Exon|exon_7_11_RETAINED|rna-NM_001128605.1||Psen2|mRNA;Exon|exon_7_11_RETAINED|rna-NM_011183.3||Psen2|mRNA;Exon|exon_7_11_RETAINED|rna-XM_011238776.4||Psen2|mRNA;Exon|exon_7_11_RETAINED|rna-XM_006496712.4||Psen2|mRNA
NC_000067.7-180062536	2.70965778029775	5.09771234812	0.321603212475511	0.0630877520176508	-3.98649624508258	0.0087428255656333	0.795961912739096	down	3	6	7	1	0	0	0.98	1.96	2.25	0.33	0	0	Intron	Intron|intron_6_RETAINED-RETAINED|rna-NM_011183.3||Psen2|mRNA;Intron|intron_6_RETAINED-RETAINED|rna-XM_011238776.4||Psen2|mRNA;Intron|intron_6_RETAINED-RETAINED|rna-NM_001128605.1||Psen2|mRNA;Intron|intron_6_RETAINED-RETAINED|rna-XR_373599.5||Psen2|mRNA;Intron|intron_6_RETAINED-RETAINED|rna-XM_006496712.4||Psen2|mRNA
NC_000067.7-180112195	2.55570161055394	4.77370497157075	0.337698249537129	0.0707413322667095	-3.82130280030225	0.0126557005302233	0.98193759113926	down	3	4	8	0	0	1	0.98	1.31	2.58	0	0	0.33	Intergenic	Intergenic|Gene_rna-NR_168339.2-Gene_rna-XR_865777.3
NC_000067.7-180112201	2.55570161055394	4.77370497157075	0.337698249537129	0.0707413322667095	-3.82130280030225	0.0126557005302233	0.98193759113926	down	3	4	8	0	0	1	0.98	1.31	2.58	0	0	0.33	Intergenic	Intergenic|Gene_rna-NR_168339.2-Gene_rna-XR_865777.3
NC_000067.7-180160068	3.12154198039384	0.637610109645883	5.6054738511418	8.7913817022992	3.13608992514136	0.0115493171208456	0.940418546332008	up	0	1	1	8	3	6	0	0.33	0.32	2.62	1.01	2	SpliceSiteDonor,Upstream,Downstream	SpliceSiteDonor|intron_2_SKIPPED-SKIPPED|rna-XM_030254969.2||Itpkb|mRNA;Upstream|1954|rna-NR_003623.1||Gene_gene-Gm5069|transcript;SpliceSiteDonor|intron_2_SKIPPED-ALTTENATIVE_POLY_A|rna-XM_006496902.5||Itpkb|mRNA;SpliceSiteDonor|intron_2_SKIPPED-SKIPPED|rna-XM_030254970.2||Itpkb|mRNA;Downstream|1954|gene-Gm5069||Gene_gene-Gm5069|transcript;SpliceSiteDonor|intron_2_SKIPPED-SKIPPED|rna-NM_00108117…
NC_000067.7-180160087	3.12154198039384	0.637610109645883	5.6054738511418	8.7913817022992	3.13608992514136	0.0115493171208456	0.940418546332008	up	0	1	1	8	3	6	0	0.33	0.32	2.62	1.01	2	Downstream,SpliceSiteDonor,Upstream	Downstream|1973|gene-Gm5069||Gene_gene-Gm5069|transcript;SpliceSiteDonor|intron_2_SKIPPED-SKIPPED|rna-XM_030254969.2||Itpkb|mRNA;SpliceSiteDonor|intron_2_SKIPPED-ALTTENATIVE_POLY_A|rna-XM_006496902.5||Itpkb|mRNA;SpliceSiteDonor|intron_2_SKIPPED-SKIPPED|rna-XM_030254970.2||Itpkb|mRNA;SpliceSiteDonor|intron_2_SKIPPED-SKIPPED|rna-NM_001081175.1||Itpkb|mRNA;Upstream|1973|rna-NR_003623.1||Gene_gene-Gm…
NC_000067.7-180290171	1.43327755248053	2.86655510496106	0	0	-Inf	0.0384323421832665	1	down	2	3	4	0	0	0	0.65	0.98	1.29	0	0	0	Intron	Intron|intron_1_ALTTENATIVE_3SS-RETAINED|rna-NM_001081227.2||Stum|mRNA;Intron|intron_1_ALTTENATIVE_3SS-RETAINED|rna-XM_006496913.5||Stum|mRNA;Intron|intron_1_ALTTENATIVE_3SS-RETAINED|rna-XM_006496914.5||Stum|mRNA
NC_000067.7-180322929	2.72975305704881	4.78410961502336	0.675396499074258	0.141174963247777	-2.82444383914639	0.0318086449449978	1	down	3	7	5	0	0	2	0.98	2.29	1.61	0	0	0.67	Intergenic	Intergenic|gene-Stum-Gene_rna-XR_004935463.1
NC_000067.7-180499850	19.0068324109219	27.0549053042218	10.9587595176221	0.405056288107283	-1.30380569076517	0.00106241926031154	0.202707055334726	down	33	18	34	10	11	12	10.77	5.89	10.95	3.28	3.71	4.01	Intron	Intron|intron_10_RETAINED-RETAINED|rna-NR_120498.1||Lin9|mRNA;Intron|intron_11_RETAINED-RETAINED|rna-XM_006496988.3||Lin9|mRNA;Intron|intron_11_RETAINED-RETAINED|rna-XM_006496987.1||Lin9|mRNA;Intron|intron_10_RETAINED-RETAINED|rna-NM_001103182.2||Lin9|mRNA
NC_000067.7-180595667	3.52349447641137	5.72838602879747	1.31860292402528	0.230187511350747	-2.11911853162179	0.0475801857021331	1	down	3	5	10	2	0	2	0.98	1.64	3.22	0.66	0	0.67	Intron,Gene	Intron|intron_1_RETAINED-RETAINED|rna-XR_865779.2||exon-XR_865779.2-1|;Gene|Gm38293|
NC_000067.7-180599064	12.0744700984714	19.7632870159577	4.38565318098505	0.22190909727941	-2.17195928210295	4.69984844767608e-05	0.0206660645862295	down	20	23	19	0	2	11	6.53	7.53	6.12	0	0.67	3.67	Intergenic	Intergenic|Gene_rna-XR_865779.2-Gene_rna-XR_373751.5
NC_000067.7-180599399	1.431693287957	2.86338657591399	0	0	-Inf	0.0384876928032662	1	down	5	1	3	0	0	0	1.63	0.33	0.97	0	0	0	Intergenic	Intergenic|Gene_rna-XR_865779.2-Gene_rna-XR_373751.5
NC_000067.7-180832937	11.9568731744925	17.2213386584201	6.69240769056483	0.388611351492857	-1.36360005164999	0.0238037897411782	1	down	24	20	10	3	6	11	7.83	6.55	3.22	0.98	2.02	3.67	Intron	Intron|intron_1_RETAINED-RETAINED|rna-NM_001312918.1||Ephx1|mRNA;Intron|intron_1_RETAINED-RETAINED|rna-NM_010145.3||Ephx1|mRNA
NC_000067.7-181075398	16.3391990170826	10.480924803134	22.1974732310313	2.11789261424659	1.08262944068932	0.0403374558251533	1	up	14	0	19	24	19	24	4.57	0	6.12	7.87	6.41	8.01	Intergenic	Intergenic|Gene_gene-Rpl35a-ps2-Gene_gene-Gm8146
NC_000067.7-181292774	8.63827226439508	2.55420833850487	14.7223361902853	5.76395275528038	2.52705851039086	0.00470479645549988	0.544225771136409	up	3	4	1	6	18	20	0.98	1.31	0.32	1.97	6.07	6.68	Intergenic	Intergenic|gene-Cnih3-gene-Ccdc121
NC_000067.7-181385119	5.45903348574809	2.54822819073977	8.3698387807564	3.28457192773091	1.71570535898538	0.0493069282677034	1	up	1	3	4	3	11	11	0.33	0.98	1.29	0.98	3.71	3.67	Intergenic	Intergenic|Gene_rna-XR_373754.3-gene-Dnah14
NC_000067.7-181514384	1.50938257288746	0	3.01876514577491	Inf	Inf	0.0482781920320471	1	up	0	0	0	1	2	6	0	0	0	0.33	0.67	2	Intron	Intron|intron_40_RETAINED-RETAINED|rna-NM_001377039.1||Dnah14|mRNA
NC_000067.7-181681133	1.48192197004681	0	2.96384394009361	Inf	Inf	0.0459721866004453	1	up	0	0	0	4	5	0	0	0	0	1.31	1.69	0	Intergenic	Intergenic|gene-Lbr-Gene_rna-XR_003948317.1
NC_000067.7-181719892	1.91013994049224	3.82027988098447	0	0	-Inf	0.0109186204298984	0.910826158236231	down	4	3	5	0	0	0	1.31	0.98	1.61	0	0	0	Intergenic	Intergenic|Gene_rna-XR_003948317.1-gene-Enah
NC_000067.7-181784814	25.8221729655387	16.5714685678069	35.0728773632705	2.1164616292008	1.0816543332755	0.0498502249807796	1	up	17	18	17	19	36	50	5.55	5.89	5.48	6.23	12.14	16.7	Intron	Intron|intron_2_SKIPPED-SKIPPED|rna-XM_006496645.5||Enah|mRNA;Intron|intron_2_SKIPPED-SKIPPED|rna-XM_006496651.5||Enah|mRNA;Intron|intron_2_SKIPPED-SKIPPED|rna-NM_001083121.2||Enah|mRNA;Intron|intron_2_SKIPPED-SKIPPED|rna-XM_030247134.2||Enah|mRNA;Intron|intron_2_SKIPPED-SKIPPED|rna-XM_006496646.5||Enah|mRNA;Intron|intron_2_SKIPPED-SKIPPED|rna-NM_001083120.2||Enah|mRNA;Intron|intron_2_SKIPPED-SKI…
NC_000067.7-181931140	2.48369301004563	0.63886607628633	4.32851994380493	6.77531661872895	2.76028836692362	0.0469479186551269	1	up	1	1	0	3	6	4	0.33	0.33	0	0.98	2.02	1.34	Gene,Intron,SpliceSiteDonor	Gene|Gm39719|;Intron|intron_2_RETAINED-RETAINED|rna-XR_865804.2||exon-XR_865804.2-1|;SpliceSiteDonor|intron_1_RETAINED-RETAINED|rna-XR_865805.3||exon-XR_865805.3-1|;Intron|intron_2_RETAINED-RETAINED|rna-XR_001779584.2||exon-XR_001779584.2-1|
NC_000067.7-181941917	4.97571425074162	7.65413293446863	2.29729556701461	0.300137923744344	-1.73630247358137	0.0432545909499105	1	down	5	11	8	4	1	2	1.63	3.6	2.58	1.31	0.34	0.67	Upstream,Downstream,Intron,Gene,Exon	Upstream|1558|rna-XR_003948338.1||exon-XR_003948338.1-1|;Downstream|711|rna-XR_865804.2||exon-XR_865804.2-1|;Downstream|711|rna-XR_865805.3||exon-XR_865805.3-1|;Intron|intron_2_RETAINED-RETAINED|rna-XR_373760.5||exon-XR_373760.5-1|;Gene|Gm33725|;Intron|intron_2_RETAINED-RETAINED|rna-XR_373761.5||exon-XR_373761.5-1|;Exon|exon_3_4_RETAINED|rna-XR_001779583.3||exon-XR_001779583.3-1|
NC_000067.7-182196368	11.0506375645491	17.2150588252179	4.88621630388032	0.283833843002768	-1.81688147511079	0.00108830908822345	0.206071749061673	down	19	20	15	11	1	3	6.2	6.55	4.83	3.61	0.34	1	Intergenic	Intergenic|gene-Fbxo28-Gene_gene-Gm5706
NC_000067.7-182299928	11.7685010053713	16.2452489434139	7.29175306732863	0.448854498489223	-1.15568024085072	0.0247868499757666	1	down	18	15	18	8	4	10	5.88	4.91	5.8	2.62	1.35	3.34	Intron	Intron|intron_18_RETAINED-RETAINED|rna-NM_009794.4||Capn2|mRNA
NC_000067.7-182299952	11.7685010053713	16.2452489434139	7.29175306732863	0.448854498489223	-1.15568024085072	0.0247868499757666	1	down	18	15	18	8	4	10	5.88	4.91	5.8	2.62	1.35	3.34	Intron	Intron|intron_18_RETAINED-RETAINED|rna-NM_009794.4||Capn2|mRNA
NC_000067.7-182311849	1.75348841666249	3.50697683332497	0	0	-Inf	0.0290533830631923	1	down	7	3	1	0	0	0	2.28	0.98	0.32	0	0	0	Exon	Exon|exon_10_21_RETAINED|rna-NM_009794.4||Capn2|mRNA
NC_000067.7-182315889	22.1318136934577	29.6384722355698	14.6251551513457	0.49345172163745	-1.01901915379511	0.00503760762147819	0.570373404827978	down	29	33	31	13	11	20	9.47	10.81	9.99	4.26	3.71	6.68	Intron,Exon,Gene	Intron|intron_7_RETAINED-RETAINED|rna-NM_009794.4||Capn2|mRNA;Exon|exon_1_2_RETAINED|rna-XR_003948412.2||exon-XR_003948412.2-1|;Exon|exon_1_3_RETAINED|rna-XR_001779586.2||exon-XR_001779586.2-1|;Gene|LOC108167751|
NC_000067.7-182342627	4.79979242352401	8.28540598602037	1.31417886102765	0.15861369536327	-2.65641075020333	0.00443204518487467	0.522988953841548	down	11	8	7	2	2	0	3.59	2.62	2.25	0.66	0.67	0	Intron	Intron|intron_1_RETAINED-RETAINED|rna-NM_009794.4||Capn2|mRNA
NC_000067.7-183229093	11.1891667660793	19.1140162962187	3.26431723593996	0.170781335819293	-2.54977777913426	1.21248377226183e-05	0.00708622085690709	down	19	19	22	7	0	3	6.2	6.22	7.09	2.3	0	1	Intergenic	Intergenic|gene-Hhipl2-Gene_rna-XR_373775.2
NC_000067.7-183326102	17.7111000948075	8.93060912040084	26.4915910692142	2.96638120782798	1.56870400956042	0.000176505498858459	0.0564260146361042	up	6	13	9	29	26	25	1.96	4.26	2.9	9.51	8.77	8.35	Intergenic	Intergenic|Gene_rna-XR_373775.2-Gene_rna-XR_865813.1
NC_000067.7-183756756	2.56278799041339	4.79008976278846	0.335486218038314	0.0700375639397239	-3.83572728523226	0.012595062172507	0.98193759113926	down	5	8	2	0	1	0	1.63	2.62	0.64	0	0.34	0	Intergenic	Intergenic|Gene_rna-XR_865814.1-gene-1700056E22Rik
NC_000067.7-184440289	10.279601741984	6.05334968655003	14.5058537974179	2.39633501260443	1.26082961398514	0.0245461597799797	1	up	1	8	10	20	14	10	0.33	2.62	3.22	6.56	4.72	3.34	Intergenic	Intergenic|Gene_gene-Rpl21-ps1-Gene_rna-NR_040627.1
NC_000067.7-184448458	7.4043132666241	11.8103804875325	2.99824604571566	0.253865322025884	-1.97786475842167	0.00905049316513649	0.812004044123751	down	13	18	6	2	4	3	4.24	5.89	1.93	0.66	1.35	1	Gene,Intron	Gene|4930488B22Rik|;Intron|intron_2_RETAINED-RETAINED|rna-NR_040627.1||exon-NR_040627.1-1|
NC_000067.7-184448463	7.4043132666241	11.8103804875325	2.99824604571566	0.253865322025884	-1.97786475842167	0.00905049316513649	0.812004044123751	down	13	18	6	2	4	3	4.24	5.89	1.93	0.66	1.35	1	Gene,Intron	Gene|4930488B22Rik|;Intron|intron_2_RETAINED-RETAINED|rna-NR_040627.1||exon-NR_040627.1-1|
NC_000067.7-184956144	2.87259421114273	5.40970220424715	0.335486218038314	0.0620156536111958	-4.01122377206837	0.0168161690361903	1	down	10	2	5	0	1	0	3.26	0.65	1.61	0	0.34	0	Intron	Intron|intron_2_RETAINED-RETAINED|rna-XM_006497216.5||Rab3gap2|mRNA;Intron|intron_2_RETAINED-RETAINED|rna-XR_004935356.1||Rab3gap2|mRNA;Intron|intron_2_RETAINED-RETAINED|rna-NM_001163754.1||Rab3gap2|mRNA;Intron|intron_2_RETAINED-RETAINED|rna-XR_004935355.1||Rab3gap2|mRNA
NC_000067.7-185847507	1.43106530463677	2.86213060927355	0	0	-Inf	0.0385096814003473	1	down	4	1	4	0	0	0	1.31	0.33	1.29	0	0	0	Intron	Intron|intron_1_RETAINED-RETAINED|rna-NM_146106.2||Lyplal1|mRNA
NC_000067.7-185882859	23.0037253478525	34.4209689736236	11.5864817220814	0.336611143369032	-1.57084515762195	1.82690633747611e-05	0.00985534477327942	down	39	37	32	12	18	5	12.73	12.11	10.31	3.93	6.07	1.67	Intron,Gene	Intron|intron_2_RETAINED-RETAINED|rna-XR_373801.3||exon-XR_373801.3-1|;Intron|intron_2_RETAINED-RETAINED|rna-XR_865827.3||exon-XR_865827.3-1|;Intron|intron_2_RETAINED-RETAINED|rna-XR_373802.4||exon-XR_373802.4-1|;Gene|Gm35201|;Intron|intron_4_RETAINED-RETAINED|rna-XR_373800.3||exon-XR_373800.3-1|;Intron|intron_4_RETAINED-RETAINED|rna-XR_373799.4||exon-XR_373799.4-1|
NC_000067.7-186134726	25.3644142195947	34.7500574416266	15.9787709975629	0.4598199880505	-1.12085891453251	0.000931690028310529	0.185526671183826	down	32	43	34	12	17	19	10.44	14.08	10.95	3.93	5.73	6.34	Intergenic	Intergenic|Gene_rna-XR_373800.3-Gene_rna-XR_373803.2
NC_000067.7-186298042	1.58960077842719	3.17920155685439	0	0	-Inf	0.025294991647384	1	down	4	1	5	0	0	0	1.31	0.33	1.61	0	0	0	Intergenic	Intergenic|Gene_rna-NR_131124.1-Gene_rna-NR_168306.1
NC_000067.7-186336001	1.5930689929114	3.18613798582279	0	0	-Inf	0.0252190372854186	1	down	4	3	3	0	0	0	1.31	0.98	0.97	0	0	0	Intron,Gene	Intron|intron_3_RETAINED-RETAINED|rna-NR_168305.1||exon-NR_168305.1-1|;Gene|Gm35546|
NC_000067.7-186384558	7.18611784974467	13.3635650138756	1.00867068561376	0.0754791617780464	-3.72777778837016	9.17665068509691e-06	0.00568650798293434	down	15	8	19	0	2	1	4.9	2.62	6.12	0	0.67	0.33	Intron	Intron|intron_1_ALTTENATIVE_3SS-RETAINED|rna-XM_030252968.2||Tgfb2|mRNA;Intron|intron_2_SKIPPED-RETAINED|rna-NM_001329107.1||Tgfb2|mRNA;Intron|intron_1_ALTTENATIVE_3SS-RETAINED|rna-NM_009367.4||Tgfb2|mRNA;Intron|intron_2_SKIPPED-RETAINED|rna-XM_006497136.5||Tgfb2|mRNA
NC_000067.7-186454634	16.1007538316335	21.6792286490505	10.5222790142165	0.485362241644022	-1.04286621530589	0.023487883625276	1	down	28	24	16	16	12	4	9.14	7.86	5.15	5.25	4.05	1.34	Intron	Intron|intron_4_RETAINED-RETAINED|rna-NM_026041.2||Rrp15|mRNA
NC_000067.7-186566392	2.97288927247679	0.634141895161679	5.3116366497919	8.37610113811777	3.06627886234752	0.0163954433268125	1	up	0	0	2	5	5	6	0	0	0.64	1.64	1.69	2	Intergenic	Intergenic|Gene_rna-XR_003948551.1-Gene_rna-XR_865837.1
NC_000067.7-186657774	4.76686649445017	1.91091776653103	7.62281522236931	3.98908595434085	1.99605821005463	0.0235682754507331	1	up	4	1	1	8	7	8	1.31	0.33	0.32	2.62	2.36	2.67	Intron,Gene,Upstream,Exon	Intron|intron_1_RETAINED-RETAINED|rna-XR_865836.1||exon-XR_865836.1-1|;Gene|1700023G09Rik|;Upstream|1041|rna-XR_373821.4||exon-XR_373821.4-1|;Intron|intron_1_RETAINED-RETAINED|rna-XR_865837.1||exon-XR_865837.1-1|;Gene|Gm39732|;Upstream|1041|rna-XR_373818.4||exon-XR_373818.4-1|;Upstream|1041|rna-XR_373819.4||exon-XR_373819.4-1|;Exon|exon_1_5_RETAINED|rna-XR_004935803.1||exon-XR_004935803.1-1|;Upst…
NC_000067.7-186995356	24.8806918117901	15.9064124277245	33.8549711958557	2.1283850993859	1.08975920850322	0.00151661375480557	0.258258693369861	up	20	8	22	32	34	36	6.53	2.62	7.09	10.49	11.46	12.02	Intron	Intron|intron_6_RETAINED-SKIPPED|rna-XM_030242485.1||Gpatch2|mRNA;Intron|intron_5_RETAINED-SKIPPED|rna-NR_151741.1||Gpatch2|mRNA;Intron|intron_5_RETAINED-SKIPPED|rna-XR_004934119.1||Gpatch2|mRNA;Intron|intron_5_RETAINED-SKIPPED|rna-NM_001357645.1||Gpatch2|mRNA;Intron|intron_6_RETAINED-SKIPPED|rna-XM_030242487.1||Gpatch2|mRNA;Intron|intron_6_RETAINED-SKIPPED|rna-XM_030242477.2||Gpatch2|mRNA;Intron…
NC_000067.7-187339626	14.8361501923713	5.10369249588509	24.5686078888576	4.81388874989359	2.26720280117439	2.80662701357433e-06	0.0022730119148143	up	5	7	4	23	23	28	1.63	2.29	1.29	7.54	7.76	9.35	Upstream,Downstream,Intergenic	Upstream|1577|rna-NM_001243792.1||Esrrg|mRNA;Downstream|1808|rna-XR_001779608.3||exon-XR_001779608.3-1|;Upstream|1081|rna-XM_011238916.4||Esrrg|mRNA;Upstream|1561|rna-XM_011238917.4||Esrrg|mRNA;Intergenic|Gene_rna-XR_001779608.3-gene-Esrrg;Upstream|1081|rna-XM_006497165.5||Esrrg|mRNA;Upstream|1284|rna-XM_036165240.1||Esrrg|mRNA
NC_000067.7-188002850	10.2035754625258	5.74477082001518	14.6623801050364	2.55230026826339	1.35179806658383	0.0160265673922936	1	up	5	9	4	10	16	18	1.63	2.95	1.29	3.28	5.39	6.01	Intron	Intron|intron_2_SKIPPED-SKIPPED|rna-NM_021408.3||Ush2a|mRNA
NC_000067.7-188046162	8.19738948662308	12.091813009068	4.30296596417814	0.35585779907043	-1.4906272401001	0.0190276817231757	1	down	15	7	16	5	3	5	4.9	2.29	5.15	1.64	1.01	1.67	Intron	Intron|intron_2_SKIPPED-SKIPPED|rna-NM_021408.3||Ush2a|mRNA
NC_000067.7-188944805	28.8914726276393	38.8570361712536	18.925909084025	0.487065174003837	-1.03781326319362	0.0120915153274981	0.961045277798025	down	56	30	36	18	15	24	18.28	9.82	11.6	5.9	5.06	8.01	Intron	Intron|intron_5_RETAINED-RETAINED|rna-XM_030251361.2||Kcnk2|mRNA;Intron|intron_5_RETAINED-RETAINED|rna-XM_006497122.5||Kcnk2|mRNA;Intron|intron_5_RETAINED-RETAINED|rna-NM_001357119.1||Kcnk2|mRNA;Intron|intron_5_RETAINED-RETAINED|rna-NM_001281848.1||Kcnk2|mRNA;Intron|intron_6_RETAINED-RETAINED|rna-NM_010607.3||Kcnk2|mRNA;Intron|intron_6_RETAINED-RETAINED|rna-NM_001159850.1||Kcnk2|mRNA;Intron|intro…
NC_000067.7-189119131	13.3908777677305	18.7824158949349	7.99933964052613	0.425895139649385	-1.23142982906049	0.01641649322154	1	down	24	13	22	6	4	14	7.83	4.26	7.09	1.97	1.35	4.67	Intron	Intron|intron_1_ALTTENATIVE_3SS-RETAINED|rna-NM_001281848.1||Kcnk2|mRNA;Intron|intron_1_ALTTENATIVE_3SS-RETAINED|rna-XM_006497121.4||Kcnk2|mRNA
NC_000067.7-189432816	8.21533845019777	0.954681057226722	15.4759958431688	16.2106451427092	4.018869602502	0.0205069672749462	1	up	0	1	2	1	19	26	0	0.33	0.64	0.33	6.41	8.68	Intergenic	Intergenic|gene-Cenpf-gene-Ptpn14
NC_000067.7-189464560	11.4524590829932	15.9275214000669	6.97739676591948	0.438071724448612	-1.19076099667078	0.0224636356643493	1	down	23	13	14	6	8	7	7.51	4.26	4.51	1.97	2.7	2.34	Intron	Intron|intron_1_ALTTENATIVE_3SS-RETAINED|rna-XM_006497134.4||Ptpn14|mRNA;Intron|intron_1_ALTTENATIVE_3SS-SKIPPED|rna-NM_008976.2||Ptpn14|mRNA
NC_000067.7-189635787	4.01587812728547	6.36599613844335	1.66576011612758	0.261665272787128	-1.93420562675758	0.0498946780567842	1	down	3	6	11	1	3	1	0.98	1.96	3.54	0.33	1.01	0.33	Intron	Intron|intron_2_RETAINED-RETAINED|rna-XM_006497146.5||Smyd2|mRNA;Intron|intron_2_RETAINED-SKIPPED|rna-NM_026796.2||Smyd2|mRNA;Intron|intron_2_RETAINED-SKIPPED|rna-XM_006497147.5||Smyd2|mRNA;Intron|intron_2_RETAINED-SKIPPED|rna-XM_017320186.1||Smyd2|mRNA
NC_000067.7-189660275	12.1038390306643	17.8529686203009	6.3547094410277	0.355946933878641	-1.49026592093349	0.00348204151118953	0.450806943288717	down	22	20	14	3	6	10	7.18	6.55	4.51	0.98	2.02	3.34	Intergenic	Intergenic|gene-Smyd2-Gene_rna-XR_865850.3
NC_000067.7-189943434	1.96427268781155	0.317070947580839	3.61147442804226	11.3901145961078	3.5097103569821	0.0435994893380407	1	up	0	0	1	6	3	2	0	0	0.32	1.97	1.01	0.67	Intron,Gene	Intron|intron_1_RETAINED-RETAINED|rna-NR_151620.1||exon-NR_151620.1-1|;Gene|Prox1os|
NC_000067.7-190059085	21.2654883768289	13.0783645924188	29.4526121612391	2.25201032996986	1.1712134450745	0.00163872109448347	0.272600773873383	up	10	19	12	34	25	30	3.26	6.22	3.87	11.15	8.43	10.02	Intergenic	Intergenic|Gene_rna-NR_151620.1-Gene_rna-XR_865862.2
NC_000067.7-190180604	7.39135461637918	11.1412567620917	3.64145247066668	0.326843959207258	-1.61332606163243	0.0172132623791067	1	down	10	9	16	4	4	3	3.26	2.95	5.15	1.31	1.35	1	Intergenic	Intergenic|Gene_rna-XR_003948944.1-Gene_rna-XR_373854.2
NC_000067.7-190307125	20.9375829983031	28.6790669972184	13.1960989993879	0.460129996581401	-1.11988658387418	0.00311236618215267	0.418708066202917	down	28	31	31	18	10	12	9.14	10.15	9.99	5.9	3.37	4.01	Intergenic	Intergenic|Gene_rna-XR_003948944.1-Gene_rna-XR_373854.2
NC_000067.7-190307213	42.4000524354163	58.6307278306638	26.1693770401688	0.446342353377408	-1.16377738462645	3.94458351282045e-05	0.0180842148177505	down	76	56	52	29	19	31	24.81	18.34	16.75	9.51	6.41	10.35	Intergenic	Intergenic|Gene_rna-XR_003948944.1-Gene_rna-XR_373854.2
NC_000067.7-190426928	11.921279458977	16.8762223095285	6.9663366084254	0.412790047479531	-1.27651990761703	0.0133695309673864	1	down	21	13	19	6	13	2	6.85	4.26	6.12	1.97	4.38	0.67	Intergenic	Intergenic|Gene_rna-XR_373854.2-Gene_rna-XR_373860.4
NC_000067.7-190456920	15.1817164908434	6.05364937198716	24.3097836096996	4.01572375866224	2.00566002981776	2.19523442893181e-05	0.0114355645026865	up	4	7	8	17	31	25	1.31	2.29	2.58	5.57	10.45	8.35	Intron,Upstream,Gene	Intron|intron_2_RETAINED-RETAINED|rna-XR_004935605.1||exon-XR_004935605.1-1|;Intron|intron_2_RETAINED-RETAINED|rna-XR_865869.3||exon-XR_865869.3-1|;Upstream|52|rna-XR_373860.4||exon-XR_373860.4-1|;Upstream|33|rna-XR_003948575.2||exon-XR_003948575.2-1|;Intron|intron_2_RETAINED-RETAINED|rna-XR_004935603.1||exon-XR_004935603.1-1|;Intron|intron_2_RETAINED-RETAINED|rna-XR_865871.3||exon-XR_865871.3-1|…
NC_000067.7-190473997	4.42617827920296	1.90714986660969	6.94520669179624	3.64166802692996	1.86459941277851	0.0410489389214552	1	up	1	1	4	8	8	5	0.33	0.33	1.29	2.62	2.7	1.67	Intergenic	Intergenic|Gene_rna-XR_004935603.1-Gene_rna-XR_003948579.1
NC_000067.7-190709526	7.89607424357804	2.87821571505412	12.913932772102	4.48678419221929	2.1656817941541	0.00125629927663524	0.22713807411492	up	3	6	0	14	14	11	0.98	1.96	0	4.59	4.72	3.67	Intron	Intron|intron_2_ALTTENATIVE_3SS-RETAINED|rna-NR_027352.1||Vash2|mRNA;Intron|intron_2_ALTTENATIVE_3SS-RETAINED|rna-XM_006497150.5||Vash2|mRNA;Intron|intron_2_ALTTENATIVE_3SS-RETAINED|rna-NM_144879.2||Vash2|mRNA;Intron|intron_2_ALTTENATIVE_3SS-RETAINED|rna-XM_006497149.5||Vash2|mRNA;Intron|intron_2_ALTTENATIVE_3SS-RETAINED|rna-XM_011238913.4||Vash2|mRNA
NC_000067.7-190777246	5.46212624927555	8.93910120144683	1.98515129710428	0.222075044500332	-2.17088081455741	0.0215204956836483	1	down	10	14	4	2	4	0	3.26	4.58	1.29	0.66	1.35	0	Intergenic,Downstream	Intergenic|gene-Spata45-gene-Tatdn3;Downstream|777|rna-NM_026895.1||Tatdn3|mRNA;Downstream|777|rna-NM_001163421.1||Tatdn3|mRNA;Downstream|777|rna-NM_001163422.1||Tatdn3|mRNA;Downstream|779|rna-NM_001357166.1||Tatdn3|mRNA;Downstream|788|rna-XM_006497204.5||Tatdn3|mRNA
NC_000067.7-190991345	4.48228530068046	8.29138613378547	0.673184467575443	0.0811908234296763	-3.62253951335734	0.00110427324445232	0.207699991846855	down	13	9	4	0	1	1	4.24	2.95	1.29	0	0.34	0.33	Intergenic	Intergenic|Gene_rna-NR_151547.1-gene-Nenf
NC_000067.7-191109691	16.4646029409397	22.0004244068817	10.9287814749977	0.496753211341649	-1.00939880084634	0.0184687904835645	1	down	23	27	19	12	10	11	7.51	8.84	6.12	3.93	3.37	3.67	Intron	Intron|intron_1_RETAINED-RETAINED|rna-NM_144880.4||Ppp2r5a|mRNA
NC_000067.7-191248279	34.0974689951379	20.0585351705381	48.1364028197377	2.39979651607064	1.26291208179152	5.6976991559989e-05	0.023930299906812	up	33	12	18	44	55	46	10.77	3.93	5.8	14.43	18.55	15.36	Intergenic	Intergenic|Gene_rna-XR_373886.4-gene-Dtl
NC_000067.7-191248288	29.8102699999761	17.5172434087667	42.1032965911855	2.40353436946103	1.26515743351386	0.000946066120656114	0.187423599268294	up	32	11	12	42	49	36	10.44	3.6	3.87	13.77	16.52	12.02	Intergenic	Intergenic|Gene_rna-XR_373886.4-gene-Dtl
NC_000067.7-191272821	34.350870989377	21.3612586451582	47.3404833335958	2.21618417341368	1.1480777798662	6.77350231729256e-05	0.0274010233707053	up	19	27	21	53	44	46	6.2	8.84	6.76	17.38	14.84	15.36	Exon	Exon|exon_15_16_RETAINED|rna-NM_001305233.1||Dtl|mRNA;Exon|exon_10_11_RETAINED|rna-XM_011238925.2||Dtl|mRNA;Exon|exon_14_15_RETAINED|rna-NM_029766.3||Dtl|mRNA
NC_000067.7-191365236	3.69432361742807	6.05616130526806	1.33248592958808	0.220021538797026	-2.18428333298002	0.0356882535571311	1	down	6	7	6	1	1	2	1.96	2.29	1.93	0.33	0.34	0.67	Intergenic	Intergenic|gene-Ints7-Gene_rna-XR_865888.2
NC_000067.7-191565910	7.4191639317925	10.8386580433219	3.99966982026306	0.369018913990685	-1.43823333166062	0.0313415234417941	1	down	16	11	7	3	2	7	5.22	3.6	2.25	0.98	0.67	2.34	Intergenic,Downstream	Intergenic|gene-Nek2-Gene_rna-NR_030669.1;Downstream|749|rna-XM_006497123.5||Nek2|mRNA;Downstream|749|rna-NM_010892.3||Nek2|mRNA
NC_000067.7-191709758	78.2468903743418	49.4032576787131	107.090523069971	2.16768140608091	1.11615273287135	2.8025992119516e-09	8.55732509083966e-06	up	64	51	40	108	112	103	20.89	16.7	12.88	35.41	37.76	34.39	Upstream,Intron	Upstream|435|rna-XM_036153879.1||Rd3|mRNA;Upstream|457|rna-NM_001303132.1||Rd3|mRNA;Intron|intron_1_ALTTENATIVE_3SS-ALTTENATIVE_3SS|rna-XM_036153877.1||Rd3|mRNA;Intron|intron_1_ALTTENATIVE_PROMOMOTER-ALTTENATIVE_3SS|rna-NM_023727.4||Rd3|mRNA;Intron|intron_1_ALTTENATIVE_PROMOMOTER-ALTTENATIVE_3SS|rna-NM_001177900.2||Rd3|mRNA;Upstream|435|rna-XM_006497205.4||Rd3|mRNA;Intron|intron_2_ALTTENATIVE_3SS…
NC_000067.7-191902602	1.43106530463677	2.86213060927355	0	0	-Inf	0.0385096814003473	1	down	4	1	4	0	0	0	1.31	0.33	1.29	0	0	0	Intron	Intron|intron_1_ALTTENATIVE_5SS-SKIPPED|rna-XM_006497229.2||Kcnh1|mRNA;Intron|intron_1_ALTTENATIVE_3SS-SKIPPED|rna-NM_001038607.2||Kcnh1|mRNA;Intron|intron_1_ALTTENATIVE_3SS-SKIPPED|rna-NM_010600.3||Kcnh1|mRNA;Intron|intron_1_ALTTENATIVE_3SS-SKIPPED|rna-XR_373887.5||Kcnh1|mRNA
NC_000067.7-191951427	7.0410005237499	13.08500133595	0.996999711549769	0.0761940855757186	-3.71417717423119	0.00124786004546394	0.226323796671572	down	7	22	12	1	0	2	2.28	7.2	3.87	0.33	0	0.67	Intron	Intron|intron_5_RETAINED-ALTTENATIVE_5SS|rna-XM_006497229.2||Kcnh1|mRNA;Intron|intron_5_RETAINED-ALTTENATIVE_5SS|rna-XR_373887.5||Kcnh1|mRNA;Intron|intron_3_RETAINED-ALTTENATIVE_5SS|rna-XM_036162273.1||Kcnh1|mRNA;Intron|intron_5_RETAINED-ALTTENATIVE_5SS|rna-NM_010600.3||Kcnh1|mRNA;Intron|intron_5_RETAINED-ALTTENATIVE_5SS|rna-NM_001038607.2||Kcnh1|mRNA
NC_000067.7-192023574	4.80721703254759	8.27027716144311	1.34415690365207	0.162528640505383	-2.62123412521245	0.00441738848649426	0.522610950958561	down	10	4	12	0	3	1	3.26	1.31	3.87	0	1.01	0.33	Intron	Intron|intron_5_RETAINED-RETAINED|rna-XM_036162273.1||Kcnh1|mRNA;Intron|intron_7_RETAINED-RETAINED|rna-NM_001038607.2||Kcnh1|mRNA;Intron|intron_7_RETAINED-RETAINED|rna-XR_373887.5||Kcnh1|mRNA;Intron|intron_7_RETAINED-RETAINED|rna-XM_006497229.2||Kcnh1|mRNA;Intron|intron_7_RETAINED-RETAINED|rna-NM_010600.3||Kcnh1|mRNA
NC_000067.7-192159036	10.9379416133932	15.6199560396273	6.25592718715918	0.400508629556198	-1.32009476690055	0.0149691436503641	1	down	14	19	16	9	7	3	4.57	6.22	5.15	2.95	2.36	1	Intron	Intron|intron_10_RETAINED-ALTTENATIVE_3SS|rna-XM_006497229.2||Kcnh1|mRNA;Intron|intron_8_RETAINED-ALTTENATIVE_3SS|rna-XM_036162273.1||Kcnh1|mRNA;Intron|intron_10_RETAINED-ALTTENATIVE_3SS|rna-NM_001038607.2||Kcnh1|mRNA;Intron|intron_10_RETAINED-ALTTENATIVE_5SS|rna-XR_373887.5||Kcnh1|mRNA;Intron|intron_10_RETAINED-ALTTENATIVE_3SS|rna-NM_010600.3||Kcnh1|mRNA
NC_000067.7-192516609	9.66117887857192	13.7030009004392	5.6193568567046	0.410082207359738	-1.28601494549371	0.0260700261890634	1	down	19	13	11	7	4	6	6.2	4.26	3.54	2.3	1.35	2	Gene,Exon	Gene|A730013G03Rik|;Exon|exon_1_1_RETAINED|rna-NR_155503.1||exon-NR_155503.1-1|
NC_000067.7-192534196	3.34216152633232	6.68432305266464	0	0	-Inf	0.000242076587235071	0.0708513217038664	down	4	6	11	0	0	0	1.31	1.96	3.54	0	0	0	Intron,Upstream	Intron|intron_1_ALTTENATIVE_PROMOMOTER-RETAINED|rna-NM_198247.2||Sertad4|mRNA;Upstream|141|rna-NM_001177794.1||Sertad4|mRNA;Intron|intron_2_ALTTENATIVE_3SS-RETAINED|rna-XM_006497248.4||Sertad4|mRNA;Intron|intron_1_ALTTENATIVE_3SS-RETAINED|rna-XM_017319739.3||Sertad4|mRNA
NC_000067.7-192611955	3.95114595654835	1.27868843377597	6.62360347932073	5.17999796069259	2.372951529939	0.0184482054760805	1	up	0	3	1	7	8	5	0	0.98	0.32	2.3	2.7	1.67	Intron,Downstream,Gene,Exon	Intron|intron_4_ALTTENATIVE_5SS-SKIPPED|rna-XM_011238938.3||Syt14|mRNA;Intron|intron_6_ALTTENATIVE_5SS-SKIPPED|rna-NM_001301370.1||Syt14|mRNA;Downstream|239|rna-XM_030255033.2||Syt14|mRNA;Gene|Gm39746|;Intron|intron_6_ALTTENATIVE_5SS-SKIPPED|rna-XM_036165952.1||Syt14|mRNA;Intron|intron_6_ALTTENATIVE_5SS-SKIPPED|rna-NM_181546.3||Syt14|mRNA;Intron|intron_6_ALTTENATIVE_5SS-SKIPPED|rna-XM_030255030.2…
NC_000067.7-192772843	3.83657378790019	7.33766135776206	0.335486218038314	0.0457211367056921	-4.45099491790914	0.000960799688822871	0.189208004450724	down	11	9	3	0	1	0	3.59	2.95	0.97	0	0.34	0	Gene,Exon,Upstream,Intron	Gene|Gm31406|;Exon|exon_2_4_RETAINED|rna-XR_004935648.1||exon-XR_004935648.1-1|;Upstream|716|rna-XR_004935661.1||exon-XR_004935661.1-1|;Exon|exon_2_4_RETAINED|rna-XR_004935649.1||exon-XR_004935649.1-1|;Gene|Gm39747|;Intron|intron_2_RETAINED-RETAINED|rna-XR_001779678.2||exon-XR_001779678.2-1|;Exon|exon_3_5_RETAINED|rna-XR_004935657.1||exon-XR_004935657.1-1|;Intron|intron_2_RETAINED-RETAINED|rna-XR…
NC_000067.7-193012459	10.0835581567184	16.8545139663119	3.31260234712482	0.196540959516597	-2.34709809062948	0.0283858612740153	1	down	12	10	31	4	0	6	3.92	3.27	9.99	1.31	0	2	Exon	Exon|exon_11_23_RETAINED|rna-XM_006497232.1||Lamb3|mRNA;Exon|exon_11_23_RETAINED|rna-XM_006497233.2||Lamb3|mRNA;Exon|exon_11_23_RETAINED|rna-NM_008484.2||Lamb3|mRNA;Exon|exon_11_23_RETAINED|rna-NM_001277928.1||Lamb3|mRNA
NC_000067.7-193142509	5.6240386205583	8.91859159997874	2.32948564113785	0.261194339377913	-1.93680446385258	0.0156894955803013	1	down	13	7	8	2	1	4	4.24	2.29	2.58	0.66	0.34	1.34	Intergenic	Intergenic|gene-Camk1g-Gene_gene-Gm38022
NC_000067.7-193217349	1.59244100959117	3.18488201918235	0	0	-Inf	0.0252327593709195	1	down	3	3	4	0	0	0	0.98	0.98	1.29	0	0	0	Intergenic	Intergenic|Gene_rna-NR_166150.1-Gene_rna-XR_001779912.2
NC_000067.7-193260009	12.8845160185584	17.8407086393336	7.92832339778321	0.444395094279134	-1.17008520412397	0.0174008011129566	1	down	15	19	22	10	7	7	4.9	6.22	7.09	3.28	2.36	2.34	Intergenic	Intergenic|Gene_rna-NR_166150.1-Gene_rna-XR_001779912.2
NC_000067.7-193271377	2.06694130704055	4.13388261408111	0	0	-Inf	0.00716649012871676	0.704665002277009	down	4	2	7	0	0	0	1.31	0.65	2.25	0	0	0	Intergenic	Intergenic|Gene_rna-NR_166150.1-Gene_rna-XR_001779912.2
NC_000067.7-194163536	6.25777990652733	9.88056599650291	2.63499381655174	0.266684501422729	-1.90679411090697	0.0119566942941945	0.956050971534906	down	5	13	13	4	1	3	1.63	4.26	4.19	1.31	0.34	1	Intergenic	Intergenic|Gene_rna-XR_003948952.1-gene-Plxna2
NC_000067.7-194382039	1.7527105906237	3.50542118124739	0	0	-Inf	0.0165927363237065	1	down	3	4	4	0	0	0	0.98	1.31	1.29	0	0	0	Intron,Gene	Intron|intron_3_RETAINED-RETAINED|rna-XM_006497240.5||Plxna2|mRNA;Intron|intron_3_RETAINED-RETAINED|rna-XR_373891.5||Plxna2|mRNA;Intron|intron_1_RETAINED-RETAINED|rna-XR_001779695.3||exon-XR_001779695.3-1|;Intron|intron_3_RETAINED-RETAINED|rna-XM_036162782.1||Plxna2|mRNA;Intron|intron_3_RETAINED-RETAINED|rna-NM_008882.2||Plxna2|mRNA;Intron|intron_1_RETAINED-RETAINED|rna-XR_004935706.1||exon-XR_00…
NC_000067.7-194604741	8.35643524324553	13.0853010213872	3.62756946510388	0.277224762286693	-1.85087196716449	0.00846886827344404	0.781790958398436	down	10	21	10	5	3	3	3.26	6.88	3.22	1.64	1.01	1	Intergenic	Intergenic|Gene_rna-XR_865915.2-gene-Cd34
NC_000068.8-3090222	6.87768043867593	12.0896007612243	1.66576011612758	0.137784543015703	-2.85951404258799	0.000589080563042316	0.133905972527668	down	16	6	16	1	3	1	5.22	1.96	5.15	0.33	1.01	0.33	Intergenic	Intergenic|gene-Fam171a1
NC_000068.8-3820138	4.81805763491798	7.64653990973404	1.98957536010191	0.260192895556483	-1.94234652439721	0.0268943474405805	1	down	10	7	7	2	2	2	3.26	2.29	2.25	0.66	0.67	0.67	Intron,Gene	Intron|intron_4_RETAINED-RETAINED|rna-XR_004940823.1||exon-XR_004940823.1-1|;Intron|intron_4_RETAINED-RETAINED|rna-XR_373951.4||exon-XR_373951.4-1|;Gene|Gm36031|
NC_000068.8-4094277	15.3926676325482	26.4501792267951	4.33515603830138	0.163898928666226	-2.60912167066948	9.5337514035378e-05	0.0354050022092844	down	15	33	35	3	3	7	4.9	10.81	11.27	0.98	1.01	2.34	Intron	Intron|intron_2_SKIPPED-SKIPPED|rna-XM_006497439.4||Frmd4a|mRNA;Intron|intron_2_SKIPPED-SKIPPED|rna-NM_001347086.1||Frmd4a|mRNA
NC_000068.8-4285703	33.8472890277171	22.301410248682	45.3931678067522	2.03543934220191	1.02534022859734	0.000401858554695646	0.102054864565894	up	24	22	24	47	52	38	7.83	7.2	7.73	15.41	17.53	12.69	Intron,SpliceSiteDonor	Intron|intron_2_SKIPPED-SKIPPED|rna-XM_006497439.4||Frmd4a|mRNA;SpliceSiteDonor|intron_1_ALTTENATIVE_PROMOMOTER-SKIPPED|rna-XM_006497438.4||Frmd4a|mRNA;Intron|intron_1_ALTTENATIVE_PROMOMOTER-SKIPPED|rna-XM_006497437.4||Frmd4a|mRNA;Intron|intron_1_ALTTENATIVE_3SS-SKIPPED|rna-NM_172475.3||Frmd4a|mRNA;Intron|intron_1_ALTTENATIVE_3SS-SKIPPED|rna-XM_036160208.1||Frmd4a|mRNA;SpliceSiteDonor|intron_1_AL…
NC_000068.8-4544632	14.0272883241855	18.8142864210589	9.24029022731204	0.491131580572162	-1.02581850169646	0.0290099002203054	1	down	19	24	16	12	10	6	6.2	7.86	5.15	3.93	3.37	2	Intron	Intron|intron_11_SKIPPED-ALTTENATIVE_3SS|rna-NM_172475.3||Frmd4a|mRNA;Intron|intron_11_SKIPPED-ALTTENATIVE_3SS|rna-XM_006497437.4||Frmd4a|mRNA;Intron|intron_11_SKIPPED-ALTTENATIVE_3SS|rna-XM_030249169.2||Frmd4a|mRNA;Intron|intron_11_SKIPPED-ALTTENATIVE_3SS|rna-XM_006497443.4||Frmd4a|mRNA;Intron|intron_11_SKIPPED-ALTTENATIVE_3SS|rna-XM_006497436.4||Frmd4a|mRNA;Intron|intron_11_SKIPPED-ALTTENATIVE_…
NC_000068.8-4747232	38.3955621773773	23.5936718549576	53.197452499797	2.2547339314893	1.17295719917096	1.79719693920286e-05	0.00971778127946589	up	21	30	23	44	57	59	6.85	9.82	7.41	14.43	19.22	19.7	Intron	Intron|intron_1_ALTTENATIVE_3SS-RETAINED|rna-XM_036160211.1||Bend7|mRNA;Intron|intron_2_ALTTENATIVE_3SS-RETAINED|rna-NM_001190400.1||Bend7|mRNA;Intron|intron_2_ALTTENATIVE_3SS-RETAINED|rna-NM_178663.4||Bend7|mRNA;Intron|intron_2_ALTTENATIVE_3SS-RETAINED|rna-XR_004939303.1||Bend7|mRNA;Intron|intron_1_ALTTENATIVE_3SS-RETAINED|rna-XM_036160210.1||Bend7|mRNA;Intron|intron_2_ALTTENATIVE_3SS-RETAINED|r…
NC_000068.8-4900729	16.0933522068876	24.2422859789304	7.94441843484482	0.327709129483479	-1.60951223013279	0.000293912202007052	0.0817060024885985	down	27	32	17	9	7	8	8.81	10.48	5.48	2.95	2.36	2.67	Intron	Intron|intron_5_RETAINED-RETAINED|rna-NM_175400.6||Sephs1|mRNA;Intron|intron_5_RETAINED-RETAINED|rna-NM_001362708.1||Sephs1|mRNA;Intron|intron_5_RETAINED-RETAINED|rna-NM_001362707.1||Sephs1|mRNA;Intron|intron_4_RETAINED-RETAINED|rna-NM_001362709.1||Sephs1|mRNA;Intron|intron_4_RETAINED-RETAINED|rna-XM_036157499.1||Sephs1|mRNA;Intron|intron_4_RETAINED-RETAINED|rna-NM_001362710.1||Sephs1|mRNA
NC_000068.8-4987862	4.16777189190409	6.68587870474222	1.64966507906596	0.246738708839553	-2.01894402874226	0.0357351949247651	1	down	8	5	8	2	3	0	2.61	1.64	2.58	0.66	1.01	0	Intron	Intron|intron_2_RETAINED-RETAINED|rna-NM_001311208.1||Ucma|mRNA;Intron|intron_3_RETAINED-RETAINED|rna-NM_001165932.1||Ucma|mRNA;Intron|intron_3_SKIPPED-RETAINED|rna-NM_026754.3||Ucma|mRNA;Intron|intron_4_SKIPPED-RETAINED|rna-NM_001113558.2||Ucma|mRNA
NC_000068.8-5303740	7.93683161765527	3.51361357685625	12.3600496584543	3.51776010312246	1.81465710025259	0.0386543447666071	1	up	4	6	1	7	10	20	1.31	1.96	0.32	2.3	3.37	6.68	Exon,Utr3prime	Exon|exon_10_10_ALTTENATIVE_5SS|rna-NM_001290374.1||Camk1d|mRNA;Utr3prime|exon_11_11_ALTTENATIVE_5SS|rna-NM_177343.4||Camk1d|mRNA;Exon|exon_11_11_ALTTENATIVE_5SS|rna-XM_006497470.5||Camk1d|mRNA;Utr3prime|exon_11_11_ALTTENATIVE_5SS|rna-NM_001290375.1||Camk1d|mRNA;Exon|exon_10_10_ALTTENATIVE_5SS|rna-XM_006497471.5||Camk1d|mRNA;Exon|exon_11_11_ALTTENATIVE_5SS|rna-XM_006497469.5||Camk1d|mRNA;Utr3prim…
NC_000068.8-5477530	4.15643648612108	1.27773215257266	7.0351408196695	5.50595898013879	2.46099386177314	0.0365958863902839	1	up	2	2	0	2	11	8	0.65	0.65	0	0.66	3.71	2.67	Intron	Intron|intron_2_SKIPPED-SKIPPED|rna-XM_006497469.5||Camk1d|mRNA;Intron|intron_2_SKIPPED-SKIPPED|rna-NM_001290376.1||Camk1d|mRNA;Intron|intron_2_SKIPPED-SKIPPED|rna-XM_006497470.5||Camk1d|mRNA;Intron|intron_2_SKIPPED-SKIPPED|rna-NM_001290375.1||Camk1d|mRNA;Intron|intron_1_ALTTENATIVE_3SS-SKIPPED|rna-XM_006497471.5||Camk1d|mRNA;Intron|intron_2_SKIPPED-RETAINED|rna-NM_001290374.1||Camk1d|mRNA;Intron…
NC_000068.8-5817461	22.6132076949344	11.7968645399248	33.4295508499441	2.83376576350493	1.5027205113272	4.02155207930772e-05	0.0183403324950576	up	5	17	15	38	30	33	1.63	5.57	4.83	12.46	10.12	11.02	Intron	Intron|intron_6_RETAINED-RETAINED|rna-NM_001356502.1||Cdc123|mRNA;Intron|intron_6_RETAINED-RETAINED|rna-NM_001356503.1||Cdc123|mRNA;Intron|intron_5_RETAINED-RETAINED|rna-NM_001356504.1||Cdc123|mRNA;Intron|intron_5_RETAINED-RETAINED|rna-NM_001356501.1||Cdc123|mRNA;Intron|intron_5_RETAINED-RETAINED|rna-XM_030252263.2||Cdc123|mRNA;Intron|intron_6_RETAINED-RETAINED|rna-NM_133837.5||Cdc123|mRNA
NC_000068.8-5879973	4.7562055780206	1.58912263782554	7.92328851821567	4.98595157454772	2.31786887089618	0.0366518053423931	1	up	3	0	2	11	2	11	0.98	0	0.64	3.61	0.67	3.67	Intron	Intron|intron_10_ALTTENATIVE_5SS-RETAINED|rna-XM_030251912.2||Sec61a2|mRNA;Intron|intron_9_ALTTENATIVE_5SS-RETAINED|rna-XM_017319152.3||Sec61a2|mRNA;Intron|intron_3_ALTTENATIVE_5SS-RETAINED|rna-XM_006497517.5||Sec61a2|mRNA;Intron|intron_8_RETAINED-RETAINED|rna-NM_001356411.1||Sec61a2|mRNA;Intron|intron_9_ALTTENATIVE_5SS-RETAINED|rna-NM_021305.4||Sec61a2|mRNA;Intron|intron_4_ALTTENATIVE_5SS-RETAIN…
NC_000068.8-5882558	2.39504488139423	4.79008976278846	0	0	-Inf	0.00303095473149478	0.412312345995898	down	5	8	2	0	0	0	1.63	2.62	0.64	0	0	0	Intron,Exon,Utr5prime	Intron|intron_7_ALTTENATIVE_5SS-RETAINED|rna-NM_021305.4||Sec61a2|mRNA;Intron|intron_7_ALTTENATIVE_5SS-RETAINED|rna-XR_373943.3||Sec61a2|mRNA;Exon|exon_1_6_ALTTENATIVE_3SS|rna-XM_006497517.5||Sec61a2|mRNA;Utr5prime|exon_1_6_ALTTENATIVE_3SS|rna-XM_006497517.5||Sec61a2|mRNA;Intron|intron_7_ALTTENATIVE_5SS-RETAINED|rna-NM_001356411.1||Sec61a2|mRNA;Intron|intron_8_ALTTENATIVE_5SS-RETAINED|rna-XM_0173…
NC_000068.8-5934253	8.20470334878258	11.8053566209708	4.6040500765944	0.389996695941898	-1.35846619339563	0.0333081536753072	1	down	9	18	10	7	5	2	2.94	5.89	3.22	2.3	1.69	0.67	Intron	Intron|intron_4_SKIPPED-ALTTENATIVE_3SS|rna-XM_036160213.1||Dhtkd1|mRNA;Intron|intron_4_SKIPPED-ALTTENATIVE_3SS|rna-XM_036160214.1||Dhtkd1|mRNA;Intron|intron_4_SKIPPED-ALTTENATIVE_3SS|rna-NM_001081131.2||Dhtkd1|mRNA;Intron|intron_4_SKIPPED-ALTTENATIVE_3SS|rna-XM_036160216.1||Dhtkd1|mRNA;Intron|intron_4_SKIPPED-ALTTENATIVE_3SS|rna-XR_004939306.1||Dhtkd1|mRNA
NC_000068.8-5934279	8.20470334878258	11.8053566209708	4.6040500765944	0.389996695941898	-1.35846619339563	0.0333081536753072	1	down	9	18	10	7	5	2	2.94	5.89	3.22	2.3	1.69	0.67	Intron	Intron|intron_4_SKIPPED-ALTTENATIVE_3SS|rna-XM_036160213.1||Dhtkd1|mRNA;Intron|intron_4_SKIPPED-ALTTENATIVE_3SS|rna-XM_036160214.1||Dhtkd1|mRNA;Intron|intron_4_SKIPPED-ALTTENATIVE_3SS|rna-NM_001081131.2||Dhtkd1|mRNA;Intron|intron_4_SKIPPED-ALTTENATIVE_3SS|rna-XM_036160216.1||Dhtkd1|mRNA;Intron|intron_4_SKIPPED-ALTTENATIVE_3SS|rna-XR_004939306.1||Dhtkd1|mRNA
NC_000068.8-5936227	11.1113466117479	15.6013017756739	6.62139144782191	0.424412753693812	-1.23646008468946	0.0340604302853549	1	down	24	10	15	7	9	4	7.83	3.27	4.83	2.3	3.03	1.34	Intron	Intron|intron_2_SKIPPED-SKIPPED|rna-XR_004939306.1||Dhtkd1|mRNA;Intron|intron_2_SKIPPED-SKIPPED|rna-XM_036160216.1||Dhtkd1|mRNA;Intron|intron_2_SKIPPED-SKIPPED|rna-NM_001081131.2||Dhtkd1|mRNA;Intron|intron_2_SKIPPED-SKIPPED|rna-XM_036160214.1||Dhtkd1|mRNA;Intron|intron_2_SKIPPED-SKIPPED|rna-XM_036160213.1||Dhtkd1|mRNA
NC_000068.8-5946405	4.65258076651862	7.33168120999696	1.97348032304029	0.269171594688186	-1.89340192254948	0.0349654903585493	1	down	9	8	6	3	2	1	2.94	2.62	1.93	0.98	0.67	0.33	Intron	Intron|intron_1_ALTTENATIVE_3SS-SKIPPED|rna-XR_004939306.1||Dhtkd1|mRNA;Intron|intron_1_ALTTENATIVE_3SS-SKIPPED|rna-XM_036160214.1||Dhtkd1|mRNA;Intron|intron_1_ALTTENATIVE_3SS-SKIPPED|rna-XM_036160216.1||Dhtkd1|mRNA;Intron|intron_1_ALTTENATIVE_3SS-SKIPPED|rna-XM_036160213.1||Dhtkd1|mRNA;Intron|intron_1_ALTTENATIVE_PROMOMOTER-SKIPPED|rna-NM_001081131.2||Dhtkd1|mRNA
NC_000068.8-6081409	2.72721272766691	4.78345301925719	0.670972436076627	0.140269473406644	-2.83372702289845	0.0318494777398352	1	down	8	5	2	0	2	0	2.61	1.64	0.64	0	0.67	0	Intergenic	Intergenic|gene-Upf2-Gene_rna-XR_373970.3
NC_000068.8-6379055	14.9712545668862	23.2684085117679	6.6741006220044	0.286830988833164	-1.80172719560077	0.00010613388900802	0.0385366819301387	down	20	28	25	4	7	9	6.53	9.17	8.05	1.31	2.36	3.01	Intron	Intron|intron_2_SKIPPED-SKIPPED|rna-XM_030252264.1||Usp6nl|mRNA;Intron|intron_2_SKIPPED-SKIPPED|rna-XM_030252265.2||Usp6nl|mRNA;Intron|intron_2_SKIPPED-SKIPPED|rna-XM_006497569.5||Usp6nl|mRNA;Intron|intron_2_SKIPPED-SKIPPED|rna-NM_001080548.1||Usp6nl|mRNA;Intron|intron_2_SKIPPED-SKIPPED|rna-XM_006497570.4||Usp6nl|mRNA;Intron|intron_1_ALTTENATIVE_PROMOMOTER-SKIPPED|rna-NM_181399.3||Usp6nl|mRNA;Int…
NC_000068.8-6466990	16.9387908109798	22.9204233192664	10.9571583026932	0.478052178621102	-1.06476000025973	0.0313753671025522	1	down	23	18	31	9	19	5	7.51	5.89	9.99	2.95	6.41	1.67	Intergenic	Intergenic|gene-Usp6nl-Gene_rna-XR_865950.2
NC_000068.8-6476134	2.06978153820453	4.13956307640907	0	0	-Inf	0.00714790142318521	0.704146872459431	down	3	4	6	0	0	0	0.98	1.31	1.93	0	0	0	Gene,Intron	Gene|Gm13391|;Gene|exon-XR_004940835.1-1|;Gene|exon-XR_004940834.1-1|;Intron|intron_1_RETAINED-RETAINED|rna-XR_373977.3||exon-XR_373977.3-1|;Gene|exon-XR_865950.2-1|
NC_000068.8-6711964	2.24398282741797	4.15026740529882	0.337698249537129	0.0813678292405872	-3.61939768728608	0.0264480605102037	1	down	6	6	1	0	0	1	1.96	1.96	0.32	0	0	0.33	Intron	Intron|intron_2_ALTTENATIVE_3SS-RETAINED|rna-XM_017315442.3||Celf2|mRNA;Intron|intron_2_ALTTENATIVE_3SS-RETAINED|rna-XM_006497336.4||Celf2|mRNA;Intron|intron_2_ALTTENATIVE_3SS-RETAINED|rna-NM_010160.2||Celf2|mRNA;Intron|intron_3_ALTTENATIVE_3SS-RETAINED|rna-XM_006497335.5||Celf2|mRNA;Intron|intron_3_ALTTENATIVE_3SS-RETAINED|rna-XM_036158235.1||Celf2|mRNA;Intron|intron_2_ALTTENATIVE_3SS-RETAINED|r…
NC_000068.8-7092684	26.6307988037589	12.7618930157122	40.4997045918055	3.17348723594087	1.66606903997949	9.45656559239695e-07	0.000938722420907244	up	16	17	7	37	47	38	5.22	5.57	2.25	12.13	15.85	12.69	Intron,Upstream	Intron|intron_3_SKIPPED-SKIPPED|rna-XM_036158240.1||Celf2|mRNA;Upstream|319|rna-XM_006497335.5||Celf2|mRNA;Intron|intron_3_SKIPPED-SKIPPED|rna-XM_036158245.1||Celf2|mRNA;Intron|intron_2_SKIPPED-SKIPPED|rna-NM_001110232.1||Celf2|mRNA;Intron|intron_3_SKIPPED-SKIPPED|rna-XM_036158253.1||Celf2|mRNA;Upstream|319|rna-XM_036158235.1||Celf2|mRNA;Upstream|319|rna-XM_036158234.1||Celf2|mRNA;Upstream|319|rn…
NC_000068.8-7618688	24.0427789048146	14.0027307755991	34.0828270340302	2.43401287793252	1.28333680111665	0.000254028982424917	0.0734893613365012	up	19	8	17	38	40	25	6.2	2.62	5.48	12.46	13.49	8.35	Intergenic	Intergenic|gene-Celf2-Gene_gene-Gm13254
NC_000068.8-8676918	2.49332457675503	0.637610109645883	4.34903904386418	6.82084392651735	2.76995025146021	0.0467422247475284	1	up	0	1	1	2	4	7	0	0.33	0.32	0.66	1.35	2.34	Intergenic	Intergenic|Gene_gene-Gm18721-Gene_gene-Gm18434
NC_000068.8-8734348	9.48961905884084	14.0030876859281	4.97615043175358	0.355360942055243	-1.49264297232706	0.010877832852781	0.910826158236231	down	11	11	22	5	4	6	3.59	3.6	7.09	1.64	1.35	2	Intergenic	Intergenic|Gene_gene-Gm18721-Gene_gene-Gm18434
NC_000068.8-9690934	1.98841524340398	0.317070947580839	3.65975953922712	11.542399476048	3.52887126274888	0.0429810948271763	1	up	0	0	1	3	3	5	0	0	0.32	0.98	1.01	1.67	Intergenic	Intergenic|Gene_rna-XR_001783609.1-Gene_rna-XR_004940836.1
NC_000068.8-9814691	5.96577950781369	9.25491618238722	2.67664283324015	0.289213082051893	-1.78979528331572	0.0196539286212428	1	down	9	14	6	1	4	3	2.94	4.58	1.93	0.33	1.35	1	Gene,Intron	Gene|LOC118568497|;Intron|intron_1_RETAINED-RETAINED|rna-XR_004940836.1||exon-XR_004940836.1-1|
NC_000068.8-9814698	5.96577950781369	9.25491618238722	2.67664283324015	0.289213082051893	-1.78979528331572	0.0196539286212428	1	down	9	14	6	1	4	3	2.94	4.58	1.93	0.33	1.35	1	Gene,Intron	Gene|LOC118568497|;Intron|intron_1_RETAINED-RETAINED|rna-XR_004940836.1||exon-XR_004940836.1-1|
NC_000068.8-9838334	5.47109294113878	8.28163808609903	2.66054779617853	0.321258640925681	-1.63819283574668	0.0409206005237504	1	down	8	8	10	2	4	2	2.61	2.62	3.22	0.66	1.35	0.67	Intergenic	Intergenic|Gene_rna-XR_004940836.1-gene-Gata3
NC_000068.8-9901389	28.8249685494804	15.9159180148657	41.734019084095	2.62215594759377	1.3907534895756	0.00439605710069926	0.521352830422546	up	11	14	25	43	56	27	3.59	4.58	8.05	14.1	18.88	9.02	Intergenic	Intergenic|Gene_rna-NR_040511.1-Gene_rna-NR_152218.1
NC_000068.8-9952579	3.0325220332267	5.08635142346407	0.978692642989335	0.192415458844327	-2.37770338360619	0.0492563811081196	1	down	5	2	9	2	1	0	1.63	0.65	2.9	0.66	0.34	0	Intron	Intron|intron_3_RETAINED-RETAINED|rna-NM_027748.3||Taf3|mRNA
NC_000068.8-10078381	1.59369697623162	3.18739395246324	0	0	-Inf	0.0252053287906196	1	down	5	3	2	0	0	0	1.63	0.98	0.64	0	0	0	Intron	Intron|intron_1_ALTTENATIVE_3SS-RETAINED|rna-NM_020615.4||Atp5c1|mRNA;Intron|intron_1_ALTTENATIVE_5SS-RETAINED|rna-NM_001112738.1||Atp5c1|mRNA;Intron|intron_1_ALTTENATIVE_3SS-RETAINED|rna-NM_001374641.1||Atp5c1|mRNA
NC_000068.8-10078393	1.59369697623162	3.18739395246324	0	0	-Inf	0.0252053287906196	1	down	5	3	2	0	0	0	1.63	0.98	0.64	0	0	0	Intron	Intron|intron_1_ALTTENATIVE_3SS-RETAINED|rna-NM_020615.4||Atp5c1|mRNA;Intron|intron_1_ALTTENATIVE_5SS-RETAINED|rna-NM_001112738.1||Atp5c1|mRNA;Intron|intron_1_ALTTENATIVE_3SS-RETAINED|rna-NM_001374641.1||Atp5c1|mRNA
NC_000068.8-10387388	6.75330347400254	10.524455939351	2.98215100865404	0.283354410511973	-1.81932043620477	0.0116228160915368	0.943755772295377	down	10	14	9	3	4	2	3.26	4.58	2.9	0.98	1.35	0.67	Intron	Intron|intron_3_SKIPPED-SKIPPED|rna-NM_177386.5||Sfmbt2|mRNA;Intron|intron_4_SKIPPED-SKIPPED|rna-XM_006497498.4||Sfmbt2|mRNA;Intron|intron_3_SKIPPED-SKIPPED|rna-XM_030251810.2||Sfmbt2|mRNA;Intron|intron_2_SKIPPED-SKIPPED|rna-NM_001198809.1||Sfmbt2|mRNA;Intron|intron_1_ALTTENATIVE_3SS-SKIPPED|rna-XM_006497496.5||Sfmbt2|mRNA;Intron|intron_2_SKIPPED-SKIPPED|rna-XM_030251809.2||Sfmbt2|mRNA;Intron|int…
NC_000068.8-10584614	1.59638736467703	3.19277472935407	0	0	-Inf	0.0251467526014992	1	down	1	6	3	0	0	0	0.33	1.96	0.97	0	0	0	Intron	Intron|intron_14_SKIPPED-SKIPPED|rna-XM_006497499.3||Sfmbt2|mRNA;Intron|intron_21_SKIPPED-SKIPPED|rna-NM_177386.5||Sfmbt2|mRNA;Intron|intron_23_SKIPPED-SKIPPED|rna-XM_006497491.4||Sfmbt2|mRNA;Intron|intron_22_SKIPPED-SKIPPED|rna-XM_006497490.5||Sfmbt2|mRNA;Intron|intron_20_SKIPPED-SKIPPED|rna-XM_006497496.5||Sfmbt2|mRNA;Intron|intron_14_SKIPPED-SKIPPED|rna-XM_006497500.4||Sfmbt2|mRNA;Intron|intro…
NC_000068.8-10657762	7.5362531017853	11.7848470195027	3.28765918406794	0.278973429067616	-1.84180037633785	0.00690952853473074	0.694455282603226	down	12	11	14	5	4	1	3.92	3.6	4.51	1.64	1.35	0.33	Intergenic	Intergenic|gene-Sfmbt2-Gene_rna-XR_004940837.1
NC_000068.8-10660971	10.9526441939888	16.2581655201474	5.64712286783021	0.34734071693588	-1.52557655465879	0.00491958050803955	0.560983666942993	down	20	18	13	5	6	6	6.53	5.89	4.19	1.64	2.02	2	Intergenic	Intergenic|gene-Sfmbt2-Gene_rna-XR_004940837.1
NC_000068.8-10782580	2.31426989473289	0.318326914221286	4.3102128752445	13.5402087686756	3.75917807805515	0.0198276111806571	1	up	1	0	0	4	7	2	0.33	0	0	1.31	2.36	0.67	Intergenic	Intergenic|gene-Sfmbt2-Gene_rna-XR_004940837.1
NC_000068.8-10973874	3.03391095768056	6.06782191536112	0	0	-Inf	0.00182074917855816	0.294132221849125	down	7	10	2	0	0	0	2.28	3.27	0.64	0	0	0	Intergenic	Intergenic|Gene_gene-Gm13263-gene-Gm23877
NC_000068.8-11408476	1.59022876174742	3.18045752349483	0	0	-Inf	0.0252812078412781	1	down	5	1	4	0	0	0	1.63	0.33	1.29	0	0	0	Intergenic	Intergenic|Gene_rna-NR_040615.1-Gene_gene-Gm13292
NC_000068.8-11485738	3.20619140540738	5.41980716226262	0.992575648552138	0.183138554349923	-2.44899255544935	0.0347040327078861	1	down	7	6	4	1	2	0	2.28	1.96	1.29	0.33	0.67	0	Intron	Intron|intron_14_SKIPPED-ALTTENATIVE_5SS|rna-NM_001177753.1||Pfkfb3|mRNA;Intron|intron_13_RETAINED-ALTTENATIVE_5SS|rna-XM_036158939.1||Pfkfb3|mRNA;Intron|intron_13_RETAINED-ALTTENATIVE_5SS|rna-XM_030247921.2||Pfkfb3|mRNA;Intron|intron_13_RETAINED-ALTTENATIVE_5SS|rna-NM_001177758.1||Pfkfb3|mRNA;Intron|intron_13_RETAINED-ALTTENATIVE_5SS|rna-XM_017315954.3||Pfkfb3|mRNA;Intron|intron_14_SKIPPED-ALTTE…
NC_000068.8-11485752	3.20619140540738	5.41980716226262	0.992575648552138	0.183138554349923	-2.44899255544935	0.0347040327078861	1	down	7	6	4	1	2	0	2.28	1.96	1.29	0.33	0.67	0	Intron	Intron|intron_14_SKIPPED-ALTTENATIVE_5SS|rna-NM_001177753.1||Pfkfb3|mRNA;Intron|intron_13_RETAINED-ALTTENATIVE_5SS|rna-XM_036158939.1||Pfkfb3|mRNA;Intron|intron_13_RETAINED-ALTTENATIVE_5SS|rna-XM_030247921.2||Pfkfb3|mRNA;Intron|intron_13_RETAINED-ALTTENATIVE_5SS|rna-NM_001177758.1||Pfkfb3|mRNA;Intron|intron_13_RETAINED-ALTTENATIVE_5SS|rna-XM_017315954.3||Pfkfb3|mRNA;Intron|intron_14_SKIPPED-ALTTE…
NC_000068.8-11496293	17.6762605990342	26.1194778818227	9.23304331624568	0.353492644761909	-1.50024789817211	0.000365854022117673	0.0952379578577714	down	29	24	29	13	6	9	9.47	7.86	9.34	4.26	2.02	3.01	Intron	Intron|intron_3_RETAINED-RETAINED|rna-XM_006497369.4||Pfkfb3|mRNA;Intron|intron_3_RETAINED-RETAINED|rna-XM_017315954.3||Pfkfb3|mRNA;Intron|intron_3_RETAINED-RETAINED|rna-XM_036158939.1||Pfkfb3|mRNA;Intron|intron_3_RETAINED-RETAINED|rna-XM_006497367.1||Pfkfb3|mRNA;Intron|intron_3_RETAINED-RETAINED|rna-XM_030247930.1||Pfkfb3|mRNA;Intron|intron_3_RETAINED-RETAINED|rna-XM_030247921.2||Pfkfb3|mRNA;Int…
NC_000068.8-12666654	1.431693287957	2.86338657591399	0	0	-Inf	0.0384876928032662	1	down	5	1	3	0	0	0	1.63	0.33	0.97	0	0	0	Intergenic	Intergenic|Gene_gene-Gm13321-gene-Pter
NC_000068.8-12698132	5.7971674721088	8.91326804797982	2.68106689623778	0.300795048662925	-1.73314727563855	0.0252203488164744	1	down	6	8	14	1	2	5	1.96	2.62	4.51	0.33	0.67	1.67	Intergenic	Intergenic|Gene_gene-Gm13321-gene-Pter
NC_000068.8-12710652	74.1161762488291	48.7770084937232	99.4553440039351	2.03897998411964	1.02784761304305	0.000462392544316544	0.11356247960052	up	62	54	37	78	118	103	20.24	17.68	11.92	25.58	39.79	34.39	Intergenic	Intergenic|Gene_gene-Gm13321-gene-Pter
NC_000068.8-12862336	10.7984422426536	6.05299277622099	15.5438917090862	2.56796799265149	1.36062722071148	0.0117610214762284	0.946411863536252	up	9	5	5	19	10	18	2.94	1.64	1.61	6.23	3.37	6.01	Intergenic	Intergenic|Gene_gene-Gm13321-gene-Pter
NC_000068.8-13015343	4.42140166059597	1.27773215257266	7.56507116861929	5.92070188841013	2.56576821485838	0.00717306836750828	0.704955828146876	up	2	2	0	12	4	7	0.65	0.65	0	3.93	1.35	2.34	Exon	Exon|exon_1_2_RETAINED|rna-NM_153155.2||C1ql3|mRNA
NC_000068.8-13584895	4.51456482547734	7.02345925379115	2.00567039716353	0.285567314437098	-1.80809723456119	0.0449327090031041	1	down	5	12	5	1	2	3	1.63	3.93	1.61	0.33	0.67	1	SpliceSiteDonor	SpliceSiteDonor|intron_6_RETAINED-RETAINED|rna-NM_011701.4||Vim|mRNA
NC_000068.8-14048228	7.88552625909896	11.4608396429534	4.3102128752445	0.376081771451587	-1.4108817137251	0.0292045127765477	1	down	12	9	15	4	7	2	3.92	2.95	4.83	1.31	2.36	0.67	Intron	Intron|intron_4_RETAINED-RETAINED|rna-NM_001012396.2||Hacd1|mRNA;Intron|intron_4_RETAINED-SKIPPED|rna-NM_013935.3||Hacd1|mRNA
NC_000068.8-15117628	15.1340040606346	20.3756633430108	9.89234477825832	0.485498047927434	-1.04246259996601	0.020577850280536	1	down	22	16	26	14	6	10	7.18	5.24	8.37	4.59	2.02	3.34	Intergenic	Intergenic|gene-Arl5b-Gene_gene-Gm13313
NC_000068.8-16137724	3.21014250978882	5.40719027096625	1.01309474861139	0.187360661978397	-2.41611001662953	0.0346470215453412	1	down	8	2	7	0	0	3	2.61	0.65	2.25	0	0	1	Intron	Intron|intron_33_RETAINED-RETAINED|rna-NM_001310455.1||Malrd1|mRNA
NC_000068.8-16305709	17.7907159137021	11.7936387859858	23.7877930414183	2.01700200193388	1.01221251586889	0.0189545782210935	1	up	19	11	7	29	27	16	6.2	3.6	2.25	9.51	9.1	5.34	Intergenic	Intergenic|Gene_gene-Gm13319-gene-Plxdc2
NC_000068.8-16423615	4.47441635123589	1.27994440041642	7.66888830205535	5.99157924325491	2.58293631455383	0.00702299790232581	0.70121293070441	up	1	3	0	5	8	10	0.33	0.98	0	1.64	2.7	3.34	Intron	Intron|intron_1_ALTTENATIVE_3SS-RETAINED|rna-XM_006497531.4||Plxdc2|mRNA;Intron|intron_1_ALTTENATIVE_3SS-RETAINED|rna-NM_026162.6||Plxdc2|mRNA
NC_000068.8-16891352	52.4201301517854	32.2153451984946	72.6249151050762	2.25435781170738	1.17271651826389	0.000260760697732032	0.0748749012035856	up	39	41	21	75	56	88	12.73	13.42	6.76	24.59	18.88	29.38	Intergenic	Intergenic|gene-Plxdc2-Gene_rna-NR_040632.1
NC_000068.8-16942942	14.5577729829662	6.04671294301876	23.0688330229137	3.81510305521414	1.93172202828871	0.0102742286417619	0.880779004409219	up	4	5	10	11	25	33	1.31	1.64	3.22	3.61	8.43	11.02	Gene,Intron	Gene|4930515L03Rik|;Intron|intron_2_RETAINED-RETAINED|rna-NR_040632.1||exon-NR_040632.1-1|
NC_000068.8-17560218	12.0489642151001	18.4669005994316	5.63102783076859	0.304925442168779	-1.71347156487624	0.00338931890453549	0.440528605455673	down	28	12	18	6	6	5	9.14	3.93	5.8	1.97	2.02	1.67	Intron	Intron|intron_3_SKIPPED-ALTTENATIVE_5SS|rna-XM_036162630.1||Nebl|mRNA;Intron|intron_3_SKIPPED-ALTTENATIVE_5SS|rna-NM_028757.3||Nebl|mRNA;Intron|intron_3_SKIPPED-ALTTENATIVE_5SS|rna-XM_036162632.1||Nebl|mRNA;Intron|intron_3_SKIPPED-ALTTENATIVE_5SS|rna-XM_036162629.1||Nebl|mRNA;Intron|intron_2_SKIPPED-ALTTENATIVE_5SS|rna-NR_156125.1||Nebl|mRNA;Intron|intron_3_SKIPPED-ALTTENATIVE_5SS|rna-XM_03025212…
NC_000068.8-17937991	1.49691099135902	0	2.99382198271803	Inf	Inf	0.0477263422382187	1	up	0	0	0	2	6	1	0	0	0	0.66	2.02	0.33	Intergenic	Intergenic|Gene_gene-Gm13323-gene-H2al2a
NC_000068.8-18036747	10.800241044653	3.17543365693304	18.4250484323729	5.80237234437091	2.5366428777733	0.000866864647700471	0.176030223585262	up	1	1	8	28	16	12	0.33	0.33	2.58	9.18	5.39	4.01	Gene,Intron,Downstream	Gene|A930004D18Rik|;Gene|Gm33085|;Intron|intron_1_RETAINED-RETAINED|rna-XR_374024.4||exon-XR_374024.4-1|;Intron|intron_1_RETAINED-RETAINED|rna-XR_001783238.3||exon-XR_001783238.3-1|;Downstream|1359|rna-NR_028378.1||exon-NR_028378.1-1|;Intron|intron_1_RETAINED-RETAINED|rna-NR_028376.1||exon-NR_028376.1-1|
NC_000068.8-18036891	18.3673449276113	3.17920155685439	33.5554882983683	10.5546904461035	3.39981236202148	1.93966837827159e-07	0.000258948807337952	up	4	1	5	31	24	46	1.31	0.33	1.61	10.16	8.09	15.36	Gene,Downstream,Intron	Gene|A930004D18Rik|;Downstream|1503|rna-NR_028378.1||exon-NR_028378.1-1|;Gene|Gm33085|;Intron|intron_1_RETAINED-RETAINED|rna-XR_374024.4||exon-XR_374024.4-1|;Intron|intron_1_RETAINED-RETAINED|rna-XR_001783238.3||exon-XR_001783238.3-1|;Intron|intron_1_RETAINED-RETAINED|rna-NR_028376.1||exon-NR_028376.1-1|
NC_000068.8-18614064	2.4674479139205	0.634141895161679	4.30075393267933	6.78200567647848	2.76171199188678	0.047299379935984	1	up	0	0	2	5	4	4	0	0	0.64	1.64	1.35	1.34	Intergenic	Intergenic|gene-n-TNgtt9-Gene_gene-Gm13355
NC_000068.8-18620068	1.84265675942695	0	3.68531351885391	Inf	Inf	0.0123905383810754	0.973529072769934	up	0	0	0	1	6	4	0	0	0	0.33	2.02	1.34	Intergenic	Intergenic|gene-n-TNgtt9-Gene_gene-Gm13355
NC_000068.8-18704364	7.96639070793244	0.636653828442573	15.2961275874223	24.0258157637106	4.58651351145474	1.4238591960208e-07	0.000203917355564363	up	2	0	0	13	13	20	0.65	0	0	4.26	4.38	6.68	Intron	Intron|intron_2_RETAINED-RETAINED|rna-NM_001001334.2||Spag6|mRNA;Intron|intron_5_RETAINED-RETAINED|rna-XM_006497502.2||Spag6|mRNA
NC_000068.8-18899912	2.13485591982222	0.320539162065044	3.94917267757939	12.3204061935435	3.62297791615966	0.0295647649501453	1	up	0	1	0	6	3	3	0	0.33	0	1.97	1.01	1	Intron	Intron|intron_3_RETAINED-SKIPPED|rna-NM_001355147.1||Pip4k2a|mRNA;Intron|intron_3_RETAINED-SKIPPED|rna-NM_008845.4||Pip4k2a|mRNA;Intron|intron_3_RETAINED-SKIPPED|rna-NM_001355146.1||Pip4k2a|mRNA;Intron|intron_3_RETAINED-SKIPPED|rna-XM_006497396.5||Pip4k2a|mRNA;Intron|intron_3_RETAINED-SKIPPED|rna-XM_006497394.5||Pip4k2a|mRNA;Intron|intron_4_SKIPPED-SKIPPED|rna-NM_001355149.1||Pip4k2a|mRNA;Intron|…
NC_000068.8-18911604	4.98126340522947	8.29455466283254	1.6679721476264	0.20109242936218	-2.31406932615922	0.00874975110509504	0.796139671626996	down	10	11	5	1	2	2	3.26	3.6	1.61	0.33	0.67	0.67	Intron	Intron|intron_2_RETAINED-RETAINED|rna-XM_006497396.5||Pip4k2a|mRNA;Intron|intron_2_RETAINED-RETAINED|rna-NM_001355148.1||Pip4k2a|mRNA;Intron|intron_2_RETAINED-RETAINED|rna-NM_001355149.1||Pip4k2a|mRNA;Intron|intron_2_RETAINED-RETAINED|rna-XM_006497394.5||Pip4k2a|mRNA;Intron|intron_2_RETAINED-RETAINED|rna-NM_001355147.1||Pip4k2a|mRNA;Intron|intron_2_RETAINED-RETAINED|rna-NM_008845.4||Pip4k2a|mRNA;…
NC_000068.8-18938562	3.81969408509738	1.27079572360425	6.36859244659051	5.011499746417	2.32524241039335	0.0430491327592516	1	up	2	0	2	2	7	10	0.65	0	0.64	0.66	2.36	3.34	Intron	Intron|intron_1_ALTTENATIVE_3SS-RETAINED|rna-NM_001355146.1||Pip4k2a|mRNA;Intron|intron_1_ALTTENATIVE_3SS-RETAINED|rna-XM_006497396.5||Pip4k2a|mRNA;Intron|intron_1_ALTTENATIVE_3SS-RETAINED|rna-NM_001355148.1||Pip4k2a|mRNA;Intron|intron_1_ALTTENATIVE_3SS-RETAINED|rna-NM_001355149.1||Pip4k2a|mRNA;Intron|intron_1_ALTTENATIVE_3SS-RETAINED|rna-XM_006497394.5||Pip4k2a|mRNA;Intron|intron_1_ALTTENATIVE_3…
NC_000068.8-19064975	2.80857241260289	0	5.61714482520579	Inf	Inf	0.000852469979275036	0.174316558047459	up	0	0	0	7	5	5	0	0	0	2.3	1.69	1.67	Intergenic	Intergenic|Gene_rna-XR_374032.2-Gene_gene-Gm13332
NC_000068.8-19453255	3.48016080456264	0.961617486195131	5.99870412293014	6.2381396023334	2.64111583891606	0.017806143238898	1	up	0	3	0	4	7	7	0	0.98	0	1.31	2.36	2.34	Exon,Upstream,Downstream,Gene	Exon|exon_1_2_RETAINED|rna-XR_003953768.1||exon-XR_003953768.1-1|;Exon|exon_1_3_RETAINED|rna-XR_003953769.1||exon-XR_003953769.1-1|;Upstream|1770|rna-NR_131924.1||exon-NR_131924.1-1|;Downstream|943|rna-NM_018809.2||Ptf1a|mRNA;Gene|1810010K12Rik|
NC_000068.8-19460044	34.1480859918219	8.2967669106763	59.9994050729675	7.23166092514425	2.85432703490452	4.61897911476571e-18	1.5261865827469e-13	up	9	12	5	62	57	62	2.94	3.93	1.61	20.33	19.22	20.7	Downstream,Intergenic	Downstream|236|rna-XR_003953769.1||exon-XR_003953769.1-1|;Downstream|236|rna-XR_003953768.1||exon-XR_003953768.1-1|;Intergenic|Gene_rna-XR_003953768.1-gene-4921504E06Rik
NC_000068.8-19706068	1.49912302285783	0	2.99824604571566	Inf	Inf	0.0304359708612422	1	up	0	0	0	2	4	3	0	0	0	0.66	1.35	1	Intergenic	Intergenic|gene-Gm24670-gene-Etl4
NC_000068.8-20331025	1.49218152007643	0	2.98436304015286	Inf	Inf	0.0306161315802893	1	up	0	0	0	3	3	3	0	0	0	0.98	1.01	1	Intron,Gene	Intron|intron_3_ALTTENATIVE_3SS-SKIPPED|rna-XM_036160128.1||Etl4|mRNA;Intron|intron_1_RETAINED-RETAINED|rna-XR_003953995.2||exon-XR_003953995.2-1|;Gene|Gm17171|;Intron|intron_1_ALTTENATIVE_3SS-SKIPPED|rna-NM_001081006.1||Etl4|mRNA;Intron|intron_3_ALTTENATIVE_3SS-SKIPPED|rna-XM_036160127.1||Etl4|mRNA;Intron|intron_3_ALTTENATIVE_3SS-SKIPPED|rna-XM_036160115.1||Etl4|mRNA;Intron|intron_3_ALTTENATIVE_…
NC_000068.8-20421337	10.3235165666023	5.72964199543792	14.9173911377667	2.60354680966878	1.38047834545293	0.0130310177756898	0.998947866356508	up	4	5	9	15	17	13	1.31	1.64	2.9	4.92	5.73	4.34	Intron	Intron|intron_4_SKIPPED-SKIPPED|rna-XM_006497427.3||Etl4|mRNA;Intron|intron_4_SKIPPED-SKIPPED|rna-XM_006497428.3||Etl4|mRNA;Intron|intron_3_ALTTENATIVE_3SS-SKIPPED|rna-XM_036160128.1||Etl4|mRNA;Intron|intron_2_SKIPPED-SKIPPED|rna-NM_001081006.1||Etl4|mRNA;Intron|intron_3_ALTTENATIVE_3SS-SKIPPED|rna-XM_036160127.1||Etl4|mRNA;Intron|intron_4_SKIPPED-SKIPPED|rna-XM_006497408.4||Etl4|mRNA;Intron|intr…
NC_000068.8-21091168	9.61991081359388	14.3280513436807	4.91177028350711	0.342807976164423	-1.54452741764527	0.0232071828376408	1	down	9	14	22	9	4	2	2.94	4.58	7.09	2.95	1.35	0.67	Transcript	Transcript|gene-Gm13377||Gene_gene-Gm13377|pseudogene
NC_000068.8-21241956	6.11630953658471	10.2152777019419	2.01734137122751	0.197482773360534	-2.34020128398377	0.0101607202186432	0.874288772488954	down	8	17	7	0	4	2	2.61	5.57	2.25	0	1.35	0.67	Intergenic	Intergenic|gene-Thnsl1-Gene_gene-Gm13378
NC_000068.8-21346424	1.33248592958808	0	2.66497185917617	Inf	Inf	0.0477941513081126	1	up	0	0	0	2	2	4	0	0	0	0.66	0.67	1.34	Intergenic	Intergenic|Gene_rna-XR_004940843.1-gene-Gpr158
NC_000068.8-21709999	8.89880620590329	3.49627250443522	14.3013399073713	4.09045344412636	2.03226078090093	0.00119374126046885	0.219608038771709	up	4	1	6	12	12	19	1.31	0.33	1.93	3.93	4.05	6.34	Intron	Intron|intron_5_RETAINED-RETAINED|rna-NM_001004761.1||Gpr158|mRNA
NC_000068.8-21883875	2.15899836724217	0.318326914221286	3.99966982026306	12.5646611755947	3.65129986225555	0.0291266876226715	1	up	1	0	0	3	2	7	0.33	0	0	0.98	0.67	2.34	Intron,Gene	Intron|intron_5_RETAINED-RETAINED|rna-XR_866004.1||exon-XR_866004.1-1|;Gene|Gm39767|
NC_000068.8-22657424	7.7484667131827	4.14273160545614	11.3542018209093	2.74075245568777	1.45457203006841	0.0437056695401241	1	up	0	6	7	6	14	14	0	1.96	2.25	1.97	4.72	4.67	Intron	Intron|intron_3_SKIPPED-ALTTENATIVE_3SS|rna-XM_006498186.4||Apbb1ip|mRNA
NC_000068.8-24182841	5.58259264702734	2.54033548056806	8.62484981348662	3.39516173334633	1.76348030093218	0.0270681095603616	1	up	3	0	5	8	12	6	0.98	0	1.61	2.62	4.05	2	Exon	Exon|exon_3_5_RETAINED|rna-XM_036160346.1||Il1f10|mRNA;Exon|exon_2_4_RETAINED|rna-NM_153077.2||Il1f10|mRNA
NC_000068.8-24365497	14.5919476275248	8.27344569049018	20.9104495645594	2.52741727531912	1.33766387217181	0.026238316717659	1	up	7	6	13	21	12	30	2.28	1.96	4.19	6.89	4.05	10.02	Utr5prime,Exon	Utr5prime|exon_1_12_RETAINED|rna-NM_011040.4||Pax8|mRNA;Exon|exon_1_12_RETAINED|rna-NM_011040.4||Pax8|mRNA
NC_000068.8-24667170	42.1937320974073	20.0800582781014	64.3074059167132	3.20255076086331	1.67922143765994	2.95674740686942e-10	1.32383703472002e-06	up	17	24	22	66	65	63	5.55	7.86	7.09	21.64	21.92	21.04	Intergenic	Intergenic|gene-Cacna1b-gene-Ehmt1
NC_000068.8-24919573	6.11174711744326	9.2435552577313	2.97993897715523	0.322380176681782	-1.63316506033337	0.0305816813702301	1	down	11	10	8	3	5	1	3.59	3.27	2.58	0.98	1.69	0.33	Intron,SpliceSiteDonor,Downstream	Intron|intron_21_ALTTENATIVE_5SS-SKIPPED|rna-XM_006498014.5||Pnpla7|mRNA;SpliceSiteDonor|intron_19_ALTTENATIVE_5SS-SKIPPED|rna-XM_036161765.1||Pnpla7|mRNA;Intron|intron_22_ALTTENATIVE_5SS-SKIPPED|rna-XM_036161762.1||Pnpla7|mRNA;SpliceSiteDonor|intron_22_ALTTENATIVE_5SS-SKIPPED|rna-XM_036161761.1||Pnpla7|mRNA;SpliceSiteDonor|intron_21_ALTTENATIVE_5SS-SKIPPED|rna-XM_036161751.1||Pnpla7|mRNA;Intron|…
NC_000068.8-24945948	20.4593707681992	29.0179035129078	11.9008380234906	0.410120531905306	-1.28588012362778	0.000843737772170425	0.17354324138013	down	26	38	27	14	14	8	8.49	12.44	8.7	4.59	4.72	2.67	Downstream,SpliceSiteDonor,Intron	Downstream|1879|rna-XM_036161755.1||Pnpla7|mRNA;Downstream|1879|rna-XM_036161768.1||Pnpla7|mRNA;Downstream|1879|rna-XR_001782553.3||Pnpla7|mRNA;Downstream|1879|rna-XM_036161750.1||Pnpla7|mRNA;Downstream|1879|rna-XM_036161771.1||Pnpla7|mRNA;Downstream|1879|rna-XR_001782552.3||Pnpla7|mRNA;Downstream|1879|rna-XM_036161767.1||Pnpla7|mRNA;Downstream|1879|rna-XM_036161751.1||Pnpla7|mRNA;SpliceSiteDonor…
NC_000068.8-24952597	13.0381366122776	19.1039113382033	6.97236188635194	0.364970385536122	-1.45414868945227	0.00308175033256099	0.416466641567941	down	22	15	23	7	3	11	7.18	4.91	7.41	2.3	1.01	3.67	Exon,Utr3prime	Exon|exon_16_16_RETAINED|rna-NM_001039386.1||Nsmf|mRNA;Exon|exon_15_15_RETAINED|rna-NM_001039387.1||Nsmf|mRNA;Exon|exon_14_14_RETAINED|rna-XM_030251905.2||Nsmf|mRNA;Exon|exon_13_13_RETAINED|rna-XM_030251906.2||Nsmf|mRNA;Utr3prime|exon_14_14_RETAINED|rna-XM_030251905.2||Nsmf|mRNA;Exon|exon_14_14_RETAINED|rna-XM_030251904.2||Nsmf|mRNA;Exon|exon_15_15_RETAINED|rna-XM_006498201.3||Nsmf|mRNA;Utr3prime…
NC_000068.8-24985038	6.44814048137689	9.54645366193819	3.34982730081559	0.350897560438741	-1.51087817722755	0.0360766744405255	1	down	8	7	15	1	5	4	2.61	2.29	4.83	0.33	1.69	1.34	Utr5prime,Exon	Utr5prime|exon_1_12_RETAINED|rna-NM_172204.4||Noxa1|mRNA;Exon|exon_1_12_RETAINED|rna-NM_001163626.1||Noxa1|mRNA;Utr5prime|exon_1_12_RETAINED|rna-NM_001163626.1||Noxa1|mRNA;Exon|exon_1_12_RETAINED|rna-NM_172204.4||Noxa1|mRNA
NC_000068.8-25053562	6.87497372542984	3.51486954349669	10.235077907363	2.91193678192131	1.54197903500136	0.026627451065635	1	up	5	6	0	13	11	7	1.63	1.96	0	4.26	3.71	2.34	Intergenic	Intergenic|Gene_rna-NR_166479.1-gene-Nrarp
NC_000068.8-25053579	6.70612460066128	3.51486954349669	9.89737965782586	2.81585974538892	1.4935754768477	0.0336988222167804	1	up	5	6	0	13	11	6	1.63	1.96	0	4.26	3.71	2	Intergenic	Intergenic|Gene_rna-NR_166479.1-gene-Nrarp
NC_000068.8-25057395	2.87638564969703	5.43116808691855	0.321603212475511	0.0592143729173326	-4.07790879061315	0.0177442155227367	1	down	5	10	2	1	0	0	1.63	3.27	0.64	0.33	0	0	Intergenic	Intergenic|Gene_rna-NR_166479.1-gene-Nrarp
NC_000068.8-25062268	26.2873495488685	36.6719792224845	15.9027198752525	0.433647711752141	-1.20540459806322	0.000323452008313499	0.0874734874958688	down	42	45	28	17	15	16	13.71	14.73	9.02	5.57	5.06	5.34	Intergenic	Intergenic|Gene_rna-NR_166479.1-gene-Nrarp
NC_000068.8-25085775	50.0499182997326	25.4714631287242	74.6283734707409	2.9298816912713	1.55084240974573	1.60564652413573e-07	0.000224055742405514	up	29	20	31	76	59	90	9.47	6.55	9.99	24.92	19.89	30.05	Exon	Exon|exon_2_2_ALTTENATIVE_5SS|rna-XM_036160652.1||Tor4a|mRNA;Exon|exon_2_2_ALTTENATIVE_5SS|rna-NM_146115.4||Tor4a|mRNA
NC_000068.8-25123373	15.2880141014891	22.9232349379844	7.65279326499374	0.333844384778034	-1.5827523204076	0.00048318968066876	0.11705437656601	down	28	17	27	6	8	9	9.14	5.57	8.7	1.97	2.7	3.01	Exon,Intron,Downstream,SpliceSiteAcceptor	Exon|exon_3_14_ALTTENATIVE_3SS|rna-XM_017315536.2||Slc34a3|mRNA;Exon|exon_3_14_ALTTENATIVE_3SS|rna-XM_006497678.2||Slc34a3|mRNA;Intron|intron_2_ALTTENATIVE_3SS-ALTTENATIVE_3SS|rna-XM_006497683.3||Slc34a3|mRNA;Downstream|1115|rna-NM_001033410.2||Rnf224|mRNA;Intron|intron_2_ALTTENATIVE_3SS-ALTTENATIVE_3SS|rna-XM_006497681.3||Slc34a3|mRNA;SpliceSiteAcceptor|intron_1_ALTTENATIVE_3SS-ALTTENATIVE_3SS|r…
NC_000068.8-25145343	15.9423898593835	22.3090032734166	9.57577644535035	0.429233719139791	-1.22016468112993	0.00549139693894268	0.599270175143694	down	19	26	25	12	11	6	6.2	8.51	8.05	3.93	3.71	2	Exon,Utr5prime,Upstream	Exon|exon_1_12_ALTTENATIVE_3SS|rna-XM_030252252.2||Ndor1|mRNA;Exon|exon_1_14_ALTTENATIVE_3SS|rna-XM_006498451.5||Ndor1|mRNA;Exon|exon_1_14_ALTTENATIVE_3SS|rna-XM_030252251.2||Ndor1|mRNA;Exon|exon_1_13_ALTTENATIVE_3SS|rna-XR_866029.4||Ndor1|mRNA;Exon|exon_1_15_ALTTENATIVE_3SS|rna-XR_004940780.1||Ndor1|mRNA;Exon|exon_1_14_ALTTENATIVE_3SS|rna-NM_001252542.1||Ndor1|mRNA;Utr5prime|exon_1_13_ALTTENATIV…
NC_000068.8-25181770	1.66324267634381	0	3.32648535268762	Inf	Inf	0.0197090042272197	1	up	0	0	0	3	1	6	0	0	0	0.98	0.34	2	Utr3prime,Exon,Gene,Downstream,Intron	Utr3prime|exon_19_19_ALTTENATIVE_3SS|rna-NM_001372562.1||Grin1|mRNA;Exon|exon_20_20_ALTTENATIVE_3SS|rna-NM_001372561.1||Grin1|mRNA;Utr3prime|exon_20_20_ALTTENATIVE_3SS|rna-NM_001372561.1||Grin1|mRNA;Gene|Grin1os|;Exon|exon_20_20_ALTTENATIVE_3SS|rna-NM_001372560.1||Grin1|mRNA;Downstream|565|rna-NM_146117.2||Lrrc26|mRNA;Utr3prime|exon_20_20_ALTTENATIVE_3SS|rna-NM_001177656.2||Grin1|mRNA;Exon|exon_1…
NC_000068.8-25315425	21.8968130173607	12.4199451958677	31.3736808388537	2.52607240564092	1.33689599215872	0.0241834282305578	1	up	10	12	17	19	29	46	3.26	3.93	5.48	6.23	9.78	15.36	Gene	Gene|Fut7|mRNA
NC_000068.8-25325103	12.2211785344413	19.0963183134687	5.34603875541395	0.279951280014189	-1.83675231842317	0.00358028597400315	0.459352362570627	down	27	11	22	3	4	9	8.81	3.6	7.09	0.98	1.35	3.01	Exon	Exon|exon_9_49_RETAINED|rna-XM_006497614.5||Abca2|mRNA;Exon|exon_9_49_RETAINED|rna-XM_006497611.2||Abca2|mRNA;Exon|exon_9_49_RETAINED|rna-XM_036157597.1||Abca2|mRNA;Exon|exon_9_49_RETAINED|rna-XM_006497609.2||Abca2|mRNA;Exon|exon_8_48_RETAINED|rna-XM_006497616.3||Abca2|mRNA;Exon|exon_9_49_RETAINED|rna-XM_006497615.3||Abca2|mRNA;Exon|exon_8_48_RETAINED|rna-XM_006497610.2||Abca2|mRNA;Exon|exon_8_48…
NC_000068.8-25328019	1.33027389808927	0	2.66054779617853	Inf	Inf	0.0478869670513059	1	up	0	0	0	2	4	2	0	0	0	0.66	1.35	0.67	Exon	Exon|exon_16_48_RETAINED|rna-XM_030246714.2||Abca2|mRNA;Exon|exon_16_48_RETAINED|rna-XM_006497610.2||Abca2|mRNA;Exon|exon_17_49_RETAINED|rna-XM_006497614.5||Abca2|mRNA;Exon|exon_17_49_RETAINED|rna-NM_001368624.1||Abca2|mRNA;Exon|exon_17_49_RETAINED|rna-XM_030246727.2||Abca2|mRNA;Exon|exon_17_49_RETAINED|rna-XM_006497611.2||Abca2|mRNA;Exon|exon_17_49_RETAINED|rna-XM_006497609.2||Abca2|mRNA;Exon|ex…
NC_000068.8-25328418	24.398437741684	33.4729818848201	15.3238935985479	0.457798879444835	-1.12721416327676	0.00175756065917841	0.286981179811057	down	25	43	37	11	15	20	8.16	14.08	11.92	3.61	5.06	6.68	Intron	Intron|intron_18_RETAINED-RETAINED|rna-XM_030246727.2||Abca2|mRNA;Intron|intron_18_RETAINED-RETAINED|rna-XM_006497614.5||Abca2|mRNA;Intron|intron_17_RETAINED-RETAINED|rna-XM_006497610.2||Abca2|mRNA;Intron|intron_17_RETAINED-RETAINED|rna-XM_006497616.3||Abca2|mRNA;Intron|intron_17_RETAINED-RETAINED|rna-XM_030246714.2||Abca2|mRNA;Intron|intron_18_RETAINED-RETAINED|rna-NM_001368624.1||Abca2|mRNA;Int…
NC_000068.8-25348347	23.8676892614381	31.8714848162434	15.8638937066328	0.497745674482906	-1.00651931621768	0.00418379680417251	0.504735868242279	down	37	34	29	19	18	11	12.08	11.13	9.34	6.23	6.07	3.67	Downstream,SpliceSiteDonor,Intron	Downstream|1147|rna-XM_017317186.2||Paxx|mRNA;SpliceSiteDonor|intron_5_RETAINED-ALTTENATIVE_5SS|rna-NM_027085.3||Clic3|mRNA;Intron|intron_5_RETAINED-ALTTENATIVE_POLY_A|rna-XM_030249617.1||Paxx|mRNA;Downstream|1147|rna-XM_006497864.4||Paxx|mRNA;Downstream|1146|rna-XM_006497866.5||Paxx|mRNA;Intron|intron_5_RETAINED-ALTTENATIVE_POLY_A|rna-XM_006497865.4||Paxx|mRNA;Intron|intron_6_ALTTENATIVE_3SS-ALT…
NC_000068.8-25450463	8.33700980698116	14.0390257974106	2.63499381655174	0.187690645674129	-2.41357134549556	0.00033604109423495	0.0899316734130667	down	12	21	11	4	1	3	3.92	6.88	3.54	1.31	0.34	1	Intron	Intron|intron_2_RETAINED-RETAINED|rna-NM_021519.2||Edf1|mRNA;Intron|intron_2_RETAINED-RETAINED|rna-XM_030251920.2||Edf1|mRNA
NC_000068.8-25456916	9.15812469101174	15.327462278873	2.98878710315049	0.194995560828759	-2.35848681421111	0.0162610951423255	1	down	17	25	6	3	1	5	5.55	8.19	1.93	0.98	0.34	1.67	Exon	Exon|exon_15_29_RETAINED|rna-NM_001081199.1||Mamdc4|mRNA;Exon|exon_9_20_RETAINED|rna-XR_004940651.1||Mamdc4|mRNA
NC_000068.8-25458240	30.5842525379653	43.9888312933413	17.1796737825893	0.390546265437833	-1.35643462983884	1.39109746887769e-05	0.00794342905100584	down	53	48	37	22	12	18	17.3	15.72	11.92	7.21	4.05	6.01	Exon	Exon|exon_4_20_RETAINED|rna-XR_004940651.1||Mamdc4|mRNA;Exon|exon_10_29_RETAINED|rna-NM_001081199.1||Mamdc4|mRNA
NC_000068.8-25469862	1.81599676405076	0	3.63199352810151	Inf	Inf	0.0126714616362712	0.982429381415208	up	0	0	0	5	1	5	0	0	0	1.64	0.34	1.67	Exon	Exon|exon_1_1_RETAINED|rna-NM_001005424.2||Ajm1|mRNA
NC_000068.8-25712249	1.43453351912098	2.86906703824195	0	0	-Inf	0.038388585234489	1	down	4	3	2	0	0	0	1.31	0.98	0.64	0	0	0	Intergenic,Upstream	Intergenic|Gene_rna-XR_374164.3-gene-Lcn9;Upstream|1035|rna-XM_017319339.1||Lcn9|mRNA;Upstream|916|rna-NM_029959.2||Lcn9|mRNA;Upstream|1034|rna-XM_017319338.1||Lcn9|mRNA;Upstream|886|rna-XM_017319340.2||Lcn9|mRNA;Upstream|851|rna-XM_017319341.2||Lcn9|mRNA
NC_000068.8-25712256	1.43453351912098	2.86906703824195	0	0	-Inf	0.038388585234489	1	down	4	3	2	0	0	0	1.31	0.98	0.64	0	0	0	Upstream,Intergenic	Upstream|909|rna-NM_029959.2||Lcn9|mRNA;Intergenic|Gene_rna-XR_374164.3-gene-Lcn9;Upstream|1028|rna-XM_017319339.1||Lcn9|mRNA;Upstream|844|rna-XM_017319341.2||Lcn9|mRNA;Upstream|1027|rna-XM_017319338.1||Lcn9|mRNA;Upstream|879|rna-XM_017319340.2||Lcn9|mRNA
NC_000068.8-25751583	7.23007001207172	11.1585978345127	3.30154218963074	0.295874288023834	-1.75694376554799	0.0112471747730558	0.92652042659291	down	10	14	11	4	5	1	3.26	4.58	3.54	1.31	1.69	0.33	Intergenic	Intergenic|gene-Sohlh1-gene-Kcnt1
NC_000068.8-25812460	26.7527886321957	37.2651591396019	16.2404181247896	0.435807024570862	-1.19823864411534	0.000298956991301417	0.0826613400521119	down	37	35	45	17	15	17	12.08	11.46	14.49	5.57	5.06	5.68	Intergenic	Intergenic|gene-Kcnt1-gene-Camsap1
NC_000068.8-25812484	26.5925190511632	36.9446199775368	16.2404181247896	0.439588176429048	-1.18577551214111	0.000357935525253639	0.0939165564823619	down	37	34	45	17	15	17	12.08	11.13	14.49	5.57	5.06	5.68	Intergenic	Intergenic|gene-Kcnt1-gene-Camsap1
NC_000068.8-25930129	7.74165783794805	12.1290643120829	3.35425136381323	0.27654658904494	-1.85440554707796	0.0482473784251466	1	down	6	21	11	1	3	6	1.96	6.88	3.54	0.33	1.01	2	Intergenic	Intergenic|gene-Ubac1-gene-Nacc2
NC_000068.8-25930136	7.74165783794805	12.1290643120829	3.35425136381323	0.27654658904494	-1.85440554707796	0.0482473784251466	1	down	6	21	11	1	3	6	1.96	6.88	3.54	0.33	1.01	2	Intergenic	Intergenic|gene-Ubac1-gene-Nacc2
NC_000068.8-26069000	38.920821718123	24.8234483756257	53.0181950606204	2.13581103875476	1.0947840133595	5.01156095997591e-05	0.0217065814939001	up	29	16	33	55	58	47	9.47	5.24	10.63	18.03	19.56	15.69	Intergenic,Upstream	Intergenic|Gene_rna-XR_374165.3-gene-Lhx3;Upstream|511|rna-XR_374165.3||exon-XR_374165.3-1|
NC_000068.8-26087491	54.7461858107069	31.91662882943	77.5757427919838	2.43057445717613	1.28129732970495	1.7407610273077e-06	0.00153672988224251	up	26	51	23	78	86	70	8.49	16.7	7.41	25.58	29	23.37	Intergenic	Intergenic|Gene_rna-XR_374165.3-gene-Lhx3
NC_000068.8-26087514	55.7102242377085	33.507007433896	77.913441041521	2.32528796238315	1.21740938984519	6.4076194482026e-07	0.000689315308653	up	30	51	24	78	86	71	9.79	16.7	7.73	25.58	29	23.71	Intergenic	Intergenic|Gene_rna-XR_374165.3-gene-Lhx3
NC_000068.8-26088766	11.8105204126963	7.33012555791938	16.2909152674733	2.22246060299373	1.1521578449856	0.0251586520658938	1	up	5	9	9	14	14	21	1.63	2.95	2.9	4.59	4.72	7.01	Intergenic,Downstream	Intergenic|Gene_rna-XR_374165.3-gene-Lhx3;Downstream|1458|rna-XM_011239031.2||Lhx3|mRNA;Downstream|1458|rna-NM_010711.2||Lhx3|mRNA;Downstream|1458|rna-NM_001039653.2||Lhx3|mRNA
NC_000068.8-26089935	6.70501615848915	11.4504349995008	1.95959731747749	0.171137368804147	-2.54677328010955	0.00379572492158778	0.477248584223013	down	12	6	18	4	1	1	3.92	1.96	5.8	1.31	0.34	0.33	Intergenic,Downstream	Intergenic|Gene_rna-XR_374165.3-gene-Lhx3;Downstream|289|rna-NM_001039653.2||Lhx3|mRNA;Downstream|289|rna-NM_010711.2||Lhx3|mRNA;Downstream|289|rna-XM_011239031.2||Lhx3|mRNA
NC_000068.8-26098150	7.52907716307974	13.0341768604355	2.02397746572396	0.155282338685124	-2.68703434333557	0.0241981257628794	1	down	19	3	19	0	1	5	6.2	0.98	6.12	0	0.34	1.67	Downstream,Upstream,Exon	Downstream|986|rna-NM_001302956.1||Qsox2|mRNA;Upstream|1563|rna-NM_001039653.2||Lhx3|mRNA;Downstream|986|rna-NM_153559.3||Qsox2|mRNA;Exon|exon_1_6_ALTTENATIVE_PROMOMOTER|rna-NM_010711.2||Lhx3|mRNA
NC_000068.8-26160844	1.97232020634236	0.317070947580839	3.62756946510388	11.4408762227546	3.51612564296641	0.0433916121037017	1	up	0	0	1	5	3	3	0	0	0.32	1.64	1.01	1	Downstream,Intergenic	Downstream|815|rna-NM_177841.3||Ccdc187|mRNA;Intergenic|Gene_rna-XR_003953773.2-gene-Ccdc187
NC_000068.8-26238997	2.06520719979845	4.1304143995969	0	0	-Inf	0.0191775353986711	1	down	4	1	8	0	0	0	1.31	0.33	2.58	0	0	0	Utr3prime,Downstream,Exon	Utr3prime|exon_3_3_RETAINED|rna-NM_026828.3||Dnlz|mRNA;Downstream|748|rna-NM_153410.5||Gpsm1|mRNA;Downstream|748|rna-NM_001199146.1||Gpsm1|mRNA;Exon|exon_3_3_RETAINED|rna-NM_026828.3||Dnlz|mRNA;Downstream|748|rna-NM_001199147.1||Gpsm1|mRNA;Downstream|748|rna-NM_001355574.1||Gpsm1|mRNA;Downstream|748|rna-XM_006498255.3||Gpsm1|mRNA;Exon|exon_3_3_RETAINED|rna-NM_001139504.1||Dnlz|mRNA;Downstream|748…
NC_000068.8-26240294	8.17602820377807	12.4328617726012	3.91919463495497	0.31522868239329	-1.66552928450951	0.0103248515512381	0.883703709634513	down	12	15	12	8	2	2	3.92	4.91	3.87	2.62	0.67	0.67	Utr3prime,Downstream,Exon,Upstream	Utr3prime|exon_3_3_RETAINED|rna-NM_026828.3||Dnlz|mRNA;Downstream|1905|rna-NM_001037747.3||Card9|mRNA;Exon|exon_3_3_RETAINED|rna-NM_001139504.1||Dnlz|mRNA;Upstream|1820|rna-XR_004940854.1||exon-XR_004940854.1-1|;Exon|exon_2_2_RETAINED|rna-NM_001139503.1||Dnlz|mRNA;Exon|exon_3_3_RETAINED|rna-NM_026828.3||Dnlz|mRNA;Utr3prime|exon_2_2_RETAINED|rna-NM_001139503.1||Dnlz|mRNA;Utr3prime|exon_3_3_RETAINE…
NC_000068.8-26240306	8.17602820377807	12.4328617726012	3.91919463495497	0.31522868239329	-1.66552928450951	0.0103248515512381	0.883703709634513	down	12	15	12	8	2	2	3.92	4.91	3.87	2.62	0.67	0.67	Utr3prime,Exon,Downstream,Upstream	Utr3prime|exon_3_3_RETAINED|rna-NM_026828.3||Dnlz|mRNA;Exon|exon_3_3_RETAINED|rna-NM_001139504.1||Dnlz|mRNA;Exon|exon_2_2_RETAINED|rna-NM_001139503.1||Dnlz|mRNA;Downstream|1941|rna-XM_006498135.5||Card9|mRNA;Downstream|1893|rna-NM_001037747.3||Card9|mRNA;Upstream|1808|rna-XR_004940854.1||exon-XR_004940854.1-1|;Exon|exon_3_3_RETAINED|rna-NM_026828.3||Dnlz|mRNA;Utr3prime|exon_2_2_RETAINED|rna-NM_00…
NC_000068.8-26247218	4.97707124931005	7.96456713851819	1.98957536010191	0.249803325843025	-2.00113540999395	0.0206467885176465	1	down	8	8	9	2	2	2	2.61	2.62	2.9	0.66	0.67	0.67	Exon,Intron,Gene	Exon|exon_6_13_RETAINED|rna-NM_001037747.3||Card9|mRNA;Exon|exon_6_11_RETAINED|rna-XM_006498135.5||Card9|mRNA;Intron|intron_2_RETAINED-RETAINED|rna-XR_004940854.1||exon-XR_004940854.1-1|;Gene|Gm13562|
NC_000068.8-26260713	8.05064426729966	12.1060427773339	3.99524575726543	0.330020786375026	-1.59937119933828	0.0128946611613966	0.991216016150562	down	7	14	17	3	4	5	2.28	4.58	5.48	0.98	1.35	1.67	Intron,Gene	Intron|intron_14_RETAINED-RETAINED|rna-XR_004939572.1||Snapc4|mRNA;Intron|intron_13_RETAINED-RETAINED|rna-XM_036160754.1||Snapc4|mRNA;Intron|intron_13_RETAINED-RETAINED|rna-XM_036160746.1||Snapc4|mRNA;Intron|intron_15_RETAINED-RETAINED|rna-NM_001290419.1||Snapc4|mRNA;Intron|intron_15_RETAINED-RETAINED|rna-XM_030249744.2||Snapc4|mRNA;Intron|intron_13_RETAINED-RETAINED|rna-XM_030249751.2||Snapc4|mR…
NC_000068.8-26262771	26.1393631516537	36.633229492284	15.6454968110234	0.427084836031691	-1.22740541997042	0.000242567928319853	0.0709726755129554	down	36	36	43	12	15	20	11.75	11.79	13.85	3.93	5.06	6.68	Exon,Utr5prime,Downstream	Exon|exon_12_22_ALTTENATIVE_5SS|rna-XM_036160749.1||Snapc4|mRNA;Exon|exon_13_23_ALTTENATIVE_5SS|rna-XM_036160745.1||Snapc4|mRNA;Utr5prime|exon_12_22_ALTTENATIVE_5SS|rna-XM_030249765.2||Snapc4|mRNA;Exon|exon_12_22_ALTTENATIVE_5SS|rna-XM_011239069.4||Snapc4|mRNA;Exon|exon_13_23_ALTTENATIVE_5SS|rna-XM_011239065.4||Snapc4|mRNA;Exon|exon_13_23_ALTTENATIVE_5SS|rna-XM_011239070.4||Snapc4|mRNA;Exon|exon_…
NC_000068.8-26348658	6.60161851051905	9.86950475728412	3.33373226375398	0.337781109157837	-1.56583944906421	0.0287945459689694	1	down	10	8	13	2	5	3	3.26	2.62	4.19	0.66	1.69	1	Exon,Gene,Utr3prime,Downstream	Exon|exon_34_34_RETAINED|rna-NM_008714.3||Notch1|mRNA;Gene|exon-NR_152207.1-1|;Utr3prime|exon_34_34_RETAINED|rna-NM_008714.3||Notch1|mRNA;Downstream|651|rna-NR_152208.1||exon-NR_152208.1-1|;Gene|0610009E02Rik|;Gene|exon-NR_152209.1-1|
NC_000068.8-26348664	6.60161851051905	9.86950475728412	3.33373226375398	0.337781109157837	-1.56583944906421	0.0287945459689694	1	down	10	8	13	2	5	3	3.26	2.62	4.19	0.66	1.69	1	Exon,Gene,Utr3prime,Downstream	Exon|exon_34_34_RETAINED|rna-NM_008714.3||Notch1|mRNA;Gene|exon-NR_152207.1-1|;Utr3prime|exon_34_34_RETAINED|rna-NM_008714.3||Notch1|mRNA;Gene|0610009E02Rik|;Downstream|657|rna-NR_152208.1||exon-NR_152208.1-1|;Gene|exon-NR_152209.1-1|
NC_000068.8-26394423	9.83256148727074	14.652358405667	5.01276456887445	0.342113155445043	-1.54745451305454	0.00690181500321754	0.694146674177232	down	12	15	19	3	2	10	3.92	4.91	6.12	0.98	0.67	3.34	Gene,SpliceSiteDonor,Upstream	Gene|Gm35978|;SpliceSiteDonor|intron_1_RETAINED-RETAINED|rna-NR_132655.1||exon-NR_132655.1-1|;Upstream|589|rna-NM_008714.3||Notch1|mRNA
NC_000068.8-26418368	11.2602146663554	16.260078082554	6.26035125015681	0.385013603155679	-1.37701867542128	0.010017764640995	0.864596846288869	down	16	20	15	9	5	5	5.22	6.55	4.83	2.95	1.69	1.67	Intergenic	Intergenic|Gene_rna-NR_132655.1-Gene_rna-XR_374174.1
NC_000068.8-26436201	17.8865683795549	24.5366350771994	11.2365016819104	0.457947947897383	-1.12674446944279	0.00617113310460015	0.643956973815758	down	31	24	22	14	9	11	10.12	7.86	7.09	4.59	3.03	3.67	Downstream,Intergenic	Downstream|1228|rna-XR_374174.1||exon-XR_374174.1-1|;Intergenic|Gene_rna-NR_132655.1-Gene_rna-XR_374174.1
NC_000068.8-26438775	9.18590086325622	12.7546569013067	5.61714482520579	0.440399523771615	-1.18311518605025	0.0463513243996246	1	down	13	16	11	7	5	5	4.24	5.24	3.54	2.3	1.69	1.67	Gene,Intron	Gene|Gm36171|;Intron|intron_2_RETAINED-RETAINED|rna-XR_374174.1||exon-XR_374174.1-1|
NC_000068.8-26452158	9.35210653055884	13.3742693427653	5.32994371835233	0.398522235626689	-1.32726787297173	0.0230966305890062	1	down	18	10	14	4	4	8	5.88	3.27	4.51	1.31	1.35	2.67	Intergenic	Intergenic|Gene_rna-XR_374174.1-gene-Egfl7
NC_000068.8-26466146	15.4884934334299	20.7141429483712	10.2628439184886	0.495451052166057	-1.01318556075603	0.0221135182319766	1	down	28	20	17	11	13	7	9.14	6.55	5.48	3.61	4.38	2.34	Intergenic	Intergenic|Gene_rna-XR_374174.1-gene-Egfl7
NC_000068.8-26467913	4.93571583556368	1.91534226221854	7.95608940890881	4.15387346995271	2.05445727129765	0.0177509098087224	1	up	2	3	1	8	9	7	0.65	0.98	0.32	2.62	3.03	2.34	Intergenic	Intergenic|Gene_rna-XR_374174.1-gene-Egfl7
NC_000068.8-26522626	20.9111138801045	28.3272566799036	13.4949710803053	0.47639526950307	-1.06976900724861	0.0367993257724851	1	down	39	17	33	20	13	8	12.73	5.57	10.63	6.56	4.38	2.67	SpliceSiteDonor	SpliceSiteDonor|intron_2_RETAINED-RETAINED|rna-NM_019833.3||Dipk1b|mRNA
NC_000068.8-26555472	11.1005729604707	15.9385826392857	6.26256328165563	0.392918456012491	-1.34769815979032	0.0122589195242539	0.968120831461879	down	18	18	14	9	4	6	5.88	5.89	4.51	2.95	1.35	2	Intergenic	Intergenic|Gene_gene-Gm2240-gene-Lcn4
NC_000068.8-26782285	20.1356274028445	29.3147073195658	10.9565474861233	0.373755991034933	-1.41983139004588	0.00185530552507749	0.297783530171323	down	43	26	23	10	12	11	14.04	8.51	7.41	3.28	4.05	3.67	Exon	Exon|exon_5_5_RETAINED|rna-NM_009298.4||Surf6|mRNA
NC_000068.8-26822896	2.54669781081982	4.77179240916413	0.321603212475511	0.0673967316469758	-3.89117755906535	0.0127335108425316	0.984095839290084	down	7	2	6	1	0	0	2.28	0.65	1.93	0.33	0	0	Intron,Exon,Upstream,Gene	Intron|intron_1_ALTTENATIVE_PROMOMOTER-RETAINED|rna-XM_006497828.4||Surf4|mRNA;Exon|exon_1_2_RETAINED|rna-XR_374179.1||exon-XR_374179.1-1|;Upstream|1260|rna-XM_006498113.5||Stkld1|mRNA;Upstream|1172|rna-NM_198628.3||Stkld1|mRNA;Upstream|1258|rna-XM_006498111.5||Stkld1|mRNA;Upstream|1172|rna-NM_001379464.1||Stkld1|mRNA;Upstream|637|rna-XM_006498110.4||Stkld1|mRNA;Intron|intron_1_ALTTENATIVE_PROMOM…
NC_000068.8-26956741	12.2386917328165	18.1454051561633	6.33197830946964	0.348957670273838	-1.5188760515464	0.0386640037199421	1	down	30	10	17	4	9	6	9.79	3.27	5.48	1.31	3.03	2	Intron	Intron|intron_2_RETAINED-RETAINED|rna-NM_001159602.1||Mymk|mRNA;Intron|intron_2_RETAINED-RETAINED|rna-NM_025376.3||Mymk|mRNA
NC_000068.8-27024056	9.33907246968207	14.0280217830837	4.65012315628044	0.331488161922303	-1.59297074503499	0.0274601357507232	1	down	6	20	18	4	6	4	1.96	6.55	5.8	1.31	2.02	1.34	Intron	Intron|intron_1_RETAINED-RETAINED|rna-NM_175427.4||Fam163b|mRNA
NC_000068.8-27028976	1.5930689929114	3.18613798582279	0	0	-Inf	0.0252190372854186	1	down	4	3	3	0	0	0	1.31	0.98	0.97	0	0	0	Intron	Intron|intron_1_RETAINED-RETAINED|rna-NM_175427.4||Fam163b|mRNA
NC_000068.8-27099474	8.20537847942721	12.4360303016482	3.97472665720618	0.319613780345918	-1.64559848259104	0.0102529059276666	0.879929495869725	down	9	17	13	4	6	2	2.94	5.57	4.19	1.31	2.02	0.67	Intron	Intron|intron_18_RETAINED-RETAINED|rna-XM_006497789.5||Sardh|mRNA;Intron|intron_17_RETAINED-RETAINED|rna-NM_138665.2||Sardh|mRNA;Intron|intron_18_RETAINED-RETAINED|rna-XM_006497788.5||Sardh|mRNA
NC_000068.8-27099496	7.86589202169945	12.7496330347449	2.98215100865404	0.233900928797495	-2.09603050438608	0.00189560600569086	0.30257940404779	down	9	16	15	3	4	2	2.94	5.24	4.83	0.98	1.35	0.67	Intron	Intron|intron_18_RETAINED-RETAINED|rna-XM_006497789.5||Sardh|mRNA;Intron|intron_17_RETAINED-RETAINED|rna-NM_138665.2||Sardh|mRNA;Intron|intron_18_RETAINED-RETAINED|rna-XM_006497788.5||Sardh|mRNA
NC_000068.8-27112904	4.95123147800147	8.61605010610089	1.28641284990204	0.149304244295324	-2.74367291711228	0.00326075097218891	0.429734463523664	down	8	13	6	4	0	0	2.61	4.26	1.93	1.31	0	0	Intron	Intron|intron_14_RETAINED-RETAINED|rna-XM_006497788.5||Sardh|mRNA;Intron|intron_14_RETAINED-RETAINED|rna-XM_006497789.5||Sardh|mRNA;Intron|intron_13_RETAINED-RETAINED|rna-NM_138665.2||Sardh|mRNA
NC_000068.8-27178618	2.07094154672999	3.82027988098447	0.321603212475511	0.0841831547673504	-3.5703246140239	0.038466733424603	1	down	4	3	5	1	0	0	1.31	0.98	1.61	0.33	0	0	Exon	Exon|exon_12_29_RETAINED|rna-XM_006497856.2||Vav2|mRNA;Exon|exon_12_27_RETAINED|rna-XM_006497858.3||Vav2|mRNA;Exon|exon_12_30_RETAINED|rna-NR_133905.1||Vav2|mRNA;Exon|exon_13_30_RETAINED|rna-XM_006497854.2||Vav2|mRNA;Exon|exon_13_29_RETAINED|rna-XM_030249470.2||Vav2|mRNA;Exon|exon_12_28_RETAINED|rna-NM_009500.2||Vav2|mRNA
NC_000068.8-27202888	6.59438570955298	10.5260115914286	2.66275982767735	0.252969494147779	-1.98296467556167	0.00708502934715317	0.704125600957053	down	14	13	6	2	3	3	4.57	4.26	1.93	0.66	1.01	1	Intron	Intron|intron_4_RETAINED-RETAINED|rna-NM_009500.2||Vav2|mRNA;Intron|intron_4_RETAINED-RETAINED|rna-XM_006497856.2||Vav2|mRNA;Intron|intron_4_RETAINED-RETAINED|rna-XM_006497854.2||Vav2|mRNA;Intron|intron_5_RETAINED-RETAINED|rna-XM_030249470.2||Vav2|mRNA;Intron|intron_4_RETAINED-RETAINED|rna-XM_006497858.3||Vav2|mRNA;Intron|intron_3_RETAINED-RETAINED|rna-NR_133905.1||Vav2|mRNA
NC_000068.8-27208954	2.55106842190376	5.10213684380751	0	0	-Inf	0.00595890762039272	0.632875528358197	down	1	8	7	0	0	0	0.33	2.62	2.25	0	0	0	Exon	Exon|exon_3_30_RETAINED|rna-NR_133905.1||Vav2|mRNA;Exon|exon_4_30_RETAINED|rna-XM_006497854.2||Vav2|mRNA;Exon|exon_5_29_RETAINED|rna-XM_030249470.2||Vav2|mRNA;Exon|exon_4_29_RETAINED|rna-XM_006497856.2||Vav2|mRNA;Exon|exon_4_27_RETAINED|rna-XM_006497858.3||Vav2|mRNA;Exon|exon_4_28_RETAINED|rna-NM_009500.2||Vav2|mRNA
NC_000068.8-27236861	9.094429388346	15.9215412523018	2.26731752439019	0.142405655863399	-2.8119216485547	2.64579375562216e-05	0.0132815975350729	down	21	12	17	6	0	1	6.85	3.93	5.48	1.97	0	0.33	Intron	Intron|intron_2_SKIPPED-RETAINED|rna-XM_006497858.3||Vav2|mRNA;Intron|intron_2_SKIPPED-RETAINED|rna-NM_009500.2||Vav2|mRNA;Intron|intron_1_ALTTENATIVE_3SS-RETAINED|rna-NR_133905.1||Vav2|mRNA;Intron|intron_2_SKIPPED-RETAINED|rna-XM_006497856.2||Vav2|mRNA;Intron|intron_2_SKIPPED-RETAINED|rna-XM_006497854.2||Vav2|mRNA;Intron|intron_3_SKIPPED-RETAINED|rna-XM_030249470.2||Vav2|mRNA
NC_000068.8-27236910	12.0582965290623	18.473894253292	5.64269880483258	0.305441761626793	-1.7110307663057	0.00100627652992799	0.19574702104444	down	17	18	23	5	8	4	5.55	5.89	7.41	1.64	2.7	1.34	Intron	Intron|intron_2_SKIPPED-RETAINED|rna-XM_006497858.3||Vav2|mRNA;Intron|intron_2_SKIPPED-RETAINED|rna-NM_009500.2||Vav2|mRNA;Intron|intron_1_ALTTENATIVE_3SS-RETAINED|rna-NR_133905.1||Vav2|mRNA;Intron|intron_2_SKIPPED-RETAINED|rna-XM_006497856.2||Vav2|mRNA;Intron|intron_2_SKIPPED-RETAINED|rna-XM_006497854.2||Vav2|mRNA;Intron|intron_3_SKIPPED-RETAINED|rna-XM_030249470.2||Vav2|mRNA
NC_000068.8-27250132	2.61326049884605	0.634141895161679	4.59237910253041	7.24187936102149	2.8563641438528	0.0337186519323164	1	up	0	0	2	8	3	3	0	0	0.64	2.62	1.01	1	Intron	Intron|intron_2_SKIPPED-RETAINED|rna-XM_006497858.3||Vav2|mRNA;Intron|intron_2_SKIPPED-RETAINED|rna-NM_009500.2||Vav2|mRNA;Intron|intron_1_ALTTENATIVE_3SS-RETAINED|rna-NR_133905.1||Vav2|mRNA;Intron|intron_2_SKIPPED-RETAINED|rna-XM_006497856.2||Vav2|mRNA;Intron|intron_2_SKIPPED-RETAINED|rna-XM_006497854.2||Vav2|mRNA;Intron|intron_3_SKIPPED-RETAINED|rna-XM_030249470.2||Vav2|mRNA
NC_000068.8-27258425	2.23878061386414	4.14207500968996	0.335486218038314	0.0809947229959568	-3.62602827382147	0.0265387730400689	1	down	5	4	4	0	1	0	1.63	1.31	1.29	0	0.34	0	Intron	Intron|intron_2_SKIPPED-RETAINED|rna-XM_006497858.3||Vav2|mRNA;Intron|intron_2_SKIPPED-RETAINED|rna-NM_009500.2||Vav2|mRNA;Intron|intron_1_ALTTENATIVE_3SS-RETAINED|rna-NR_133905.1||Vav2|mRNA;Intron|intron_2_SKIPPED-RETAINED|rna-XM_006497856.2||Vav2|mRNA;Intron|intron_2_SKIPPED-RETAINED|rna-XM_006497854.2||Vav2|mRNA;Intron|intron_3_SKIPPED-RETAINED|rna-XM_030249470.2||Vav2|mRNA
NC_000068.8-27281040	14.1699189055056	20.7097756775755	7.63006213343567	0.368428043462463	-1.44054521634514	0.00218518602558272	0.330714839611363	down	19	22	24	7	11	5	6.2	7.2	7.73	2.3	3.71	1.67	Intron	Intron|intron_1_ALTTENATIVE_3SS-RETAINED|rna-NR_133905.1||Vav2|mRNA;Intron|intron_2_SKIPPED-SKIPPED|rna-XM_030249470.2||Vav2|mRNA;Intron|intron_1_ALTTENATIVE_3SS-SKIPPED|rna-XM_006497856.2||Vav2|mRNA;Intron|intron_1_ALTTENATIVE_3SS-SKIPPED|rna-XM_006497858.3||Vav2|mRNA;Intron|intron_1_ALTTENATIVE_3SS-SKIPPED|rna-NM_009500.2||Vav2|mRNA;Intron|intron_1_ALTTENATIVE_3SS-SKIPPED|rna-XM_006497854.2||Va…
NC_000068.8-27284927	4.00639100496423	6.37478790492648	1.63799410500198	0.256948800404186	-1.96044717812072	0.0467805241734734	1	down	10	6	4	3	1	1	3.26	1.96	1.29	0.98	0.34	0.33	Intron	Intron|intron_1_ALTTENATIVE_3SS-RETAINED|rna-NR_133905.1||Vav2|mRNA;Intron|intron_1_ALTTENATIVE_3SS-SKIPPED|rna-XM_006497856.2||Vav2|mRNA;Intron|intron_1_ALTTENATIVE_3SS-SKIPPED|rna-XM_006497858.3||Vav2|mRNA;Intron|intron_1_ALTTENATIVE_3SS-SKIPPED|rna-NM_009500.2||Vav2|mRNA;Intron|intron_1_ALTTENATIVE_3SS-SKIPPED|rna-XM_006497854.2||Vav2|mRNA
NC_000068.8-27351324	9.03267370876061	12.7398277621665	5.3255196553547	0.418021322954608	-1.2583515599107	0.034403648759102	1	down	15	11	14	4	6	6	4.9	3.6	4.51	1.31	2.02	2	Intron	Intron|intron_1_ALTTENATIVE_3SS-SKIPPED|rna-XM_011239159.2||Brd3|mRNA;Intron|intron_5_ALTTENATIVE_3SS-RETAINED|rna-XM_006498249.5||Brd3|mRNA;Intron|intron_5_ALTTENATIVE_3SS-RETAINED|rna-XM_030251991.2||Brd3|mRNA;Intron|intron_5_ALTTENATIVE_3SS-SKIPPED|rna-XM_030251992.2||Brd3|mRNA;Intron|intron_5_ALTTENATIVE_3SS-RETAINED|rna-NM_001113574.1||Brd3|mRNA;Intron|intron_5_ALTTENATIVE_3SS-RETAINED|rna-X…
NC_000068.8-27516048	1.65992462909559	0	3.31984925819117	Inf	Inf	0.0196023126329969	1	up	0	0	0	3	4	3	0	0	0	0.98	1.35	1	Intergenic	Intergenic|Gene_rna-XR_003953780.2-gene-Rxra
NC_000068.8-27762289	1.43563964304286	2.87127928608571	0	0	-Inf	0.0383501390501089	1	down	3	4	2	0	0	0	0.98	1.31	0.64	0	0	0	Intergenic	Intergenic|Gene_rna-XR_866074.4-gene-Col5a1
NC_000068.8-27765397	5.30306349957548	8.92205981446295	1.68406718468801	0.188753182528331	-2.40542712526218	0.00487264812368898	0.557852787278906	down	13	8	7	0	2	3	4.24	2.62	2.25	0	0.67	1	Intergenic	Intergenic|Gene_rna-XR_866074.4-gene-Col5a1
NC_000068.8-27848284	11.7443956658222	16.9068368690121	6.58195446263232	0.389307267446115	-1.36101881824582	0.00928830136081137	0.823263136307378	down	15	24	14	10	5	5	4.9	7.86	4.51	3.28	1.69	1.67	Intron	Intron|intron_10_RETAINED-RETAINED|rna-NM_015734.2||Col5a1|mRNA;Intron|intron_10_RETAINED-RETAINED|rna-XM_006497644.5||Col5a1|mRNA
NC_000068.8-27876796	15.6184482732095	22.921978971344	8.3149175750751	0.362748678265085	-1.46295773728419	0.00102184586290114	0.197860412222017	down	27	17	28	6	14	5	8.81	5.57	9.02	1.97	4.72	1.67	Intron	Intron|intron_29_RETAINED-RETAINED|rna-XM_006497644.5||Col5a1|mRNA;Intron|intron_29_RETAINED-RETAINED|rna-NM_015734.2||Col5a1|mRNA
NC_000068.8-27893976	2.48195890280353	0.635397861802126	4.32851994380493	6.81229856759088	2.76814166645265	0.0469851637751854	1	up	1	0	1	3	6	4	0.33	0	0.32	0.98	2.02	1.34	Intron	Intron|intron_40_RETAINED-RETAINED|rna-XM_006497644.5||Col5a1|mRNA;Intron|intron_40_RETAINED-RETAINED|rna-NM_015734.2||Col5a1|mRNA
NC_000068.8-27928799	7.06232668670762	11.1541733388252	2.97048003459006	0.26631108772987	-1.9088155991969	0.0070447052032438	0.701878337859179	down	12	12	11	4	2	3	3.92	3.93	3.54	1.31	0.67	1	Utr3prime,Exon	Utr3prime|exon_66_66_ALTTENATIVE_5SS|rna-XM_006497644.5||Col5a1|mRNA;Utr3prime|exon_66_66_ALTTENATIVE_5SS|rna-NM_015734.2||Col5a1|mRNA;Exon|exon_66_66_ALTTENATIVE_5SS|rna-XM_006497644.5||Col5a1|mRNA;Exon|exon_66_66_ALTTENATIVE_5SS|rna-NM_015734.2||Col5a1|mRNA
NC_000068.8-27936671	1.75348841666249	3.50697683332497	0	0	-Inf	0.0290533830631923	1	down	7	3	1	0	0	0	2.28	0.98	0.32	0	0	0	Intergenic	Intergenic|gene-Col5a1-gene-Fcnb
NC_000068.8-28016917	5.4695993445723	8.60971304800676	2.32948564113785	0.270564840912689	-1.88595371727457	0.0328523405400032	1	down	14	9	4	2	1	4	4.57	2.95	1.29	0.66	0.34	1.34	Intron,Gene	Intron|intron_6_RETAINED-RETAINED|rna-XR_004940857.1||exon-XR_004940857.1-1|;Gene|F730016J06Rik|
NC_000068.8-28119458	3.52146928732955	6.38584914414527	0.657089430513824	0.102897737745068	-3.28071683063264	0.00595569296039624	0.632679370007802	down	5	11	4	1	1	0	1.63	3.6	1.29	0.33	0.34	0	Gene	Gene|Olfm1|mRNA
NC_000068.8-28137426	6.07771506444755	2.8668547903982	9.28857533849689	3.23998807669179	1.6959885039342	0.0249314440612402	1	up	5	2	2	9	10	9	1.63	0.65	0.64	2.95	3.37	3.01	Intergenic	Intergenic|gene-Olfm1-Gene_rna-XR_866084.3
NC_000068.8-28137440	6.07771506444755	2.8668547903982	9.28857533849689	3.23998807669179	1.6959885039342	0.0249314440612402	1	up	5	2	2	9	10	9	1.63	0.65	0.64	2.95	3.37	3.01	Intergenic	Intergenic|gene-Olfm1-Gene_rna-XR_866084.3
NC_000068.8-28152125	6.2677655841398	9.56947519668717	2.96605597159243	0.309949700545672	-1.68989398474644	0.0241679279934458	1	down	7	14	9	4	4	1	2.28	4.58	2.9	1.31	1.35	0.33	Intergenic	Intergenic|gene-Olfm1-Gene_rna-XR_866084.3
NC_000068.8-28153984	3.02750655391738	5.73340989535926	0.321603212475511	0.0560928345164756	-4.15603970178911	0.00412732773920315	0.501821496746118	down	7	5	6	1	0	0	2.28	1.64	1.93	0.33	0	0	Intergenic	Intergenic|gene-Olfm1-Gene_rna-XR_866084.3
NC_000068.8-28169870	3.84355560604723	6.370720319568	1.31639089252646	0.206631405318972	-2.2748685529079	0.0268585760973052	1	down	4	7	9	2	1	1	1.31	2.29	2.9	0.66	0.34	0.33	Intergenic	Intergenic|gene-Olfm1-Gene_rna-XR_866084.3
NC_000068.8-28189058	4.16993003879933	7.00737414801058	1.33248592958808	0.190154814263255	-2.39475362988257	0.0148806908536122	1	down	6	7	9	1	1	2	1.96	2.29	2.9	0.33	0.34	0.67	Intergenic	Intergenic|gene-Olfm1-Gene_rna-XR_866084.3
NC_000068.8-28261715	3.66719087978062	6.0479689096592	1.28641284990204	0.21270163076525	-2.23309700052662	0.0360411103815234	1	down	5	5	9	4	0	0	1.63	1.64	2.9	1.31	0	0	Intron,Gene	Intron|intron_2_RETAINED-RETAINED|rna-XR_866083.3||exon-XR_866083.3-1|;Intron|intron_1_RETAINED-RETAINED|rna-XR_004940866.1||exon-XR_004940866.1-1|;Intron|intron_1_RETAINED-RETAINED|rna-XR_004940859.1||exon-XR_004940859.1-1|;Intron|intron_3_RETAINED-RETAINED|rna-XR_004940861.1||exon-XR_004940861.1-1|;Intron|intron_3_RETAINED-RETAINED|rna-XR_004940862.1||exon-XR_004940862.1-1|;Intron|intron_2_RETA…
NC_000068.8-28316191	24.0908308489656	13.7068260252525	34.4748356726787	2.51515818535704	1.33064913802425	0.000152879204798523	0.0506766902137695	up	11	17	15	36	30	38	3.59	5.57	4.83	11.8	10.12	12.69	Intergenic	Intergenic|Gene_rna-XR_004940865.1-gene-Ppp1r26
NC_000068.8-28408737	11.553262325254	19.7705803552551	3.33594429525279	0.168732745084344	-2.56718811778485	0.000105207728528996	0.0382454276511815	down	12	28	22	2	4	4	3.92	9.17	7.09	0.66	1.35	1.34	Intron	Intron|intron_1_ALTTENATIVE_3SS-RETAINED|rna-XM_006497798.5||Ralgds|mRNA;Intron|intron_1_ALTTENATIVE_3SS-RETAINED|rna-XM_030248857.2||Ralgds|mRNA;Intron|intron_1_ALTTENATIVE_3SS-RETAINED|rna-NM_009058.2||Ralgds|mRNA;Intron|intron_1_ALTTENATIVE_3SS-RETAINED|rna-XM_036159765.1||Ralgds|mRNA;Intron|intron_1_ALTTENATIVE_3SS-RETAINED|rna-XM_006497799.5||Ralgds|mRNA;Intron|intron_1_ALTTENATIVE_3SS-RETAI…
NC_000068.8-28412373	14.5252186007015	21.0116605756872	8.03877662571572	0.382586449879048	-1.38614231644243	0.00978199386015838	0.852483810439647	down	29	14	23	3	8	13	9.47	4.58	7.41	0.98	2.7	4.34	Intron	Intron|intron_1_ALTTENATIVE_3SS-RETAINED|rna-XM_006497798.5||Ralgds|mRNA;Intron|intron_1_ALTTENATIVE_3SS-RETAINED|rna-XM_030248857.2||Ralgds|mRNA;Intron|intron_1_ALTTENATIVE_3SS-RETAINED|rna-NM_009058.2||Ralgds|mRNA;Intron|intron_1_ALTTENATIVE_3SS-RETAINED|rna-XM_036159765.1||Ralgds|mRNA;Intron|intron_1_ALTTENATIVE_3SS-RETAINED|rna-XM_006497799.5||Ralgds|mRNA;Intron|intron_1_ALTTENATIVE_3SS-RETAI…
NC_000068.8-28416186	8.00299882886184	13.6853601425811	2.32063751514259	0.169570803469182	-2.56004030538867	0.000226434735544465	0.0677302678773781	down	16	9	18	2	5	0	5.22	2.95	5.8	0.66	1.69	0	Intron	Intron|intron_1_ALTTENATIVE_3SS-RETAINED|rna-XM_006497798.5||Ralgds|mRNA;Intron|intron_1_ALTTENATIVE_3SS-RETAINED|rna-XM_030248857.2||Ralgds|mRNA;Intron|intron_1_ALTTENATIVE_3SS-RETAINED|rna-NM_009058.2||Ralgds|mRNA;Intron|intron_1_ALTTENATIVE_3SS-RETAINED|rna-XM_036159765.1||Ralgds|mRNA;Intron|intron_1_ALTTENATIVE_3SS-RETAINED|rna-XM_006497799.5||Ralgds|mRNA;Intron|intron_1_ALTTENATIVE_3SS-RETAI…
NC_000068.8-28417957	18.5071487465766	10.1811949279741	26.833102565179	2.63555533068635	1.39810698023625	0.00357021896560361	0.458565208875694	up	14	5	13	30	17	34	4.57	1.64	4.19	9.84	5.73	11.35	Intron	Intron|intron_1_ALTTENATIVE_3SS-RETAINED|rna-XM_006497798.5||Ralgds|mRNA;Intron|intron_1_ALTTENATIVE_3SS-RETAINED|rna-XM_030248857.2||Ralgds|mRNA;Intron|intron_1_ALTTENATIVE_3SS-RETAINED|rna-NM_009058.2||Ralgds|mRNA;Intron|intron_1_ALTTENATIVE_3SS-RETAINED|rna-XM_036159765.1||Ralgds|mRNA;Intron|intron_1_ALTTENATIVE_3SS-RETAINED|rna-XM_006497799.5||Ralgds|mRNA;Intron|intron_1_ALTTENATIVE_3SS-RETAI…
NC_000068.8-28419984	7.22198527749755	10.4970099089145	3.94696064608058	0.376008089954135	-1.41116439252925	0.0409350330027484	1	down	13	5	15	6	4	2	4.24	1.64	4.83	1.97	1.35	0.67	Intron	Intron|intron_1_ALTTENATIVE_3SS-RETAINED|rna-XM_006497798.5||Ralgds|mRNA;Intron|intron_1_ALTTENATIVE_3SS-RETAINED|rna-XM_030248857.2||Ralgds|mRNA;Intron|intron_1_ALTTENATIVE_3SS-RETAINED|rna-NM_009058.2||Ralgds|mRNA;Intron|intron_1_ALTTENATIVE_3SS-RETAINED|rna-XM_036159765.1||Ralgds|mRNA;Intron|intron_1_ALTTENATIVE_3SS-RETAINED|rna-XM_006497799.5||Ralgds|mRNA;Intron|intron_1_ALTTENATIVE_3SS-RETAI…
NC_000068.8-28428517	18.8058250162502	30.2687890059182	7.34286102658221	0.242588529892839	-2.04341675653909	1.10353438429575e-06	0.00105470298779067	down	37	29	29	4	10	8	12.08	9.5	9.34	1.31	3.37	2.67	Intron	Intron|intron_1_ALTTENATIVE_3SS-RETAINED|rna-XM_030248855.2||Ralgds|mRNA;Intron|intron_1_ALTTENATIVE_3SS-RETAINED|rna-XM_006497797.5||Ralgds|mRNA;Intron|intron_1_ALTTENATIVE_3SS-RETAINED|rna-XM_030248857.2||Ralgds|mRNA;Intron|intron_1_ALTTENATIVE_3SS-RETAINED|rna-NM_001145836.1||Ralgds|mRNA;Intron|intron_1_ALTTENATIVE_3SS-RETAINED|rna-XM_006497796.4||Ralgds|mRNA;Intron|intron_1_ALTTENATIVE_3SS-RE…
NC_000068.8-28429568	1.43264956916031	2.86529913832061	0	0	-Inf	0.0384542616525167	1	down	1	3	5	0	0	0	0.33	0.98	1.61	0	0	0	Intron	Intron|intron_1_ALTTENATIVE_3SS-RETAINED|rna-XM_030248855.2||Ralgds|mRNA;Intron|intron_1_ALTTENATIVE_3SS-RETAINED|rna-XM_006497797.5||Ralgds|mRNA;Intron|intron_1_ALTTENATIVE_3SS-RETAINED|rna-XM_030248857.2||Ralgds|mRNA;Intron|intron_1_ALTTENATIVE_3SS-RETAINED|rna-NM_001145836.1||Ralgds|mRNA;Intron|intron_1_ALTTENATIVE_3SS-RETAINED|rna-XM_006497796.4||Ralgds|mRNA;Intron|intron_1_ALTTENATIVE_3SS-RE…
NC_000068.8-28429573	1.43264956916031	2.86529913832061	0	0	-Inf	0.0384542616525167	1	down	1	3	5	0	0	0	0.33	0.98	1.61	0	0	0	Intron	Intron|intron_1_ALTTENATIVE_3SS-RETAINED|rna-XM_030248855.2||Ralgds|mRNA;Intron|intron_1_ALTTENATIVE_3SS-RETAINED|rna-XM_006497797.5||Ralgds|mRNA;Intron|intron_1_ALTTENATIVE_3SS-RETAINED|rna-XM_030248857.2||Ralgds|mRNA;Intron|intron_1_ALTTENATIVE_3SS-RETAINED|rna-NM_001145836.1||Ralgds|mRNA;Intron|intron_1_ALTTENATIVE_3SS-RETAINED|rna-XM_006497796.4||Ralgds|mRNA;Intron|intron_1_ALTTENATIVE_3SS-RE…
NC_000068.8-28436995	7.52570700286659	12.4208442521791	2.63056975355411	0.211786711124134	-2.23931602678837	0.0014060086589669	0.245756925558619	down	19	9	11	4	3	1	6.2	2.95	3.54	1.31	1.01	0.33	Intron	Intron|intron_9_RETAINED-SKIPPED|rna-XM_030248857.2||Ralgds|mRNA;Intron|intron_9_RETAINED-SKIPPED|rna-NM_009058.2||Ralgds|mRNA;Intron|intron_9_RETAINED-SKIPPED|rna-XM_006497799.5||Ralgds|mRNA;Intron|intron_9_RETAINED-SKIPPED|rna-XM_030248855.2||Ralgds|mRNA;Intron|intron_9_RETAINED-SKIPPED|rna-XM_006497796.4||Ralgds|mRNA;Intron|intron_9_RETAINED-SKIPPED|rna-XM_006497798.5||Ralgds|mRNA;Intron|intro…
NC_000068.8-28437001	7.52570700286659	12.4208442521791	2.63056975355411	0.211786711124134	-2.23931602678837	0.0014060086589669	0.245756925558619	down	19	9	11	4	3	1	6.2	2.95	3.54	1.31	1.01	0.33	Intron	Intron|intron_9_RETAINED-SKIPPED|rna-XM_030248857.2||Ralgds|mRNA;Intron|intron_9_RETAINED-SKIPPED|rna-NM_009058.2||Ralgds|mRNA;Intron|intron_9_RETAINED-SKIPPED|rna-XM_006497799.5||Ralgds|mRNA;Intron|intron_9_RETAINED-SKIPPED|rna-XM_030248855.2||Ralgds|mRNA;Intron|intron_9_RETAINED-SKIPPED|rna-XM_006497796.4||Ralgds|mRNA;Intron|intron_9_RETAINED-SKIPPED|rna-XM_006497798.5||Ralgds|mRNA;Intron|intro…
NC_000068.8-28460517	3.83324184689662	6.68557901930509	0.980904674488151	0.146719479592675	-2.76886766800641	0.00999914674022307	0.863598823101682	down	5	6	10	2	0	1	1.63	1.96	3.22	0.66	0	0.33	Exon	Exon|exon_8_12_RETAINED|rna-XM_011239177.4||Gtf3c5|mRNA;Exon|exon_8_12_RETAINED|rna-NM_001290484.1||Gtf3c5|mRNA;Exon|exon_9_13_RETAINED|rna-XM_036162560.1||Gtf3c5|mRNA;Exon|exon_8_12_RETAINED|rna-NM_148928.3||Gtf3c5|mRNA
NC_000068.8-28467873	30.9262663667579	43.6430583486835	18.2094743848322	0.417236442032746	-1.26106292446046	4.24641729392228e-05	0.0191880721653204	down	55	39	43	20	19	16	17.95	12.77	13.85	6.56	6.41	5.34	Intron	Intron|intron_3_RETAINED-RETAINED|rna-XM_011239177.4||Gtf3c5|mRNA;Intron|intron_4_RETAINED-RETAINED|rna-XM_036162560.1||Gtf3c5|mRNA;Intron|intron_3_RETAINED-RETAINED|rna-NM_148928.3||Gtf3c5|mRNA;Intron|intron_3_RETAINED-RETAINED|rna-NM_001290484.1||Gtf3c5|mRNA
NC_000068.8-28576880	7.06791097457565	10.8393146390881	3.2965073100632	0.304125068772847	-1.71726335348203	0.0143167441307803	1	down	11	13	10	5	0	5	3.59	4.26	3.22	1.64	0	1.67	Gene	Gene|Tsc1|mRNA
NC_000068.8-28580631	1.4351615024412	2.8703230048824	0	0	-Inf	0.0383667476867796	1	down	5	3	1	0	0	0	1.63	0.98	0.32	0	0	0	Exon,Utr3prime,Downstream	Exon|exon_23_23_ALTTENATIVE_5SS|rna-XM_006498221.4||Tsc1|mRNA;Exon|exon_23_23_ALTTENATIVE_5SS|rna-XM_006498222.4||Tsc1|mRNA;Utr3prime|exon_23_23_ALTTENATIVE_5SS|rna-XM_006498222.4||Tsc1|mRNA;Utr3prime|exon_24_24_ALTTENATIVE_5SS|rna-XM_011239142.4||Tsc1|mRNA;Utr3prime|exon_23_23_ALTTENATIVE_5SS|rna-NM_022887.4||Tsc1|mRNA;Utr3prime|exon_23_23_ALTTENATIVE_5SS|rna-XM_030251935.1||Tsc1|mRNA;Exon|exon_…
NC_000068.8-28602080	17.6954254076019	25.493471157378	9.89737965782586	0.388231935805317	-1.3650092964316	0.030706390989049	1	down	41	22	17	13	11	6	13.38	7.2	5.48	4.26	3.71	2	Intron	Intron|intron_4_RETAINED-RETAINED|rna-XM_006498289.2||Ak8|mRNA;Intron|intron_4_RETAINED-RETAINED|rna-XM_017319244.3||Ak8|mRNA;Intron|intron_3_RETAINED-RETAINED|rna-XM_036162531.1||Ak8|mRNA;Intron|intron_4_RETAINED-RETAINED|rna-XM_017319245.2||Ak8|mRNA;Intron|intron_6_RETAINED-RETAINED|rna-XM_006498288.5||Ak8|mRNA;Intron|intron_3_RETAINED-RETAINED|rna-XM_030252042.1||Ak8|mRNA;Intron|intron_4_RETAI…
NC_000068.8-28670918	16.0915980209718	10.5206880394297	21.662508002514	2.05903909718896	1.041971224232	0.0219005150916066	1	up	7	14	12	15	21	29	2.28	4.58	3.87	4.92	7.08	9.68	Intron	Intron|intron_13_SKIPPED-SKIPPED|rna-XM_030252041.2||Ak8|mRNA;Intron|intron_11_SKIPPED-SKIPPED|rna-XM_036162531.1||Ak8|mRNA;Intron|intron_14_SKIPPED-SKIPPED|rna-XM_006498287.4||Ak8|mRNA;Intron|intron_12_SKIPPED-SKIPPED|rna-XM_006498289.2||Ak8|mRNA;Intron|intron_11_SKIPPED-SKIPPED|rna-NM_001033874.2||Ak8|mRNA;Intron|intron_12_SKIPPED-SKIPPED|rna-XM_036162530.1||Ak8|mRNA;Intron|intron_12_SKIPPED-SK…
NC_000068.8-28685530	3.32740660868322	0.959405238351374	5.69540797901506	5.93639449874379	2.56958696838559	0.0300951244809997	1	up	1	2	0	2	6	9	0.33	0.65	0	0.66	2.02	3.01	Intron	Intron|intron_13_SKIPPED-SKIPPED|rna-XM_030252041.2||Ak8|mRNA;Intron|intron_11_SKIPPED-SKIPPED|rna-XM_036162531.1||Ak8|mRNA;Intron|intron_14_SKIPPED-SKIPPED|rna-XM_006498287.4||Ak8|mRNA;Intron|intron_12_SKIPPED-SKIPPED|rna-XM_006498289.2||Ak8|mRNA;Intron|intron_11_SKIPPED-SKIPPED|rna-NM_001033874.2||Ak8|mRNA;Intron|intron_12_SKIPPED-SKIPPED|rna-XM_036162530.1||Ak8|mRNA;Intron|intron_12_SKIPPED-SK…
NC_000068.8-28685537	3.32740660868322	0.959405238351374	5.69540797901506	5.93639449874379	2.56958696838559	0.0300951244809997	1	up	1	2	0	2	6	9	0.33	0.65	0	0.66	2.02	3.01	Intron	Intron|intron_13_SKIPPED-SKIPPED|rna-XM_030252041.2||Ak8|mRNA;Intron|intron_11_SKIPPED-SKIPPED|rna-XM_036162531.1||Ak8|mRNA;Intron|intron_14_SKIPPED-SKIPPED|rna-XM_006498287.4||Ak8|mRNA;Intron|intron_12_SKIPPED-SKIPPED|rna-XM_006498289.2||Ak8|mRNA;Intron|intron_11_SKIPPED-SKIPPED|rna-NM_001033874.2||Ak8|mRNA;Intron|intron_12_SKIPPED-SKIPPED|rna-XM_036162530.1||Ak8|mRNA;Intron|intron_12_SKIPPED-SK…
NC_000068.8-28844379	25.77160943961	11.7788668717376	39.7643520074824	3.37590639579209	1.75527490280141	4.45632752168301e-07	0.000510252810386805	up	10	10	17	41	45	34	3.26	3.27	5.48	13.44	15.17	11.35	Intergenic,Downstream	Intergenic|Gene_gene-Gm13394-gene-Cfap77;Downstream|1114|rna-NM_001166705.1||Cfap77|mRNA
NC_000068.8-28859485	4.47664515371814	7.31308417093549	1.64020613650079	0.224283776606796	-2.15660282691707	0.0325115915321928	1	down	8	3	12	3	0	2	2.61	0.98	3.87	0.98	0	0.67	Intron	Intron|intron_3_RETAINED-RETAINED|rna-NM_001166705.1||Cfap77|mRNA
NC_000068.8-28860789	10.1672963605672	4.79451425847597	15.5400784626584	3.24122061691358	1.69653722247457	0.00300069248843761	0.410243882303919	up	3	10	2	18	19	10	0.98	3.27	0.64	5.9	6.41	3.34	Intron	Intron|intron_3_RETAINED-RETAINED|rna-NM_001166705.1||Cfap77|mRNA
NC_000068.8-28909930	21.7633834002938	30.256828710388	13.2699380901995	0.438576633963082	-1.18909914325788	0.00128415834840053	0.230244116774481	down	33	27	35	13	13	14	10.77	8.84	11.27	4.26	4.38	4.67	Intron	Intron|intron_1_RETAINED-RETAINED|rna-NM_001166705.1||Cfap77|mRNA
NC_000068.8-29310578	55.4509458675085	36.3073095533281	74.5945821816888	2.05453345619356	1.03881082366281	3.68482651983294e-06	0.00279780708275789	up	40	32	42	77	67	81	13.06	10.48	13.53	25.25	22.59	27.05	Intron	Intron|intron_3_RETAINED-RETAINED|rna-NM_029615.1||Med27|mRNA;Intron|intron_2_RETAINED-RETAINED|rna-NM_001290489.1||Med27|mRNA;Intron|intron_2_RETAINED-RETAINED|rna-XM_017319247.3||Med27|mRNA;Intron|intron_2_RETAINED-RETAINED|rna-XM_017319246.1||Med27|mRNA;Intron|intron_3_RETAINED-RETAINED|rna-NM_026896.5||Med27|mRNA;Intron|intron_4_RETAINED-RETAINED|rna-NM_001290490.1||Med27|mRNA
NC_000068.8-29592306	11.3615702022246	20.0764756138334	2.64666479061573	0.131829153758048	-2.92325864008712	0.025215554577354	1	down	39	15	9	3	3	2	12.73	4.91	2.9	0.98	1.01	0.67	SpliceSiteDonor	SpliceSiteDonor|intron_9_RETAINED-RETAINED|rna-XM_006497586.5||Rapgef1|mRNA;SpliceSiteDonor|intron_9_RETAINED-RETAINED|rna-XM_036157288.1||Rapgef1|mRNA;SpliceSiteDonor|intron_10_RETAINED-RETAINED|rna-NM_054050.2||Rapgef1|mRNA;SpliceSiteDonor|intron_9_RETAINED-RETAINED|rna-NM_001039086.1||Rapgef1|mRNA;SpliceSiteDonor|intron_10_RETAINED-RETAINED|rna-XM_006497585.5||Rapgef1|mRNA;SpliceSiteDonor|intr…
NC_000068.8-29623668	11.0192132755347	20.7220356585429	1.31639089252646	0.0635261377896417	-3.97650587976727	6.15897544685946e-09	1.61418546126606e-05	down	26	23	16	2	1	1	8.49	7.53	5.15	0.66	0.34	0.33	SpliceSiteDonor	SpliceSiteDonor|intron_19_RETAINED-RETAINED|rna-XM_030246482.1||Rapgef1|mRNA;SpliceSiteDonor|intron_16_RETAINED-RETAINED|rna-XM_036157304.1||Rapgef1|mRNA;SpliceSiteDonor|intron_17_RETAINED-RETAINED|rna-XM_006497592.4||Rapgef1|mRNA;SpliceSiteDonor|intron_19_RETAINED-RETAINED|rna-XM_036157288.1||Rapgef1|mRNA;SpliceSiteDonor|intron_17_RETAINED-RETAINED|rna-NM_054050.2||Rapgef1|mRNA;SpliceSiteDonor|i…
NC_000068.8-29628403	5.63187744612644	9.25587246359053	2.00788242866234	0.216930649872356	-2.20469419081714	0.00844436126871376	0.780307225082984	down	7	15	7	1	1	4	2.28	4.91	2.25	0.33	0.34	1.34	Gene	Gene|Rapgef1|mRNA
NC_000068.8-29672456	3.68421380194454	6.05424874286144	1.31417886102765	0.217067206327985	-2.20378630924573	0.0358189920702369	1	down	10	5	4	2	2	0	3.26	1.64	1.29	0.66	0.67	0	Intron	Intron|intron_4_SKIPPED-RETAINED|rna-NM_001290496.1||Trub2|mRNA;Intron|intron_4_SKIPPED-RETAINED|rna-XM_006497925.5||Trub2|mRNA;Intron|intron_4_SKIPPED-RETAINED|rna-NM_145520.5||Trub2|mRNA;Intron|intron_3_RETAINED-RETAINED|rna-NR_110962.1||Trub2|mRNA;Intron|intron_3_RETAINED-RETAINED|rna-NM_001290495.1||Trub2|mRNA;Intron|intron_4_SKIPPED-RETAINED|rna-XM_006497924.5||Trub2|mRNA
NC_000068.8-29733329	3.20744737204783	5.42231909554352	0.992575648552138	0.183053713929878	-2.4496610504781	0.0346858910958726	1	down	9	6	2	1	2	0	2.94	1.96	0.64	0.33	0.67	0	Gene,Downstream	Gene|Urm1|mRNA;Downstream|1686|rna-XR_004940867.1||exon-XR_004940867.1-1|
NC_000068.8-29888273	11.4042626764029	19.1348828080159	3.67364254478992	0.191986675938824	-2.38092190489926	0.00616103360727495	0.643265863707046	down	8	29	23	2	4	5	2.61	9.5	7.41	0.66	1.35	1.67	Intron	Intron|intron_21_RETAINED-RETAINED|rna-XM_006497814.3||Sptan1|mRNA;Intron|intron_21_RETAINED-RETAINED|rna-XM_006497815.5||Sptan1|mRNA;Intron|intron_20_RETAINED-RETAINED|rna-NM_001309460.1||Sptan1|mRNA;Intron|intron_20_RETAINED-RETAINED|rna-NM_001177668.1||Sptan1|mRNA;Intron|intron_20_RETAINED-RETAINED|rna-NM_001177667.1||Sptan1|mRNA;Intron|intron_21_RETAINED-RETAINED|rna-XM_006497813.5||Sptan1|mR…
NC_000068.8-29988465	2.06631332372033	4.13262664744066	0	0	-Inf	0.0112132139225219	0.925168464235701	down	3	2	8	0	0	0	0.98	0.65	2.58	0	0	0	Exon,Utr3prime	Exon|exon_16_16_ALTTENATIVE_POLY_A|rna-NM_001290503.1||Zer1|mRNA;Exon|exon_16_16_ALTTENATIVE_POLY_A|rna-XM_036160808.1||Zer1|mRNA;Exon|exon_16_16_ALTTENATIVE_POLY_A|rna-XM_006497928.5||Zer1|mRNA;Exon|exon_16_16_ALTTENATIVE_POLY_A|rna-NM_178694.4||Zer1|mRNA;Utr3prime|exon_16_16_ALTTENATIVE_POLY_A|rna-XM_036160808.1||Zer1|mRNA;Utr3prime|exon_16_16_ALTTENATIVE_POLY_A|rna-XM_006497928.5||Zer1|mRNA;Ut…
NC_000068.8-29999758	25.0257755978124	15.6016586860029	34.4498925096218	2.20809166531304	1.14280006448362	0.000827188001341671	0.171318890956131	up	16	13	20	37	34	33	5.22	4.26	6.44	12.13	11.46	11.02	Intron	Intron|intron_5_ALTTENATIVE_3SS-RETAINED|rna-XM_017317318.2||Zer1|mRNA;Intron|intron_5_ALTTENATIVE_3SS-RETAINED|rna-XM_036160810.1||Zer1|mRNA;Intron|intron_5_ALTTENATIVE_3SS-RETAINED|rna-NM_001290503.1||Zer1|mRNA;Intron|intron_5_ALTTENATIVE_3SS-RETAINED|rna-XM_017317305.3||Zer1|mRNA;Intron|intron_5_ALTTENATIVE_3SS-RETAINED|rna-XM_036160808.1||Zer1|mRNA;Intron|intron_5_ALTTENATIVE_3SS-RETAINED|rna…
NC_000068.8-30157100	13.3370742086654	5.73089796207836	20.9432504552525	3.65444483462016	1.86965225565123	0.000174252426070407	0.0558702160299137	up	5	5	8	18	19	26	1.63	1.64	2.58	5.9	6.41	8.68	Intron	Intron|intron_2_ALTTENATIVE_3SS-RETAINED|rna-NM_172267.4||Phyhd1|mRNA;Intron|intron_1_ALTTENATIVE_3SS-RETAINED|rna-NM_001252570.1||Phyhd1|mRNA;Intron|intron_1_ALTTENATIVE_3SS-RETAINED|rna-NM_001252571.1||Phyhd1|mRNA;Intron|intron_2_ALTTENATIVE_3SS-RETAINED|rna-NM_001252568.2||Phyhd1|mRNA;Intron|intron_2_ALTTENATIVE_3SS-RETAINED|rna-NM_001281829.1||Phyhd1|mRNA
NC_000068.8-30233382	4.63459493404469	8.27661421953724	0.992575648552138	0.119925324803605	-3.05979174797322	0.00644045929358824	0.663033999702905	down	4	8	14	1	2	0	1.31	2.62	4.51	0.33	0.67	0	Intron,Downstream	Intron|intron_41_RETAINED-RETAINED|rna-XM_006497934.3||Nup188|mRNA;Downstream|1439|rna-XM_030249878.1||Sh3glb2|mRNA;Downstream|1439|rna-XM_011239077.2||Sh3glb2|mRNA;Downstream|1439|rna-XM_030249882.1||Sh3glb2|mRNA;Downstream|1439|rna-XM_006497938.2||Sh3glb2|mRNA;Downstream|1407|rna-NM_001289709.1||Sh3glb2|mRNA;Downstream|1407|rna-NR_156413.1||Sh3glb2|mRNA;Downstream|1439|rna-XR_004939601.1||Sh3gl…
NC_000068.8-30247210	10.8838745617697	17.8368835145203	3.93086560901896	0.220378498621633	-2.18194462163679	0.000138455326765658	0.047180169739402	down	23	15	18	7	4	1	7.51	4.91	5.8	2.3	1.35	0.33	Intron	Intron|intron_1_ALTTENATIVE_3SS-ALTTENATIVE_5SS|rna-XR_004939601.1||Sh3glb2|mRNA;Intron|intron_1_ALTTENATIVE_3SS-ALTTENATIVE_5SS|rna-NM_001289709.1||Sh3glb2|mRNA;Intron|intron_1_ALTTENATIVE_3SS-ALTTENATIVE_5SS|rna-NM_001362888.1||Sh3glb2|mRNA;Intron|intron_1_ALTTENATIVE_3SS-ALTTENATIVE_5SS|rna-XM_030249884.1||Sh3glb2|mRNA;Intron|intron_1_ALTTENATIVE_3SS-ALTTENATIVE_5SS|rna-XM_036160842.1||Sh3glb2…
NC_000068.8-30247418	8.35877876081542	13.0600100139025	3.6575475077283	0.280057021689478	-1.83620749438429	0.0329181743398512	1	down	23	9	9	3	4	4	7.51	2.95	2.9	0.98	1.35	1.34	Intron	Intron|intron_1_ALTTENATIVE_3SS-ALTTENATIVE_5SS|rna-XR_004939601.1||Sh3glb2|mRNA;Intron|intron_1_ALTTENATIVE_3SS-ALTTENATIVE_5SS|rna-NM_001289709.1||Sh3glb2|mRNA;Intron|intron_1_ALTTENATIVE_3SS-ALTTENATIVE_5SS|rna-NM_001362888.1||Sh3glb2|mRNA;Intron|intron_1_ALTTENATIVE_3SS-ALTTENATIVE_5SS|rna-XM_030249884.1||Sh3glb2|mRNA;Intron|intron_1_ALTTENATIVE_3SS-ALTTENATIVE_5SS|rna-XM_036160842.1||Sh3glb2…
NC_000068.8-30247425	8.35877876081542	13.0600100139025	3.6575475077283	0.280057021689478	-1.83620749438429	0.0329181743398512	1	down	23	9	9	3	4	4	7.51	2.95	2.9	0.98	1.35	1.34	Intron	Intron|intron_1_ALTTENATIVE_3SS-ALTTENATIVE_5SS|rna-XR_004939601.1||Sh3glb2|mRNA;Intron|intron_1_ALTTENATIVE_3SS-ALTTENATIVE_5SS|rna-NM_001289709.1||Sh3glb2|mRNA;Intron|intron_1_ALTTENATIVE_3SS-ALTTENATIVE_5SS|rna-NM_001362888.1||Sh3glb2|mRNA;Intron|intron_1_ALTTENATIVE_3SS-ALTTENATIVE_5SS|rna-XM_030249884.1||Sh3glb2|mRNA;Intron|intron_1_ALTTENATIVE_3SS-ALTTENATIVE_5SS|rna-XM_036160842.1||Sh3glb2…
NC_000068.8-30248541	8.6559279211692	14.0241966582705	3.28765918406794	0.234427629915551	-2.09278547737554	0.00113306745370451	0.211687294804924	down	14	16	14	5	4	1	4.57	5.24	4.51	1.64	1.35	0.33	Intron	Intron|intron_1_ALTTENATIVE_3SS-ALTTENATIVE_5SS|rna-XR_004939601.1||Sh3glb2|mRNA;Intron|intron_1_ALTTENATIVE_3SS-ALTTENATIVE_5SS|rna-NM_001289709.1||Sh3glb2|mRNA;Intron|intron_1_ALTTENATIVE_3SS-ALTTENATIVE_5SS|rna-NM_001362888.1||Sh3glb2|mRNA;Intron|intron_1_ALTTENATIVE_3SS-ALTTENATIVE_5SS|rna-XM_030249884.1||Sh3glb2|mRNA;Intron|intron_1_ALTTENATIVE_3SS-ALTTENATIVE_5SS|rna-XM_036160842.1||Sh3glb2…
NC_000068.8-30260460	11.6103987156938	16.9187971645423	6.30200026684522	0.37248512441846	-1.42474528369174	0.0395765661307681	1	down	19	26	8	6	8	5	6.2	8.51	2.58	1.97	2.7	1.67	Intron	Intron|intron_4_RETAINED-RETAINED|rna-NM_175392.3||Miga2|mRNA;Intron|intron_4_RETAINED-RETAINED|rna-XR_003949993.2||Miga2|mRNA;Intron|intron_4_RETAINED-RETAINED|rna-XR_003949994.2||Miga2|mRNA;Intron|intron_4_RETAINED-RETAINED|rna-NM_001378906.1||Miga2|mRNA;Intron|intron_4_RETAINED-RETAINED|rna-XM_006497593.3||Miga2|mRNA;Intron|intron_4_RETAINED-RETAINED|rna-NM_001378911.1||Miga2|mRNA;Intron|intro…
NC_000068.8-30260924	27.6083390375273	37.3098890175675	17.9067890574871	0.479947529435308	-1.05905140397283	0.00533756160049656	0.590050246825786	down	45	45	27	17	25	12	14.69	14.73	8.7	5.57	8.43	4.01	Intron	Intron|intron_4_RETAINED-RETAINED|rna-NM_175392.3||Miga2|mRNA;Intron|intron_4_RETAINED-RETAINED|rna-XR_003949993.2||Miga2|mRNA;Intron|intron_4_RETAINED-RETAINED|rna-XR_003949994.2||Miga2|mRNA;Intron|intron_4_RETAINED-RETAINED|rna-NM_001378906.1||Miga2|mRNA;Intron|intron_4_RETAINED-RETAINED|rna-XM_006497593.3||Miga2|mRNA;Intron|intron_4_RETAINED-RETAINED|rna-NM_001378911.1||Miga2|mRNA;Intron|intro…
NC_000068.8-30263916	10.9617659105561	15.5893414801437	6.33419034096846	0.406315452710839	-1.29932786168591	0.0270300680092583	1	down	20	8	21	4	8	7	6.53	2.62	6.76	1.31	2.7	2.34	Intron	Intron|intron_6_RETAINED-ALTTENATIVE_3SS|rna-NM_001242407.1||Miga2|mRNA;Intron|intron_6_RETAINED-ALTTENATIVE_3SS|rna-XM_006497593.3||Miga2|mRNA;Intron|intron_6_RETAINED-ALTTENATIVE_3SS|rna-NM_001378907.1||Miga2|mRNA;Intron|intron_6_RETAINED-ALTTENATIVE_3SS|rna-XR_003949995.1||Miga2|mRNA;Intron|intron_6_RETAINED-ALTTENATIVE_3SS|rna-XR_866005.2||Miga2|mRNA;Intron|intron_6_RETAINED-ALTTENATIVE_3SS|r…
NC_000068.8-30283684	2.22909483803375	4.45818967606749	0	0	-Inf	0.00467031753804766	0.542067368636984	down	7	3	4	0	0	0	2.28	0.98	1.29	0	0	0	SpliceSiteDonor,Intron	SpliceSiteDonor|intron_2_SKIPPED-RETAINED|rna-XM_030251911.2||Dolpp1|mRNA;Intron|intron_1_ALTTENATIVE_3SS-RETAINED|rna-NM_001290509.1||Dolpp1|mRNA;Intron|intron_1_ALTTENATIVE_3SS-RETAINED|rna-NM_020329.4||Dolpp1|mRNA;Intron|intron_1_ALTTENATIVE_3SS-RETAINED|rna-XM_006498207.5||Dolpp1|mRNA;Intron|intron_1_ALTTENATIVE_3SS-RETAINED|rna-NR_110963.1||Dolpp1|mRNA;SpliceSiteDonor|intron_2_SKIPPED-RETAIN…
NC_000068.8-30289446	1.75049834277994	3.50099668555988	0	0	-Inf	0.0166249781188669	1	down	5	2	4	0	0	0	1.63	0.65	1.29	0	0	0	Downstream,Gene	Downstream|1042|rna-NM_007760.3||Crat|mRNA;Gene|Dolpp1|mRNA
NC_000068.8-30300018	1.43264956916031	2.86529913832061	0	0	-Inf	0.0384542616525167	1	down	1	3	5	0	0	0	0.33	0.98	1.61	0	0	0	Exon	Exon|exon_3_14_RETAINED|rna-XM_006497645.4||Crat|mRNA;Exon|exon_4_15_RETAINED|rna-XM_030247071.1||Crat|mRNA;Exon|exon_3_14_RETAINED|rna-XM_006497647.2||Crat|mRNA;Exon|exon_4_15_RETAINED|rna-XM_036157956.1||Crat|mRNA;Exon|exon_4_15_RETAINED|rna-XM_030247070.1||Crat|mRNA;Exon|exon_4_15_RETAINED|rna-XM_030247065.1||Crat|mRNA;Exon|exon_3_14_RETAINED|rna-XM_006497646.5||Crat|mRNA;Exon|exon_4_15_RETAIN…
NC_000068.8-30308628	11.2666831023482	16.2452489434139	6.28811726128242	0.387074232176154	-1.3693178253585	0.0100061552070808	0.864123456390748	down	18	15	18	7	7	5	5.88	4.91	5.8	2.3	2.36	1.67	Intron	Intron|intron_1_ALTTENATIVE_PROMOMOTER-SKIPPED|rna-NM_001362733.1||Ptpa|mRNA;Intron|intron_1_ALTTENATIVE_PROMOMOTER-SKIPPED|rna-NM_138748.5||Ptpa|mRNA;Intron|intron_1_ALTTENATIVE_PROMOMOTER-SKIPPED|rna-NM_001362734.1||Ptpa|mRNA
NC_000068.8-30344552	8.20432602376397	12.1078981148486	4.30075393267933	0.355202355676008	-1.49328694531977	0.0190006145948227	1	down	14	12	12	5	4	4	4.57	3.93	3.87	1.64	1.35	1.34	Intergenic	Intergenic|gene-Ptpa-gene-Ier5l
NC_000068.8-30346979	25.1557393815946	34.0805195809648	16.2309591822244	0.47625327846498	-1.07019907092416	0.00531155586982089	0.587596663620556	down	48	27	32	18	12	19	15.67	8.84	10.31	5.9	4.05	6.34	Intergenic	Intergenic|gene-Ptpa-gene-Ier5l
NC_000068.8-30348397	11.8833238265718	17.504084371488	6.26256328165563	0.357777256367467	-1.48286641562713	0.00454959423523833	0.533078121002123	down	16	13	26	9	4	6	5.22	4.26	8.37	2.95	1.35	2	Intergenic	Intergenic|gene-Ptpa-gene-Ier5l
NC_000068.8-30363919	21.2868007157195	29.6158076111498	12.9577938202892	0.437529646006034	-1.19254732092102	0.00376111464815644	0.47458475103332	down	22	29	42	11	16	12	7.18	9.5	13.53	3.61	5.39	4.01	Upstream,Exon	Upstream|401|rna-XR_003954013.1||exon-XR_003954013.1-1|;Exon|exon_1_1_RETAINED|rna-NM_030244.3||Ier5l|mRNA;Upstream|1540|rna-XR_001783258.1||exon-XR_001783258.1-1|;Upstream|1540|rna-XR_003954014.1||exon-XR_003954014.1-1|;Upstream|1540|rna-XR_003954008.1||exon-XR_003954008.1-1|
NC_000068.8-30371871	8.73410031809108	4.13167036623735	13.3365302699448	3.2278785788253	1.69058631064132	0.00959789807076642	0.842151836735459	up	5	1	7	9	12	19	1.63	0.33	2.25	2.95	4.05	6.34	Gene,Intron	Gene|Gm31291|;Intron|intron_3_RETAINED-RETAINED|rna-XR_001783258.1||exon-XR_001783258.1-1|;Intron|intron_4_RETAINED-RETAINED|rna-XR_003954014.1||exon-XR_003954014.1-1|;Intron|intron_2_RETAINED-RETAINED|rna-XR_003954008.1||exon-XR_003954008.1-1|;Intron|intron_5_RETAINED-RETAINED|rna-XR_003954013.1||exon-XR_003954013.1-1|
NC_000068.8-30388514	12.4032831276352	16.5588516765105	8.2477145787599	0.49808493607438	-1.00553631563639	0.0450654969128246	1	down	18	14	20	11	8	6	5.88	4.58	6.44	3.61	2.7	2	Intron,Gene	Intron|intron_1_RETAINED-RETAINED|rna-XR_866100.1||exon-XR_866100.1-1|;Gene|Gm39781|
NC_000068.8-30397804	2.3968379470529	4.45818967606749	0.335486218038314	0.0752516699411141	-3.7321325921013	0.0183546683162921	1	down	7	3	4	0	1	0	2.28	0.98	1.29	0	0.34	0	Intergenic	Intergenic|Gene_rna-XR_866100.1-Gene_rna-NR_166439.1
NC_000068.8-30416117	2.8865545317696	5.09992459596375	0.673184467575443	0.131998906044262	-2.92140212175104	0.0228518255993665	1	down	2	7	7	0	1	1	0.65	2.29	2.25	0	0.34	0.33	Intergenic	Intergenic|Gene_rna-XR_866100.1-Gene_rna-NR_166439.1
NC_000068.8-30484644	6.41860015581601	10.5121387334918	2.32506157814022	0.221178737941552	-2.17671538987814	0.00409429121606993	0.499932568383215	down	14	9	10	2	3	2	4.57	2.95	3.22	0.66	1.01	0.67	Upstream,Intergenic	Upstream|412|rna-NM_030137.2||Cstad|mRNA;Intergenic|Gene_rna-XR_374225.4-gene-Cstad
NC_000068.8-30489218	1.43106530463677	2.86213060927355	0	0	-Inf	0.0385096814003473	1	down	4	1	4	0	0	0	1.31	0.33	1.29	0	0	0	Intron	Intron|intron_1_RETAINED-RETAINED|rna-NM_030137.2||Cstad|mRNA
NC_000068.8-30575177	29.3636936560933	39.4865111101825	19.2408762020041	0.487277190641499	-1.03718540307449	0.000918164376004805	0.183626126911124	down	44	33	47	19	18	21	14.36	10.81	15.14	6.23	6.07	7.01	Intergenic	Intergenic|Gene_rna-NR_136917.1-Gene_rna-XR_003954019.2
NC_000068.8-30575255	3.20540839738312	5.4299121202781	0.980904674488151	0.180648351715481	-2.46874400359749	0.0482576147339284	1	down	4	10	3	2	0	1	1.31	3.27	0.97	0.66	0	0.33	Intergenic,Upstream	Intergenic|Gene_rna-NR_136917.1-Gene_rna-XR_003954019.2;Upstream|1954|rna-XR_003954019.2||exon-XR_003954019.2-1|
NC_000068.8-30635473	5.78295660135279	8.92146044358867	2.64445275911692	0.296414782740793	-1.754310695641	0.0253130607582478	1	down	7	10	11	3	4	1	2.28	3.27	3.54	0.98	1.35	0.33	Intergenic	Intergenic|Gene_rna-XR_866106.4-Gene_rna-XR_001783261.3
NC_000068.8-30671298	2.33257696329333	0.318326914221286	4.34682701236536	13.6552293198295	3.77138163717092	0.0195993297962843	1	up	1	0	0	2	5	6	0.33	0	0	0.66	1.69	2	Intron,Gene	Intron|intron_3_RETAINED-RETAINED|rna-XR_001783260.3||exon-XR_001783260.3-1|;Intron|intron_3_RETAINED-RETAINED|rna-XR_001783261.3||exon-XR_001783261.3-1|;Intron|intron_3_RETAINED-RETAINED|rna-XR_001783262.1||exon-XR_001783262.1-1|;Intron|intron_2_RETAINED-RETAINED|rna-XR_866109.3||exon-XR_866109.3-1|;Gene|Gm39783|;Intron|intron_2_RETAINED-RETAINED|rna-XR_866110.2||exon-XR_866110.2-1|
NC_000068.8-30704582	28.0995753136756	38.292972386434	17.9061782409172	0.467610037168615	-1.09662219748577	0.0225046617511306	1	down	40	56	24	18	18	18	13.06	18.34	7.73	5.9	6.07	6.01	Intron	Intron|intron_1_ALTTENATIVE_3SS-ALTTENATIVE_5SS|rna-NM_170592.3||Ntmt1|mRNA;Intron|intron_1_ALTTENATIVE_3SS-ALTTENATIVE_5SS|rna-NM_001356433.1||Ntmt1|mRNA;Intron|intron_1_ALTTENATIVE_3SS-ALTTENATIVE_5SS|rna-NM_001356435.1||Ntmt1|mRNA;Intron|intron_2_ALTTENATIVE_3SS-ALTTENATIVE_5SS|rna-NM_001356436.1||Ntmt1|mRNA;Intron|intron_1_ALTTENATIVE_3SS-SKIPPED|rna-NR_151467.1||Ntmt1|mRNA;Intron|intron_1_AL…
NC_000068.8-30717080	2.39620985556021	4.45472146158329	0.337698249537129	0.0758068158580458	-3.72152862155603	0.0183624282789934	1	down	7	2	5	0	0	1	2.28	0.65	1.61	0	0	0.33	Exon	Exon|exon_2_6_RETAINED|rna-NM_133346.2||Asb6|mRNA
NC_000068.8-30769409	14.7742977917144	8.59870903367987	20.949886549749	2.43639905335689	1.28475044898687	0.00499765228761866	0.567041694423228	up	8	8	11	18	16	29	2.61	2.62	3.54	5.9	5.39	9.68	Intron	Intron|intron_2_RETAINED-ALTTENATIVE_3SS|rna-XM_006497806.1||Prrx2|mRNA;Intron|intron_2_RETAINED-ALTTENATIVE_3SS|rna-NM_009116.2||Prrx2|mRNA
NC_000068.8-30792820	69.8463484668764	41.4643384580086	98.2283584757443	2.36898409883522	1.24426851491054	2.88258685723076e-09	8.74384049953035e-06	up	35	58	37	95	91	110	11.42	18.99	11.92	31.15	30.68	36.73	Intron,Upstream	Intron|intron_1_RETAINED-RETAINED|rna-NM_022415.3||Ptges|mRNA;Upstream|446|rna-XR_003954020.2||exon-XR_003954020.2-1|
NC_000068.8-30807887	15.9975826789183	22.3206066586177	9.67455869921888	0.433436189579715	-1.20610847918656	0.0157310799244536	1	down	31	25	14	6	10	13	10.12	8.19	4.51	1.97	3.37	4.34	Gene,Intron	Gene|LOC118568508|;Intron|intron_1_RETAINED-RETAINED|rna-XR_004940879.1||exon-XR_004940879.1-1|
NC_000068.8-30810186	28.3415590254364	42.3656831064399	14.317434944433	0.33794887500012	-1.56512308318038	1.64145283354518e-06	0.00146584589980663	down	45	40	48	11	12	20	14.69	13.1	15.46	3.61	4.05	6.68	Gene,Intron	Gene|LOC118568508|;Intron|intron_1_RETAINED-RETAINED|rna-XR_004940879.1||exon-XR_004940879.1-1|
NC_000068.8-30822673	2.80514616345763	0.634141895161679	4.97615043175358	7.84706146955467	2.97215250152302	0.0234211100210792	1	up	0	0	2	5	4	6	0	0	0.64	1.64	1.35	2	Upstream,Intergenic	Upstream|1483|rna-XR_004940879.1||exon-XR_004940879.1-1|;Intergenic|Gene_rna-XR_004940879.1-gene-Tor1b
NC_000068.8-30902494	3.52094896504401	5.73939004312436	1.30250788696366	0.22694186615249	-2.13960531347102	0.0476220162896205	1	down	9	6	3	3	0	1	2.94	1.96	0.97	0.98	0	0.33	Intron	Intron|intron_15_RETAINED-RETAINED|rna-NM_028846.5||Usp20|mRNA;Intron|intron_15_RETAINED-RETAINED|rna-XM_030252135.1||Usp20|mRNA
NC_000068.8-30902509	3.52094896504401	5.73939004312436	1.30250788696366	0.22694186615249	-2.13960531347102	0.0476220162896205	1	down	9	6	3	3	0	1	2.94	1.96	0.97	0.98	0	0.33	Intron	Intron|intron_15_RETAINED-RETAINED|rna-NM_028846.5||Usp20|mRNA;Intron|intron_15_RETAINED-RETAINED|rna-XM_030252135.1||Usp20|mRNA
NC_000068.8-30910993	1.33832141662008	0	2.67664283324015	Inf	Inf	0.0475511513504044	1	up	0	0	0	1	4	3	0	0	0	0.33	1.35	1	Intron	Intron|intron_24_RETAINED-ALTTENATIVE_5SS|rna-XM_030252135.1||Usp20|mRNA;Intron|intron_24_RETAINED-ALTTENATIVE_5SS|rna-NM_028846.5||Usp20|mRNA
NC_000068.8-30913310	20.9238870515023	29.3409546082537	12.5068194947508	0.426258097656871	-1.23020085350494	0.00126593637215963	0.22834885741576	down	28	39	25	19	9	10	9.14	12.77	8.05	6.23	3.03	3.34	Downstream,Intergenic	Downstream|643|rna-NM_028846.5||Usp20|mRNA;Downstream|657|rna-XM_030252135.1||Usp20|mRNA;Intergenic|gene-Usp20-gene-Fnbp1
[truncated: 14,551 more rows]
