# Supplementary material for: Genome-wide DNA methylation and transcriptome sequencing analyses of lens tissue in an age-related mouse cataract model
Source: PLoS One. 2025 Jan 30;20(1):e0316766. doi: 10.1371/journal.pone.0316766 (PMC11781636; doi:10.1371/journal.pone.0316766)
Supplement: S3 Table — (XLS) [file pone.0316766.s005.xls]

gene_id	BaseMean	lfcSE	stat	FoldChange	log2FoldChange	p-value	q-value	Regulation	Expression_YOUNG1	Expression_YOUNG2	Expression_YOUNG3	Expression_AGED1	Expression_AGED2	Expression_AGED3	gene_Dbxref	description	GO_id	GO_term	pathway	pathway_description	TF_family	gene_id	baseMean	baseMean_control_SQ	baseMean_case_SL	foldChange	Y_log2FoldChange	pval	padj	regulation	SQ_1-ReadsCount	SQ_2-ReadsCount	SQ_3-ReadsCount	SL_1-ReadsCount	SL_2-ReadsCount	SL_3-ReadsCount	SQ_1-RPM	SQ_2-RPM	SQ_3-RPM	SL_1-RPM	SL_2-RPM	SL_3-RPM	Chr	Start	End	Site_Pos	Description	p.value	correlation
0610030E20Rik	194.3644882	0.181888361	-5.879896117	0.476489171	-1.069484668	4.10524043607957e-09	1.48877604453036e-08	Down	3.86616182	3.61247629	4.256593422	1.709392305	1.150472304	1.751383176	68364	RIKEN cDNA 0610030E20 gene						0610030E20Rik	1.465056052	0	2.930112105	Inf	Inf	0.025321048	0.168897033	up	0	0	0	4	3	2	0	0	0	3.84	3.06	2.07	NC_000072.7	72322016	72324015	72322121	ID=gene-0610030E20Rik;Dbxref=GeneID:68364,MGI:MGI:1915614;Name=0610030E20Rik;description=RIKEN cDNA 0610030E20 gene;gbkey=Gene;gene=0610030E20Rik;gene_biotype=protein_coding;gene_synonym=1500031N04Rik,2810411C16Rik,AI461894	0.007320359	-0.929303322
6430571L13Rik	88.43466766	0.280206422	-9.994121307	0.1435458	-2.800416975	1.61715048523099e-23	1.23435562481885e-22	Down	4.412752639	4.368848487	4.734686863	0.569607414	0.616407154	0.393451439	235599	RIKEN cDNA 6430571L13 gene	GO:0016020,GO:0016021	membrane|integral component of membrane				6430571L13Rik	3.938235808	7.533492263	0.342979354	0.045527272	-4.457125165	0.000359921	0.00816803	down	8	6	9	0	0	1	8.27	6.25	9.46	0	0	1.03	NC_000075.7	107215838	107217837	107,217,698,107,217,000	ID=gene-6430571L13Rik;Dbxref=GeneID:235599,MGI:MGI:2445137;Name=6430571L13Rik;description=RIKEN cDNA 6430571L13 gene;gbkey=Gene;gene=6430571L13Rik;gene_biotype=protein_coding	0.000994491	0.974139634
Adamtsl2	61.64201279	0.320048423	-4.826164452	0.342789228	-1.54460632	1.39187589870986e-06	4.09660711738781e-06	Down	1.607691739	1.680200001	2.004944091	0.345476176	0.407848342	0.762391403	77794	ADAMTS-like 2	GO:0004222,GO:0005515,GO:0005576,GO:0030198,GO:0030512,GO:0031012,GO:0050436,GO:0060481	metalloendopeptidase activity|protein binding|extracellular region|extracellular matrix organization|negative regulation of transforming growth factor beta receptor signaling pathway|extracellular matrix|microfibril binding|lobar bronchus epithelium development				Adamtsl2	12.74334028	20.64863647	4.838044097	0.234303321	-2.093550692	4.89432623312433e-05	0.001686394	down	19	20	24	9	2	4	19.64	20.85	25.24	8.65	2.04	4.14	NC_000068.8	26967347	26969346	269,678,132,696,813,000,000,000	ID=gene-Adamtsl2;Dbxref=GeneID:77794,MGI:MGI:1925044;Name=Adamtsl2;description=ADAMTS-like 2;gbkey=Gene;gene=Adamtsl2;gene_biotype=protein_coding;gene_synonym=A930008K15Rik,tcp-1	0.005072204	0.941271924
Adgrl4	29.35505388	0.429412311	-3.938915198	0.309622307	-1.691418677	8.18508518250853e-05	0.000199639	Down	0.763777566	0.712784121	0.958494871	0.206516213	0.235763207	0.174672617	170757	adhesion G protein-coupled receptor L4	GO:0004888,GO:0004930,GO:0005509,GO:0005886,GO:0005887,GO:0007165,GO:0007166,GO:0007189,GO:0016020,GO:0016021,GO:0031410,GO:0065003	transmembrane signaling receptor activity|G protein-coupled receptor activity|calcium ion binding|plasma membrane|integral component of plasma membrane|signal transduction|cell surface receptor signaling pathway|adenylate cyclase-activating G protein-coupled receptor signaling pathway|membrane|integral component of membrane|cytoplasmic vesicle|protein-containing complex assembly				Adgrl4	62.93873407	26.46967664	99.4077915	3.75553479	1.909018363	9.25968632898503e-08	8.20135352787282e-06	up	31	25	25	78	103	119	32.04	26.06	26.29	74.94	105.19	123.1	NC_000069.7	151141518	151143517	151,141,724,151,142,000,000,000,000,000,000,000,000,000,000	ID=gene-Adgrl4;Dbxref=GeneID:170757,MGI:MGI:2655562;Name=Adgrl4;description=adhesion G protein-coupled receptor L4;gbkey=Gene;gene=Adgrl4;gene_biotype=protein_coding;gene_synonym=1110033N21Rik,Eltd,Eltd1,Et,Etl,ETL1	0.010611407	-0.914668995
Adora2b	23.47497711	0.463670589	2.613629151	2.316365584	1.211862967	0.008958622	0.016371155	Up	0.657084422	0.642415004	0.411875208	1.215306635	0.951507188	1.089032617	11541	adenosine A2b receptor	GO:0001609,GO:0001938,GO:0001973,GO:0002882,GO:0004930,GO:0005886,GO:0007165,GO:0007186,GO:0007189,GO:0008284,GO:0008285,GO:0009986,GO:0010575,GO:0010595,GO:0010701,GO:0010753,GO:0010893,GO:0010906,GO:0016020,GO:0016021,GO:0031284,GO:0031668,GO:0032722,GO:0032755,GO:0032966,GO:0033605,GO:0043306,GO:0043950,GO:0045202,GO:0060087,GO:0098685,GO:0098978,GO:1990776,GO:2000300	G protein-coupled adenosine receptor activity|positive regulation of endothelial cell proliferation|G protein-coupled adenosine receptor signaling pathway|positive regulation of chronic inflammatory response to non-antigenic stimulus|G protein-coupled receptor activity|plasma membrane|signal transduction|G protein-coupled receptor signaling pathway|adenylate cyclase-activating G protein-coupled r…	mmu04015,mmu04020,mmu04080,mmu04270,mmu05034	Rap1 signaling pathway|Calcium signaling pathway|Neuroactive ligand-receptor interaction|Vascular smooth muscle contraction|Alcoholism		Adora2b	1.331780472	0	2.663560943	Inf	Inf	0.038538405	0.220150445	up	0	0	0	1	5	2	0	0	0	0.96	5.11	2.07	NC_000077.7	62137809	62139808	6,213,934,662,139,380,000,000,000,000,000,000,000,000	ID=gene-Adora2b;Dbxref=GeneID:11541,MGI:MGI:99403;Name=Adora2b;description=adenosine A2b receptor;gbkey=Gene;gene=Adora2b;gene_biotype=protein_coding;gene_synonym=A2,A2b,A2BAR,A2BR,AA,AA2BR,AI480866,AI605384,AR,ARA2B	0.312319593	0.500160379
Aen	544.2105784	0.109589259	19.78225162	4.493757577	2.167922298	4.23357949941145e-87	1.23872291072741e-85	Up	2.641342957	3.128909322	2.883655066	10.17784207	11.13962083	10.6877722	68048	apoptosis enhancing nuclease	GO:0003676,GO:0004518,GO:0004527,GO:0005634,GO:0005654,GO:0005730,GO:0006915,GO:0006974,GO:0010212,GO:0016787,GO:0031965,GO:0042771	nucleic acid binding|nuclease activity|exonuclease activity|nucleus|nucleoplasm|nucleolus|apoptotic process|cellular response to DNA damage stimulus|response to ionizing radiation|hydrolase activity|nuclear membrane|intrinsic apoptotic signaling pathway in response to DNA damage by p53 class mediator				Aen	10.81963615	14.73076963	6.908502678	0.468984503	-1.092387843	0.044452349	0.240038631	down	11	22	12	8	4	9	11.37	22.93	12.62	7.69	4.09	9.31	NC_000073.7	78543674	78545673	785,439,877,854,549,000,000,000	ID=gene-Aen;Dbxref=GeneID:68048,MGI:MGI:1915298;Name=Aen;description=apoptosis enhancing nuclease;gbkey=Gene;gene=Aen;gene_biotype=protein_coding;gene_synonym=2700083B06Rik,Isg2,Isg20l1	0.103764901	-0.723981521
Agap1	904.3723453	0.088574371	-14.64214726	0.406994447	-1.296918985	1.5121606526412e-48	2.3741229596193e-47	Down	10.84625599	9.265871195	9.786396617	3.05970519	3.42897234	3.533254584	347722	ArfGAP with GTPase domain, ankyrin repeat and PH domain 1	GO:0000166,GO:0003924,GO:0005096,GO:0005525,GO:0005543,GO:0005634,GO:0005737,GO:0005829,GO:0015031,GO:0046872	nucleotide binding|GTPase activity|GTPase activator activity|GTP binding|phospholipid binding|nucleus|cytoplasm|cytosol|protein transport|metal ion binding	mmu04144	Endocytosis		Agap1	3.003689697	0.654159152	5.353220243	8.183360624	3.03269343	0.025095358	0.168099633	up	0	2	0	3	4	9	0	2.08	0	2.88	4.09	9.31	NC_000067.7	89380532	89382531	89,382,284,893,824,200,000,000,000,000,000	ID=gene-Agap1;Dbxref=GeneID:347722,MGI:MGI:2653690;Name=Agap1;description=ArfGAP with GTPase domain%2C ankyrin repeat and PH domain 1;gbkey=Gene;gene=Agap1;gene_biotype=protein_coding;gene_synonym=Centg,Centg2,Gga,Ggap1,mKIAA1099,R75364	0.09046536	-0.743179899
Akap12	246.2185847	0.163580601	-6.312747206	0.488813833	-1.032642981	2.74125081830276e-10	1.0858867664605e-09	Down	4.404016782	3.692190995	3.691550753	1.396162753	1.375282228	1.99765973	83397	A kinase (PRKA) anchor protein (gravin) 12	GO:0005516,GO:0005737,GO:0005829,GO:0005856,GO:0005886,GO:0007165,GO:0007193,GO:0008179,GO:0010738,GO:0010739,GO:0016020,GO:0030159,GO:0032760,GO:0043025,GO:0043116,GO:0050804,GO:0051018,GO:0051770,GO:0061870,GO:0070374,GO:0090036,GO:0098685,GO:1900143	calmodulin binding|cytoplasm|cytosol|cytoskeleton|plasma membrane|signal transduction|adenylate cyclase-inhibiting G protein-coupled receptor signaling pathway|adenylate cyclase binding|regulation of protein kinase A signaling|positive regulation of protein kinase A signaling|membrane|signaling receptor complex adaptor activity|positive regulation of tumor necrosis factor production|neuronal cell…				Akap12	56.73322655	37.03256572	76.43388738	2.063964133	1.0454179	2.09397430996881e-06	0.000130315	up	39	27	47	86	76	71	40.31	28.15	49.42	82.63	77.62	73.45	NC_000076.7	4214328	4216327	421,539,042,157,264,000,000	ID=gene-Akap12;Dbxref=GeneID:83397,MGI:MGI:1932576;Name=Akap12;description=A kinase (PRKA) anchor protein (gravin) 12;gbkey=Gene;gene=Akap12;gene_biotype=protein_coding;gene_synonym=AI317366,Sr,Srcs5,SSe,SSeCKS,Tsga,Tsga12	0.008089516	-0.925635415
Als2	420.237238	0.11407844	-10.8279659	0.42477258	-1.235237453	2.53729024468176e-27	2.25668376454166e-26	Down	6.531961535	6.158412753	5.984315133	2.185896103	2.08037246	2.262285878	74018	alsin Rho guanine nucleotide exchange factor	GO:0001662,GO:0001726,GO:0001881,GO:0005085,GO:0005096,GO:0005515,GO:0005634,GO:0005737,GO:0005769,GO:0005813,GO:0005829,GO:0006979,GO:0007032,GO:0007041,GO:0007409,GO:0007528,GO:0007626,GO:0008104,GO:0008219,GO:0014069,GO:0016020,GO:0016050,GO:0016197,GO:0016601,GO:0030027,GO:0030424,GO:0030425,GO:0030426,GO:0031267,GO:0031982,GO:0032991,GO:0035249,GO:0042802,GO:0042803,GO:0043005,GO:0043025,GO:…	behavioral fear response|ruffle|receptor recycling|guanyl-nucleotide exchange factor activity|GTPase activator activity|protein binding|nucleus|cytoplasm|early endosome|centrosome|cytosol|response to oxidative stress|endosome organization|lysosomal transport|axonogenesis|neuromuscular junction development|locomotory behavior|protein localization|cell death|postsynaptic density|membrane|vesicle or…	mmu05014,mmu05022	Amyotrophic lateral sclerosis|Pathways of neurodegeneration - multiple diseases		Als2	48.31780892	29.83679017	66.79882766	2.238807435	1.162730444	3.38279287068556e-05	0.001254297	up	26	30	35	59	62	81	26.87	31.27	36.8	56.69	63.32	83.79	NC_000067.7	59199914	59201913	59201067	ID=gene-Als2;Dbxref=GeneID:74018,MGI:MGI:1921268;Name=Als2;description=alsin Rho guanine nucleotide exchange factor;gbkey=Gene;gene=Als2;gene_biotype=protein_coding;gene_synonym=3222402C23Rik,9430073A21Rik,Als,Als2cr6,Alsin,mKIAA1563	0.013501047	-0.903565394
Ammecr1	126.1255742	0.225343493	-11.09659802	0.176709786	-2.500546161	1.30310031719914e-28	1.20548483834787e-27	Down	2.898183581	2.871945147	3.023509179	0.412332187	0.489810533	0.369489631	56068	Alport syndrome, mental retardation, midface hypoplasia and elliptocytosis chromosomal region gene 1	GO:0005634,GO:0005654,GO:0005739	nucleus|nucleoplasm|mitochondrion				Ammecr1	33.99479079	22.1633889	45.82619267	2.06765278	1.047993935	0.000238058	0.005936524	up	28	26	14	55	45	40	28.94	27.1	14.72	52.85	45.96	41.38	NC_000086.8	141632141	141634140	141,632,649,141,633,000	ID=gene-Ammecr1;Dbxref=GeneID:56068,MGI:MGI:1860206;Name=Ammecr1;description=Alport syndrome%2C mental retardation%2C midface hypoplasia and elliptocytosis chromosomal region gene 1;gbkey=Gene;gene=Ammecr1;gene_biotype=protein_coding;gene_synonym=6230420G18Rik	0.01160714	-0.910694273
Ank1	148.3138287	0.233495778	-13.83682053	0.106517385	-3.23083918	1.52817876428834e-43	2.14042010240169e-42	Down	1.694512347	1.747771401	1.438442961	0.158348379	0.138404945	0.128909533	11733	ankyrin 1, erythroid	GO:0005515,GO:0005634,GO:0005737,GO:0005856,GO:0005886,GO:0006779,GO:0006888,GO:0007165,GO:0008093,GO:0009898,GO:0010638,GO:0014731,GO:0016020,GO:0016529,GO:0019899,GO:0019903,GO:0030018,GO:0030507,GO:0030673,GO:0030863,GO:0031430,GO:0031672,GO:0042383,GO:0043005,GO:0044325,GO:0045211,GO:0048821,GO:0051117,GO:0055072,GO:0072659,GO:0098662	protein binding|nucleus|cytoplasm|cytoskeleton|plasma membrane|porphyrin-containing compound biosynthetic process|endoplasmic reticulum to Golgi vesicle-mediated transport|signal transduction|cytoskeletal anchor activity|cytoplasmic side of plasma membrane|positive regulation of organelle organization|spectrin-associated cytoskeleton|membrane|sarcoplasmic reticulum|enzyme binding|protein phosphat…	mmu05205	Proteoglycans in cancer		Ank1	4.905976163	2.310347286	7.501605041	3.246959921	1.699089577	0.040251215	0.224621338	up	2	0	5	10	7	6	2.07	0	5.26	9.61	7.15	6.21	NC_000074.7	23462851	23464850	2,346,422,423,464,410,000,000,000,000,000,000,000,000,000,000,000,000,000,000,000,000	ID=gene-Ank1;Dbxref=GeneID:11733,MGI:MGI:88024;Name=Ank1;description=ankyrin 1%2C erythroid;gbkey=Gene;gene=Ank1;gene_biotype=protein_coding;gene_synonym=Ank,Ank-1,nb,p,pale	0.025462406	-0.86671777
Ankrd13b	180.9920236	0.168336776	-7.457727832	0.418874552	-1.255409857	8.80272658007774e-14	4.33513939864906e-13	Down	4.86248942	4.665571192	4.885525776	1.658983398	1.549778348	1.764366202	268445	ankyrin repeat domain 13b	GO:0002091,GO:0005737,GO:0005768,GO:0005769,GO:0005770,GO:0005886,GO:0016020,GO:0043231,GO:0048471,GO:0140036	negative regulation of receptor internalization|cytoplasm|endosome|early endosome|late endosome|plasma membrane|membrane|intracellular membrane-bounded organelle|perinuclear region of cytoplasm|ubiquitin-dependent protein binding				Ankrd13b	23.46460716	36.79888345	10.13033086	0.275289083	-1.860980699	0.005934765	0.064641084	down	59	24	30	13	9	9	60.98	25.02	31.54	12.49	9.19	9.31	NC_000077.7	77359310	77361309	773,594,857,736,006,000,000,000	ID=gene-Ankrd13b;Dbxref=GeneID:268445,MGI:MGI:2144501;Name=Ankrd13b;description=ankyrin repeat domain 13b;gbkey=Gene;gene=Ankrd13b;gene_biotype=protein_coding;gene_synonym=AW124583,B930093C12Rik	0.052787737	0.806029631
Ankrd31	2.817028825	1.727703776	-2.211677059	0.070750159	-3.821122806	0.026988987	0.045046403	Down	0.011938749	0.081705517	0.104088335	0	0.010134461	0	625662	ankyrin repeat domain 31	GO:0000785,GO:0005515,GO:0007129,GO:0010780,GO:1903343	chromatin|protein binding|homologous chromosome pairing at meiosis|meiotic DNA double-strand break formation involved in reciprocal meiotic recombination|positive regulation of meiotic DNA double-strand break formation				Ankrd31	25.49589341	12.8118834	38.17990343	2.980038315	1.57533088	3.55357785497045e-06	0.000204486	up	6	19	14	40	34	42	6.2	19.81	14.72	38.43	34.72	43.45	NC_000079.7	96882796	96884795	9,688,435,796,884,670	ID=gene-Ankrd31;Dbxref=GeneID:625662,MGI:MGI:5006716;Name=Ankrd31;description=ankyrin repeat domain 31;gbkey=Gene;gene=Ankrd31;gene_biotype=protein_coding	0.256184793	-0.551917078
Ankrd34a	42.7018268	0.508843567	-7.98253377	0.059876722	-4.061860953	1.43359568581037e-15	7.72232208859291e-15	Down	1.569380526	1.992654657	1.579531304	0.103920369	0.138410599	0	545554	ankyrin repeat domain 34A						Ankrd34a	11.05096585	15.34337316	6.758558549	0.440487139	-1.182828197	0.026763674	0.174295864	down	20	13	14	13	3	5	20.67	13.55	14.72	12.49	3.06	5.17	NC_000069.7	96501243	96503242	965,015,729,650,222,000,000,000	ID=gene-Ankrd34a;Dbxref=GeneID:545554,MGI:MGI:3617846;Name=Ankrd34a;description=ankyrin repeat domain 34A;gbkey=Gene;gene=Ankrd34a;gene_biotype=protein_coding;gene_synonym=Ankr,Ankrd34,AW060394	0.090930064	0.742488681
Ano3	20.73817431	0.632208983	-5.241614142	0.100565297	-3.313795545	1.5917796314858e-07	5.10512840498736e-07	Down	0.421378005	0.317560775	0.297645544	0.02238019	0.052163953	0.008833671	228432	anoctamin 3	GO:0005229,GO:0005254,GO:0005886,GO:0006869,GO:0016020,GO:0016021,GO:0016048,GO:0017128,GO:0046983,GO:0050982,GO:0055085,GO:0061588,GO:0061590,GO:0061591,GO:1902476	intracellular calcium activated chloride channel activity|chloride channel activity|plasma membrane|lipid transport|membrane|integral component of membrane|detection of temperature stimulus|phospholipid scramblase activity|protein dimerization activity|detection of mechanical stimulus|transmembrane transport|calcium activated phospholipid scrambling|calcium activated phosphatidylcholine scramblin…				Ano3	25.33741697	16.41332104	34.26151289	2.087421114	1.061721678	0.001433485	0.023229981	up	13	16	21	32	40	32	13.44	16.68	22.08	30.75	40.85	33.1	NC_000068.8	110483545	110485544	110483576	ID=gene-Ano3;Dbxref=GeneID:228432,MGI:MGI:3613666;Name=Ano3;description=anoctamin 3;gbkey=Gene;gene=Ano3;gene_biotype=protein_coding;gene_synonym=AI838058,B230324K02Rik,Tmem16c	0.01052123	-0.915037719
Anp32b	2774.341711	0.061913553	17.80459449	2.147034983	1.102345698	6.51020657393942e-71	1.53317349635351e-69	Up	62.1408567	59.74695499	61.2269962	104.4844734	116.1844187	102.5009359	67628	acidic (leucine-rich) nuclear phosphoprotein 32 family, member B	GO:0000082,GO:0001944,GO:0005634,GO:0008284,GO:0021591,GO:0042393,GO:0042981,GO:0043066,GO:0048839,GO:0060021,GO:1900087	G1/S transition of mitotic cell cycle|vasculature development|nucleus|positive regulation of cell population proliferation|ventricular system development|histone binding|regulation of apoptotic process|negative regulation of apoptotic process|inner ear development|roof of mouth development|positive regulation of G1/S transition of mitotic cell cycle				Anp32b	2.954001517	0.333670394	5.574332641	16.70610501	4.062303506	0.017011983	0.130897757	up	0	0	1	5	10	2	0	0	1.05	4.8	10.21	2.07	NC_000070.7	46448925	46450924	4,645,071,046,450,720,000,000,000,000,000,000,000,000	ID=gene-Anp32b;Dbxref=GeneID:67628,MGI:MGI:1914878;Name=Anp32b;description=acidic (leucine-rich) nuclear phosphoprotein 32 family%2C member B;gbkey=Gene;gene=Anp32b;gene_biotype=protein_coding;gene_synonym=2410015B15Rik,PA,PAL31,PH,PHAPI2a,Ssp29	0.033550906	0.846462527
Ap5m1	153.3129798	0.189589684	-7.534117598	0.371545043	-1.428390973	4.91648044688264e-14	2.45173358372789e-13	Down	4.155889939	3.902512424	3.421233316	1.046927662	1.227066259	1.239696531	74385	adaptor-related protein complex 5, mu 1 subunit	GO:0005737,GO:0005764,GO:0005768,GO:0005770,GO:0005829,GO:0015031,GO:0016020,GO:0016197,GO:0030119	cytoplasm|lysosome|endosome|late endosome|cytosol|protein transport|membrane|endosomal transport|AP-type membrane coat adaptor complex				Ap5m1	3.09676668	0	6.193533359	Inf	Inf	0.000316642	0.007383456	up	0	0	0	8	7	4	0	0	0	7.69	7.15	4.14	NC_000080.7	49301868	49303867	49,303,424,493,034,300,000,000,000,000,000,000,000,000,000,000,000,000,000	ID=gene-Ap5m1;Dbxref=GeneID:74385,MGI:MGI:1921635;Name=Ap5m1;description=adaptor-related protein complex 5%2C mu 1 subunit;gbkey=Gene;gene=Ap5m1;gene_biotype=protein_coding;gene_synonym=4932432K03Rik,Mu5,Muden,Mudeng	0.0051151	-0.941021603
Apobec2	6.624477049	1.287529665	-3.249683929	0.05501373	-4.184064461	0.001155333	0.00242741	Down	0.702210185	1.087011112	0.510186666	0.049727631	0.049673837	0	11811	apolipoprotein B mRNA editing enzyme, catalytic polypeptide 2	GO:0003723,GO:0003824,GO:0004126,GO:0005634,GO:0005737,GO:0006397,GO:0016554,GO:0016556,GO:0016787,GO:0042802,GO:0046872,GO:0080111	RNA binding|catalytic activity|cytidine deaminase activity|nucleus|cytoplasm|mRNA processing|cytidine to uridine editing|mRNA modification|hydrolase activity|identical protein binding|metal ion binding|DNA demethylation				Apobec2	18.82786525	8.16889676	29.48683374	3.609647006	1.85185776	5.06414189370622e-06	0.000269069	up	10	7	8	36	24	30	10.33	7.3	8.41	34.59	24.51	31.03	NC_000083.7	48724258	48726257	48725339	ID=gene-Apobec2;Dbxref=GeneID:11811,MGI:MGI:1343178;Name=Apobec2;description=apolipoprotein B mRNA editing enzyme%2C catalytic polypeptide 2;gbkey=Gene;gene=Apobec2;gene_biotype=protein_coding;gene_synonym=Arp1	0.017201474	-0.890911127
Arl13b	246.4539289	0.169389304	-11.83489713	0.249186017	-2.004704983	2.57659199386834e-32	2.67691793633302e-31	Down	6.77151801	8.012221993	7.726704111	1.845741958	1.254986266	1.506040278	68146	ADP-ribosylation factor-like 13B	GO:0000166,GO:0001947,GO:0005525,GO:0005829,GO:0005886,GO:0005929,GO:0005930,GO:0007224,GO:0007275,GO:0007368,GO:0009953,GO:0016020,GO:0021532,GO:0021830,GO:0021943,GO:0031514,GO:0042995,GO:0060170,GO:0060271,GO:0070986,GO:0097500,GO:0097730,GO:1905515	nucleotide binding|heart looping|GTP binding|cytosol|plasma membrane|cilium|axoneme|smoothened signaling pathway|multicellular organism development|determination of left/right symmetry|dorsal/ventral pattern formation|membrane|neural tube patterning|interneuron migration from the subpallium to the cortex|formation of radial glial scaffolds|motile cilium|cell projection|ciliary membrane|cilium ass…				Arl13b	8.372777599	12.42803096	4.317524233	0.347402114	-1.525321561	0.012725419	0.108780652	down	11	17	10	2	8	3	11.37	17.72	10.51	1.92	8.17	3.1	NC_000082.7	62611670	62613669	6,261,262,062,612,810	ID=gene-Arl13b;Dbxref=GeneID:68146,MGI:MGI:1915396;Name=Arl13b;description=ADP-ribosylation factor-like 13B;gbkey=Gene;gene=Arl13b;gene_biotype=protein_coding;gene_synonym=A530097K21Rik,A930014M17Rik,Ar,Arl2l1,C530009C10Rik,h,hnn	0.039131825	0.833814023
Armcx4	300.5001842	0.136534201	-10.09783093	0.38456536	-1.378699278	5.64775346142686e-24	4.39114963389952e-23	Down	3.437819227	3.452527553	3.685233285	0.973808759	1.164659411	1.215868903	100503043	armadillo repeat containing, X-linked 4						Armcx4	6.29267554	1.302236385	11.2831147	8.664413639	3.115102119	0.000221996	0.005626566	up	1	3	0	7	16	11	1.03	3.13	0	6.73	16.34	11.38	NC_000086.8	133584398	133586397	133,584,766,133,585,000	ID=gene-Armcx4;Dbxref=GeneID:100503043,MGI:MGI:2147887;Name=Armcx4;description=armadillo repeat containing%2C X-linked 4;gbkey=Gene;gene=Armcx4;gene_biotype=protein_coding;gene_synonym=AI448196,Gm195	0.032885835	-0.848033849
Arpc5l	967.4635832	0.088456856	12.58156824	2.162838544	1.112925972	2.66682580758678e-36	3.08381675908744e-35	Up	21.93652687	26.22116819	25.94359768	45.6485054	42.04594491	44.1477394	74192	actin related protein 2/3 complex, subunit 5-like	GO:0003779,GO:0005737,GO:0005856,GO:0005885,GO:0015629,GO:0016477,GO:0030833,GO:0034314,GO:0045202,GO:0051015,GO:0098978	actin binding|cytoplasm|cytoskeleton|Arp2/3 protein complex|actin cytoskeleton|cell migration|regulation of actin filament polymerization|Arp2/3 complex-mediated actin nucleation|synapse|actin filament binding|glutamatergic synapse	mmu04144,mmu04530,mmu04666,mmu04810,mmu05100,mmu05132,mmu05135	Endocytosis|Tight junction|Fc gamma R-mediated phagocytosis|Regulation of actin cytoskeleton|Bacterial invasion of epithelial cells|Salmonella infection|Yersinia infection		Arpc5l	21.19557598	31.422006	10.96914595	0.349091205	-1.518324083	4.20951711403581e-05	0.001496322	down	31	33	32	7	13	13	32.04	34.4	33.65	6.73	13.28	13.45	NC_000068.8	38895582	38897581	388,961,483,889,624,000,000,000	ID=gene-Arpc5l;Dbxref=GeneID:74192,MGI:MGI:1921442;Name=Arpc5l;description=actin related protein 2/3 complex%2C subunit 5-like;gbkey=Gene;gene=Arpc5l;gene_biotype=protein_coding;gene_synonym=2010015J01Rik,AI852867,ARC16,ARC16-2,AW555592,AW742746	0.001193992	-0.971652369
Arrdc2	277.4426116	0.156710042	9.564160412	2.826075451	1.498799983	1.1311583933092e-21	8.03091269220306e-21	Up	4.608629146	3.343883586	5.194539852	10.14807689	10.33393568	10.06246398	70807	arrestin domain containing 2	GO:0005737,GO:0005886,GO:0015031,GO:0031410	cytoplasm|plasma membrane|protein transport|cytoplasmic vesicle				Arrdc2	39.92792426	58.52708713	21.32876139	0.364425473	-1.456304291	3.78420082119547e-08	3.73841993014185e-06	down	64	59	56	11	28	25	66.14	61.51	58.88	10.57	28.6	25.86	NC_000074.7	71285772	71287771	7,128,595,471,286,040,000,000,000,000,000,000,000,000,000,000,000,000,000,000,000,000	ID=gene-Arrdc2;Dbxref=GeneID:70807,MGI:MGI:1918057;Name=Arrdc2;description=arrestin domain containing 2;gbkey=Gene;gene=Arrdc2;gene_biotype=protein_coding;gene_synonym=4632416I05Rik,Ilad1	0.00489007	-0.942346506
Arvcf	14559.83054	0.037123059	30.34388177	2.183220291	1.126457708	3.02568897668962e-202	2.85023591468768e-200	Up	133.9680407	133.423437	136.8580622	243.2220268	235.4830685	247.4089626	11877	armadillo repeat gene deleted in velocardiofacial syndrome	GO:0005515,GO:0005634,GO:0005737,GO:0005886,GO:0005912,GO:0007043,GO:0007155,GO:0007275,GO:0016339,GO:0045296,GO:0098609	protein binding|nucleus|cytoplasm|plasma membrane|adherens junction|cell-cell junction assembly|cell adhesion|multicellular organism development|calcium-dependent cell-cell adhesion via plasma membrane cell adhesion molecules|cadherin binding|cell-cell adhesion				Arvcf	10.50935516	18.35806164	2.660648688	0.144930807	-2.786563803	3.45307264524783e-06	0.000199889	down	17	17	22	2	2	4	17.57	17.72	23.13	1.92	2.04	4.14	NC_000082.7	18164045	18166044	1,816,534,318,165,360,000,000,000,000,000,000,000,000	ID=gene-Arvcf;Dbxref=GeneID:11877,MGI:MGI:109620;Name=Arvcf;description=armadillo repeat gene deleted in velocardiofacial syndrome;gbkey=Gene;gene=Arvcf;gene_biotype=protein_coding	0.002005384	-0.96320976
Asic3	113.927724	0.257385429	-11.58269604	0.126638046	-2.981217189	5.04345152234717e-31	5.00747317279829e-30	Down	7.647608553	7.005360919	7.108091269	0.761128386	0.526365004	1.005266661	171209	acid-sensing (proton-gated) ion channel 3	GO:0005261,GO:0005272,GO:0005737,GO:0005886,GO:0005887,GO:0006811,GO:0006812,GO:0006814,GO:0009408,GO:0009612,GO:0010447,GO:0015280,GO:0016020,GO:0016021,GO:0034220,GO:0035725,GO:0042931,GO:0044736,GO:0048471,GO:0050907,GO:0050915,GO:0050961,GO:0050965,GO:0050966,GO:0050968,GO:0050974	cation channel activity|sodium channel activity|cytoplasm|plasma membrane|integral component of plasma membrane|ion transport|cation transport|sodium ion transport|response to heat|response to mechanical stimulus|response to acidic pH|ligand-gated sodium channel activity|membrane|integral component of membrane|ion transmembrane transport|sodium ion transmembrane transport|enterobactin transmembra…	mmu04750	Inflammatory mediator regulation of TRP channels		Asic3	10.60097368	14.6876873	6.51426005	0.443518432	-1.172934031	0.029548456	0.185813948	down	17	17	11	9	6	5	17.57	17.72	11.57	8.65	6.13	5.17	NC_000071.7	24616448	24618447	24617717	ID=gene-Asic3;Dbxref=GeneID:171209,MGI:MGI:2159339;Name=Asic3;description=acid-sensing (proton-gated) ion channel 3;gbkey=Gene;gene=Asic3;gene_biotype=protein_coding;gene_synonym=Acc,Accn3,AW742291,DR,DRASIC,SLNAC1,TNAC1	0.015850173	0.895364175
Atl1	102.765528	0.223536433	-4.620948748	0.488709685	-1.0329504	3.81989141728354e-06	1.08182406059786e-05	Down	3.869756234	3.783363877	3.258701158	1.289600887	1.481436683	1.628856247	73991	atlastin GTPase 1	GO:0000137,GO:0000166,GO:0003924,GO:0005515,GO:0005525,GO:0005737,GO:0005783,GO:0005789,GO:0005794,GO:0007029,GO:0007409,GO:0016020,GO:0016021,GO:0016787,GO:0042802,GO:0042995,GO:0051260,GO:0071782,GO:0098826,GO:1990809	Golgi cis cisterna|nucleotide binding|GTPase activity|protein binding|GTP binding|cytoplasm|endoplasmic reticulum|endoplasmic reticulum membrane|Golgi apparatus|endoplasmic reticulum organization|axonogenesis|membrane|integral component of membrane|hydrolase activity|identical protein binding|cell projection|protein homooligomerization|endoplasmic reticulum tubular network|endoplasmic reticulum t…				Atl1	7.346792574	1.302745285	13.39083986	10.27893942	3.361619509	1.41214223653799e-05	0.000615497	up	2	1	1	18	10	13	2.07	1.04	1.05	17.29	10.21	13.45	NC_000078.7	69937878	69939877	699,389,056,993,897,000,000,000,000,000,000,000,000,000,000,000,000,000,000,000,000,000,000,000,000,000,000,000,000,000,000,000,000,000,000,000,000,000,000,000	ID=gene-Atl1;Dbxref=GeneID:73991,MGI:MGI:1921241;Name=Atl1;description=atlastin GTPase 1;gbkey=Gene;gene=Atl1;gene_biotype=protein_coding;gene_synonym=4930435M24Rik,AD-,Adfsp,FS,Fsp1,SP,Spg3,Spg3a	0.005171394	-0.940694656
Atp2b3	73.47911577	0.441048807	-10.78073677	0.037038485	-4.754831087	4.24472138501333e-27	3.73231079550774e-26	Down	1.127609763	1.148370688	1.190958708	0.013308779	0.039883146	0.055157552	320707	ATPase, Ca++ transporting, plasma membrane 3	GO:0005388,GO:0005886,GO:0005887,GO:0006874,GO:0015085,GO:0019829,GO:0030165,GO:0043231,GO:0045121,GO:0051480,GO:0098688,GO:0098978,GO:0098982,GO:0099056,GO:1905056,GO:1990034	P-type calcium transporter activity|plasma membrane|integral component of plasma membrane|cellular calcium ion homeostasis|calcium ion transmembrane transporter activity|ATPase-coupled cation transmembrane transporter activity|PDZ domain binding|intracellular membrane-bounded organelle|membrane raft|regulation of cytosolic calcium ion concentration|parallel fiber to Purkinje cell synapse|glutamat…	mmu04020,mmu04022,mmu04024,mmu04261,mmu04925,mmu04961,mmu04970,mmu04972,mmu04978	Calcium signaling pathway|cGMP-PKG signaling pathway|cAMP signaling pathway|Adrenergic signaling in cardiomyocytes|Aldosterone synthesis and secretion|Endocrine and other factor-regulated calcium reabsorption|Salivary secretion|Pancreatic secretion|Mineral absorption		Atp2b3	41.20332828	27.08632648	55.32033008	2.042371088	1.03024502	7.43349670787791e-05	0.002341427	up	35	25	23	56	53	59	36.17	26.06	24.18	53.81	54.13	61.04	NC_000086.8	72544355	72546354	72545344	ID=gene-Atp2b3;Dbxref=GeneID:320707,MGI:MGI:1347353;Name=Atp2b3;description=ATPase%2C Ca++ transporting%2C plasma membrane 3;gbkey=Gene;gene=Atp2b3;gene_biotype=protein_coding;gene_synonym=6430519O13Rik,Pmc,Pmca3	0.002868868	-0.955942249
Barhl2	31.06788121	0.505454611	-5.872631773	0.12777267	-2.968348811	4.28930512394841e-09	1.55372789725159e-08	Down	2.248498861	1.114207405	1.939473656	0.157048198	0.130731921	0.278947792	104382	BarH like homeobox 2	GO:0000977,GO:0000981,GO:0001228,GO:0001709,GO:0001764,GO:0003677,GO:0003700,GO:0005634,GO:0006355,GO:0006357,GO:0007275,GO:0007399,GO:0030182,GO:0030516,GO:0045165,GO:0045727,GO:0045944,GO:1990837	RNA polymerase II transcription regulatory region sequence-specific DNA binding|DNA-binding transcription factor activity, RNA polymerase II-specific|DNA-binding transcription activator activity, RNA polymerase II-specific|cell fate determination|neuron migration|DNA binding|DNA-binding transcription factor activity|nucleus|regulation of transcription, DNA-templated|regulation of transcription by…			Homeobox	Barhl2	9.720034975	5.83928592	13.60078403	2.329186174	1.21982596	0.045945014	0.244607204	up	9	8	1	9	18	14	9.3	8.34	1.05	8.65	18.38	14.48	NC_000071.7	106598388	106600387	106,599,442,106,599,000,000,000,000,000,000,000	ID=gene-Barhl2;Dbxref=GeneID:104382,MGI:MGI:1859314;Name=Barhl2;description=BarH like homeobox 2;gbkey=Gene;gene=Barhl2;gene_biotype=protein_coding;gene_synonym=E130309B19Rik,MBH1	0.141005674	-0.675328049
Bax	1396.335655	0.074337422	14.36072606	2.095855653	1.067539358	9.12659713007817e-47	1.38776377030096e-45	Up	74.80732876	70.05858129	71.79814436	131.5140451	122.6353886	118.8644902	12028	BCL2-associated X protein	GO:0001541,GO:0001764,GO:0001776,GO:0001777,GO:0001782,GO:0001783,GO:0001822,GO:0001836,GO:0001844,GO:0001974,GO:0002262,GO:0002352,GO:0002358,GO:0002904,GO:0005515,GO:0005622,GO:0005634,GO:0005635,GO:0005737,GO:0005739,GO:0005741,GO:0005757,GO:0005783,GO:0005789,GO:0005829,GO:0006687,GO:0006808,GO:0006915,GO:0006919,GO:0006974,GO:0007007,GO:0007008,GO:0007281,GO:0007283,GO:0007399,GO:0007548,GO:…	ovarian follicle development|neuron migration|leukocyte homeostasis|T cell homeostatic proliferation|B cell homeostasis|B cell apoptotic process|kidney development|release of cytochrome c from mitochondria|protein insertion into mitochondrial membrane involved in apoptotic signaling pathway|blood vessel remodeling|myeloid cell homeostasis|B cell negative selection|B cell homeostatic proliferation…	mmu01521,mmu01522,mmu01524,mmu04071,mmu04115,mmu04141,mmu04210,mmu04211,mmu04215,mmu04217,mmu04722,mmu04932,mmu04933,mmu05012,mmu05014,mmu05016,mmu05020,mmu05022,mmu05132,mmu05152,mmu05160,mmu05161,mmu05162,mmu05163,mmu05164,mmu05165,mmu05166,mmu05167,mmu05168,mmu05169,mmu05170,mmu05200,mmu05202,mmu05203,mmu05210,mmu05212,mmu05213,mmu05214,mmu05216,mmu05217,mmu05218,mmu05220,mmu05222,mmu05223,mmu…	EGFR tyrosine kinase inhibitor resistance|Endocrine resistance|Platinum drug resistance|Sphingolipid signaling pathway|p53 signaling pathway|Protein processing in endoplasmic reticulum|Apoptosis|Longevity regulating pathway|Apoptosis - multiple species|Necroptosis|Neurotrophin signaling pathway|Non-alcoholic fatty liver disease|AGE-RAGE signaling pathway in diabetic complications|Parkinson diseas…		Bax	5.536372279	9.784013284	1.288731274	0.131718063	-2.924474898	0.01597092	0.126080573	down	9	17	4	2	2	0	9.3	17.72	4.21	1.92	2.04	0	NC_000073.7	45109118	45111117	45,110,454,451,104,700,000,000,000,000,000	ID=gene-Bax;Dbxref=GeneID:12028,MGI:MGI:99702;Name=Bax;description=BCL2-associated X protein;gbkey=Gene;gene=Bax;gene_biotype=protein_coding	0.086946846	-0.748465981
Bccip	2004.419827	0.070485934	14.75898549	2.056656526	1.040300875	2.69301259389008e-49	4.29797020279006e-48	Up	77.17566526	82.23057861	75.53906895	126.833042	144.3992075	126.0298879	66165	BRCA2 and CDKN1A interacting protein	GO:0000079,GO:0000132,GO:0000226,GO:0005634,GO:0005654,GO:0005737,GO:0005813,GO:0005814,GO:0005829,GO:0005856,GO:0006281,GO:0006974,GO:0007049,GO:0007052,GO:0015631,GO:0019207,GO:0019908,GO:0034453,GO:0061101,GO:0090307,GO:0097431	regulation of cyclin-dependent protein serine/threonine kinase activity|establishment of mitotic spindle orientation|microtubule cytoskeleton organization|nucleus|nucleoplasm|cytoplasm|centrosome|centriole|cytosol|cytoskeleton|DNA repair|cellular response to DNA damage stimulus|cell cycle|mitotic spindle organization|tubulin binding|kinase regulator activity|nuclear cyclin-dependent protein kinas…				Bccip	2.780875091	0	5.561750182	Inf	Inf	0.000751251	0.014459027	up	0	0	0	6	8	3	0	0	0	5.76	8.17	3.1	NC_000073.7	133309044	133311043	133,310,514,133,310,000,000,000,000,000,000,000,000,000,000,000,000,000	ID=gene-Bccip;Dbxref=GeneID:66165,MGI:MGI:1913415;Name=Bccip;description=BRCA2 and CDKN1A interacting protein;gbkey=Gene;gene=Bccip;gene_biotype=protein_coding;gene_synonym=1110013J05Rik,TOK-,TOK-1	0.003463794	0.951553128
Bdh1	108.0976199	0.232464144	-6.385975973	0.357369784	-1.484510438	1.7030774193538e-10	6.82512141416262e-10	Down	3.650588993	3.034680418	3.025812638	0.862653865	0.795434451	1.217933649	71911	3-hydroxybutyrate dehydrogenase, type 1	GO:0003824,GO:0003858,GO:0005543,GO:0005739,GO:0005743,GO:0008152,GO:0016020,GO:0016491	catalytic activity|3-hydroxybutyrate dehydrogenase activity|phospholipid binding|mitochondrion|mitochondrial inner membrane|metabolic process|membrane|oxidoreductase activity	mmu00072,mmu00650	Synthesis and degradation of ketone bodies|Butanoate metabolism		Bdh1	4.754226605	7.854489921	1.65396329	0.210575519	-2.247590374	0.010876588	0.097782239	down	9	6	9	1	3	1	9.3	6.25	9.46	0.96	3.06	1.03	NC_000082.7	31239114	31241113	31241097	ID=gene-Bdh1;Dbxref=GeneID:71911,MGI:MGI:1919161;Name=Bdh1;description=3-hydroxybutyrate dehydrogenase%2C type 1;gbkey=Gene;gene=Bdh1;gene_biotype=protein_coding;gene_synonym=2310032J20Rik,AI327223,Bdh	0.008113456	0.925524042
Bmper	502.4446467	0.119391209	12.39756662	2.78979761	1.480160464	2.69380310636421e-35	3.0421465051331e-34	Up	5.91767984	5.364466127	4.245031881	11.29885997	11.87481385	12.47478238	73230	BMP-binding endothelial regulator	GO:0001568,GO:0001657,GO:0002043,GO:0005201,GO:0005515,GO:0005576,GO:0005615,GO:0010594,GO:0030514,GO:0031012,GO:0042118,GO:0045765,GO:0048839,GO:0060393,GO:0062023,GO:0070374,GO:1903672	blood vessel development|ureteric bud development|blood vessel endothelial cell proliferation involved in sprouting angiogenesis|extracellular matrix structural constituent|protein binding|extracellular region|extracellular space|regulation of endothelial cell migration|negative regulation of BMP signaling pathway|extracellular matrix|endothelial cell activation|regulation of angiogenesis|inner e…				Bmper	2.587493995	0.667340788	4.507647203	6.754640633	2.755879016	0.032271235	0.196803683	up	0	0	2	8	4	2	0	0	2.1	7.69	4.09	2.07	NC_000075.7	23132371	23134370	2,313,424,023,134,250,000,000,000,000,000,000,000,000	ID=gene-Bmper;Dbxref=GeneID:73230,MGI:MGI:1920480;Name=Bmper;description=BMP-binding endothelial regulator;gbkey=Gene;gene=Bmper;gene_biotype=protein_coding;gene_synonym=3110056H04Rik,Cri,Crim3,Cv,CV-,CV-2,Cv2	0.179686692	0.630372453
Bsnd	7.615232524	1.034933781	-3.180327911	0.102136555	-3.291428789	0.001471085	0.00303956	Down	0.367393473	0.230908763	0.53385512	0.044601071	0	0.052813385	140475	barttin CLCNK type accessory beta subunit	GO:0005254,GO:0005515,GO:0005886,GO:0005887,GO:0006821,GO:0006873,GO:0007605,GO:0016020,GO:0016021,GO:0016323,GO:0017081,GO:0030007,GO:0030644,GO:0032991	chloride channel activity|protein binding|plasma membrane|integral component of plasma membrane|chloride transport|cellular ion homeostasis|sensory perception of sound|membrane|integral component of membrane|basolateral plasma membrane|chloride channel regulator activity|cellular potassium ion homeostasis|cellular chloride ion homeostasis|protein-containing complex				Bsnd	107.4288714	144.2641747	70.59356816	0.489335404	-1.031104429	4.28659720894882e-10	6.39159029927615e-08	down	147	155	139	86	77	53	151.92	161.59	146.15	82.63	78.64	54.83	NC_000070.7	106338652	106340651	106,338,843,106,339,000,000,000,000,000,000,000,000,000,000,000,000,000	ID=gene-Bsnd;Dbxref=GeneID:140475,MGI:MGI:2153465;Name=Bsnd;description=barttin CLCNK type accessory beta subunit;gbkey=Gene;gene=Bsnd;gene_biotype=protein_coding	0.052259763	0.807036721
Cacna1f	1322.2716	0.117095116	-42.65532703	0.031364351	-4.99473047	0	0	Down	30.78385622	30.63888744	31.17559258	0.795400236	0.588547986	1.034878619	54652	calcium channel, voltage-dependent, alpha 1F subunit	GO:0001750,GO:0005216,GO:0005244,GO:0005245,GO:0005262,GO:0005886,GO:0005891,GO:0006811,GO:0006816,GO:0006874,GO:0007409,GO:0007601,GO:0008331,GO:0016020,GO:0016021,GO:0034765,GO:0043025,GO:0043204,GO:0046872,GO:0048813,GO:0050896,GO:0050908,GO:0055085,GO:0060041,GO:0070509,GO:1901386	photoreceptor outer segment|ion channel activity|voltage-gated ion channel activity|voltage-gated calcium channel activity|calcium channel activity|plasma membrane|voltage-gated calcium channel complex|ion transport|calcium ion transport|cellular calcium ion homeostasis|axonogenesis|visual perception|high voltage-gated calcium channel activity|membrane|integral component of membrane|regulation of…	mmu04010,mmu04020,mmu04022,mmu04024,mmu04260,mmu04261,mmu04270,mmu04723,mmu04725,mmu04726,mmu04727,mmu04911,mmu04912,mmu04921,mmu04924,mmu04925,mmu04927,mmu04929,mmu04934,mmu04935,mmu05010,mmu05020,mmu05022,mmu05410,mmu05412,mmu05414	MAPK signaling pathway|Calcium signaling pathway|cGMP-PKG signaling pathway|cAMP signaling pathway|Cardiac muscle contraction|Adrenergic signaling in cardiomyocytes|Vascular smooth muscle contraction|Retrograde endocannabinoid signaling|Cholinergic synapse|Serotonergic synapse|GABAergic synapse|Insulin secretion|GnRH signaling pathway|Oxytocin signaling pathway|Renin secretion|Aldosterone synthes…		Cacna1f	2.45385717	0	4.907714341	Inf	Inf	0.001799298	0.027244027	up	0	0	0	5	8	2	0	0	0	4.8	8.17	2.07	NC_000086.8	7471341	7473340	747,140,974,714,407,000,000	ID=gene-Cacna1f;Dbxref=GeneID:54652,MGI:MGI:1859639;Name=Cacna1f;description=calcium channel%2C voltage-dependent%2C alpha 1F subunit;gbkey=Gene;gene=Cacna1f;gene_biotype=protein_coding;gene_synonym=A930034B14,Cav1,Cav1.4,nerg1,nob2,Sfc1,Sfc17	0.044409085	-0.822611544
Cacng2	54.2217322	0.366148731	-8.147112244	0.126476845	-2.983054811	3.72717697066504e-16	2.06532127043774e-15	Down	1.133997717	1.259865004	1.485515493	0.153309631	0.131266099	0.116703162	12300	calcium channel, voltage-dependent, gamma subunit 2	GO:0005244,GO:0005245,GO:0005262,GO:0005515,GO:0005829,GO:0005886,GO:0005891,GO:0006612,GO:0006811,GO:0006816,GO:0007528,GO:0009986,GO:0014069,GO:0016020,GO:0016021,GO:0016247,GO:0019226,GO:0030054,GO:0032281,GO:0034765,GO:0035255,GO:0036477,GO:0042391,GO:0043005,GO:0044300,GO:0045202,GO:0050877,GO:0051899,GO:0051968,GO:0060081,GO:0070588,GO:0098685,GO:0098686,GO:0098839,GO:0098943,GO:0098970,GO:…	voltage-gated ion channel activity|voltage-gated calcium channel activity|calcium channel activity|protein binding|cytosol|plasma membrane|voltage-gated calcium channel complex|protein targeting to membrane|ion transport|calcium ion transport|neuromuscular junction development|cell surface|postsynaptic density|membrane|integral component of membrane|channel regulator activity|transmission of nerv…	mmu04010,mmu04260,mmu04261,mmu04921,mmu05410,mmu05412,mmu05414	MAPK signaling pathway|Cardiac muscle contraction|Adrenergic signaling in cardiomyocytes|Oxytocin signaling pathway|Hypertrophic cardiomyopathy|Arrhythmogenic right ventricular cardiomyopathy|Dilated cardiomyopathy		Cacng2	18.00865704	24.17301989	11.84429419	0.489979913	-1.029205487	0.009725416	0.090927169	down	30	21	23	10	19	7	31	21.89	24.18	9.61	19.4	7.24	NC_000081.7	77874118	77876117	77874253	ID=gene-Cacng2;Dbxref=GeneID:12300,MGI:MGI:1316660;Name=Cacng2;description=calcium channel%2C voltage-dependent%2C gamma subunit 2;gbkey=Gene;gene=Cacng2;gene_biotype=protein_coding;gene_synonym=AW060990,B230105C07Rik,B930041E13Rik,sta,stargazer,stargazin,stg,wag,waggler	0.067105162	0.780291006
Calb1	115.6521141	0.295483016	-12.9359713	0.070689521	-3.822359821	2.82035949839758e-38	3.42545077757422e-37	Down	5.49411502	6.246447603	5.05737881	0.274638059	0.464269314	0.225143073	12307	calbindin 1	GO:0005499,GO:0005509,GO:0005622,GO:0005634,GO:0005737,GO:0005829,GO:0007614,GO:0007616,GO:0007626,GO:0008270,GO:0010842,GO:0030424,GO:0030425,GO:0032420,GO:0032437,GO:0035502,GO:0043005,GO:0043025,GO:0043195,GO:0043197,GO:0044297,GO:0044305,GO:0045202,GO:0046872,GO:0048167,GO:0051480,GO:0055074,GO:0060041,GO:0071310,GO:0072205,GO:0072221,GO:0072286,GO:0098686,GO:0098794,GO:0098978,GO:0098982,GO:…	vitamin D binding|calcium ion binding|intracellular anatomical structure|nucleus|cytoplasm|cytosol|short-term memory|long-term memory|locomotory behavior|zinc ion binding|retina layer formation|axon|dendrite|stereocilium|cuticular plate|metanephric part of ureteric bud development|neuron projection|neuronal cell body|terminal bouton|dendritic spine|cell body|calyx of Held|synapse|metal ion bindin…	mmu04961	Endocrine and other factor-regulated calcium reabsorption		Calb1	2.493972203	0.66074997	4.327194437	6.548913561	2.711255589	0.044297978	0.239920915	up	0	1	1	2	7	4	0	1.04	1.05	1.92	7.15	4.14	NC_000070.7	15879263	15881262	158,804,561,588,121,000,000,000	ID=gene-Calb1;Dbxref=GeneID:12307,MGI:MGI:88248;Name=Calb1;description=calbindin 1;gbkey=Gene;gene=Calb1;gene_biotype=protein_coding;gene_synonym=Bra,Brain-2,Ca,cal,Calb,Calb-1,CB	0.090766616	-0.742731619
Camta1	519.8425642	0.107568673	-18.18920773	0.257636886	-1.956588933	6.28419739670557e-74	1.5483981751468e-72	Down	3.041038241	3.090145865	2.962979397	0.625124212	0.618472381	0.687100833	100072	calmodulin binding transcription activator 1	GO:0003677,GO:0003690,GO:0003712,GO:0005634,GO:0005730,GO:0005737,GO:0005829,GO:0006357,GO:0035307,GO:0043565,GO:0045944,GO:0050885,GO:0070886	DNA binding|double-stranded DNA binding|transcription coregulator activity|nucleus|nucleolus|cytoplasm|cytosol|regulation of transcription by RNA polymerase II|positive regulation of protein dephosphorylation|sequence-specific DNA binding|positive regulation of transcription by RNA polymerase II|neuromuscular process controlling balance|positive regulation of calcineurin-NFAT signaling cascade			CG-1	Camta1	4.283592222	1.66835197	6.898832474	4.135118128	2.047928543	0.025327023	0.168897033	up	0	0	5	8	5	8	0	0	5.26	7.69	5.11	8.28	NC_000070.7	151141979	151143978	151,142,148,151,142,000,000,000,000,000,000,000,000,000,000,000,000,000	ID=gene-Camta1;Dbxref=GeneID:100072,MGI:MGI:2140230;Name=Camta1;description=calmodulin binding transcription activator 1;gbkey=Gene;gene=Camta1;gene_biotype=protein_coding;gene_synonym=1810059M14Rik,2310058O09Rik,AI316882,AW987475,mKIAA0833	0.0523991	-0.806770486
Capzb	2753.7251	0.062044338	17.75491303	2.145913364	1.101591832	1.5791506983528e-70	3.70201807873328e-69	Up	63.61417088	65.18964358	61.79331717	115.5146397	115.0349959	105.4961682	12345	capping protein (actin filament) muscle Z-line, beta	GO:0000902,GO:0003779,GO:0005515,GO:0005737,GO:0005856,GO:0005903,GO:0007010,GO:0008154,GO:0008290,GO:0010591,GO:0014069,GO:0014704,GO:0016020,GO:0022604,GO:0030018,GO:0030027,GO:0030030,GO:0030032,GO:0030036,GO:0030863,GO:0031115,GO:0031175,GO:0032279,GO:0043025,GO:0043197,GO:0048487,GO:0051015,GO:0051016,GO:0051490,GO:0051693,GO:0055001,GO:0061827,GO:0071203,GO:0090036,GO:0097224,GO:0098685,GO:…	cell morphogenesis|actin binding|protein binding|cytoplasm|cytoskeleton|brush border|cytoskeleton organization|actin polymerization or depolymerization|F-actin capping protein complex|regulation of lamellipodium assembly|postsynaptic density|intercalated disc|membrane|regulation of cell morphogenesis|Z disc|lamellipodium|cell projection organization|lamellipodium assembly|actin cytoskeleton organ…	mmu04144	Endocytosis		Capzb	8.716401268	12.46706697	4.965735564	0.398308245	-1.328042752	0.026228648	0.172500984	down	10	13	15	5	2	8	10.33	13.55	15.77	4.8	2.04	8.28	NC_000070.7	138918209	138920208	138,918,450,138,919,000,000,000,000,000,000,000	ID=gene-Capzb;Dbxref=GeneID:12345,MGI:MGI:104652;Name=Capzb;description=capping protein (actin filament) muscle Z-line%2C beta;gbkey=Gene;gene=Capzb;gene_biotype=protein_coding;gene_synonym=1700120C01Rik,AI325129,Cap,Cappb1,CPB,CPB1,CPB2,CPbeat2,CPbet,CPbeta1,CPbeta2	0.013216178	-0.904605271
Car10	176.251135	0.231091626	-15.39957065	0.084863511	-3.558711823	1.64759665967593e-53	2.8408170530506e-52	Down	6.601547398	6.07129341	6.26863055	0.253556274	0.569884455	0.506660274	72605	carbonic anhydrase 10	GO:0004089,GO:0006730,GO:0008270,GO:0016836	carbonate dehydratase activity|one-carbon metabolic process|zinc ion binding|hydro-lyase activity				Car10	4.910337766	1.995431546	7.825243987	3.921579772	1.971434948	0.018656256	0.138350096	up	0	1	5	10	9	5	0	1.04	5.26	9.61	9.19	5.17	NC_000077.7	92986806	92988805	929,883,869,298,848,000,000,000	ID=gene-Car10;Dbxref=GeneID:72605,MGI:MGI:1919855;Name=Car10;description=carbonic anhydrase 10;gbkey=Gene;gene=Car10;gene_biotype=protein_coding;gene_synonym=2700029L05Rik,BB085816,Ca10	0.045711605	-0.819943831
Carmil3	191.5559352	0.226721343	-14.73956672	0.098633781	-3.341774358	3.59081122970081e-49	5.71312489059195e-48	Down	5.367043206	4.505616254	5.739907334	0.279732905	0.607457158	0.374444778	268747	capping protein regulator and myosin 1 linker 3	GO:0005737,GO:0005886,GO:0016020	cytoplasm|plasma membrane|membrane				Carmil3	8.641629436	14.01983762	3.263421255	0.232771687	-2.103012507	0.000838397	0.015649589	down	16	19	8	4	4	2	16.54	19.81	8.41	3.84	4.09	2.07	NC_000080.7	55726107	55728106	5,572,627,655,726,400	ID=gene-Carmil3;Dbxref=GeneID:268747,MGI:MGI:2448573;Name=Carmil3;description=capping protein regulator and myosin 1 linker 3;gbkey=Gene;gene=Carmil3;gene_biotype=protein_coding;gene_synonym=Lrrc,Lrrc16b,mFLJ00240	0.065940754	0.782283543
Casp12	19.99081153	0.576943774	3.15417149	3.530272634	1.819779603	0.001609545	0.003303555	Up	0.336041178	0.525662487	0.065106329	0.942363232	0.770190377	0.980620803	12364	caspase 12	GO:0002020,GO:0004175,GO:0004197,GO:0005515,GO:0005634,GO:0005737,GO:0005783,GO:0005829,GO:0006508,GO:0006915,GO:0006919,GO:0008233,GO:0008234,GO:0010663,GO:0016540,GO:0016787,GO:0030968,GO:0042981,GO:0043065,GO:0043231,GO:0043280,GO:0050727,GO:0070059,GO:0072557,GO:0072559,GO:0097153,GO:0097169,GO:0097193,GO:0097199,GO:0097200,GO:0097264	protease binding|endopeptidase activity|cysteine-type endopeptidase activity|protein binding|nucleus|cytoplasm|endoplasmic reticulum|cytosol|proteolysis|apoptotic process|activation of cysteine-type endopeptidase activity involved in apoptotic process|peptidase activity|cysteine-type peptidase activity|positive regulation of striated muscle cell apoptotic process|protein autoprocessing|hydrolase …	mmu04141,mmu04210,mmu04621,mmu05010,mmu05014,mmu05020,mmu05022,mmu05161	Protein processing in endoplasmic reticulum|Apoptosis|NOD-like receptor signaling pathway|Alzheimer disease|Amyotrophic lateral sclerosis|Prion disease|Pathways of neurodegeneration - multiple diseases|Hepatitis B		Casp12	20.15510404	28.49399107	11.81621702	0.414691539	-1.269889482	0.000837548	0.015649589	down	23	37	27	13	12	11	23.77	38.57	28.39	12.49	12.26	11.38	NC_000075.7	5343418	5345417	5344440	ID=gene-Casp12;Dbxref=GeneID:12364,MGI:MGI:1312922;Name=Casp12;description=caspase 12;gbkey=Gene;gene=Casp12;gene_biotype=protein_coding	0.118947544	-0.70335199
Catsper4	22.13277076	0.594029301	-5.250640781	0.115100462	-3.119034472	1.5157100998406e-07	4.87025901257018e-07	Down	1.668753912	1.812776623	1.11363326	0.06302628	0.157395247	0.22389358	329954	cation channel, sperm associated 4	GO:0001669,GO:0005216,GO:0005227,GO:0005244,GO:0005245,GO:0005262,GO:0005515,GO:0005886,GO:0005929,GO:0006811,GO:0006814,GO:0006816,GO:0007275,GO:0007283,GO:0016020,GO:0016021,GO:0030154,GO:0030317,GO:0031514,GO:0034765,GO:0036128,GO:0042995,GO:0048240,GO:0055085,GO:0070588,GO:0097228	acrosomal vesicle|ion channel activity|calcium activated cation channel activity|voltage-gated ion channel activity|voltage-gated calcium channel activity|calcium channel activity|protein binding|plasma membrane|cilium|ion transport|sodium ion transport|calcium ion transport|multicellular organism development|spermatogenesis|membrane|integral component of membrane|cell differentiation|flagellated…				Catsper4	4.804875437	8.237833459	1.371917414	0.16653862	-2.586071322	0.019771552	0.143746669	down	3	10	12	0	0	4	3.1	10.42	12.62	0	0	4.14	NC_000070.7	133937275	133939274	133937937	ID=gene-Catsper4;Dbxref=GeneID:329954,MGI:MGI:3043288;Name=Catsper4;description=cation channel%2C sperm associated 4;gbkey=Gene;gene=Catsper4;gene_biotype=protein_coding;gene_synonym=4933412L05	0.168147412	0.643314309
Catsperg1	5.947893836	1.050290939	-2.383913106	0.1763114	-2.503802335	0.017129647	0.029814771	Down	0.139249525	0.115196043	0.083012037	0.018205066	0	0.032335697	320225	cation channel sperm associated auxiliary subunit gamma 1	GO:0016020,GO:0016021,GO:0031514,GO:0036128,GO:0097228	membrane|integral component of membrane|motile cilium|CatSper complex|sperm principal piece				Catsperg1	1.304692707	0	2.609385414	Inf	Inf	0.039143653	0.221769556	up	0	0	0	3	4	1	0	0	0	2.88	4.09	1.03	NC_000073.7	28878956	28880955	288,797,502,887,978,000,000,000,000,000,000,000,000,000,000,000	ID=gene-Catsperg1;Dbxref=GeneID:320225,MGI:MGI:2443617;Name=Catsperg1;description=cation channel sperm associated auxiliary subunit gamma 1;gbkey=Gene;gene=Catsperg1;gene_biotype=protein_coding;gene_synonym=A230107C01Rik,Cats,Catsperg	0.023016078	-0.873430128
Ccdc87	7.59756632	1.245751788	-3.505254893	0.048472908	-4.366677551	0.00045617	0.001015033	Down	0.428141746	0.28639922	0.305606598	0.01914899	0	0.022674858	399599	coiled-coil domain containing 87	GO:0007283,GO:0007338,GO:0030154,GO:1905516,GO:2000344	spermatogenesis|single fertilization|cell differentiation|positive regulation of fertilization|positive regulation of acrosome reaction				Ccdc87	7.845365954	13.72571213	1.965019777	0.143163412	-2.804265265	7.18109266986646e-05	0.002277156	down	16	13	13	2	3	1	16.54	13.55	13.67	1.92	3.06	1.03	NC_000085.7	4887393	4889392	48,887,564,888,801	ID=gene-Ccdc87;Dbxref=GeneID:399599,MGI:MGI:3026882;Name=Ccdc87;description=coiled-coil domain containing 87;gbkey=Gene;gene=Ccdc87;gene_biotype=protein_coding;gene_synonym=4931419P11Rik	0.000340539	0.984894549
Ccdc9b	544.8020908	0.107398376	11.08295358	2.28198802	1.190291217	1.51781415243315e-28	1.39992303527998e-27	Up	4.541554112	4.47758097	4.226504323	7.621171159	9.172331269	8.061664959	214239	coiled-coil domain containing 9B						Ccdc9b	11.34485357	18.94885711	3.740850023	0.19741824	-2.340672804	1.75842434447537e-05	0.000737129	down	22	19	17	1	0	10	22.74	19.81	17.87	0.96	0	10.34	NC_000068.8	118582625	118584624	118582813	ID=gene-Ccdc9b;Dbxref=GeneID:214239,MGI:MGI:2685199;Name=Ccdc9b;description=coiled-coil domain containing 9B;gbkey=Gene;gene=Ccdc9b;gene_biotype=protein_coding;gene_synonym=A430105I19Rik,Gm353	0.011652439	-0.910517459
Cdh22	61.69021016	0.303451797	-6.49071445	0.255320456	-1.969618966	8.54302658984993e-11	3.48511269571142e-10	Down	1.229887293	1.109935425	1.294527065	0.211039216	0.291119837	0.26179736	104010	cadherin 22	GO:0000902,GO:0005509,GO:0005886,GO:0005912,GO:0007043,GO:0007155,GO:0007156,GO:0007275,GO:0016020,GO:0016021,GO:0016339,GO:0016342,GO:0034332,GO:0045296,GO:0046872,GO:0098609,GO:0098742	cell morphogenesis|calcium ion binding|plasma membrane|adherens junction|cell-cell junction assembly|cell adhesion|homophilic cell adhesion via plasma membrane adhesion molecules|multicellular organism development|membrane|integral component of membrane|calcium-dependent cell-cell adhesion via plasma membrane cell adhesion molecules|catenin complex|adherens junction organization|cadherin binding|…				Cdh22	25.74233687	35.3804239	16.10424985	0.455174022	-1.135509873	0.003257822	0.04207474	down	32	38	38	30	9	11	33.07	39.61	39.96	28.82	9.19	11.38	NC_000068.8	164951420	164953419	164952672	ID=gene-Cdh22;Dbxref=GeneID:104010,MGI:MGI:1341843;Name=Cdh22;description=cadherin 22;gbkey=Gene;gene=Cdh22;gene_biotype=protein_coding;gene_synonym=PB-cad	0.048053991	0.815233814
Cdnf	167.7461042	0.183826304	6.628665851	2.327083767	1.218523144	3.38734392615829e-11	1.41550111753366e-10	Up	2.862328041	2.266494215	2.337410135	5.045679391	4.939818222	4.260863995	227526	cerebral dopamine neurotrophic factor	GO:0005576,GO:0005615,GO:0005783,GO:0008083,GO:0031175,GO:0071542	extracellular region|extracellular space|endoplasmic reticulum|growth factor activity|neuron projection development|dopaminergic neuron differentiation				Cdnf	4.58785404	0.648077234	8.527630846	13.15835583	3.717907327	0.000394927	0.008771966	up	1	1	0	11	4	11	1.03	1.04	0	10.57	4.09	11.38	NC_000068.8	3512101	3514100	351,228,335,134,083,000,000,000,000,000,000,000,000,000,000,000,000,000,000,000,000	ID=gene-Cdnf;Dbxref=GeneID:227526,MGI:MGI:3606576;Name=Cdnf;description=cerebral dopamine neurotrophic factor;gbkey=Gene;gene=Cdnf;gene_biotype=protein_coding;gene_synonym=9330140G23,Arme,Armetl1	0.062982244	0.787419768
Cebpd	87.10622964	0.247812737	4.454920338	2.149477491	1.103986003	8.39243506983013e-06	2.28627630742031e-05	Up	1.671477739	2.15832714	1.61920305	2.706811396	3.373161217	3.586028832	12609	CCAAT/enhancer binding protein (C/EBP), delta	GO:0000976,GO:0000978,GO:0000981,GO:0001228,GO:0002244,GO:0003677,GO:0003700,GO:0005515,GO:0005634,GO:0005654,GO:0006355,GO:0006357,GO:0042802,GO:0043565,GO:0045444,GO:0045595,GO:0045669,GO:0045892,GO:0045944,GO:0048839,GO:1990837	transcription cis-regulatory region binding|RNA polymerase II cis-regulatory region sequence-specific DNA binding|DNA-binding transcription factor activity, RNA polymerase II-specific|DNA-binding transcription activator activity, RNA polymerase II-specific|hematopoietic progenitor cell differentiation|DNA binding|DNA-binding transcription factor activity|protein binding|nucleus|nucleoplasm|regula…				Cebpd	2.611579228	0.641995316	4.58116314	7.135820197	2.835079264	0.03196251	0.195384843	up	2	0	0	6	3	5	2.07	0	0	5.76	3.06	5.17	NC_000082.7	15703149	15705148	15,704,652,157,047,900,000,000,000,000,000	ID=gene-Cebpd;Dbxref=GeneID:12609,MGI:MGI:103573;Name=Cebpd;description=CCAAT/enhancer binding protein (C/EBP)%2C delta;gbkey=Gene;gene=Cebpd;gene_biotype=protein_coding;gene_synonym=c/EBPdelta	0.110628221	0.714502133
Celf6	18.19228068	0.646011581	-4.399985841	0.139424712	-2.842441807	1.08257941701571e-05	2.90612848192455e-05	Down	0.497725794	0.60015734	0.562519594	0.112790047	0.07041752	0	76183	CUGBP, Elav-like family member 6	GO:0000381,GO:0003676,GO:0003723,GO:0003729,GO:0005634,GO:0005737,GO:0006376,GO:0006397,GO:0071625,GO:0099153,GO:1990904	regulation of alternative mRNA splicing, via spliceosome|nucleic acid binding|RNA binding|mRNA binding|nucleus|cytoplasm|mRNA splice site selection|mRNA processing|vocalization behavior|synaptic transmission, serotonergic|ribonucleoprotein complex				Celf6	20.28559539	28.08835546	12.48283532	0.444413178	-1.170026498	0.001843391	0.027601047	down	37	21	28	13	14	11	38.24	21.89	29.44	12.49	14.3	11.38	NC_000075.7	59483409	59485408	5,948,353,259,485,240	ID=gene-Celf6;Dbxref=GeneID:76183,MGI:MGI:1923433;Name=Celf6;description=CUGBP%2C Elav-like family member 6;gbkey=Gene;gene=Celf6;gene_biotype=protein_coding;gene_synonym=6330569O16Rik,Bru,Brunol6	0.052258554	0.807039034
Cend1	185.841363	0.174776149	-7.228010832	0.416594618	-1.263283895	4.90119642165434e-13	2.30778980549034e-12	Down	11.3513836	10.83372659	9.462866371	3.412296056	3.244729448	4.234855283	57754	cell cycle exit and neuronal differentiation 1	GO:0005515,GO:0005739,GO:0007628,GO:0016020,GO:0016021,GO:0021549,GO:0021686,GO:0021702,GO:0021933,GO:0021941,GO:0030154,GO:0030182,GO:0031982	protein binding|mitochondrion|adult walking behavior|membrane|integral component of membrane|cerebellum development|cerebellar granular layer maturation|cerebellar Purkinje cell differentiation|radial glia guided migration of cerebellar granule cell|negative regulation of cerebellar granule cell precursor proliferation|cell differentiation|neuron differentiation|vesicle				Cend1	1.95827022	3.605483952	0.311056487	0.086273158	-3.534944422	0.039806158	0.223639575	down	2	6	3	1	0	0	2.07	6.25	3.15	0.96	0	0	NC_000073.7	141004358	141006357	141004980	ID=gene-Cend1;Dbxref=GeneID:57754,MGI:MGI:1929898;Name=Cend1;description=cell cycle exit and neuronal differentiation 1;gbkey=Gene;gene=Cend1;gene_biotype=protein_coding;gene_synonym=1500001H12Rik,AI415214,BM88	0.063300962	0.786861217
Chrd	19.9973803	0.581841474	-4.367818695	0.171778565	-2.541378068	1.25493599941355e-05	3.34094541701532e-05	Down	0.557814781	0.633323101	0.732113358	0.152911525	0.076373053	0.036213369	12667	chordin	GO:0001501,GO:0001649,GO:0001702,GO:0001707,GO:0002053,GO:0005515,GO:0005576,GO:0005615,GO:0007275,GO:0007389,GO:0007417,GO:0008201,GO:0009953,GO:0021919,GO:0030336,GO:0030514,GO:0030900,GO:0045545,GO:0045668,GO:0045785	skeletal system development|osteoblast differentiation|gastrulation with mouth forming second|mesoderm formation|positive regulation of mesenchymal cell proliferation|protein binding|extracellular region|extracellular space|multicellular organism development|pattern specification process|central nervous system development|heparin binding|dorsal/ventral pattern formation|BMP signaling pathway invo…	mmu04350	TGF-beta signaling pathway		Chrd	4.0626297	6.538054099	1.587205302	0.242764174	-2.042372565	0.035705325	0.209820769	down	6	9	5	4	0	1	6.2	9.38	5.26	3.84	0	1.03	NC_000082.7	20549491	20551490	20549896	ID=gene-Chrd;Dbxref=GeneID:12667,MGI:MGI:1313268;Name=Chrd;description=chordin;gbkey=Gene;gene=Chrd;gene_biotype=protein_coding;gene_synonym=Chd	0.036660997	0.83930167
Chrnb2	148.9441568	0.222942305	-12.21759319	0.15137319	-2.723818387	2.50388260374387e-34	2.74343846420135e-33	Down	3.640223072	2.967806581	3.370977133	0.482364912	0.303770647	0.459428902	11444	cholinergic receptor, nicotinic, beta polypeptide 2 (neuronal)	GO:0001508,GO:0001661,GO:0001666,GO:0004888,GO:0005216,GO:0005230,GO:0005515,GO:0005886,GO:0005887,GO:0005892,GO:0006811,GO:0006816,GO:0006939,GO:0007165,GO:0007268,GO:0007271,GO:0007601,GO:0007605,GO:0007612,GO:0007613,GO:0007626,GO:0008306,GO:0008542,GO:0009897,GO:0014059,GO:0015464,GO:0016020,GO:0016021,GO:0019233,GO:0021562,GO:0021631,GO:0021771,GO:0021952,GO:0021955,GO:0022848,GO:0030054,GO:…	action potential|conditioned taste aversion|response to hypoxia|transmembrane signaling receptor activity|ion channel activity|extracellular ligand-gated ion channel activity|protein binding|plasma membrane|integral component of plasma membrane|acetylcholine-gated channel complex|ion transport|calcium ion transport|smooth muscle contraction|signal transduction|chemical synaptic transmission|synap…	mmu04080,mmu04725,mmu05033	Neuroactive ligand-receptor interaction|Cholinergic synapse|Nicotine addiction		Chrnb2	12.86609078	19.57057107	6.161610493	0.314840608	-1.667306464	0.00076349	0.01459516	down	23	24	13	9	7	3	23.77	25.02	13.67	8.65	7.15	3.1	NC_000069.7	89658754	89660753	8,965,941,089,660,150	ID=gene-Chrnb2;Dbxref=GeneID:11444,MGI:MGI:87891;Name=Chrnb2;description=cholinergic receptor%2C nicotinic%2C beta polypeptide 2 (neuronal);gbkey=Gene;gene=Chrnb2;gene_biotype=protein_coding;gene_synonym=Acr,Acrb,Acrb-2,Acrb2,C030030P04Rik,[b]2-nA,[b]2-nAchR	0.029531119	0.856199403
Chrnb3	128.2713938	0.298535775	-14.34283798	0.051408465	-4.28185025	1.18124410924404e-46	1.78736926970726e-45	Down	3.947737883	3.709425419	4.062361328	0.156642039	0.182551349	0.154570208	108043	cholinergic receptor, nicotinic, beta polypeptide 3	GO:0004888,GO:0005216,GO:0005230,GO:0005886,GO:0005887,GO:0005892,GO:0006811,GO:0007165,GO:0007268,GO:0007271,GO:0015464,GO:0016020,GO:0016021,GO:0022848,GO:0030054,GO:0030594,GO:0032991,GO:0034220,GO:0035094,GO:0042166,GO:0042391,GO:0043005,GO:0045202,GO:0045211,GO:0050877,GO:0098691,GO:2000300	transmembrane signaling receptor activity|ion channel activity|extracellular ligand-gated ion channel activity|plasma membrane|integral component of plasma membrane|acetylcholine-gated channel complex|ion transport|signal transduction|chemical synaptic transmission|synaptic transmission, cholinergic|acetylcholine receptor activity|membrane|integral component of membrane|acetylcholine-gated cation…	mmu04080	Neuroactive ligand-receptor interaction		Chrnb3	47.12321731	31.15119039	63.09524423	2.025452108	1.018243973	2.51888334706025e-05	0.000982991	up	25	35	35	70	54	68	25.84	36.49	36.8	67.26	55.15	70.35	NC_000074.7	27856687	27858686	2,785,781,627,857,900	ID=gene-Chrnb3;Dbxref=GeneID:108043,MGI:MGI:106212;Name=Chrnb3;description=cholinergic receptor%2C nicotinic%2C beta polypeptide 3;gbkey=Gene;gene=Chrnb3;gene_biotype=protein_coding;gene_synonym=5730417K16Rik,Acr,Acrb3	0.005670635	-0.93786809
Cilk1	294.7685891	0.135718465	-7.478024753	0.494860557	-1.014906039	7.54479895896168e-14	3.72990717174397e-13	Down	4.030810624	4.292856518	4.011330133	1.572428736	1.842421141	1.600276689	56542	ciliogenesis associated kinase 1	GO:0000166,GO:0000287,GO:0001650,GO:0004672,GO:0004674,GO:0005524,GO:0005634,GO:0005737,GO:0005856,GO:0005929,GO:0006468,GO:0007165,GO:0007275,GO:0016301,GO:0016310,GO:0016740,GO:0030030,GO:0035556,GO:0035720,GO:0035721,GO:0036064,GO:0042073,GO:0042995,GO:0046872,GO:0060271,GO:0097542,GO:0097546,GO:0106310,GO:0106311	nucleotide binding|magnesium ion binding|fibrillar center|protein kinase activity|protein serine/threonine kinase activity|ATP binding|nucleus|cytoplasm|cytoskeleton|cilium|protein phosphorylation|signal transduction|multicellular organism development|kinase activity|phosphorylation|transferase activity|cell projection organization|intracellular signal transduction|intraciliary anterograde transp…				Cilk1	3.246274661	0.641995316	5.850554006	9.113078964	3.187938568	0.007874848	0.078820786	up	2	0	0	8	7	3	2.07	0	0	7.69	7.15	3.1	NC_000075.7	78014424	78016423	7,801,554,278,015,580,000,000,000,000,000,000,000,000,000,000,000,000,000,000,000,000	ID=gene-Cilk1;Dbxref=GeneID:56542,MGI:MGI:1934157;Name=Cilk1;description=ciliogenesis associated kinase 1;gbkey=Gene;gene=Cilk1;gene_biotype=protein_coding;gene_synonym=2210420N10Rik,AI848300,Ic,Ick,Mrk	0.033085032	-0.84756166
Clic3	28.98323515	0.45852127	5.027163161	4.941884306	2.305061236	4.97788799961562e-07	1.52253794706121e-06	Up	0.464630598	0.545109257	0.405089543	2.053161187	1.380440452	2.337698065	69454	chloride intracellular channel 3	GO:0005244,GO:0005254,GO:0005634,GO:0005737,GO:0006749,GO:0006811,GO:0006821,GO:0016020,GO:0016021,GO:0016604,GO:0034707,GO:0034765	voltage-gated ion channel activity|chloride channel activity|nucleus|cytoplasm|glutathione metabolic process|ion transport|chloride transport|membrane|integral component of membrane|nuclear body|chloride channel complex|regulation of ion transmembrane transport				Clic3	3.273829185	5.538060717	1.009597653	0.182301658	-2.455600409	0.02575575	0.170494937	down	8	5	4	0	2	1	8.27	5.21	4.21	0	2.04	1.03	NC_000068.8	25344854	25346853	25346380	ID=gene-Clic3;Dbxref=GeneID:69454,MGI:MGI:1916704;Name=Clic3;description=chloride intracellular channel 3;gbkey=Gene;gene=Clic3;gene_biotype=protein_coding;gene_synonym=2300003G24Rik	0.027433962	-0.861528556
Clip1	447.1475681	0.126806042	-15.87179497	0.247819309	-2.012639492	9.93582140232287e-57	1.80374271262616e-55	Down	6.624620562	5.873304164	5.931148254	1.244792679	1.054833469	1.47399407	56430	CAP-GLY domain containing linker protein 1	GO:0001578,GO:0005515,GO:0005634,GO:0005635,GO:0005737,GO:0005813,GO:0005856,GO:0005874,GO:0008017,GO:0008270,GO:0015630,GO:0015631,GO:0016020,GO:0031116,GO:0031122,GO:0031410,GO:0035371,GO:0042802,GO:0042995,GO:0044354,GO:0044861,GO:0046872,GO:0051010	microtubule bundle formation|protein binding|nucleus|nuclear envelope|cytoplasm|centrosome|cytoskeleton|microtubule|microtubule binding|zinc ion binding|microtubule cytoskeleton|tubulin binding|membrane|positive regulation of microtubule polymerization|cytoplasmic microtubule organization|cytoplasmic vesicle|microtubule plus-end|identical protein binding|cell projection|macropinosome|protein tran…	mmu04150	mTOR signaling pathway		Clip1	15.71762684	23.20900911	8.226244563	0.354441869	-1.496379061	0.00061801	0.012616512	down	25	25	21	10	3	12	25.84	26.06	22.08	9.61	3.06	12.41	NC_000071.7	123713856	123715855	123714976	ID=gene-Clip1;Dbxref=GeneID:56430,MGI:MGI:1928401;Name=Clip1;description=CAP-GLY domain containing linker protein 1;gbkey=Gene;gene=Clip1;gene_biotype=protein_coding;gene_synonym=1110007I12Rik,4631429H07Rik,AV017631,C81039,Cli,CLIP-,CLIP-170,CLIP170,Clip50,CYLN1,mKIAA4046,re,restin,Rsn	0.003477215	0.951458588
Col6a4	11.36456992	1.17617289	-4.228709692	0.031825044	-4.973693701	2.35035391817028e-05	6.07505733341354e-05	Down	0.218828708	0.231771967	0.176654118	0.007748274	0	0.009174949	68553	collagen, type VI, alpha 4	GO:0005518,GO:0005576,GO:0005581,GO:0007155,GO:0030020,GO:0030198,GO:0031012,GO:0032991,GO:0062023	collagen binding|extracellular region|collagen trimer|cell adhesion|extracellular matrix structural constituent conferring tensile strength|extracellular matrix organization|extracellular matrix|protein-containing complex|collagen-containing extracellular matrix	mmu04151,mmu04510,mmu04512,mmu04974,mmu05165	PI3K-Akt signaling pathway|Focal adhesion|ECM-receptor interaction|Protein digestion and absorption|Human papillomavirus infection		Col6a4	1.955229261	3.599402034	0.311056487	0.086418934	-3.532508754	0.039864172	0.22373624	down	3	5	3	1	0	0	3.1	5.21	3.15	0.96	0	0	NC_000075.7	105865283	105867282	105,865,311,105,865,000	ID=gene-Col6a4;Dbxref=GeneID:68553,MGI:MGI:1915803;Name=Col6a4;description=collagen%2C type VI%2C alpha 4;gbkey=Gene;gene=Col6a4;gene_biotype=protein_coding;gene_synonym=1110001D15Rik,AI413310,AU023415,Dv,Dvwa,EG235580,Vw,Vwa6	0.004500757	0.944711294
Col7a1	141.3194513	0.254036444	-10.51606666	0.156967286	-2.671464178	7.28517229140008e-26	6.14013239115329e-25	Down	1.918628012	2.350393255	1.619764528	0.340491812	0.26163344	0.147317941	12836	collagen, type VII, alpha 1	GO:0004867,GO:0005576,GO:0005581,GO:0005604,GO:0005615,GO:0007155,GO:0010466,GO:0030020,GO:0030414,GO:0042802,GO:0062023	serine-type endopeptidase inhibitor activity|extracellular region|collagen trimer|basement membrane|extracellular space|cell adhesion|negative regulation of peptidase activity|extracellular matrix structural constituent conferring tensile strength|peptidase inhibitor activity|identical protein binding|collagen-containing extracellular matrix	mmu04974	Protein digestion and absorption		Col7a1	9.130314829	13.05735354	5.203276114	0.398493929	-1.32737035	0.024084408	0.163755403	down	14	17	9	8	3	5	14.47	17.72	9.46	7.69	3.06	5.17	NC_000075.7	108780653	108782652	108781296	ID=gene-Col7a1;Dbxref=GeneID:12836,MGI:MGI:88462;Name=Col7a1;description=collagen%2C type VII%2C alpha 1;gbkey=Gene;gene=Col7a1;gene_biotype=protein_coding;gene_synonym=AW209154	0.006544046	0.933201421
Cpm	31.68989033	0.430714941	-4.697822437	0.245973992	-2.023422313	2.62949871908366e-06	7.55497967474865e-06	Down	0.765255712	0.593377293	0.741322696	0.100909718	0.190401048	0.13276671	70574	carboxypeptidase M	GO:0004180,GO:0004181,GO:0005615,GO:0005886,GO:0006508,GO:0006518,GO:0008233,GO:0008237,GO:0008270,GO:0016020,GO:0016485,GO:0016787,GO:0031225,GO:0046872	carboxypeptidase activity|metallocarboxypeptidase activity|extracellular space|plasma membrane|proteolysis|peptide metabolic process|peptidase activity|metallopeptidase activity|zinc ion binding|membrane|protein processing|hydrolase activity|anchored component of membrane|metal ion binding				Cpm	16.0521738	5.556815371	26.54753222	4.777472427	2.256247547	0.000142204	0.003946791	up	6	6	5	17	36	27	6.2	6.25	5.26	16.33	36.77	27.93	NC_000076.7	117463404	117465403	117,464,469,117,464,000,000,000,000	ID=gene-Cpm;Dbxref=GeneID:70574,MGI:MGI:1917824;Name=Cpm;description=carboxypeptidase M;gbkey=Gene;gene=Cpm;gene_biotype=protein_coding;gene_synonym=1110060I01Rik,5730456K23Rik,AA589379,E030045M14Rik	0.050106858	-0.811192927
Cpne2	122.2785929	0.214368755	4.790311285	2.037631359	1.026893068	1.66522773663685e-06	4.86591702351102e-06	Up	2.626884058	2.122728019	1.999430306	4.236816634	3.231059826	3.830132336	234577	copine II	GO:0005544,GO:0005634,GO:0005737,GO:0005886,GO:0016020,GO:0045334,GO:0046872,GO:0071277	calcium-dependent phospholipid binding|nucleus|cytoplasm|plasma membrane|membrane|clathrin-coated endocytic vesicle|metal ion binding|cellular response to calcium ion				Cpne2	34.07256094	45.5087696	22.63635228	0.497406379	-1.007503086	0.000421833	0.00922483	down	49	38	52	28	14	27	50.64	39.61	54.68	26.9	14.3	27.93	NC_000074.7	95257298	95259297	95257944	ID=gene-Cpne2;Dbxref=GeneID:234577,MGI:MGI:2387578;Name=Cpne2;description=copine II;gbkey=Gene;gene=Cpne2;gene_biotype=protein_coding;gene_synonym=3322401K10Rik	0.112982896	-0.711309986
Crabp2	15.1415448	0.642086093	-3.291267193	0.231121457	-2.113276893	0.000997371	0.002114766	Down	2.296617421	1.85821689	1.917923948	0.134596122	0.336126294	0.717205766	12904	cellular retinoic acid binding protein II	GO:0001972,GO:0005634,GO:0005654,GO:0005737,GO:0005783,GO:0005829,GO:0008289,GO:0016918,GO:0019841,GO:0030332,GO:0035115,GO:0042573,GO:0048672	retinoic acid binding|nucleus|nucleoplasm|cytoplasm|endoplasmic reticulum|cytosol|lipid binding|retinal binding|retinol binding|cyclin binding|embryonic forelimb morphogenesis|retinoic acid metabolic process|positive regulation of collateral sprouting				Crabp2	8.696385906	4.935101411	12.4576704	2.524298766	1.335882672	0.024858289	0.167229824	up	5	1	9	15	10	13	5.17	1.04	9.46	14.41	10.21	13.45	NC_000069.7	87853999	87855998	87,854,230,878,551,900,000,000,000,000,000	ID=gene-Crabp2;Dbxref=GeneID:12904,MGI:MGI:88491;Name=Crabp2;description=cellular retinoic acid binding protein II;gbkey=Gene;gene=Crabp2;gene_biotype=protein_coding;gene_synonym=AI893628,Cr,Crab,Crabp-2,CrabpII	0.072765399	-0.770821881
Crx	2392.685321	0.083685749	-51.11695235	0.051554407	-4.277760422	0	0	Down	114.4215199	112.1903065	109.4474931	4.656009	5.573147699	3.921105084	12951	cone-rod homeobox	GO:0000977,GO:0000978,GO:0000981,GO:0001228,GO:0003677,GO:0003682,GO:0003700,GO:0005515,GO:0005634,GO:0005667,GO:0006355,GO:0006357,GO:0007275,GO:0007399,GO:0007601,GO:0016922,GO:0030154,GO:0043522,GO:0045944,GO:0050896,GO:0060041,GO:1990837	RNA polymerase II transcription regulatory region sequence-specific DNA binding|RNA polymerase II cis-regulatory region sequence-specific DNA binding|DNA-binding transcription factor activity, RNA polymerase II-specific|DNA-binding transcription activator activity, RNA polymerase II-specific|DNA binding|chromatin binding|DNA-binding transcription factor activity|protein binding|nucleus|transcript…			TF_Otx	Crx	3.784861862	6.229729177	1.339994548	0.215096758	-2.216942316	0.026497156	0.173338886	down	4	9	6	1	0	3	4.13	9.38	6.31	0.96	0	3.1	NC_000073.7	15597871	15599870	15599072	ID=gene-Crx;Dbxref=GeneID:12951,MGI:MGI:1194883;Name=Crx;description=cone-rod homeobox;gbkey=Gene;gene=Crx;gene_biotype=protein_coding;gene_synonym=Crx1	0.045282007	0.820819738
Ct55	2.363189856	1.779938307	-2.592658133	0.040814581	-4.614771529	0.009523739	0.017315787	Down	0.310113127	0.303189848	0.150207242	0	0	0	75013	cancer/testis antigen 55						Ct55	17.20760384	9.138480552	25.27672712	2.765966068	1.467783458	0.000430394	0.009382995	up	13	6	9	27	28	22	13.44	6.25	9.46	25.94	28.6	22.76	NC_000086.8	52724621	52726620	5,272,539,452,725,920	ID=gene-Ct55;Dbxref=GeneID:75013,MGI:MGI:1922263;Name=Ct55;description=cancer/testis antigen 55;gbkey=Gene;gene=Ct55;gene_biotype=protein_coding;gene_synonym=4930502E18Rik	0.02487176	-0.86830925
Cyp26a1	530.8820648	0.104193933	11.83179752	2.350229292	1.232801515	2.67354335662067e-32	2.7739134530848e-31	Up	12.93796658	11.55738625	13.65238571	24.21421324	23.89383997	25.68921789	13082	cytochrome P450, family 26, subfamily a, polypeptide 1	GO:0001972,GO:0004497,GO:0005506,GO:0005783,GO:0006805,GO:0007417,GO:0008401,GO:0009952,GO:0014032,GO:0016020,GO:0016125,GO:0016491,GO:0016705,GO:0016709,GO:0020037,GO:0034653,GO:0042573,GO:0043231,GO:0046872,GO:0048384,GO:0062183,GO:0071300	retinoic acid binding|monooxygenase activity|iron ion binding|endoplasmic reticulum|xenobiotic metabolic process|central nervous system development|retinoic acid 4-hydroxylase activity|anterior/posterior pattern specification|neural crest cell development|membrane|sterol metabolic process|oxidoreductase activity|oxidoreductase activity, acting on paired donors, with incorporation or reduction of …	mmu00830	Retinol metabolism		Cyp26a1	21.33172709	30.40173126	12.26172292	0.40332318	-1.309991773	0.000335717	0.007744809	down	32	34	27	11	8	18	33.07	35.44	28.39	10.57	8.17	18.62	NC_000085.7	37684185	37686184	3,768,427,137,684,310,000,000,000,000,000,000,000,000,000,000,000,000,000,000,000,000,000,000,000,000,000,000,000,000	ID=gene-Cyp26a1;Dbxref=GeneID:13082,MGI:MGI:1096359;Name=Cyp26a1;description=cytochrome P450%2C family 26%2C subfamily a%2C polypeptide 1;gbkey=Gene;gene=Cyp26a1;gene_biotype=protein_coding;gene_synonym=Cyp2,Cyp26,P45,P450RA,P450RAI,R,RAH	0.010074907	-0.916885689
Cyp2f2	3.141799725	1.641254795	-3.06242909	0.030687046	-5.026226428	0.002195485	0.004425055	Down	0.274132053	0.229724616	0.265558701	0	0	0	13107	cytochrome P450, family 2, subfamily f, polypeptide 2	GO:0004497,GO:0005506,GO:0005737,GO:0005783,GO:0006082,GO:0006805,GO:0008392,GO:0008395,GO:0009636,GO:0016020,GO:0016491,GO:0016705,GO:0016712,GO:0018979,GO:0019373,GO:0019825,GO:0020037,GO:0042738,GO:0043231,GO:0046872,GO:1901170	monooxygenase activity|iron ion binding|cytoplasm|endoplasmic reticulum|organic acid metabolic process|xenobiotic metabolic process|arachidonic acid epoxygenase activity|steroid hydroxylase activity|response to toxic substance|membrane|oxidoreductase activity|oxidoreductase activity, acting on paired donors, with incorporation or reduction of molecular oxygen|oxidoreductase activity, acting on pa…	mmu00980	Metabolism of xenobiotics by cytochrome P450		Cyp2f2	7.69846386	12.75561944	2.641308281	0.20707017	-2.27180836	0.000799528	0.015069961	down	12	16	11	2	4	2	12.4	16.68	11.57	1.92	4.09	2.07	NC_000073.7	26817379	26819378	2,681,848,326,819,080	ID=gene-Cyp2f2;Dbxref=GeneID:13107,MGI:MGI:88608;Name=Cyp2f2;description=cytochrome P450%2C family 2%2C subfamily f%2C polypeptide 2;gbkey=Gene;gene=Cyp2f2;gene_biotype=protein_coding;gene_synonym=Cyp2,Cyp2f	0.009403323	0.919742917
Dck	84.98219101	0.263200723	-5.287813576	0.381100563	-1.391756356	1.23787039297677e-07	3.9982980767506e-07	Down	3.40400809	3.077272818	2.484454967	0.693454015	1.029159998	1.102671607	13178	deoxycytidine kinase	GO:0000166,GO:0000287,GO:0004136,GO:0004137,GO:0004138,GO:0005524,GO:0005634,GO:0005654,GO:0005737,GO:0005739,GO:0005829,GO:0006139,GO:0006220,GO:0008144,GO:0016301,GO:0016740,GO:0019136,GO:0032548,GO:0042803,GO:0046092,GO:0046939	nucleotide binding|magnesium ion binding|deoxyadenosine kinase activity|deoxycytidine kinase activity|deoxyguanosine kinase activity|ATP binding|nucleus|nucleoplasm|cytoplasm|mitochondrion|cytosol|nucleobase-containing compound metabolic process|pyrimidine nucleotide metabolic process|drug binding|kinase activity|transferase activity|deoxynucleoside kinase activity|pyrimidine deoxyribonucleoside …	mmu00230,mmu00240	Purine metabolism|Pyrimidine metabolism		Dck	1.309527809	0	2.619055618	Inf	Inf	0.039034177	0.221415708	up	0	0	0	3	3	2	0	0	0	2.88	3.06	2.07	NC_000071.7	88910871	88912870	8,891,279,388,912,820	ID=gene-Dck;Dbxref=GeneID:13178,MGI:MGI:102726;Name=Dck;description=deoxycytidine kinase;gbkey=Gene;gene=Dck;gene_biotype=protein_coding	0.003777588	-0.949387667
Ddi2	115.4257451	0.226946507	-4.428039947	0.49829493	-1.004928199	9.50932923240533e-06	2.56790119404702e-05	Down	2.940393538	3.524521298	3.219120727	1.18090127	1.059951806	1.763122398	68817	DNA-damage inducible protein 2	GO:0004190,GO:0005654,GO:0005829,GO:0010498,GO:0016485,GO:0031647,GO:0042802,GO:0043130,GO:0072711,GO:0097752	aspartic-type endopeptidase activity|nucleoplasm|cytosol|proteasomal protein catabolic process|protein processing|regulation of protein stability|identical protein binding|ubiquitin binding|cellular response to hydroxyurea|regulation of DNA stability				Ddi2	8.986795233	12.73839149	5.23519898	0.410978025	-1.282866838	0.029652998	0.186139926	down	17	9	13	7	3	6	17.57	9.38	13.67	6.73	3.06	6.21	NC_000070.7	141408873	141410872	141409471	ID=gene-Ddi2;Dbxref=GeneID:68817,MGI:MGI:1917244;Name=Ddi2;description=DNA-damage inducible protein 2;gbkey=Gene;gene=Ddi2;gene_biotype=protein_coding;gene_synonym=1110056G13Rik,1700027M01Rik,9130022E05Rik,AI604911,AU040698	0.084073561	0.752854271
Ddit4l	123.7002711	0.233881414	10.51831365	5.502312459	2.460038068	7.11353335564586e-26	6.00529927930999e-25	Up	1.02157259	1.254859807	0.837373631	4.963881244	3.980150384	5.166201036	73284	DNA-damage-inducible transcript 4-like	GO:0005737,GO:0009968	cytoplasm|negative regulation of signal transduction				Ddit4l	13.39394405	19.55283422	7.235053879	0.370025839	-1.434302078	0.00243822	0.034086817	down	27	19	14	7	9	6	27.9	19.81	14.72	6.73	9.19	6.21	NC_000069.7	137327432	137329431	137,327,816,137,328,000,000,000,000	ID=gene-Ddit4l;Dbxref=GeneID:73284,MGI:MGI:1920534;Name=Ddit4l;description=DNA-damage-inducible transcript 4-like;gbkey=Gene;gene=Ddit4l;gene_biotype=protein_coding;gene_synonym=1700037B15Rik,1700108M02Rik,REDD,REDD2,RTP8,RTP801L,Smhs1	0.029348358	-0.856656538
Dglucy	74.05106846	0.274197005	3.787769992	2.054226391	1.038595186	0.000152005	0.000359732	Up	1.369088407	0.918986277	0.811598552	1.580192433	1.769288635	1.891712457	217830	D-glutamate cyclase	GO:0005739,GO:0005759,GO:0006536,GO:0016829,GO:0047820	mitochondrion|mitochondrial matrix|glutamate metabolic process|lyase activity|D-glutamate cyclase activity	mmu00471	D-Glutamine and D-glutamate metabolism		Dglucy	3.609039272	6.198810687	1.019267857	0.164429583	-2.604458212	0.013348081	0.111876793	down	8	6	5	0	1	2	8.27	6.25	5.26	0	1.02	2.07	NC_000078.7	100743315	100745314	100745205	ID=gene-Dglucy;Dbxref=GeneID:217830,MGI:MGI:2444813;Name=Dglucy;description=D-glutamate cyclase;gbkey=Gene;gene=Dglucy;gene_biotype=protein_coding;gene_synonym=9030617O03Rik	0.159950822	-0.652734754
Dmpk	1371.915961	0.072877574	26.68053511	3.848810614	1.944412683	7.91893910825556e-157	5.34234455386201e-155	Up	14.703953	13.43147117	14.57154414	42.34853602	44.6392115	48.39681187	13400	dystrophia myotonica-protein kinase	GO:0000166,GO:0002028,GO:0004672,GO:0004674,GO:0005515,GO:0005524,GO:0005634,GO:0005737,GO:0005739,GO:0005741,GO:0005783,GO:0005789,GO:0005829,GO:0005886,GO:0006468,GO:0006874,GO:0006998,GO:0008016,GO:0010657,GO:0010830,GO:0014722,GO:0014853,GO:0016020,GO:0016021,GO:0016301,GO:0016310,GO:0016529,GO:0016740,GO:0017020,GO:0018105,GO:0031307,GO:0031965,GO:0033017,GO:0035556,GO:0046872,GO:0051823,GO:…	nucleotide binding|regulation of sodium ion transport|protein kinase activity|protein serine/threonine kinase activity|protein binding|ATP binding|nucleus|cytoplasm|mitochondrion|mitochondrial outer membrane|endoplasmic reticulum|endoplasmic reticulum membrane|cytosol|plasma membrane|protein phosphorylation|cellular calcium ion homeostasis|nuclear envelope organization|regulation of heart contrac…				Dmpk	14.90900561	26.1922702	3.625741016	0.138427902	-2.852793327	1.40263384173368e-08	1.54202399083048e-06	down	25	28	27	4	2	5	25.84	29.19	28.39	3.84	2.04	5.17	NC_000073.7	18815570	18817569	188,161,401,881,626,000,000,000	ID=gene-Dmpk;Dbxref=GeneID:13400,MGI:MGI:94906;Name=Dmpk;description=dystrophia myotonica-protein kinase;gbkey=Gene;gene=Dmpk;gene_biotype=protein_coding;gene_synonym=DM,Dm15,DMK,MDPK,MT-PK	0.000382448	-0.983989579
Ednrb	39.77782629	0.381575561	-4.98630273	0.267451414	-1.902651263	6.15456846155128e-07	1.86033903663678e-06	Down	0.735052836	0.806897148	0.986896274	0.131503358	0.207988407	0.220598843	13618	endothelin receptor type B	GO:0000122,GO:0001755,GO:0001934,GO:0004930,GO:0004962,GO:0005515,GO:0005886,GO:0006885,GO:0007165,GO:0007186,GO:0007200,GO:0007204,GO:0007422,GO:0007497,GO:0008217,GO:0008284,GO:0014043,GO:0014826,GO:0016020,GO:0016021,GO:0017046,GO:0019233,GO:0019722,GO:0019934,GO:0030318,GO:0031620,GO:0031702,GO:0031965,GO:0032269,GO:0032496,GO:0035645,GO:0035810,GO:0035815,GO:0042045,GO:0042310,GO:0042311,GO:…	negative regulation of transcription by RNA polymerase II|neural crest cell migration|positive regulation of protein phosphorylation|G protein-coupled receptor activity|endothelin receptor activity|protein binding|plasma membrane|regulation of pH|signal transduction|G protein-coupled receptor signaling pathway|phospholipase C-activating G protein-coupled receptor signaling pathway|positive regula…	mmu04020,mmu04022,mmu04080,mmu04916,mmu04926,mmu05200	Calcium signaling pathway|cGMP-PKG signaling pathway|Neuroactive ligand-receptor interaction|Melanogenesis|Relaxin signaling pathway|Pathways in cancer		Ednrb	19.25442095	12.75561944	25.75322245	2.018970743	1.013620004	0.009065835	0.086770358	up	12	16	11	21	34	23	12.4	16.68	11.57	20.18	34.72	23.79	NC_000080.7	104050050	104052049	104,051,924,104,051,000	ID=gene-Ednrb;Dbxref=GeneID:13618,MGI:MGI:102720;Name=Ednrb;description=endothelin receptor type B;gbkey=Gene;gene=Ednrb;gene_biotype=protein_coding;gene_synonym=ET-B,ET-BR,ETb,ETR-,ETR-b,Sox10,Sox10m1	0.071083344	-0.773599682
Eef1a2	1017.842178	0.096668929	-37.16317795	0.082897672	-3.592524599	2.68577082765726e-302	4.99909319475627e-300	Down	17.60422454	17.18501334	17.70258225	1.153681048	1.228250969	1.195342944	13628	eukaryotic translation elongation factor 1 alpha 2	GO:0000166,GO:0003746,GO:0003924,GO:0005525,GO:0005634,GO:0005737,GO:0005853,GO:0006412,GO:0006414,GO:0019901,GO:0043025,GO:0043065,GO:0043209,GO:0045202,GO:0090218	nucleotide binding|translation elongation factor activity|GTPase activity|GTP binding|nucleus|cytoplasm|eukaryotic translation elongation factor 1 complex|translation|translational elongation|protein kinase binding|neuronal cell body|positive regulation of apoptotic process|myelin sheath|synapse|positive regulation of lipid kinase activity	mmu03013,mmu05134,mmu05140	RNA transport|Legionellosis|Leishmaniasis		Eef1a2	13.31126235	19.31395489	7.308569816	0.378408765	-1.401982589	0.002997924	0.039488733	down	19	20	20	5	8	9	19.64	20.85	21.03	4.8	8.17	9.31	NC_000068.8	180781550	180783549	180,781,809,180,782,000	ID=gene-Eef1a2;Dbxref=GeneID:13628,MGI:MGI:1096317;Name=Eef1a2;description=eukaryotic translation elongation factor 1 alpha 2;gbkey=Gene;gene=Eef1a2;gene_biotype=protein_coding;gene_synonym=Eef1,Eef1a,EEF1AL,EF-1-alpha-2,S,S1,STN,wasted,wst	0.00078132	0.977089554
Eef2	55944.08842	0.033239092	35.24070911	2.252253431	1.171369174	4.76148315776586e-272	7.21177973571811e-270	Up	804.4573111	837.2990435	830.8149575	1472.316588	1542.390316	1568.737232	13629	eukaryotic translation elongation factor 2	GO:0000166,GO:0002039,GO:0002244,GO:0003723,GO:0003746,GO:0003924,GO:0005515,GO:0005525,GO:0005634,GO:0005737,GO:0005829,GO:0005844,GO:0005886,GO:0006412,GO:0006414,GO:0008097,GO:0016235,GO:0019901,GO:0042788,GO:0043022,GO:0045121,GO:0045202,GO:0045727,GO:0051015,GO:1990904,GO:2000767	nucleotide binding|p53 binding|hematopoietic progenitor cell differentiation|RNA binding|translation elongation factor activity|GTPase activity|protein binding|GTP binding|nucleus|cytoplasm|cytosol|polysome|plasma membrane|translation|translational elongation|5S rRNA binding|aggresome|protein kinase binding|polysomal ribosome|ribosome binding|membrane raft|synapse|positive regulation of translati…	mmu04152,mmu04921	AMPK signaling pathway|Oxytocin signaling pathway		Eef2	8.869713842	3.259649722	14.47977796	4.442126976	2.151250632	0.000569278	0.011774802	up	4	4	2	14	17	13	4.13	4.17	2.1	13.45	17.36	13.45	NC_000076.7	81010464	81012463	810,105,978,101,075,000,000,000	ID=gene-Eef2;Dbxref=GeneID:13629,MGI:MGI:95288;Name=Eef2;description=eukaryotic translation elongation factor 2;gbkey=Gene;gene=Eef2;gene_biotype=protein_coding;gene_synonym=Ef-2	0.001558073	0.967595409
Emd	339.4429807	0.132510385	9.011678962	2.288085633	1.194141047	2.02925619622967e-19	1.31667278351752e-18	Up	7.293463439	5.739293015	6.117571063	11.36284651	12.81027083	11.84403865	13726	emerin	GO:0003779,GO:0005515,GO:0005634,GO:0005635,GO:0005637,GO:0005640,GO:0005652,GO:0005654,GO:0005737,GO:0005783,GO:0005819,GO:0005874,GO:0016020,GO:0016021,GO:0031616,GO:0031965,GO:0032541,GO:0035914,GO:0046827,GO:0048147,GO:0048487,GO:0060828,GO:0071363,GO:0071763,GO:0090090	actin binding|protein binding|nucleus|nuclear envelope|nuclear inner membrane|nuclear outer membrane|nuclear lamina|nucleoplasm|cytoplasm|endoplasmic reticulum|spindle|microtubule|membrane|integral component of membrane|spindle pole centrosome|nuclear membrane|cortical endoplasmic reticulum|skeletal muscle cell differentiation|positive regulation of protein export from nucleus|negative regulation…	mmu05410,mmu05412,mmu05414	Hypertrophic cardiomyopathy|Arrhythmogenic right ventricular cardiomyopathy|Dilated cardiomyopathy		Emd	2.087169026	0	4.174338053	Inf	Inf	0.006443865	0.068755646	up	0	0	0	8	3	2	0	0	0	7.69	3.06	2.07	NC_000086.8	73296271	73298270	73298032	ID=gene-Emd;Dbxref=GeneID:13726,MGI:MGI:108117;Name=Emd;description=emerin;gbkey=Gene;gene=Emd;gene_biotype=protein_coding;gene_synonym=AW550900,Sta	0.122539059	0.698644274
Eno2	1119.420618	0.087836713	-35.7475218	0.113444233	-3.139944827	7.22910659666378e-280	1.16335903970686e-277	Down	47.28379831	43.99133917	45.699478	4.018132478	4.365223165	4.407164752	13807	enolase 2, gamma neuronal	GO:0000015,GO:0000287,GO:0001917,GO:0004634,GO:0005622,GO:0005737,GO:0005829,GO:0005886,GO:0006096,GO:0009986,GO:0016020,GO:0016829,GO:0019899,GO:0030426,GO:0032889,GO:0042802,GO:0043005,GO:0043025,GO:0043204,GO:0043209,GO:0044877,GO:0045121,GO:0046872,GO:0097060,GO:0099738	phosphopyruvate hydratase complex|magnesium ion binding|photoreceptor inner segment|phosphopyruvate hydratase activity|intracellular anatomical structure|cytoplasm|cytosol|plasma membrane|glycolytic process|cell surface|membrane|lyase activity|enzyme binding|growth cone|regulation of vacuole fusion, non-autophagic|identical protein binding|neuron projection|neuronal cell body|perikaryon|myelin sh…	mmu00010,mmu03018,mmu04066	Glycolysis / Gluconeogenesis|RNA degradation|HIF-1 signaling pathway		Eno2	14.95481631	26.28097936	3.628653271	0.138071463	-2.856512924	4.21984153468651e-07	3.15416409314901e-05	down	18	28	34	3	5	3	18.6	29.19	35.75	2.88	5.11	3.1	NC_000072.7	124735015	124737014	124,735,089,124,736,000	ID=gene-Eno2;Dbxref=GeneID:13807,MGI:MGI:95394;Name=Eno2;description=enolase 2%2C gamma neuronal;gbkey=Gene;gene=Eno2;gene_biotype=protein_coding;gene_synonym=AI837106,D6Ertd375,D6Ertd375e,Eno,Eno-2,N,NSE	0.011420804	0.91142513
Eomes	6.83853122	1.22503365	-2.887145817	0.086159233	-3.536850777	0.00388754	0.007539368	Down	0.076680295	0.487294639	0.185705385	0	0	0.057870288	13813	eomesodermin	GO:0000122,GO:0000785,GO:0000977,GO:0000978,GO:0000981,GO:0001706,GO:0001707,GO:0001708,GO:0001714,GO:0001824,GO:0001829,GO:0001947,GO:0002250,GO:0002302,GO:0002376,GO:0003677,GO:0003682,GO:0003700,GO:0005622,GO:0005634,GO:0006355,GO:0006357,GO:0007275,GO:0007369,GO:0007420,GO:0007492,GO:0009653,GO:0010002,GO:0010468,GO:0019827,GO:0021772,GO:0021796,GO:0021895,GO:0022008,GO:0030154,GO:0030182,GO:…	negative regulation of transcription by RNA polymerase II|chromatin|RNA polymerase II transcription regulatory region sequence-specific DNA binding|RNA polymerase II cis-regulatory region sequence-specific DNA binding|DNA-binding transcription factor activity, RNA polymerase II-specific|endoderm formation|mesoderm formation|cell fate specification|endodermal cell fate specification|blastocyst dev…			T-box	Eomes	7.480333661	2.963997537	11.99666978	4.047462805	2.017017823	0.002456628	0.034242507	up	1	4	4	19	9	9	1.03	4.17	4.21	18.26	9.19	9.31	NC_000075.7	118305253	118307252	118,305,433,118,306,000,000,000,000,000,000,000	ID=gene-Eomes;Dbxref=GeneID:13813,MGI:MGI:1201683;Name=Eomes;description=eomesodermin;gbkey=Gene;gene=Eomes;gene_biotype=protein_coding;gene_synonym=C77258,Tbr,TBR-2,Tbr2	0.321573187	-0.491977621
Epha8	87.29125726	0.312144521	-11.18358582	0.088947938	-3.490895032	4.906652002097e-29	4.59411313820585e-28	Down	2.29684213	2.273811202	2.672810107	0.196411042	0.183936156	0.145359904	13842	Eph receptor A8	GO:0000166,GO:0004672,GO:0004713,GO:0004714,GO:0005003,GO:0005004,GO:0005005,GO:0005515,GO:0005524,GO:0005768,GO:0005886,GO:0005887,GO:0006468,GO:0006929,GO:0007155,GO:0007169,GO:0007275,GO:0007399,GO:0007411,GO:0016020,GO:0016021,GO:0016301,GO:0016310,GO:0016322,GO:0016740,GO:0019838,GO:0030155,GO:0031175,GO:0033628,GO:0033674,GO:0042995,GO:0043005,GO:0043235,GO:0043410,GO:0043552,GO:0046777,GO:…	nucleotide binding|protein kinase activity|protein tyrosine kinase activity|transmembrane receptor protein tyrosine kinase activity|ephrin receptor activity|GPI-linked ephrin receptor activity|transmembrane-ephrin receptor activity|protein binding|ATP binding|endosome|plasma membrane|integral component of plasma membrane|protein phosphorylation|substrate-dependent cell migration|cell adhesion|tra…	mmu04360	Axon guidance		Epha8	10.48914027	16.06089599	4.917384545	0.306171246	-1.707589294	0.002017127	0.029560124	down	15	15	19	5	7	3	15.5	15.64	19.98	4.8	7.15	3.1	NC_000070.7	136654728	136656727	136,655,454,136,656,000	ID=gene-Epha8;Dbxref=GeneID:13842,MGI:MGI:109378;Name=Epha8;description=Eph receptor A8;gbkey=Gene;gene=Epha8;gene_biotype=protein_coding;gene_synonym=AW047546,Eek,Eph,Hek3,mKIAA1459	0.000834478	0.976319944
Esrrg	323.1017782	0.134142918	-10.95602752	0.361064002	-1.469673502	6.21687797229749e-28	5.65300457881247e-27	Down	3.106168976	3.213236711	3.240008232	0.815973779	0.946380904	1.089426481	26381	estrogen-related receptor gamma	GO:0000977,GO:0000978,GO:0001228,GO:0003677,GO:0003700,GO:0003707,GO:0004879,GO:0005496,GO:0005515,GO:0005516,GO:0005634,GO:0006355,GO:0006357,GO:0007275,GO:0008270,GO:0042802,GO:0043565,GO:0045893,GO:0045944,GO:0046872,GO:0048384,GO:0120162,GO:1990837	RNA polymerase II transcription regulatory region sequence-specific DNA binding|RNA polymerase II cis-regulatory region sequence-specific DNA binding|DNA-binding transcription activator activity, RNA polymerase II-specific|DNA binding|DNA-binding transcription factor activity|steroid hormone receptor activity|nuclear receptor activity|steroid binding|protein binding|calmodulin binding|nucleus|reg…			ESR-like	Esrrg	32.9250648	16.34843066	49.50169894	3.027917479	1.598325888	9.85257492618347e-08	8.69920787388712e-06	up	15	22	13	47	46	57	15.5	22.93	13.67	45.16	46.98	58.97	NC_000067.7	187338706	187340705	187,338,904,187,338,000,000,000,000,000,000,000,000,000,000,000,000,000,000,000,000,000,000,000,000,000,000,000,000,000	ID=gene-Esrrg;Dbxref=GeneID:26381,MGI:MGI:1347056;Name=Esrrg;description=estrogen-related receptor gamma;gbkey=Gene;gene=Esrrg;gene_biotype=protein_coding;gene_synonym=ER,ERR3,Errg,mKIAA0832,NR3,NR3B3	0.006410443	-0.933894626
Fam227a	78.95004814	0.277435398	-7.405276604	0.240734387	-2.054485863	1.30877384577452e-13	6.37831140169417e-13	Down	1.832211679	1.740490296	1.598677902	0.253978098	0.430192632	0.339969917	75729	family with sequence similarity 227, member A						Fam227a	37.22632106	53.50986739	20.94277474	0.391381548	-1.353352354	4.1654192155969e-06	0.000231673	down	66	57	41	24	25	15	68.21	59.42	43.11	23.06	25.53	15.52	NC_000081.7	79491776	79493775	794,926,417,949,270,000,000,000	ID=gene-Fam227a;Dbxref=GeneID:75729,MGI:MGI:1922979;Name=Fam227a;description=family with sequence similarity 227%2C member A;gbkey=Gene;gene=Fam227a;gene_biotype=protein_coding;gene_synonym=4933432B09Rik	0.004337223	0.945734466
Fam83f	4.279699452	1.384790353	-2.512072462	0.089703388	-3.478693711	0.012002444	0.021416697	Down	0.130915858	0.146277897	0.181173608	0.015893008	0	0.018819359	213956	family with sequence similarity 83, member F	GO:0007165,GO:0019901	signal transduction|protein kinase binding				Fam83f	9.95775608	5.889976865	14.02553529	2.381254734	1.251721961	0.022833571	0.158277652	up	5	8	5	19	12	12	5.17	8.34	5.26	18.26	12.26	12.41	NC_000081.7	80554047	80556046	8,055,560,480,555,640,000,000,000,000,000,000,000,000	ID=gene-Fam83f;Dbxref=GeneID:213956,MGI:MGI:2146227;Name=Fam83f;description=family with sequence similarity 83%2C member F;gbkey=Gene;gene=Fam83f;gene_biotype=protein_coding;gene_synonym=AW544981	0.03270696	-0.848459017
Far2	7.538805826	1.390314195	-3.80836266	0.025474177	-5.294820665	0.00013989	0.000332384	Down	0.198794163	0.142527792	0.269607755	0.011262227	0	0	330450	fatty acyl CoA reductase 2	GO:0005777,GO:0005779,GO:0006629,GO:0010025,GO:0016020,GO:0016021,GO:0016491,GO:0035336,GO:0043231,GO:0080019,GO:0102965	peroxisome|integral component of peroxisomal membrane|lipid metabolic process|wax biosynthetic process|membrane|integral component of membrane|oxidoreductase activity|long-chain fatty-acyl-CoA metabolic process|intracellular membrane-bounded organelle|fatty-acyl-CoA reductase (alcohol-forming) activity|alcohol-forming fatty acyl-CoA reductase activity	mmu04146	Peroxisome		Far2	3.247459821	0	6.494919643	Inf	Inf	0.000206636	0.00531238	up	0	0	0	9	8	3	0	0	0	8.65	8.17	3.1	NC_000072.7	147946913	147948912	147,948,776,147,948,000,000,000,000	ID=gene-Far2;Dbxref=GeneID:330450,MGI:MGI:2687035;Name=Far2;description=fatty acyl CoA reductase 2;gbkey=Gene;gene=Far2;gene_biotype=protein_coding;gene_synonym=A230046P18,AW048109,BC055759,Mlst,Mlstd1	0.046824544	-0.817692308
Fbll1	31.85975216	0.615954873	-6.925859253	0.051975778	-4.266016754	4.33337138316743e-12	1.91823078792418e-11	Down	2.225842982	3.704086824	3.027898539	0	0.201005757	0.190619473	237730	fibrillarin-like 1	GO:0000494,GO:0001835,GO:0003723,GO:0005634,GO:0005730,GO:0006364,GO:0008168,GO:0008649,GO:0015030,GO:0016740,GO:0031167,GO:0031428,GO:0032040,GO:0032259,GO:1990258,GO:1990259	box C/D RNA 3'-end processing|blastocyst hatching|RNA binding|nucleus|nucleolus|rRNA processing|methyltransferase activity|rRNA methyltransferase activity|Cajal body|transferase activity|rRNA methylation|box C/D RNP complex|small-subunit processome|methylation|histone glutamine methylation|histone-glutamine methyltransferase activity	mmu03008	Ribosome biogenesis in eukaryotes		Fbll1	14.86608765	20.5543543	9.177820994	0.446514683	-1.163220478	0.00886614	0.085321495	down	28	17	18	10	11	7	28.94	17.72	18.93	9.61	11.23	7.24	NC_000077.7	35686206	35688205	35687779	ID=gene-Fbll1;Dbxref=GeneID:237730,MGI:MGI:3034689;Name=Fbll1;description=fibrillarin-like 1;gbkey=Gene;gene=Fbll1;gene_biotype=protein_coding;gene_synonym=AI595406	0.128536451	0.690914825
Fbxo15	4.591401686	1.281270735	-2.329706139	0.126307806	-2.984984296	0.019821688	0.034051513	Down	0.442926984	0.108259658	0.393318428	0.062732527	0.031332332	0	50764	F-box protein 15	GO:0005515,GO:0019005,GO:0061630	protein binding|SCF ubiquitin ligase complex|ubiquitin protein ligase activity				Fbxo15	7.559512744	13.42346913	1.69555636	0.126312829	-2.984926921	4.08351895732026e-05	0.001467885	down	13	14	14	0	2	3	13.44	14.59	14.72	0	2.04	3.1	NC_000084.7	84950676	84952675	84952556	ID=gene-Fbxo15;Dbxref=GeneID:50764,MGI:MGI:1354755;Name=Fbxo15;description=F-box protein 15;gbkey=Gene;gene=Fbxo15;gene_biotype=protein_coding;gene_synonym=AU019763,ecat,ecat3,Fbx15	0.081690612	0.756545099
Fgf3	3.453852637	1.611562169	-3.203704307	0.027912039	-5.162968662	0.001356717	0.002816816	Down	0.477549975	0.291805416	0.520441674	0	0	0	14174	fibroblast growth factor 3	GO:0001759,GO:0001934,GO:0005104,GO:0005515,GO:0005576,GO:0005615,GO:0005634,GO:0005737,GO:0005783,GO:0005794,GO:0007275,GO:0008083,GO:0008284,GO:0008543,GO:0009887,GO:0010628,GO:0030154,GO:0030334,GO:0030916,GO:0036342,GO:0048538,GO:0048752,GO:0051781,GO:0055026	organ induction|positive regulation of protein phosphorylation|fibroblast growth factor receptor binding|protein binding|extracellular region|extracellular space|nucleus|cytoplasm|endoplasmic reticulum|Golgi apparatus|multicellular organism development|growth factor activity|positive regulation of cell population proliferation|fibroblast growth factor receptor signaling pathway|animal organ morph…	mmu04010,mmu04014,mmu04015,mmu04020,mmu04151,mmu04810,mmu05200,mmu05218,mmu05224,mmu05226	MAPK signaling pathway|Ras signaling pathway|Rap1 signaling pathway|Calcium signaling pathway|PI3K-Akt signaling pathway|Regulation of actin cytoskeleton|Pathways in cancer|Melanoma|Breast cancer|Gastric cancer		Fgf3	6.588996522	3.657192698	9.520800347	2.603308366	1.380346212	0.045820941	0.244421859	up	0	2	9	10	11	8	0	2.08	9.46	9.61	11.23	8.28	NC_000073.7	144390348	144392347	144,391,707,144,392,000,000,000,000	ID=gene-Fgf3;Dbxref=GeneID:14174,MGI:MGI:95517;Name=Fgf3;description=fibroblast growth factor 3;gbkey=Gene;gene=Fgf3;gene_biotype=protein_coding;gene_synonym=Fgf-3,In,Int,Int-2,Int-P	0.242899768	-0.564785865
Fmo2	6.626856214	0.984303238	2.358954121	4.999993363	2.32192618	0.018326521	0.031737073	Up	0.082992936	0.032456047	0	0.169263871	0.183170826	0.116917568	55990	flavin containing monooxygenase 2	GO:0004497,GO:0004499,GO:0005783,GO:0006082,GO:0006739,GO:0006805,GO:0009404,GO:0016020,GO:0016021,GO:0016491,GO:0017144,GO:0043231,GO:0050660,GO:0050661,GO:0070995,GO:0072592	monooxygenase activity|N,N-dimethylaniline monooxygenase activity|endoplasmic reticulum|organic acid metabolic process|NADP metabolic process|xenobiotic metabolic process|toxin metabolic process|membrane|integral component of membrane|oxidoreductase activity|drug metabolic process|intracellular membrane-bounded organelle|flavin adenine dinucleotide binding|NADP binding|NADPH oxidation|oxygen meta…	mmu00982	Drug metabolism - cytochrome P450		Fmo2	3.612408509	5.872240011	1.352577007	0.230334081	-2.118200202	0.035954389	0.210758362	down	9	3	6	0	2	2	9.3	3.13	6.31	0	2.04	2.07	NC_000067.7	162699885	162701884	162700304	ID=gene-Fmo2;Dbxref=GeneID:55990,MGI:MGI:1916776;Name=Fmo2;description=flavin containing monooxygenase 2;gbkey=Gene;gene=Fmo2;gene_biotype=protein_coding;gene_synonym=2310008D08Rik,2310042I22Rik,AW107733	0.213592616	-0.594205732
Foxc2	20.91202406	0.789314584	5.931444945	25.66581195	4.681775997	3.00280253033489e-09	1.10086132632045e-08	Up	0.026155719	0.051143584	0.050675422	0.644579595	1.19895324	0.868542763	14234	forkhead box C2	GO:0000122,GO:0000976,GO:0000977,GO:0000978,GO:0000981,GO:0001216,GO:0001228,GO:0001501,GO:0001503,GO:0001568,GO:0001569,GO:0001656,GO:0001657,GO:0001756,GO:0001822,GO:0001945,GO:0001946,GO:0001974,GO:0003007,GO:0003677,GO:0003700,GO:0005634,GO:0005654,GO:0006355,GO:0006357,GO:0007219,GO:0007275,GO:0007507,GO:0008283,GO:0008286,GO:0009653,GO:0009725,GO:0010595,GO:0014032,GO:0016604,GO:0030154,GO:…	negative regulation of transcription by RNA polymerase II|transcription cis-regulatory region binding|RNA polymerase II transcription regulatory region sequence-specific DNA binding|RNA polymerase II cis-regulatory region sequence-specific DNA binding|DNA-binding transcription factor activity, RNA polymerase II-specific|DNA-binding transcription activator activity|DNA-binding transcription activa…			Fork	Foxc2	57.86948057	36.18831552	79.55064561	2.198241185	1.136349684	0.000242976	0.006036872	up	54	25	32	89	63	90	55.81	26.06	33.65	85.51	64.34	93.1	NC_000074.7	121840909	121842908	121,841,128,121,841,000,000,000,000,000,000,000,000,000,000,000,000,000,000,000,000,000,000,000	ID=gene-Foxc2;Dbxref=GeneID:14234,MGI:MGI:1347481;Name=Foxc2;description=forkhead box C2;gbkey=Gene;gene=Foxc2;gene_biotype=protein_coding;gene_synonym=Fkh14,Hfhbf3,MFH-1,Mfh1	0.116579912	0.706489469
Frmd8	208.8080231	0.174403978	7.558436022	2.493584878	1.318221311	4.07944578746149e-14	2.0382716031854e-13	Up	2.465325936	2.840695987	2.921309732	6.584319259	5.175805134	5.072270553	67457	FERM domain containing 8	GO:0005654,GO:0005737,GO:0005829,GO:0005856,GO:0005886,GO:0016020,GO:0032760,GO:0034451,GO:0090090	nucleoplasm|cytoplasm|cytosol|cytoskeleton|plasma membrane|membrane|positive regulation of tumor necrosis factor production|centriolar satellite|negative regulation of canonical Wnt signaling pathway				Frmd8	25.33475367	41.55844433	9.111063005	0.219234939	-2.18945036	1.09246729082859e-09	1.52052073079167e-07	down	38	51	38	13	8	7	39.27	53.17	39.96	12.49	8.17	7.24	NC_000085.7	5899001	5901000	5,899,036,589,906,050,000,000,000,000	ID=gene-Frmd8;Dbxref=GeneID:67457,MGI:MGI:1914707;Name=Frmd8;description=FERM domain containing 8;gbkey=Gene;gene=Frmd8;gene_biotype=protein_coding;gene_synonym=1200004M23Rik,2310035N23Rik,4931429L16Rik,AU018809,i,iTAP	0.023808565	-0.871220014
Frmpd3	11.63168466	1.180331744	-4.257306877	0.03071241	-5.025034452	2.06904257408665e-05	5.3876013360972e-05	Down	0.20711757	0.151870251	0.25080008	0.007333606	0.007325673	0	245643	FERM and PDZ domain containing 3						Frmpd3	25.13159134	8.533485644	41.72969704	4.890111589	2.289867387	7.03776214935549e-09	8.35482906587773e-07	up	6	10	10	32	48	46	6.2	10.42	10.51	30.75	49.02	47.59	NC_000086.8	139175871	139177870	139177368	ID=gene-Frmpd3;Dbxref=GeneID:245643,MGI:MGI:3646547;Name=Frmpd3;description=FERM and PDZ domain containing 3;gbkey=Gene;gene=Frmpd3;gene_biotype=protein_coding;gene_synonym=B930041G04,EG245643,Gm29750	0.012338747	-0.907878199
Fxyd6	188.7001739	0.175868092	-11.22261438	0.254599275	-1.973699782	3.15794205283697e-29	2.97845218402187e-28	Down	6.080721027	5.779319566	5.835838321	1.071862939	1.230509888	1.42077212	59095	FXYD domain-containing ion transport regulator 6	GO:0005886,GO:0006811,GO:0016020,GO:0016021,GO:0017080,GO:0043269,GO:0098978,GO:0099055,GO:0099056,GO:0099106,GO:2000649	plasma membrane|ion transport|membrane|integral component of membrane|sodium channel regulator activity|regulation of ion transport|glutamatergic synapse|integral component of postsynaptic membrane|integral component of presynaptic membrane|ion channel regulator activity|regulation of sodium ion transmembrane transporter activity				Fxyd6	61.73739008	90.03423999	33.44054018	0.371420253	-1.42887561	3.27463417312252e-11	6.08694170575025e-09	down	81	106	88	27	35	39	83.71	110.5	92.53	25.94	35.74	40.35	NC_000075.7	45278767	45280766	452,791,474,527,920,000,000,000	ID=gene-Fxyd6;Dbxref=GeneID:59095,MGI:MGI:1890226;Name=Fxyd6;description=FXYD domain-containing ion transport regulator 6;gbkey=Gene;gene=Fxyd6;gene_biotype=protein_coding;gene_synonym=0610030I18Rik,P,Php	0.002895852	0.955733979
Fzd10	52.32570996	0.318671928	-3.388582119	0.47307932	-1.079845999	0.00070255	0.001523967	Down	1.64589325	2.052247569	1.594418704	0.770279013	0.52646287	0.768091851	93897	frizzled class receptor 10	GO:0004888,GO:0004930,GO:0005654,GO:0005737,GO:0005886,GO:0007165,GO:0007166,GO:0007186,GO:0007275,GO:0009986,GO:0016020,GO:0016021,GO:0016055,GO:0017147,GO:0032956,GO:0034260,GO:0035567,GO:0038031,GO:0042813,GO:0043507,GO:0043547,GO:0060070	transmembrane signaling receptor activity|G protein-coupled receptor activity|nucleoplasm|cytoplasm|plasma membrane|signal transduction|cell surface receptor signaling pathway|G protein-coupled receptor signaling pathway|multicellular organism development|cell surface|membrane|integral component of membrane|Wnt signaling pathway|Wnt-protein binding|regulation of actin cytoskeleton organization|ne…	mmu04150,mmu04310,mmu04390,mmu04550,mmu04916,mmu04934,mmu05010,mmu05022,mmu05165,mmu05200,mmu05205,mmu05217,mmu05224,mmu05225,mmu05226	mTOR signaling pathway|Wnt signaling pathway|Hippo signaling pathway|Signaling pathways regulating pluripotency of stem cells|Melanogenesis|Cushing syndrome|Alzheimer disease|Pathways of neurodegeneration - multiple diseases|Human papillomavirus infection|Pathways in cancer|Proteoglycans in cancer|Basal cell carcinoma|Breast cancer|Hepatocellular carcinoma|Gastric cancer		Fzd10	12.13474595	4.864638011	19.40485389	3.988961532	1.996013211	0.004699646	0.054914723	up	9	4	2	23	10	26	9.3	4.17	2.1	22.1	10.21	26.9	NC_000071.7	128676169	128678168	128,677,041,128,677,000,000,000,000,000,000,000,000,000,000,000,000,000,000,000,000,000,000,000,000,000,000,000,000,000,000,000,000,000,000,000,000,000,000,000,000,000	ID=gene-Fzd10;Dbxref=GeneID:93897,MGI:MGI:2136761;Name=Fzd10;description=frizzled class receptor 10;gbkey=Gene;gene=Fzd10;gene_biotype=protein_coding;gene_synonym=Fz-10	0.12143639	-0.70008316
Gm34595	3.918469101	1.490943951	-2.272690958	0.095493422	-3.388454836	0.02304481	0.038985903	Down	0.029218776	0.057132933	0.13208987	0	0.016535319	0	102637899							Gm34595	7.697083996	11.10856663	4.285601367	0.385792471	-1.374103107	0.031949618	0.195384843	down	15	7	12	3	8	2	15.5	7.3	12.62	2.88	8.17	2.07	NC_000074.7	13266448	13268447	13267295	ID=gene-Gm34595;Dbxref=GeneID:102637899,MGI:MGI:5593754;Name=Gm34595;end_range=13277517,.;gbkey=Gene;gene=Gm34595;gene_biotype=protein_coding;partial=true	0.226696191	0.580864436
Got1	795.2063146	0.107019363	-25.29062586	0.15319205	-2.706586667	4.05048835811564e-141	2.38839674215758e-139	Down	50.49464462	48.41928121	50.35808478	6.827908241	4.99779621	7.039628999	14718	glutamic-oxaloacetic transaminase 1, soluble	GO:0003824,GO:0004069,GO:0004609,GO:0005654,GO:0005737,GO:0005764,GO:0005829,GO:0006107,GO:0006114,GO:0006520,GO:0006531,GO:0006532,GO:0006533,GO:0007219,GO:0008483,GO:0008652,GO:0009058,GO:0016740,GO:0019550,GO:0019551,GO:0030170,GO:0030511,GO:0031406,GO:0032966,GO:0043648,GO:0043679,GO:0047801,GO:0051481,GO:0051902,GO:0055089,GO:0060290,GO:0071260,GO:1990267	catalytic activity|L-aspartate:2-oxoglutarate aminotransferase activity|phosphatidylserine decarboxylase activity|nucleoplasm|cytoplasm|lysosome|cytosol|oxaloacetate metabolic process|glycerol biosynthetic process|cellular amino acid metabolic process|aspartate metabolic process|aspartate biosynthetic process|aspartate catabolic process|Notch signaling pathway|transaminase activity|cellular amino…	mmu00220,mmu00250,mmu00270,mmu00330,mmu00350,mmu00360,mmu00400	Arginine biosynthesis|Alanine, aspartate and glutamate metabolism|Cysteine and methionine metabolism|Arginine and proline metabolism|Tyrosine metabolism|Phenylalanine metabolism|Phenylalanine, tyrosine and tryptophan biosynthesis		Got1	1.476171301	2.952342601	0	0	#NAME?	0.049287835	0.254398702	down	4	0	5	0	0	0	4.13	0	5.26	0	0	0	NC_000085.7	43486190	43488189	43487066	ID=gene-Got1;Dbxref=GeneID:14718,MGI:MGI:95791;Name=Got1;description=glutamic-oxaloacetic transaminase 1%2C soluble;gbkey=Gene;gene=Got1;gene_biotype=protein_coding;gene_synonym=AI789014,cA,cAspAT,cCAT,Got-,Got-1	0.106511223	0.720156151
Gpd1	1841.234358	0.064928173	25.2551339	3.116160852	1.639769705	9.94650684840962e-141	5.82059031443486e-139	Up	23.35902933	25.32800094	22.55445661	59.31273006	61.97313531	61.36492511	14555	glycerol-3-phosphate dehydrogenase 1 (soluble)	GO:0004367,GO:0004368,GO:0005737,GO:0005739,GO:0005829,GO:0005975,GO:0006072,GO:0006094,GO:0006116,GO:0006127,GO:0006734,GO:0009331,GO:0016491,GO:0016616,GO:0042803,GO:0045821,GO:0046168,GO:0046486,GO:0051287,GO:0071320,GO:0071356	glycerol-3-phosphate dehydrogenase [NAD+] activity|glycerol-3-phosphate dehydrogenase (quinone) activity|cytoplasm|mitochondrion|cytosol|carbohydrate metabolic process|glycerol-3-phosphate metabolic process|gluconeogenesis|NADH oxidation|glycerophosphate shuttle|NADH metabolic process|glycerol-3-phosphate dehydrogenase complex|oxidoreductase activity|oxidoreductase activity, acting on the CH-OH g…	mmu00564	Glycerophospholipid metabolism		Gpd1	22.49712919	30.65531892	14.33893945	0.467747195	-1.096199092	0.044958771	0.241483663	down	43	25	26	11	6	26	44.44	26.06	27.34	10.57	6.13	26.9	NC_000081.7	99613467	99615466	996,136,489,961,420,000,000,000	ID=gene-Gpd1;Dbxref=GeneID:14555,MGI:MGI:95679;Name=Gpd1;description=glycerol-3-phosphate dehydrogenase 1 (soluble);gbkey=Gene;gene=Gpd1;gene_biotype=protein_coding;gene_synonym=AI747587,Gdc-1,Gdc1,GPD-C,GPDH-C	0.103177253	-0.72480585
Gpr35	30.08550266	0.427240702	-3.628507613	0.341451804	-1.550246138	0.000285064	0.000651088	Down	0.274132053	0.412883431	0.351685847	0.119625452	0.08176045	0.089464337	64095	G protein-coupled receptor 35	GO:0004930,GO:0004950,GO:0005886,GO:0005887,GO:0007010,GO:0007165,GO:0007186,GO:0007204,GO:0016020,GO:0016021,GO:0016494,GO:0035025,GO:0048246,GO:0051482,GO:0070098,GO:1901386,GO:1904456	G protein-coupled receptor activity|chemokine receptor activity|plasma membrane|integral component of plasma membrane|cytoskeleton organization|signal transduction|G protein-coupled receptor signaling pathway|positive regulation of cytosolic calcium ion concentration|membrane|integral component of membrane|C-X-C chemokine receptor activity|positive regulation of Rho protein signal transduction|ma…	mmu04080	Neuroactive ligand-receptor interaction		Gpr35	2.929039172	4.90265622	0.955422124	0.194878466	-2.359353412	0.048888438	0.252963346	down	6	4	5	2	1	0	6.2	4.17	5.26	1.92	1.02	0	NC_000067.7	92873773	92875772	928,738,439,287,385,000,000,000	ID=gene-Gpr35;Dbxref=GeneID:64095,MGI:MGI:1929509;Name=Gpr35;description=G protein-coupled receptor 35;gbkey=Gene;gene=Gpr35;gene_biotype=protein_coding;gene_synonym=KPG_007	0.044272884	0.822892592
Gpr37	377.9171387	0.140055835	-16.29795169	0.205523714	-2.282623232	1.02055344973628e-59	1.96835583582719e-58	Down	15.92275288	13.06694638	14.58459983	2.400052538	2.114292071	2.886725237	14763	G protein-coupled receptor 37	GO:0000151,GO:0004930,GO:0005737,GO:0005783,GO:0005886,GO:0007165,GO:0007186,GO:0007193,GO:0007218,GO:0008188,GO:0008528,GO:0009986,GO:0016020,GO:0016021,GO:0030544,GO:0031072,GO:0031625,GO:0031987,GO:0036505,GO:0042277,GO:0042416,GO:0042923,GO:0043235,GO:0043410,GO:0045964,GO:1903206	ubiquitin ligase complex|G protein-coupled receptor activity|cytoplasm|endoplasmic reticulum|plasma membrane|signal transduction|G protein-coupled receptor signaling pathway|adenylate cyclase-inhibiting G protein-coupled receptor signaling pathway|neuropeptide signaling pathway|neuropeptide receptor activity|G protein-coupled peptide receptor activity|cell surface|membrane|integral component of m…	mmu05012,mmu05022	Parkinson disease|Pathways of neurodegeneration - multiple diseases		Gpr37	2.950090157	4.90316512	0.997015194	0.203341142	-2.298025951	0.048561238	0.252121398	down	7	2	6	1	0	2	7.23	2.08	6.31	0.96	0	2.07	NC_000072.7	25666521	25668520	25666794	ID=gene-Gpr37;Dbxref=GeneID:14763,MGI:MGI:1313297;Name=Gpr37;description=G protein-coupled receptor 37;gbkey=Gene;gene=Gpr37;gene_biotype=protein_coding;gene_synonym=AI848630,Pa,Pael-R	0.03040648	0.854028209
Gripap1	501.4135767	0.110908321	-10.13345603	0.458856644	-1.123884598	3.92525362946609e-24	3.07667393818476e-23	Down	13.24676824	12.27668107	12.50695815	4.734243257	5.254579784	4.324590601	54645	GRIP1 associated protein 1	GO:0005515,GO:0005654,GO:0005768,GO:0005829,GO:0015031,GO:0016020,GO:0030054,GO:0042802,GO:0042995,GO:0043231,GO:0045202,GO:0098837,GO:0098887,GO:0098978,GO:0098998,GO:0099152,GO:0099158,GO:1905244	protein binding|nucleoplasm|endosome|cytosol|protein transport|membrane|cell junction|identical protein binding|cell projection|intracellular membrane-bounded organelle|synapse|postsynaptic recycling endosome|neurotransmitter receptor transport, endosome to postsynaptic membrane|glutamatergic synapse|extrinsic component of postsynaptic early endosome membrane|regulation of neurotransmitter recept…				Gripap1	11.13025831	0	22.26051662	Inf	Inf	1.05162086115441e-13	2.97124958110567e-11	up	0	0	0	26	24	18	0	0	0	24.98	24.51	18.62	NC_000086.8	7654008	7656007	76,556,197,655,868	ID=gene-Gripap1;Dbxref=GeneID:54645,MGI:MGI:1859616;Name=Gripap1;description=GRIP1 associated protein 1;gbkey=Gene;gene=Gripap1;gene_biotype=protein_coding;gene_synonym=AI854681,DXImx47,DXImx47e,GRA,GRASP-1,mKIAA1167,Sfc1,Sfc10	0.001363497	-0.969696974
Gucd1	313.5007712	0.139789594	-15.76470431	0.217073932	-2.203741612	5.44264618516011e-56	9.69820541113479e-55	Down	12.01080116	11.89293157	11.46500194	1.97789126	2.25533909	2.076935984	68778	guanylyl cyclase domain containing 1						Gucd1	12.58616319	21.58526617	3.587060201	0.166180958	-2.58917302	1.45568692292156e-06	9.5850824459168e-05	down	22	24	20	4	6	1	22.74	25.02	21.03	3.84	6.13	1.03	NC_000076.7	75340647	75342646	753,410,017,534,174,000,000,000	ID=gene-Gucd1;Dbxref=GeneID:68778,MGI:MGI:1916028;Name=Gucd1;description=guanylyl cyclase domain containing 1;gbkey=Gene;gene=Gucd1;gene_biotype=protein_coding;gene_synonym=1110038D17Rik	0.000329702	0.985137447
Hcn3	73.2509447	0.369087585	-8.295746646	0.119753764	-3.061857092	1.07905290126615e-16	6.11305033797606e-16	Down	3.304537293	3.040718547	2.468891192	0.128478117	0.183341615	0.586804718	15168	hyperpolarization-activated, cyclic nucleotide-gated K+ 3	GO:0000166,GO:0005216,GO:0005222,GO:0005244,GO:0005248,GO:0005249,GO:0005267,GO:0005272,GO:0005515,GO:0005886,GO:0005887,GO:0006811,GO:0006813,GO:0006814,GO:0016020,GO:0016021,GO:0030424,GO:0030425,GO:0030552,GO:0034765,GO:0035725,GO:0042391,GO:0043025,GO:0044316,GO:0045202,GO:0055085,GO:0071805	nucleotide binding|ion channel activity|intracellular cAMP-activated cation channel activity|voltage-gated ion channel activity|voltage-gated sodium channel activity|voltage-gated potassium channel activity|potassium channel activity|sodium channel activity|protein binding|plasma membrane|integral component of plasma membrane|ion transport|potassium ion transport|sodium ion transport|membrane|int…	mmu04929	GnRH secretion		Hcn3	31.99424552	14.96863115	49.01985989	3.274839188	1.711424064	0.000137503	0.003850258	up	17	25	4	40	48	60	17.57	26.06	4.21	38.43	49.02	62.07	NC_000069.7	89052081	89054080	89053014	ID=gene-Hcn3;Dbxref=GeneID:15168,MGI:MGI:1298211;Name=Hcn3;description=hyperpolarization-activated%2C cyclic nucleotide-gated K+ 3;gbkey=Gene;gene=Hcn3;gene_biotype=protein_coding;gene_synonym=BCNG-4,Bcng4,Hac,Hac3,Hcn4	0.070271613	-0.774950886
Hepacam	38.99831144	0.370200711	3.721080499	2.598261519	1.377546648	0.000198372	0.000461892	Up	0.597688334	0.333911391	0.516960633	0.943261234	1.159681015	0.988064248	72927	hepatocyte cell adhesion molecule	GO:0005515,GO:0005737,GO:0005911,GO:0007049,GO:0007155,GO:0016020,GO:0016021,GO:0030424,GO:0034613,GO:0040008,GO:0051726	protein binding|cytoplasm|cell-cell junction|cell cycle|cell adhesion|membrane|integral component of membrane|axon|cellular protein localization|regulation of growth|regulation of cell cycle				Hepacam	19.38525599	33.33936553	5.43114646	0.162904914	-2.617897975	1.99218682224854e-09	2.63024516242104e-07	down	33	42	27	11	5	1	34.11	43.78	28.39	10.57	5.11	1.03	NC_000075.7	37276651	37278650	372,780,283,727,811,000,000,000	ID=gene-Hepacam;Dbxref=GeneID:72927,MGI:MGI:1920177;Name=Hepacam;description=hepatocyte cell adhesion molecule;gbkey=Gene;gene=Hepacam;gene_biotype=protein_coding;gene_synonym=2900042E01Rik,Gli,Glialcam,Hepn1	0.003232735	-0.953210018
Hhip	5.703987675	1.228867808	-2.706195401	0.09974882	-3.325556411	0.006805899	0.012667991	Down	0.125607373	0.046051195	0.083654354	0.020013742	0	0	15245	Hedgehog-interacting protein	GO:0003824,GO:0005515,GO:0005576,GO:0005634,GO:0005737,GO:0005886,GO:0005887,GO:0007165,GO:0007405,GO:0008270,GO:0009887,GO:0009953,GO:0009968,GO:0009986,GO:0016020,GO:0016525,GO:0040036,GO:0043066,GO:0045879,GO:0046872,GO:0048705,GO:0060441,GO:0097108	catalytic activity|protein binding|extracellular region|nucleus|cytoplasm|plasma membrane|integral component of plasma membrane|signal transduction|neuroblast proliferation|zinc ion binding|animal organ morphogenesis|dorsal/ventral pattern formation|negative regulation of signal transduction|cell surface|membrane|negative regulation of angiogenesis|regulation of fibroblast growth factor receptor …	mmu04024,mmu04340,mmu05200,mmu05217	cAMP signaling pathway|Hedgehog signaling pathway|Pathways in cancer|Basal cell carcinoma		Hhip	25.70474474	10.41992668	40.98956281	3.933766912	1.975911476	4.91495598649935e-08	4.72337300825009e-06	up	12	16	4	34	47	43	12.4	16.68	4.21	32.67	48	44.48	NC_000074.7	80690478	80692477	80691827	ID=gene-Hhip;Dbxref=GeneID:15245,MGI:MGI:1341847;Name=Hhip;description=Hedgehog-interacting protein;gbkey=Gene;gene=Hhip;gene_biotype=protein_coding;gene_synonym=H,Hhi,Hhip1,Hi	0.02395208	-0.870823544
Hivep2	127.6192993	0.23310927	-10.74804649	0.176107801	-2.505469275	6.05299886993108e-27	5.28619443423207e-26	Down	1.045912007	1.1019843	1.298471948	0.142381565	0.20687642	0.148161898	15273	human immunodeficiency virus type I enhancer binding protein 2	GO:0000978,GO:0000981,GO:0001228,GO:0003677,GO:0003700,GO:0005634,GO:0005654,GO:0005667,GO:0006351,GO:0006357,GO:0007165,GO:0045944,GO:0046872	RNA polymerase II cis-regulatory region sequence-specific DNA binding|DNA-binding transcription factor activity, RNA polymerase II-specific|DNA-binding transcription activator activity, RNA polymerase II-specific|DNA binding|DNA-binding transcription factor activity|nucleus|nucleoplasm|transcription regulator complex|transcription, DNA-templated|regulation of transcription by RNA polymerase II|si…			zf-C2H2	Hivep2	3.141738724	0	6.283477449	Inf	Inf	0.010742379	0.097187053	up	0	0	0	7	1	11	0	0	0	6.73	1.02	11.38	NC_000076.7	13839818	13841817	1,384,044,513,840,520,000,000,000,000,000,000,000,000	ID=gene-Hivep2;Dbxref=GeneID:15273,MGI:MGI:1338076;Name=Hivep2;description=human immunodeficiency virus type I enhancer binding protein 2;gbkey=Gene;gene=Hivep2;gene_biotype=protein_coding;gene_synonym=Gm20114,MIB,MIBP-1,MIBP1,Schnu,Schnurri-2,Shn,Shn-2	0.090131247	-0.743677855
Hook3	638.4200324	0.107226628	-13.01036677	0.380229467	-1.395057751	1.06828124225139e-38	1.32242603457867e-37	Down	4.735317495	5.011162033	5.292949204	1.552125101	1.347253672	1.822206371	320191	hook microtubule tethering protein 3	GO:0000242,GO:0005515,GO:0005737,GO:0005794,GO:0005801,GO:0005813,GO:0005856,GO:0005874,GO:0007032,GO:0007040,GO:0008017,GO:0008333,GO:0015031,GO:0022027,GO:0030705,GO:0030897,GO:0031122,GO:0034451,GO:0034452,GO:0034454,GO:0042802,GO:0045022,GO:0045503,GO:0045505,GO:0050768,GO:0051645,GO:0051959,GO:0070695,GO:0071539,GO:0097150,GO:1905719	pericentriolar material|protein binding|cytoplasm|Golgi apparatus|cis-Golgi network|centrosome|cytoskeleton|microtubule|endosome organization|lysosome organization|microtubule binding|endosome to lysosome transport|protein transport|interkinetic nuclear migration|cytoskeleton-dependent intracellular transport|HOPS complex|cytoplasmic microtubule organization|centriolar satellite|dynactin binding|…				Hook3	20.51344786	27.78458576	13.24230996	0.476606349	-1.069129926	0.003775572	0.046907314	down	31	28	26	11	13	16	32.04	29.19	27.34	10.57	13.28	16.55	NC_000074.7	26509448	26511447	26510367	ID=gene-Hook3;Dbxref=GeneID:320191,MGI:MGI:2443554;Name=Hook3;description=hook microtubule tethering protein 3;gbkey=Gene;gene=Hook3;gene_biotype=protein_coding;gene_synonym=5830454D03Rik,AI317159,E330005F07Rik	0.003396468	0.952030152
Hspb2	539.1687916	0.112916929	8.998960855	2.022493439	1.016135023	2.27864136645483e-19	1.47234557803464e-18	Up	28.6794343	32.76766391	33.20748322	56.96300173	52.14759363	48.06986267	69253	heat shock protein 2	GO:0005212,GO:0005634,GO:0005737,GO:0007525,GO:0009408	structural constituent of eye lens|nucleus|cytoplasm|somatic muscle development|response to heat	mmu05205	Proteoglycans in cancer		Hspb2	17.65890901	29.36473747	5.953080554	0.202728887	-2.302376419	1.14633023061038e-07	9.84450283758834e-06	down	39	26	25	6	3	9	40.31	27.1	26.29	5.76	3.06	9.31	NC_000075.7	50660371	50662370	50,661,651,506,622,000,000,000,000,000,000	ID=gene-Hspb2;Dbxref=GeneID:69253,MGI:MGI:1916503;Name=Hspb2;description=heat shock protein 2;gbkey=Gene;gene=Hspb2;gene_biotype=protein_coding;gene_synonym=27kD,27kDa,2810021G24Rik,HSP,HSP27,MKB,MKBP	0.002552109	-0.958463344
Icmt	3141.55377	0.055648572	-33.46029227	0.275091321	-1.862017472	1.82344298989873e-245	2.38731955516487e-243	Down	73.56978021	73.19763615	75.64630806	17.44542407	16.48291995	16.3430522	57295	isoprenylcysteine carboxyl methyltransferase	GO:0001701,GO:0001889,GO:0004671,GO:0005783,GO:0006479,GO:0006481,GO:0008104,GO:0008140,GO:0008168,GO:0008284,GO:0008340,GO:0016020,GO:0016021,GO:0016740,GO:0030282,GO:0031929,GO:0032259,GO:0035264,GO:0046498,GO:0046499,GO:0046578,GO:0050905,GO:1903827,GO:2000772	in utero embryonic development|liver development|protein C-terminal S-isoprenylcysteine carboxyl O-methyltransferase activity|endoplasmic reticulum|protein methylation|C-terminal protein methylation|protein localization|cAMP response element binding protein binding|methyltransferase activity|positive regulation of cell population proliferation|determination of adult lifespan|membrane|integral com…	mmu00900	Terpenoid backbone biosynthesis		Icmt	6.205405876	9.426524119	2.984287634	0.316584098	-1.659339305	0.02694337	0.17494273	down	14	11	4	2	4	3	14.47	11.47	4.21	1.92	4.09	3.1	NC_000070.7	152379670	152381669	152,381,113,152,381,000	ID=gene-Icmt;Dbxref=GeneID:57295,MGI:MGI:1888594;Name=Icmt;description=isoprenylcysteine carboxyl methyltransferase;gbkey=Gene;gene=Icmt;gene_biotype=protein_coding;gene_synonym=1700008E11Rik,C80758,Gm13095,HSTE1,HSTE14,pcCM,pcCMT,PPMT,STE1,STE14	0.098911284	0.730853513
Iftap	980.0279428	0.087507469	12.5051596	2.135087004	1.09429486	6.99591797958576e-36	8.01779947081754e-35	Up	16.9345607	17.79890887	19.26844525	33.61772913	31.16594266	29.93917094	68170	intraflagellar transport associated protein	GO:0005829,GO:0007283,GO:0007340,GO:0009566,GO:0097731,GO:0120160	cytosol|spermatogenesis|acrosome reaction|fertilization|9+0 non-motile cilium|intraciliary transport particle A binding				Iftap	22.07349783	13.17698119	30.97001447	2.350311807	1.232852166	0.001294413	0.02166608	up	3	20	17	31	29	34	3.1	20.85	17.87	29.79	29.62	35.17	NC_000068.8	101389123	101391122	101,389,363,101,390,000	ID=gene-Iftap;Dbxref=GeneID:68170,MGI:MGI:1915420;Name=Iftap;description=intraflagellar transport associated protein;gbkey=Gene;gene=Iftap;gene_biotype=protein_coding;gene_synonym=B230118H07Rik,NW,NWC	0.03822285	0.835813402
Iglon5	90.74255752	0.299479416	-11.47651596	0.09233489	-3.436980296	1.73116722950952e-30	1.68843450307403e-29	Down	4.444954825	4.446784436	4.531251794	0.351374938	0.329057648	0.338059281	210094	IgLON family member 5	GO:0005576	extracellular region				Iglon5	4.717935424	8.13746937	1.298401477	0.159558386	-2.647843661	0.00402749	0.049218293	down	13	6	6	2	1	1	13.44	6.25	6.31	1.92	1.02	1.03	NC_000073.7	43120324	43122323	43120673	ID=gene-Iglon5;Dbxref=GeneID:210094,MGI:MGI:2686277;Name=Iglon5;description=IgLON family member 5;gbkey=Gene;gene=Iglon5;gene_biotype=protein_coding;gene_synonym=A230106M20Rik,Gm1431	0.039603079	0.832786018
Il1rapl2	3.779531756	1.559622844	-2.734722837	0.05200751	-4.265136211	0.006243282	0.011715349	Down	0.078872372	0.128519243	0.089139955	0.011170833	0	0	60367	interleukin 1 receptor accessory protein-like 2	GO:0004910,GO:0007165,GO:0016020,GO:0016021,GO:0016787,GO:0050135,GO:0061809,GO:0098978,GO:1905606	interleukin-1, type II, blocking receptor activity|signal transduction|membrane|integral component of membrane|hydrolase activity|NAD(P)+ nucleosidase activity|NAD+ nucleotidase, cyclic ADP-ribose generating|glutamatergic synapse|regulation of presynapse assembly				Il1rapl2	20.9559594	0.320997658	41.59092114	129.5676779	7.017562057	7.52414202428106e-24	6.44203359860718e-21	up	1	0	0	48	45	34	1.03	0	0	46.12	45.96	35.17	NC_000086.8	136469502	136471501	136,470,922,136,471,000	ID=gene-Il1rapl2;Dbxref=GeneID:60367,MGI:MGI:1913106;Name=Il1rapl2;description=interleukin 1 receptor accessory protein-like 2;gbkey=Gene;gene=Il1rapl2;gene_biotype=protein_coding	0.006556263	-0.933138377
Itprip	52.65257733	0.363193967	3.206085527	2.24144783	1.164430921	0.00134554	0.002795864	Up	0.731912474	0.579272991	0.455800019	1.081047094	0.621299458	1.578203398	414801	inositol 1,4,5-triphosphate receptor interacting protein	GO:0004860,GO:0005515,GO:0005634,GO:0005640,GO:0005886,GO:0016020,GO:0016021,GO:1902042	protein kinase inhibitor activity|protein binding|nucleus|nuclear outer membrane|plasma membrane|membrane|integral component of membrane|negative regulation of extrinsic apoptotic signaling pathway via death domain receptors				Itprip	121.2670298	168.6708769	73.86318278	0.437913078	-1.191283561	3.11300664228158e-14	9.45751501838966e-12	down	157	179	179	83	68	74	162.26	186.61	188.21	79.75	69.45	76.55	NC_000085.7	47881028	47883027	478,822,744,788,242,000,000,000	ID=gene-Itprip;Dbxref=GeneID:414801,MGI:MGI:3042776;Name=Itprip;description=inositol 1%2C4%2C5-triphosphate receptor interacting protein;gbkey=Gene;gene=Itprip;gene_biotype=protein_coding;gene_synonym=4833424O12Rik,DAN,DANGER	0.159736493	-0.652983782
Katnip	775.1561491	0.10513539	-28.9001161	0.121714675	-3.038424967	1.18991979311732e-183	9.99079939340728e-182	Down	13.0625889	12.46142086	13.54790903	1.199219162	1.205600847	1.5292622	233865	katanin interacting protein	GO:0005576,GO:0005737,GO:0005856,GO:0042995,GO:0090660	extracellular region|cytoplasm|cytoskeleton|cell projection|cerebrospinal fluid circulation				Katnip	9.912551936	17.26022378	2.564880088	0.148600628	-2.750487885	0.001013572	0.018046683	down	21	24	8	5	2	1	21.7	25.02	8.41	4.8	2.04	1.03	NC_000073.7	125305026	125307025	125,305,336,125,306,000	ID=gene-Katnip;Dbxref=GeneID:233865,MGI:MGI:2442760;Name=Katnip;description=katanin interacting protein;gbkey=Gene;gene=Katnip;gene_biotype=protein_coding;gene_synonym=D430042O09Rik,Kiaa0556	0.053275831	0.805102742
Kcna1	71.23890431	0.39637691	-10.26702075	0.059555974	-4.069609962	9.92215431891687e-25	8.00456198814343e-24	Down	1.136257495	1.165269789	1.039142741	0.013504628	0.094430129	0.055969235	16485	potassium voltage-gated channel, shaker-related subfamily, member 1	GO:0001964,GO:0005216,GO:0005244,GO:0005249,GO:0005251,GO:0005267,GO:0005783,GO:0005829,GO:0005886,GO:0005887,GO:0006811,GO:0006813,GO:0006937,GO:0007405,GO:0007420,GO:0008076,GO:0009986,GO:0010644,GO:0010960,GO:0016020,GO:0016021,GO:0016324,GO:0019228,GO:0021766,GO:0023041,GO:0030054,GO:0030424,GO:0030425,GO:0031410,GO:0033270,GO:0034613,GO:0034705,GO:0034765,GO:0042391,GO:0042734,GO:0042995,GO:…	startle response|ion channel activity|voltage-gated ion channel activity|voltage-gated potassium channel activity|delayed rectifier potassium channel activity|potassium channel activity|endoplasmic reticulum|cytosol|plasma membrane|integral component of plasma membrane|ion transport|potassium ion transport|regulation of muscle contraction|neuroblast proliferation|brain development|voltage-gated p…				Kcna1	9.929855266	14.386971	5.47273953	0.380395535	-1.394427783	0.014284131	0.116980825	down	17	12	15	10	4	3	17.57	12.51	15.77	9.61	4.09	3.1	NC_000072.7	126611425	126613424	126612423	ID=gene-Kcna1;Dbxref=GeneID:16485,MGI:MGI:96654;Name=Kcna1;description=potassium voltage-gated channel%2C shaker-related subfamily%2C member 1;gbkey=Gene;gene=Kcna1;gene_biotype=protein_coding;gene_synonym=AI840627,Kca1-1,Kv1.,Kv1.1,MBK1,mcep,mceph,Mk-1,Sh,Shak	0.026394812	0.86424072
Kcnn2	29.91798211	0.599231509	-6.683572293	0.062283459	-4.005007113	2.33186741046173e-11	9.8644632048804e-11	Down	1.20982264	0.839968889	1.036103565	0	0.074419106	0.088217191	140492	potassium intermediate/small conductance calcium-activated channel, subfamily N, member 2	GO:0005216,GO:0005515,GO:0005516,GO:0005790,GO:0005886,GO:0006811,GO:0006813,GO:0015269,GO:0016020,GO:0016021,GO:0016286,GO:0030018,GO:0030315,GO:0042383,GO:0043005,GO:0043025,GO:0043197,GO:0048168,GO:0071805,GO:0098914	ion channel activity|protein binding|calmodulin binding|smooth endoplasmic reticulum|plasma membrane|ion transport|potassium ion transport|calcium-activated potassium channel activity|membrane|integral component of membrane|small conductance calcium-activated potassium channel activity|Z disc|T-tubule|sarcolemma|neuron projection|neuronal cell body|dendritic spine|regulation of neuronal synaptic …	mmu04726,mmu04911,mmu04929,mmu04976	Serotonergic synapse|Insulin secretion|GnRH secretion|Bile secretion		Kcnn2	4.051155576	1.32149994	6.780811212	5.131147576	2.359281519	0.017718983	0.134289737	up	0	2	2	12	4	5	0	2.08	2.1	11.53	4.09	5.17	NC_000084.7	45399753	45401752	454,001,554,540,016,000,000,000	ID=gene-Kcnn2;Dbxref=GeneID:140492,MGI:MGI:2153182;Name=Kcnn2;description=potassium intermediate/small conductance calcium-activated channel%2C subfamily N%2C member 2;gbkey=Gene;gene=Kcnn2;gene_biotype=protein_coding;gene_synonym=bc,f,fri,KCa2.2,SK,SK2,SKCA2	0.055312601	-0.801276584
Kctd2	1032.796553	0.083590989	13.36048185	2.168678048	1.116815893	1.02895914554304e-40	1.34373540486005e-39	Up	23.55902094	22.64377425	21.44003252	42.77562516	39.09580695	38.63161414	70382	potassium channel tetramerisation domain containing 2	GO:0005737,GO:0031463,GO:0043161,GO:0044877,GO:0051260,GO:0097602	cytoplasm|Cul3-RING ubiquitin ligase complex|proteasome-mediated ubiquitin-dependent protein catabolic process|protein-containing complex binding|protein homooligomerization|cullin family protein binding				Kctd2	18.98995735	26.50667704	11.47323767	0.432843304	-1.208083254	0.002039379	0.029824335	down	26	29	26	13	12	10	26.87	30.23	27.34	12.49	12.26	10.34	NC_000077.7	115308914	115310913	115,309,806,115,310,000	ID=gene-Kctd2;Dbxref=GeneID:70382,MGI:MGI:1917632;Name=Kctd2;description=potassium channel tetramerisation domain containing 2;gbkey=Gene;gene=Kctd2;gene_biotype=protein_coding;gene_synonym=2310012I15Rik	0.001518513	-0.968011675
Kdm4c	646.9486088	0.22593948	-8.481761041	0.264921222	-1.916364679	2.21810758056453e-17	1.30245321216805e-16	Down	11.43047591	11.52181102	12.46784687	1.854226299	3.281344801	2.59687558	76804	lysine (K)-specific demethylase 4C	GO:0000785,GO:0001825,GO:0003682,GO:0005634,GO:0005721,GO:0006325,GO:0006338,GO:0006357,GO:0008270,GO:0008284,GO:0010468,GO:0010628,GO:0016491,GO:0019827,GO:0019899,GO:0032452,GO:0032454,GO:0033169,GO:0045666,GO:0046872,GO:0050681,GO:0051213,GO:0051864,GO:0070544,GO:1900113,GO:2000736	chromatin|blastocyst formation|chromatin binding|nucleus|pericentric heterochromatin|chromatin organization|chromatin remodeling|regulation of transcription by RNA polymerase II|zinc ion binding|positive regulation of cell population proliferation|regulation of gene expression|positive regulation of gene expression|oxidoreductase activity|stem cell population maintenance|enzyme binding|histone de…				Kdm4c	6.901540851	3.605992852	10.19708885	2.827817266	1.499688896	0.028903599	0.183165107	up	3	4	4	10	12	9	3.1	4.17	4.21	9.61	12.26	9.31	NC_000070.7	74158733	74160732	74160200	ID=gene-Kdm4c;Dbxref=GeneID:76804,MGI:MGI:1924054;Name=Kdm4c;description=lysine (K)-specific demethylase 4C;gbkey=Gene;gene=Kdm4c;gene_biotype=protein_coding;gene_synonym=2410141F18Rik,AA517467,Gasc1,Jmjd2c	0.008001782	-0.926044945
Kif4	32.55762518	0.420595599	-3.58652689	0.351481966	-1.508477426	0.000335112	0.000758333	Down	0.526819837	0.676014383	0.446550818	0.111921629	0.139750692	0.231926718	16571	kinesin family member 4	GO:0000166,GO:0000281,GO:0003677,GO:0003777,GO:0005524,GO:0005634,GO:0005654,GO:0005694,GO:0005737,GO:0005829,GO:0005856,GO:0005874,GO:0007018,GO:0007052,GO:0008017,GO:0030496,GO:0046872,GO:0051256,GO:0051536	nucleotide binding|mitotic cytokinesis|DNA binding|microtubule motor activity|ATP binding|nucleus|nucleoplasm|chromosome|cytoplasm|cytosol|cytoskeleton|microtubule|microtubule-based movement|mitotic spindle organization|microtubule binding|midbody|metal ion binding|mitotic spindle midzone assembly|iron-sulfur cluster binding				Kif4	15.82400946	1.655679234	29.99233968	18.11482506	4.179098968	1.74433007475482e-13	4.78488368273035e-11	up	1	0	4	30	27	34	1.03	0	4.21	28.82	27.57	35.17	NC_000086.8	99667670	99669669	996,689,329,966,896,000,000,000	ID=gene-Kif4;Dbxref=GeneID:16571,MGI:MGI:108389;Name=Kif4;description=kinesin family member 4;gbkey=Gene;gene=Kif4;gene_biotype=protein_coding;gene_synonym=AI323435,D330050K22Rik,Kn,Kns4	0.010763683	-0.914049785
Klhl17	360.4987736	0.1343666	-8.280618277	0.462447494	-1.112638524	1.22537392913474e-16	6.92928324714591e-16	Down	11.91846855	11.37495077	13.14929677	5.164579143	3.914410393	4.782958163	231003	kelch-like 17	GO:0007420,GO:0014069,GO:0015629,GO:0030036,GO:0031208,GO:0032839,GO:0043025,GO:0051015,GO:0060090	brain development|postsynaptic density|actin cytoskeleton|actin cytoskeleton organization|POZ domain binding|dendrite cytoplasm|neuronal cell body|actin filament binding|molecular adaptor activity				Klhl17	2.764059773	5.217063059	0.311056487	0.059622911	-4.067989373	0.005865283	0.064256576	down	7	5	4	1	0	0	7.23	5.21	4.21	0.96	0	0	NC_000070.7	156311500	156313499	156312652	ID=gene-Klhl17;Dbxref=GeneID:231003,MGI:MGI:2678948;Name=Klhl17;description=kelch-like 17;gbkey=Gene;gene=Klhl17;gene_biotype=protein_coding;gene_synonym=act,AL022703,BC058738	0.011179069	0.912381936
Klhl33	38.44526199	0.415874715	-4.188975948	0.29893647	-1.742089179	2.80216094749663e-05	7.18396688979016e-05	Down	0.387411863	0.702097062	0.659055929	0.088327032	0.208547137	0.133115216	546611	kelch-like 33						Klhl33	8.671010439	13.40522337	3.936797503	0.293676382	-1.767700848	0.003989161	0.048982948	down	16	11	14	5	2	5	16.54	11.47	14.72	4.8	2.04	5.17	NC_000080.7	51124037	51126036	51125859	ID=gene-Klhl33;Dbxref=GeneID:546611,MGI:MGI:3644593;Name=Klhl33;description=kelch-like 33;gbkey=Gene;gene=Klhl33;gene_biotype=protein_coding;gene_synonym=EG546611	0.095530354	0.735729226
Klhl35	120.430772	0.263296516	-10.39364192	0.150037007	-2.736609709	2.65035513190641e-25	2.18841990554902e-24	Down	2.75751663	3.027969203	3.118682509	0.519453302	0.368989414	0.191364222	72184	kelch-like 35						Klhl35	5.078906081	8.173451978	1.984360185	0.242781164	-2.0422716	0.030750481	0.190648455	down	6	14	5	2	1	3	6.2	14.59	5.26	1.92	1.02	3.1	NC_000073.7	99110327	99112326	99110638	ID=gene-Klhl35;Dbxref=GeneID:72184,MGI:MGI:1919434;Name=Klhl35;description=kelch-like 35;gbkey=Gene;gene=Klhl35;gene_biotype=protein_coding;gene_synonym=2810406K13Rik	0.092330648	0.740414887
Krt15	394.9977909	0.125037972	15.16241615	3.72148333	1.895877774	6.2718951965366e-52	1.05664677089743e-50	Up	6.298662054	7.576015082	7.787663288	20.81153413	22.58299683	23.01730134	16665	keratin 15	GO:0005198,GO:0005882,GO:0097110	structural molecule activity|intermediate filament|scaffold protein binding	mmu04915,mmu05150	Estrogen signaling pathway|Staphylococcus aureus infection		Krt15	15.84182725	25.588802	6.094852505	0.238184363	-2.069849393	6.86319419675277e-06	0.000346273	down	21	26	31	12	4	3	21.7	27.1	32.6	11.53	4.09	3.1	NC_000077.7	100020584	100022583	100020647	ID=gene-Krt15;Dbxref=GeneID:16665,MGI:MGI:96689;Name=Krt15;description=keratin 15;gbkey=Gene;gene=Krt15;gene_biotype=protein_coding;gene_synonym=AI528832,K15,Krt1-1,Krt1-15	0.007197984	-0.929903915
Ksr2	38.58435288	0.420366206	-3.919315532	0.319182221	-1.6475478	8.88007969863244e-05	0.000215875	Down	0.442760227	0.186923554	0.292440755	0.098338971	0.085419643	0.055691539	333050	kinase suppressor of ras 2	GO:0000166,GO:0004672,GO:0004674,GO:0005078,GO:0005515,GO:0005524,GO:0005737,GO:0005829,GO:0005886,GO:0006468,GO:0007165,GO:0007265,GO:0016020,GO:0016301,GO:0016310,GO:0016740,GO:0019722,GO:0031434,GO:0035556,GO:0043410,GO:0046872,GO:0106310,GO:0106311,GO:0120162	nucleotide binding|protein kinase activity|protein serine/threonine kinase activity|MAP-kinase scaffold activity|protein binding|ATP binding|cytoplasm|cytosol|plasma membrane|protein phosphorylation|signal transduction|Ras protein signal transduction|membrane|kinase activity|phosphorylation|transferase activity|calcium-mediated signaling|mitogen-activated protein kinase kinase binding|intracellul…	mmu04014	Ras signaling pathway		Ksr2	7.523705676	3.650601879	11.39680947	3.121898758	1.642423752	0.010991402	0.098347206	up	0	3	8	16	10	9	0	3.13	8.41	15.37	10.21	9.31	NC_000071.7	117550066	117552065	117,551,420,117,551,000,000,000,000,000,000,000,000,000,000,000,000,000,000,000,000,000,000,000,000,000,000,000,000,000	ID=gene-Ksr2;Dbxref=GeneID:333050,MGI:MGI:3610315;Name=Ksr2;description=kinase suppressor of ras 2;gbkey=Gene;gene=Ksr2;gene_biotype=protein_coding	0.08776404	-0.74722984
Lactbl1	407.094168	0.181654914	-25.17624209	0.042002294	-4.573388081	7.29410575908574e-140	4.22047340345002e-138	Down	8.05018594	8.539455	7.983632598	0.273638876	0.256258928	0.3240235	242707	lactamase, beta-like 1						Lactbl1	47.25963341	30.46662165	64.05264517	2.102387521	1.072028618	9.41451472852408e-06	0.000443898	up	30	28	35	68	68	59	31	29.19	36.8	65.34	69.45	61.04	NC_000070.7	136347931	136349930	136,349,788,136,349,000	ID=gene-Lactbl1;Dbxref=GeneID:242707,MGI:MGI:2448566;Name=Lactbl1;description=lactamase%2C beta-like 1;gbkey=Gene;gene=Lactbl1;gene_biotype=protein_coding	0.000363953	-0.984382532
Lat	7.205093428	1.431978658	-3.651678408	0.026660995	-5.229125544	0.000260532	0.000598329	Down	0.226843838	1.020185912	0.747147967	0	0.038512242	0	16797	linker for activation of T cells	GO:0001772,GO:0002250,GO:0002260,GO:0002376,GO:0005515,GO:0005794,GO:0005886,GO:0005887,GO:0005911,GO:0006954,GO:0006955,GO:0006968,GO:0007165,GO:0007169,GO:0007229,GO:0007265,GO:0008180,GO:0010467,GO:0016020,GO:0016021,GO:0019722,GO:0019901,GO:0030159,GO:0035556,GO:0043303,GO:0045860,GO:0048872,GO:0050863	immunological synapse|adaptive immune response|lymphocyte homeostasis|immune system process|protein binding|Golgi apparatus|plasma membrane|integral component of plasma membrane|cell-cell junction|inflammatory response|immune response|cellular defense response|signal transduction|transmembrane receptor protein tyrosine kinase signaling pathway|integrin-mediated signaling pathway|Ras protein signa…	mmu04014,mmu04015,mmu04064,mmu04650,mmu04658,mmu04659,mmu04660,mmu04664,mmu04666,mmu05135,mmu05235	Ras signaling pathway|Rap1 signaling pathway|NF-kappa B signaling pathway|Natural killer cell mediated cytotoxicity|Th1 and Th2 cell differentiation|Th17 cell differentiation|T cell receptor signaling pathway|Fc epsilon RI signaling pathway|Fc gamma R-mediated phagocytosis|Yersinia infection|PD-L1 expression and PD-1 checkpoint pathway in cancer		Lat	16.13971193	21.5589029	10.72052097	0.497266536	-1.007908747	0.018885476	0.139318601	down	22	28	16	16	9	8	22.74	29.19	16.82	15.37	9.19	8.28	NC_000073.7	125960998	125962997	125961866	ID=gene-Lat;Dbxref=GeneID:16797,MGI:MGI:1342293;Name=Lat;description=linker for activation of T cells;gbkey=Gene;gene=Lat;gene_biotype=protein_coding;gene_synonym=p36-38,pp36	0.076899993	0.764115131
Lcor	192.6988835	0.188695514	-5.704330735	0.474216702	-1.07638162	1.16801094670898e-08	4.08989145868247e-08	Down	1.081796882	0.871843121	1.03026209	0.316786074	0.338160081	0.518541755	212391	ligand dependent nuclear receptor corepressor	GO:0000122,GO:0001222,GO:0003677,GO:0003682,GO:0003714,GO:0005515,GO:0005634,GO:0005654,GO:0006357,GO:0006366,GO:0030331,GO:0042826,GO:0071392,GO:1902466,GO:1990226,GO:1990381	negative regulation of transcription by RNA polymerase II|transcription corepressor binding|DNA binding|chromatin binding|transcription corepressor activity|protein binding|nucleus|nucleoplasm|regulation of transcription by RNA polymerase II|transcription by RNA polymerase II|estrogen receptor binding|histone deacetylase binding|cellular response to estradiol stimulus|positive regulation of histo…			HTH	Lcor	1.803200304	0	3.606400608	Inf	Inf	0.010428768	0.095477681	up	0	0	0	4	4	3	0	0	0	3.84	4.09	3.1	NC_000085.7	41469120	41471119	41,470,861,414,710,100,000,000,000,000,000	ID=gene-Lcor;Dbxref=GeneID:212391,MGI:MGI:2443930;Name=Lcor;description=ligand dependent nuclear receptor corepressor;gbkey=Gene;gene=Lcor;gene_biotype=protein_coding;gene_synonym=3110023F06Rik,A630025C20Rik,Gm340,mKIAA1795,Ml,Mlr2	0.000813037	-0.976627351
Lgi4	30.95861275	0.465715501	-2.483208701	0.448609232	-1.156468785	0.013020478	0.023105142	Down	0.820072068	0.689235675	0.418118261	0.207844234	0.378600065	0.115818452	243914	leucine-rich repeat LGI family, member 4	GO:0005515,GO:0005576,GO:0005615,GO:0008344,GO:0014009,GO:0014044,GO:0021782,GO:0022011,GO:0031641,GO:0042063,GO:0042551,GO:0042552	protein binding|extracellular region|extracellular space|adult locomotory behavior|glial cell proliferation|Schwann cell development|glial cell development|myelination in peripheral nervous system|regulation of myelination|gliogenesis|neuron maturation|myelination				Lgi4	12.74147652	18.91742972	6.565523324	0.347062123	-1.52673417	0.001822352	0.02738762	down	25	18	15	8	4	8	25.84	18.76	15.77	7.69	4.09	8.28	NC_000073.7	30756359	30758358	30758134	ID=gene-Lgi4;Dbxref=GeneID:243914,MGI:MGI:2180197;Name=Lgi4;description=leucine-rich repeat LGI family%2C member 4;gbkey=Gene;gene=Lgi4;gene_biotype=protein_coding;gene_synonym=c,clp,Lgil3	0.027920038	0.860276652
Lhfpl4	421.825308	0.144356496	-16.52479507	0.191383517	-2.385461511	2.4326522229806e-61	4.86184271576033e-60	Down	10.7397632	10.49999785	11.89636101	2.097326773	1.752230251	1.324535308	269788	lipoma HMGIC fusion partner-like protein 4	GO:0005515,GO:0005886,GO:0007399,GO:0007605,GO:0016020,GO:0016021,GO:0030054,GO:0042995,GO:0045202,GO:0045211,GO:0050811,GO:0060077,GO:0097112,GO:1905702	protein binding|plasma membrane|nervous system development|sensory perception of sound|membrane|integral component of membrane|cell junction|cell projection|synapse|postsynaptic membrane|GABA receptor binding|inhibitory synapse|gamma-aminobutyric acid receptor clustering|regulation of inhibitory synapse assembly				Lhfpl4	13.40031588	22.66788679	4.132744983	0.182317171	-2.455477654	0.000171147	0.004567388	down	14	27	28	9	4	0	14.47	28.15	29.44	8.65	4.09	0	NC_000072.7	113143047	113145046	113,143,575,113,144,000,000,000,000	ID=gene-Lhfpl4;Dbxref=GeneID:269788,MGI:MGI:3057108;Name=Lhfpl4;description=lipoma HMGIC fusion partner-like protein 4;gbkey=Gene;gene=Lhfpl4;gene_biotype=protein_coding;gene_synonym=1190004M23Rik,AI604880,B230384L07,mKIAA4027	0.014492793	0.90002529
Lhx1	15.41130986	1.285858273	-4.932945128	0.012318169	-6.343068305	8.09989155344007e-07	2.42510125211426e-06	Down	0.531898013	0.654222966	0.448777583	0	0.014564933	0	16869	LIM homeobox protein 1	GO:0000977,GO:0000981,GO:0000987,GO:0001655,GO:0001656,GO:0001657,GO:0001658,GO:0001702,GO:0001705,GO:0001706,GO:0001822,GO:0001823,GO:0003677,GO:0003700,GO:0005515,GO:0005622,GO:0005634,GO:0005667,GO:0006355,GO:0006357,GO:0006366,GO:0007267,GO:0007275,GO:0007389,GO:0007399,GO:0007492,GO:0008045,GO:0009653,GO:0009791,GO:0009880,GO:0009948,GO:0009952,GO:0009953,GO:0010468,GO:0010842,GO:0021510,GO:…	RNA polymerase II transcription regulatory region sequence-specific DNA binding|DNA-binding transcription factor activity, RNA polymerase II-specific|cis-regulatory region sequence-specific DNA binding|urogenital system development|metanephros development|ureteric bud development|branching involved in ureteric bud morphogenesis|gastrulation with mouth forming second|ectoderm formation|endoderm fo…			Homeobox	Lhx1	12.42740489	7.847899103	17.00691067	2.167065408	1.115742699	0.021910494	0.153841723	up	9	7	8	22	13	17	9.3	7.3	8.41	21.14	13.28	17.59	NC_000077.7	84406800	84408799	8,440,734,684,408,720	ID=gene-Lhx1;Dbxref=GeneID:16869,MGI:MGI:99783;Name=Lhx1;description=LIM homeobox protein 1;gbkey=Gene;gene=Lhx1;gene_biotype=protein_coding;gene_synonym=Li,Lim1	0.017925628	-0.888593908
Lin28a	11.17010177	1.319998911	-4.448710772	0.01707118	-5.872293376	8.63872503907704e-06	2.35005569869169e-05	Down	0.358522806	0.308456526	0.319525358	0.012186772	0	0	83557	lin-28 homolog A (C. elegans)	GO:0000932,GO:0002151,GO:0003676,GO:0003723,GO:0003729,GO:0005515,GO:0005634,GO:0005730,GO:0005737,GO:0005783,GO:0005791,GO:0005829,GO:0005844,GO:0007281,GO:0008270,GO:0010494,GO:0010586,GO:0010587,GO:0017148,GO:0019827,GO:0031047,GO:0031054,GO:0031123,GO:0031369,GO:0032008,GO:0035198,GO:0045666,GO:0045686,GO:0045727,GO:0046872,GO:0048863,GO:0051897,GO:0060964,GO:0071076,GO:0071333,GO:1901724,GO:…	P-body|G-quadruplex RNA binding|nucleic acid binding|RNA binding|mRNA binding|protein binding|nucleus|nucleolus|cytoplasm|endoplasmic reticulum|rough endoplasmic reticulum|cytosol|polysome|germ cell development|zinc ion binding|cytoplasmic stress granule|miRNA metabolic process|miRNA catabolic process|negative regulation of translation|stem cell population maintenance|gene silencing by RNA|pre-mi…			CSD	Lin28a	21.39819616	10.79161528	32.00477704	2.965707746	1.568376435	2.85174631538436e-05	0.001088828	up	9	16	8	29	35	33	9.3	16.68	8.41	27.86	35.74	34.14	NC_000070.7	133728640	133730639	133730257	ID=gene-Lin28a;Dbxref=GeneID:83557,MGI:MGI:1890546;Name=Lin28a;description=lin-28 homolog A (C. elegans);gbkey=Gene;gene=Lin28a;gene_biotype=protein_coding;gene_synonym=AL024421,Gm10299,Li,Lin,Lin-28,lin-28A,Lin28,Tex17	0.002187722	-0.9615629
Lnpep	248.6302826	0.154235117	-6.638289926	0.491799638	-1.023857423	3.17343208938847e-11	1.32826747084699e-10	Down	3.470364927	3.650707298	3.862529094	1.541769996	1.217755169	1.698282117	240028	leucyl/cystinyl aminopeptidase	GO:0004177,GO:0005515,GO:0005737,GO:0005886,GO:0005887,GO:0006508,GO:0007165,GO:0008217,GO:0008233,GO:0008237,GO:0008270,GO:0016020,GO:0016021,GO:0016787,GO:0030163,GO:0030659,GO:0042277,GO:0043171,GO:0046872,GO:0048471,GO:0060395,GO:0070006,GO:0120163	aminopeptidase activity|protein binding|cytoplasm|plasma membrane|integral component of plasma membrane|proteolysis|signal transduction|regulation of blood pressure|peptidase activity|metallopeptidase activity|zinc ion binding|membrane|integral component of membrane|hydrolase activity|protein catabolic process|cytoplasmic vesicle membrane|peptide binding|peptide catabolic process|metal ion bindin…	mmu04614	Renin-angiotensin system		Lnpep	15.42408816	22.93007598	7.918100331	0.34531505	-1.534014882	0.005735955	0.06330612	down	16	34	20	8	6	10	16.54	35.44	21.03	7.69	6.13	10.34	NC_000083.7	17745984	17747983	17746547	ID=gene-Lnpep;Dbxref=GeneID:240028,MGI:MGI:2387123;Name=Lnpep;description=leucyl/cystinyl aminopeptidase;gbkey=Gene;gene=Lnpep;gene_biotype=protein_coding;gene_synonym=2010309L07Rik,4732490P18Rik,CAP,gp16,gp160,IRAP,PLAP,vp1,vp165	0.04213806	0.827351682
Lrrc23	10.33222188	0.82278474	-3.051399248	0.175477172	-2.510644738	0.002277775	0.004580157	Down	0.974691744	0.595582337	0.668814505	0.034511826	0.241321442	0.040866425	16977	leucine rich repeat containing 23	GO:0005737,GO:0005829	cytoplasm|cytosol				Lrrc23	40.43594719	20.91133456	59.96055982	2.867371264	1.519728715	1.47134773588585e-08	1.59890226652765e-06	up	22	25	17	55	73	54	22.74	26.06	17.87	52.85	74.55	55.86	NC_000072.7	124744831	124746830	124,744,918,124,745,000,000,000,000,000,000,000,000,000,000,000,000,000,000,000,000	ID=gene-Lrrc23;Dbxref=GeneID:16977,MGI:MGI:1315192;Name=Lrrc23;description=leucine rich repeat containing 23;gbkey=Gene;gene=Lrrc23;gene_biotype=protein_coding;gene_synonym=4921537K05Rik,B7,Lr,Lrpb7	0.053923216	-0.803879394
Mamld1	111.8848327	0.276443061	-12.07199979	0.098945604	-3.337220572	1.4848155791621e-33	1.589668460324e-32	Down	3.367627014	2.917356062	2.766765887	0.193200175	0.337734554	0.200177048	333639	mastermind-like domain containing 1	GO:0005634,GO:0006357,GO:0016604	nucleus|regulation of transcription by RNA polymerase II|nuclear body				Mamld1	24.45393051	1.328090758	47.57977026	35.82569186	5.162922661	4.2781922735466e-24	4.02920148322619e-21	up	0	1	3	55	41	49	0	1.04	3.15	52.85	41.87	50.69	NC_000086.8	70091641	70093640	7,009,228,070,092,440	ID=gene-Mamld1;Dbxref=GeneID:333639,MGI:MGI:3045303;Name=Mamld1;description=mastermind-like domain containing 1;gbkey=Gene;gene=Mamld1;gene_biotype=protein_coding;gene_synonym=G630014P10Rik	0.000162908	-0.98956043
Map7d2	123.0866966	0.247023732	-10.47613599	0.166332938	-2.587854206	1.11194473467481e-25	9.31080444769168e-25	Down	3.678258963	3.627686889	3.328800551	0.562086567	0.287586553	0.616881374	78283	MAP7 domain containing 2	GO:0000226,GO:0015630	microtubule cytoskeleton organization|microtubule cytoskeleton				Map7d2	33.83271626	17.61315773	50.05227479	2.841754758	1.506782056	2.97953858190108e-07	2.30640775597351e-05	up	20	23	11	47	60	45	20.67	23.98	11.57	45.16	61.28	46.55	NC_000086.8	158195487	158197486	158,195,672,158,197,000,000,000,000	ID=gene-Map7d2;Dbxref=GeneID:78283,MGI:MGI:1917474;Name=Map7d2;description=MAP7 domain containing 2;gbkey=Gene;gene=Map7d2;gene_biotype=protein_coding;gene_synonym=1600028E09Rik,2900002G04Rik,5330432J06Rik,C030036K04Rik,Mtap7,Mtap7d2	0.006940749	-0.931182847
Mapkapk3	58.65815951	0.332320522	5.314999207	3.401764606	1.766283314	1.06657791307139e-07	3.46385582910235e-07	Up	0.602657839	0.353522097	0.720032328	1.894891856	1.517684113	1.253290798	102626	mitogen-activated protein kinase-activated protein kinase 3	GO:0000166,GO:0002224,GO:0004672,GO:0004674,GO:0004683,GO:0005516,GO:0005524,GO:0005634,GO:0005654,GO:0005737,GO:0006468,GO:0009931,GO:0016301,GO:0016310,GO:0016740,GO:0018105,GO:0032496,GO:0034097,GO:0035556,GO:0044351,GO:0046777,GO:0051019,GO:0106310,GO:0106311	nucleotide binding|toll-like receptor signaling pathway|protein kinase activity|protein serine/threonine kinase activity|calmodulin-dependent protein kinase activity|calmodulin binding|ATP binding|nucleus|nucleoplasm|cytoplasm|protein phosphorylation|calcium-dependent protein serine/threonine kinase activity|kinase activity|phosphorylation|transferase activity|peptidyl-serine phosphorylation|resp…	mmu04010,mmu04370	MAPK signaling pathway|VEGF signaling pathway		Mapkapk3	17.02040644	23.53557979	10.50523308	0.446355398	-1.163735222	0.004890436	0.056613317	down	24	28	20	12	9	11	24.8	29.19	21.03	11.53	9.19	11.38	NC_000075.7	107130124	107132123	107,130,442,107,131,000,000,000,000	ID=gene-Mapkapk3;Dbxref=GeneID:102626,MGI:MGI:2143163;Name=Mapkapk3;description=mitogen-activated protein kinase-activated protein kinase 3;gbkey=Gene;gene=Mapkapk3;gene_biotype=protein_coding;gene_synonym=3PK,AI874665,MAPKAP-K3,MAPKAP3,MapkKapk3,MK-3,MK3	0.00859824	-0.923302198
Matn3	11.78604091	0.784163967	-3.694911285	0.134211826	-2.897416291	0.000219964	0.000509554	Down	0.662137142	0.485516191	0.389439103	0.100478193	0.020073899	0.047591624	17182	matrilin 3	GO:0005509,GO:0005576,GO:0031012,GO:0051216,GO:0062023	calcium ion binding|extracellular region|extracellular matrix|cartilage development|collagen-containing extracellular matrix				Matn3	22.49560786	31.51427746	13.47693826	0.427645478	-1.225512809	0.024724561	0.166762414	down	31	19	46	15	11	15	32.04	19.81	48.37	14.41	11.23	15.52	NC_000078.7	8995928	8997927	8,997,404,899,743,580,000,000,000,000	ID=gene-Matn3;Dbxref=GeneID:17182,MGI:MGI:1328350;Name=Matn3;description=matrilin 3;gbkey=Gene;gene=Matn3;gene_biotype=protein_coding;gene_synonym=AV009181	0.178231633	0.631984849
Med12	405.1622336	0.134206019	-8.885477365	0.437548684	-1.192484548	6.36468853103384e-19	4.03149131266674e-18	Down	4.969880738	5.048665517	4.838971846	1.391054986	1.790657421	2.19908007	59024	mediator complex subunit 12	GO:0000151,GO:0000978,GO:0001756,GO:0001843,GO:0003682,GO:0003712,GO:0003713,GO:0005515,GO:0005634,GO:0005654,GO:0006357,GO:0007492,GO:0007507,GO:0008013,GO:0008022,GO:0008134,GO:0014003,GO:0014044,GO:0016567,GO:0016592,GO:0019827,GO:0019904,GO:0021510,GO:0021915,GO:0036342,GO:0045893,GO:0045944,GO:0046966,GO:0048568,GO:0048702,GO:0060070,GO:0060071,GO:0060261,GO:0061630,GO:0090245,GO:1990403	ubiquitin ligase complex|RNA polymerase II cis-regulatory region sequence-specific DNA binding|somitogenesis|neural tube closure|chromatin binding|transcription coregulator activity|transcription coactivator activity|protein binding|nucleus|nucleoplasm|regulation of transcription by RNA polymerase II|endoderm development|heart development|beta-catenin binding|protein C-terminus binding|transcript…	mmu04919	Thyroid hormone signaling pathway		Med12	22.92496818	4.593822398	41.25611397	8.98078123	3.166840949	2.44678446415676e-14	7.68127202780947e-12	up	3	6	5	37	45	43	3.1	6.25	5.26	35.55	45.96	44.48	NC_000086.8	100315696	100317695	100,316,107,100,316,000,000,000,000,000,000,000,000,000,000,000,000,000	ID=gene-Med12;Dbxref=GeneID:59024,MGI:MGI:1926212;Name=Med12;description=mediator complex subunit 12;gbkey=Gene;gene=Med12;gene_biotype=protein_coding;gene_synonym=230kDa,M,Mopa,OP,OPA-1,Tnrc,Tnrc11,Trap,Trap230	0.003348917	-0.952369864
Mfsd4a	54.69108554	0.361153309	-8.152600319	0.129916936	-2.944338579	3.56181262314826e-16	1.9765245407693e-15	Down	0.426818766	0.507631173	0.39641989	0.044870914	0.044822373	0.053132913	213006	major facilitator superfamily domain containing 4A	GO:0005355,GO:0016020,GO:0016021,GO:0022857,GO:0055085	glucose transmembrane transporter activity|membrane|integral component of membrane|transmembrane transporter activity|transmembrane transport				Mfsd4a	17.01755783	10.84434183	23.19077383	2.138513724	1.096608466	0.00705491	0.073121576	up	9	8	16	30	21	20	9.3	8.34	16.82	28.82	21.45	20.69	NC_000067.7	131945542	131947541	131,945,877,131,946,000	ID=gene-Mfsd4a;Dbxref=GeneID:213006,MGI:MGI:2442786;Name=Mfsd4a;description=major facilitator superfamily domain containing 4A;gbkey=Gene;gene=Mfsd4a;gene_biotype=protein_coding;gene_synonym=A230072B04,A930031D07Rik,AI850289,Mfsd,Mfsd4	0.016864795	-0.892004402
Mical2	314.4191597	0.146402903	6.905139286	2.015213144	1.010932437	5.0154193069198e-12	2.20749894223943e-11	Up	3.998890014	4.351878855	3.435610911	5.812338256	5.975009676	7.829359724	320878	microtubule associated monooxygenase, calponin and LIM domain containing 2	GO:0003779,GO:0005634,GO:0007010,GO:0010735,GO:0016174,GO:0016491,GO:0016709,GO:0019417,GO:0030042	actin binding|nucleus|cytoskeleton organization|positive regulation of transcription via serum response element binding|NAD(P)H oxidase H2O2-forming activity|oxidoreductase activity|oxidoreductase activity, acting on paired donors, with incorporation or reduction of molecular oxygen, NAD(P)H as one donor, and incorporation of one atom of oxygen|sulfur oxidation|actin filament depolymerization				Mical2	20.53237651	31.34800518	9.716747827	0.309963832	-1.689828208	5.79670749943891e-05	0.001922303	down	41	25	30	14	13	3	42.37	26.06	31.54	13.45	13.28	3.1	NC_000073.7	111823031	111825030	111824198	ID=gene-Mical2;Dbxref=GeneID:320878,MGI:MGI:2444947;Name=Mical2;description=microtubule associated monooxygenase%2C calponin and LIM domain containing 2;gbkey=Gene;gene=Mical2;gene_biotype=protein_coding;gene_synonym=5330438E18Rik,9530064J02,MICAL-2,mKIAA0750	0.010650579	-0.914509296
Mknk2	1819.240955	0.059272154	18.72581005	2.158335431	1.109919094	3.04996584647963e-78	7.85315372704396e-77	Up	24.99282749	23.93740989	24.36891605	42.04495372	43.36432315	44.78952059	17347	MAP kinase-interacting serine/threonine kinase 2	GO:0000166,GO:0004672,GO:0004674,GO:0004683,GO:0005515,GO:0005516,GO:0005524,GO:0005634,GO:0005654,GO:0005737,GO:0006417,GO:0006468,GO:0006915,GO:0009931,GO:0016301,GO:0016310,GO:0016604,GO:0016740,GO:0018105,GO:0030097,GO:0035556,GO:0046777,GO:0046872,GO:0071243,GO:0097192,GO:0106310,GO:0106311	nucleotide binding|protein kinase activity|protein serine/threonine kinase activity|calmodulin-dependent protein kinase activity|protein binding|calmodulin binding|ATP binding|nucleus|nucleoplasm|cytoplasm|regulation of translation|protein phosphorylation|apoptotic process|calcium-dependent protein serine/threonine kinase activity|kinase activity|phosphorylation|nuclear body|transferase activity|…	mmu04010,mmu04066,mmu04910	MAPK signaling pathway|HIF-1 signaling pathway|Insulin signaling pathway		Mknk2	17.50571585	27.48081605	7.530615652	0.274031733	-1.867585126	1.07267106451078e-05	0.000495216	down	25	35	24	10	4	9	25.84	36.49	25.24	9.61	4.09	9.31	NC_000076.7	80499151	80501150	80,499,786,805,002,900,000,000,000,000,000	ID=gene-Mknk2;Dbxref=GeneID:17347,MGI:MGI:894279;Name=Mknk2;description=MAP kinase-interacting serine/threonine kinase 2;gbkey=Gene;gene=Mknk2;gene_biotype=protein_coding;gene_synonym=2010016G11Rik,Gprk7,Mnk,Mnk2	0.005308057	-0.939908102
Mphosph9	200.3636476	0.197211552	-7.184269928	0.374536695	-1.416821021	6.75672572256195e-13	3.15838595122117e-12	Down	3.071402092	2.619862996	2.423397285	0.559836481	1.042889976	0.904793685	269702	M-phase phosphoprotein 9	GO:0005737,GO:0005794,GO:0005814,GO:0005856,GO:0016020	cytoplasm|Golgi apparatus|centriole|cytoskeleton|membrane				Mphosph9	6.696007003	1.296663367	12.09535064	9.328057647	3.221576704	6.0022787724815e-05	0.001962829	up	3	0	1	15	12	10	3.1	0	1.05	14.41	12.26	10.34	NC_000071.7	124387021	124389020	124,387,307,124,387,000,000,000,000,000,000,000,000,000,000,000,000,000,000,000,000,000,000,000,000,000,000,000,000,000,000,000,000,000,000,000,000,000,000,000,000,000,000,000,000	ID=gene-Mphosph9;Dbxref=GeneID:269702,MGI:MGI:2443138;Name=Mphosph9;description=M-phase phosphoprotein 9;gbkey=Gene;gene=Mphosph9;gene_biotype=protein_coding;gene_synonym=4930548D04Rik,9630025B04Rik,AW413446,AW547060,B930097C17Rik,C87456,MP,MPP,MPP-9,MPP9	0.006912357	-0.931325413
Mpst	762.0458486	0.11260298	10.56131161	2.280318204	1.189235157	4.50325015528057e-26	3.82466804007309e-25	Up	18.71604755	14.72034896	17.21911183	35.95592253	29.94071674	28.86358659	246221	mercaptopyruvate sulfurtransferase	GO:0001822,GO:0001889,GO:0004792,GO:0005737,GO:0005739,GO:0005743,GO:0005829,GO:0016740,GO:0016784,GO:0019346,GO:0030054,GO:0042802,GO:0043005,GO:0045202,GO:0070814	kidney development|liver development|thiosulfate sulfurtransferase activity|cytoplasm|mitochondrion|mitochondrial inner membrane|cytosol|transferase activity|3-mercaptopyruvate sulfurtransferase activity|transsulfuration|cell junction|identical protein binding|neuron projection|synapse|hydrogen sulfide biosynthetic process	mmu00270,mmu00920,mmu04122	Cysteine and methionine metabolism|Sulfur metabolism|Sulfur relay system		Mpst	58.83699671	80.8891935	36.78479991	0.454755429	-1.136837233	2.03047565972296e-07	1.65806529739342e-05	down	81	76	90	38	43	31	83.71	79.23	94.63	36.51	43.91	32.07	NC_000081.7	78288911	78290910	7,828,925,978,289,440,000,000,000,000,000,000,000,000,000,000,000,000,000,000,000,000	ID=gene-Mpst;Dbxref=GeneID:246221,MGI:MGI:2179733;Name=Mpst;description=mercaptopyruvate sulfurtransferase;gbkey=Gene;gene=Mpst;gene_biotype=protein_coding;gene_synonym=Mst	0.011799725	-0.909944849
Mrgprf	143.9913008	0.209523677	11.69227004	5.463431668	2.449807415	1.39604558478191e-31	1.41591589072643e-30	Up	1.386923438	1.719754597	1.605703771	7.157805171	7.494643235	6.501485589	211577	MAS-related GPR, member F	GO:0004930,GO:0005886,GO:0007165,GO:0007186,GO:0016020,GO:0016021,GO:0031965	G protein-coupled receptor activity|plasma membrane|signal transduction|G protein-coupled receptor signaling pathway|membrane|integral component of membrane|nuclear membrane				Mrgprf	6.721625163	10.45896269	2.984287634	0.285333041	-1.809281275	0.010063155	0.093068537	down	11	12	9	2	4	3	11.37	12.51	9.46	1.92	4.09	3.1	NC_000073.7	144852645	144854644	144854238	ID=gene-Mrgprf;Dbxref=GeneID:211577,MGI:MGI:2384823;Name=Mrgprf;description=MAS-related GPR%2C member F;gbkey=Gene;gene=Mrgprf;gene_biotype=protein_coding;gene_synonym=BC019711,Mgrc,Mrg,MrgF	0.003194054	-0.95349302
Mrpl30	1830.66284	0.0640427	20.29882646	2.462274589	1.299991658	1.31692411282025e-91	3.98924718018825e-90	Up	31.95264624	32.89280109	34.99073454	68.62691266	65.86081395	67.70908675	107734	mitochondrial ribosomal protein L30	GO:0003735,GO:0005739,GO:0005761,GO:0005762,GO:0005840,GO:0006412,GO:0015934	structural constituent of ribosome|mitochondrion|mitochondrial ribosome|mitochondrial large ribosomal subunit|ribosome|translation|large ribosomal subunit	mmu03010	Ribosome		Mrpl30	4.771139543	9.199299732	0.342979354	0.037283202	-4.745330407	0.004582114	0.053898026	down	3	16	9	0	0	1	3.1	16.68	9.46	0	0	1.03	NC_000067.7	37927557	37929556	37928742	ID=gene-Mrpl30;Dbxref=GeneID:107734,MGI:MGI:1333820;Name=Mrpl30;description=mitochondrial ribosomal protein L30;gbkey=Gene;gene=Mrpl30;gene_biotype=protein_coding;gene_synonym=2310001L22Rik,L30mt,MRP-,MRP-L28,MRP-L30,Rpm,Rpml28	0.082538524	-0.755226325
Myh3	7.995726892	0.897699944	-2.510928425	0.209633283	-2.254060306	0.012041411	0.021481265	Down	0.188152011	0.218442424	0.079742095	0.009993113	0.04991151	0.023666252	17883	myosin, heavy polypeptide 3, skeletal muscle, embryonic	GO:0000146,GO:0000166,GO:0003009,GO:0003774,GO:0003779,GO:0005516,GO:0005524,GO:0005737,GO:0016459,GO:0016887,GO:0032982,GO:0043292,GO:0046034,GO:0051015	microfilament motor activity|nucleotide binding|skeletal muscle contraction|motor activity|actin binding|calmodulin binding|ATP binding|cytoplasm|myosin complex|ATPase|myosin filament|contractile fiber|ATP metabolic process|actin filament binding				Myh3	6.943349945	3.625765307	10.26093458	2.830005175	1.500804691	0.028683972	0.182407594	up	3	1	7	8	12	11	3.1	1.04	7.36	7.69	12.26	11.38	NC_000077.7	66967100	66969099	66967956	ID=gene-Myh3;Dbxref=GeneID:17883,MGI:MGI:1339709;Name=Myh3;description=myosin%2C heavy polypeptide 3%2C skeletal muscle%2C embryonic;gbkey=Gene;gene=Myh3;gene_biotype=protein_coding;gene_synonym=MyHC-emb,Myhs,Myhs-,Myhs-e,Myhse	0.020239831	-0.881474708
Myt1l	85.32690473	0.383529174	-11.46091669	0.047510957	-4.395595909	2.07308891648199e-30	2.0155538496369e-29	Down	1.098795896	1.185622029	1.122845493	0.022774302	0.028437081	0.087644999	17933	myelin transcription factor 1-like	GO:0000122,GO:0000977,GO:0000978,GO:0000981,GO:0001227,GO:0001228,GO:0003677,GO:0003700,GO:0003713,GO:0005515,GO:0005634,GO:0005694,GO:0006355,GO:0006357,GO:0007275,GO:0007399,GO:0008270,GO:0030154,GO:0030182,GO:0044323,GO:0045944,GO:0046872,GO:0048663,GO:0048665,GO:0048666,GO:0050897	negative regulation of transcription by RNA polymerase II|RNA polymerase II transcription regulatory region sequence-specific DNA binding|RNA polymerase II cis-regulatory region sequence-specific DNA binding|DNA-binding transcription factor activity, RNA polymerase II-specific|DNA-binding transcription repressor activity, RNA polymerase II-specific|DNA-binding transcription activator activity, RN…			zf-C2HC	Myt1l	14.63081516	8.13746937	21.12416094	2.595912806	1.376241925	0.024881977	0.16726991	up	13	6	6	33	12	20	13.44	6.25	6.31	31.71	12.26	20.69	NC_000078.7	29576374	29578373	2,957,705,929,578,320	ID=gene-Myt1l;Dbxref=GeneID:17933,MGI:MGI:1100511;Name=Myt1l;description=myelin transcription factor 1-like;gbkey=Gene;gene=Myt1l;gene_biotype=protein_coding;gene_synonym=2900046C06Rik,2900093J19Rik,C630034G21Rik,mKIAA1106,Nztf,Nztf1,Pmn,Pmng1,Png,Png-1	0.094772348	-0.736832847
Nbeal2	58.19130588	0.303347483	-3.679499034	0.461317917	-1.11616677	0.000233693	0.000539659	Down	0.582954905	0.744088894	0.69021732	0.302738069	0.254299798	0.203682201	235627	neurobeachin-like 2	GO:0005783,GO:0005829,GO:0007596,GO:0008104,GO:0016020,GO:0019901,GO:0030220,GO:0035855,GO:0042060,GO:0070889	endoplasmic reticulum|cytosol|blood coagulation|protein localization|membrane|protein kinase binding|platelet formation|megakaryocyte development|wound healing|platelet alpha granule organization				Nbeal2	16.70719818	22.32864338	11.08575299	0.49648126	-1.010188833	0.016895418	0.130378785	down	16	24	28	15	10	9	16.54	25.02	29.44	14.41	10.21	9.31	NC_000075.7	110451856	110453855	110,453,184,110,453,000,000,000,000,000,000,000	ID=gene-Nbeal2;Dbxref=GeneID:235627,MGI:MGI:2448554;Name=Nbeal2;description=neurobeachin-like 2;gbkey=Gene;gene=Nbeal2;gene_biotype=protein_coding;gene_synonym=1110014F23Rik,BC042396,mKIAA0540	0.009649058	0.918686294
Ndufa4l2	671.6941473	0.135632728	24.2970939	9.818353676	3.295481136	2.10400184717775e-130	1.07989118063286e-128	Up	6.063267977	7.682081544	10.2489061	70.71554078	61.65816707	61.38584076	407790	Ndufa4, mitochondrial complex associated like 2	GO:0004129,GO:0005751	cytochrome-c oxidase activity|mitochondrial respiratory chain complex IV	mmu00190,mmu04714,mmu04723,mmu04932,mmu05010,mmu05012,mmu05014,mmu05016,mmu05020,mmu05022,mmu05415	Oxidative phosphorylation|Thermogenesis|Retrograde endocannabinoid signaling|Non-alcoholic fatty liver disease|Alzheimer disease|Parkinson disease|Amyotrophic lateral sclerosis|Huntington disease|Prion disease|Pathways of neurodegeneration - multiple diseases|Diabetic cardiomyopathy		Ndufa4l2	40.30971504	23.58222442	57.03720566	2.418652484	1.274203495	1.50474104209969e-06	9.81869593613967e-05	up	25	19	28	52	66	55	25.84	19.81	29.44	49.96	67.4	56.9	NC_000076.7	127343142	127345141	127,343,516,127,344,000,000,000,000	ID=gene-Ndufa4l2;Dbxref=GeneID:407790,MGI:MGI:3039567;Name=Ndufa4l2;description=Ndufa4%2C mitochondrial complex associated like 2;gbkey=Gene;gene=Ndufa4l2;gene_biotype=protein_coding;gene_synonym=BC064011	0.010244207	0.916180126
Neu3	39.02726562	0.365118028	-2.884614136	0.481889869	-1.053224624	0.003918937	0.007594538	Down	0.88252418	1.355862855	1.221319495	0.482117596	0.463759156	0.422880758	50877	neuraminidase 3	GO:0004308,GO:0005737,GO:0005764,GO:0005765,GO:0005768,GO:0005886,GO:0005975,GO:0006629,GO:0006689,GO:0008152,GO:0009313,GO:0009897,GO:0016020,GO:0016042,GO:0016787,GO:0016798,GO:0016997,GO:0031901,GO:0043231,GO:0045742,GO:0052794,GO:0052795,GO:0052796,GO:0055038,GO:1900186	exo-alpha-sialidase activity|cytoplasm|lysosome|lysosomal membrane|endosome|plasma membrane|carbohydrate metabolic process|lipid metabolic process|ganglioside catabolic process|metabolic process|oligosaccharide catabolic process|external side of plasma membrane|membrane|lipid catabolic process|hydrolase activity|hydrolase activity, acting on glycosyl bonds|alpha-sialidase activity|early endosome …	mmu00511,mmu00600	Other glycan degradation|Sphingolipid metabolism		Neu3	13.30567061	19.34436448	7.266976746	0.375663763	-1.412486138	0.003000822	0.039508487	down	14	25	20	6	9	7	14.47	26.06	21.03	5.76	9.19	7.24	NC_000073.7	99458640	99460639	99459056	ID=gene-Neu3;Dbxref=GeneID:50877,MGI:MGI:1355305;Name=Neu3;description=neuraminidase 3;gbkey=Gene;gene=Neu3;gene_biotype=protein_coding	0.0004678	0.982287885
Nhsl2	23.88775593	0.581622951	-4.82440566	0.142992853	-2.805985056	1.40421361954009e-06	4.13055906478958e-06	Down	0.066210939	0.08517471	0.075955527	0	0.013311607	0.014026417	100042480	NHS-like 2	GO:0030154	cell differentiation				Nhsl2	32.18785218	4.926474991	59.44922937	12.06729547	3.59303047	6.90053684054746e-23	5.5705076540808e-20	up	1	10	4	63	64	54	1.03	10.42	4.21	60.53	65.36	55.86	NC_000086.8	100890922	100892921	100,892,544,100,892,000,000,000,000	ID=gene-Nhsl2;Dbxref=GeneID:100042480,MGI:MGI:3645090;Name=Nhsl2;description=NHS-like 2;gbkey=Gene;gene=Nhsl2;gene_biotype=protein_coding;gene_synonym=1110062M06Rik,6430511F03,AI225852,AW488865,EG621083,Gm10456	0.003215775	-0.953333892
Nlgn3	42.35218431	0.421876193	-7.002371771	0.129037836	-2.954133948	2.51665191923004e-12	1.13385113736322e-11	Down	1.633637833	1.256198644	1.422513771	0.218376402	0.155814404	0.073881614	245537	neuroligin 3	GO:0002087,GO:0005886,GO:0005887,GO:0006898,GO:0007155,GO:0007158,GO:0007268,GO:0007416,GO:0007612,GO:0008542,GO:0009986,GO:0016020,GO:0016021,GO:0030054,GO:0030139,GO:0030425,GO:0030534,GO:0035176,GO:0038023,GO:0042043,GO:0043025,GO:0045202,GO:0048488,GO:0048675,GO:0048709,GO:0050804,GO:0050808,GO:0050839,GO:0051965,GO:0051966,GO:0051968,GO:0060024,GO:0060076,GO:0060077,GO:0060079,GO:0060080,GO:…	regulation of respiratory gaseous exchange by nervous system process|plasma membrane|integral component of plasma membrane|receptor-mediated endocytosis|cell adhesion|neuron cell-cell adhesion|chemical synaptic transmission|synapse assembly|learning|visual learning|cell surface|membrane|integral component of membrane|cell junction|endocytic vesicle|dendrite|adult behavior|social behavior|signalin…	mmu04514	Cell adhesion molecules		Nlgn3	10.44233674	0.987829546	19.89684394	20.141981	4.332133677	2.15822348870258e-09	2.8230762245279e-07	up	0	2	1	15	21	24	0	2.08	1.05	14.41	21.45	24.83	NC_000086.8	100340784	100342783	100,341,112,100,342,000	ID=gene-Nlgn3;Dbxref=GeneID:245537,MGI:MGI:2444609;Name=Nlgn3;description=neuroligin 3;gbkey=Gene;gene=Nlgn3;gene_biotype=protein_coding;gene_synonym=A230085M13Rik,HN,HNL3,N,NL,NL3,NLG3	0.001913882	-0.964064081
Nrn1	42.47482808	0.555655898	-8.161383499	0.043137283	-4.534920879	3.31208750247033e-16	1.83992951548595e-15	Down	3.303841362	3.50582186	3.434699304	0	0.136806632	0.243258033	68404	neuritin 1	GO:0005515,GO:0005615,GO:0005886,GO:0007399,GO:0007409,GO:0016020,GO:0030054,GO:0031225,GO:0032281,GO:0042802,GO:0045202,GO:0046658,GO:0098978,GO:1990138,GO:2000300	protein binding|extracellular space|plasma membrane|nervous system development|axonogenesis|membrane|cell junction|anchored component of membrane|AMPA glutamate receptor complex|identical protein binding|synapse|anchored component of plasma membrane|glutamatergic synapse|neuron projection extension|regulation of synaptic vesicle exocytosis				Nrn1	24.88428461	14.42244471	35.34612451	2.450772058	1.293236308	0.00012485	0.003566744	up	9	22	13	41	40	27	9.3	22.93	13.67	39.39	40.85	27.93	NC_000079.7	36907595	36909594	36,907,618,369,077,000,000,000,000,000,000,000,000,000,000,000,000,000,000	ID=gene-Nrn1;Dbxref=GeneID:68404,MGI:MGI:1915654;Name=Nrn1;description=neuritin 1;gbkey=Gene;gene=Nrn1;gene_biotype=protein_coding;gene_synonym=0710008J23Rik,cpg1,Cpg15,Nrn	0.02281113	-0.874007572
Nthl1	113.7888609	0.226656142	4.652645825	2.077071315	1.054550751	3.27702834347911e-06	9.34246371625922e-06	Up	2.323420276	2.471980762	3.111339713	4.877980269	4.90170751	3.678859875	18207	nth (endonuclease III)-like 1 (E.coli)	GO:0000703,GO:0003677,GO:0003684,GO:0003690,GO:0003824,GO:0003906,GO:0005634,GO:0005739,GO:0006281,GO:0006284,GO:0006285,GO:0006296,GO:0006974,GO:0008152,GO:0016787,GO:0016798,GO:0016829,GO:0019104,GO:0046872,GO:0051536,GO:0051539,GO:0140078	oxidized pyrimidine nucleobase lesion DNA N-glycosylase activity|DNA binding|damaged DNA binding|double-stranded DNA binding|catalytic activity|DNA-(apurinic or apyrimidinic site) endonuclease activity|nucleus|mitochondrion|DNA repair|base-excision repair|base-excision repair, AP site formation|nucleotide-excision repair, DNA incision, 5'-to lesion|cellular response to DNA damage stimulus|metabol…	mmu03410	Base excision repair		Nthl1	5.212526457	8.482285799	1.942767114	0.229038158	-2.126340123	0.011069293	0.098909493	down	9	12	5	3	2	1	9.3	12.51	5.26	2.88	2.04	1.03	NC_000083.7	24849653	24851652	24851028	ID=gene-Nthl1;Dbxref=GeneID:18207,MGI:MGI:1313275;Name=Nthl1;description=nth (endonuclease III)-like 1 (E.coli);gbkey=Gene;gene=Nthl1;gene_biotype=protein_coding;gene_synonym=Nth,Nth1,Octs3	0.050769607	-0.809904826
Nup210	119.038707	0.214859992	-5.324545625	0.452493248	-1.14403183	1.01205698367225e-07	3.29371568164159e-07	Down	1.129854422	1.477919304	1.381358147	0.450272367	0.476243224	0.564543732	54563	nucleoporin 210	GO:0005634,GO:0005635,GO:0005643,GO:0005783,GO:0015031,GO:0016020,GO:0016021,GO:0051028,GO:0065003	nucleus|nuclear envelope|nuclear pore|endoplasmic reticulum|protein transport|membrane|integral component of membrane|mRNA transport|protein-containing complex assembly	mmu03013,mmu05014	RNA transport|Amyotrophic lateral sclerosis		Nup210	15.90142034	24.26931277	7.533527907	0.31041373	-1.687735723	0.042431009	0.232966525	down	12	41	21	9	7	7	12.4	42.74	22.08	8.65	7.15	7.24	NC_000072.7	90988048	90990047	90988776	ID=gene-Nup210;Dbxref=GeneID:54563,MGI:MGI:1859555;Name=Nup210;description=nucleoporin 210;gbkey=Gene;gene=Nup210;gene_biotype=protein_coding;gene_synonym=9830001L10,AI836801,gp19,gp190,gp21,gp210,Pom2,Pom210	0.03784109	0.83665976
Omg	45.93920541	0.413464381	-4.336512211	0.288572687	-1.792993335	1.44761388426946e-05	3.8288284365826e-05	Down	1.761045983	2.629552203	2.729552142	0.653027008	0.190260166	0.869926132	18377	oligodendrocyte myelin glycoprotein	GO:0005886,GO:0007155,GO:0016020,GO:0022010,GO:0031102,GO:0031225,GO:0042802,GO:0042803,GO:0043209,GO:0048683	plasma membrane|cell adhesion|membrane|central nervous system myelination|neuron projection regeneration|anchored component of membrane|identical protein binding|protein homodimerization activity|myelin sheath|regulation of collateral sprouting of intact axon in response to injury				Omg	10.47849306	14.44272606	6.51426005	0.451040892	-1.148669858	0.035675889	0.2096914	down	10	17	17	9	6	5	10.33	17.72	17.87	8.65	6.13	5.17	NC_000077.7	79389807	79391806	79391468	ID=gene-Omg;Dbxref=GeneID:18377,MGI:MGI:106586;Name=Omg;description=oligodendrocyte myelin glycoprotein;gbkey=Gene;gene=Omg;gene_biotype=protein_coding	0.005801283	0.93714873
Padi2	136.1718258	0.249925481	-12.99235771	0.105322001	-3.247121253	1.35196974937978e-38	1.66162137296486e-37	Down	3.764437682	3.522254524	4.031320236	0.199936472	0.337027809	0.458703915	18600	peptidyl arginine deiminase, type II	GO:0004668,GO:0005509,GO:0005634,GO:0005737,GO:0010848,GO:0016787,GO:0018101,GO:0030331,GO:0030520,GO:0035327,GO:0036413,GO:0036414,GO:0042803,GO:0046872,GO:0048096,GO:0070100,GO:1901624,GO:1990830	protein-arginine deiminase activity|calcium ion binding|nucleus|cytoplasm|regulation of chromatin disassembly|hydrolase activity|protein citrullination|estrogen receptor binding|intracellular estrogen receptor signaling pathway|transcriptionally active chromatin|histone H3-R26 citrullination|histone citrullination|protein homodimerization activity|metal ion binding|chromatin-mediated maintenance …				Padi2	10.82106777	17.61923965	4.022895899	0.228324035	-2.130845356	0.000336606	0.007750989	down	19	24	11	2	3	7	19.64	25.02	11.57	1.92	3.06	7.24	NC_000070.7	140631647	140633646	140,631,683,140,632,000,000,000,000,000,000,000,000,000,000,000,000,000	ID=gene-Padi2;Dbxref=GeneID:18600,MGI:MGI:1338892;Name=Padi2;description=peptidyl arginine deiminase%2C type II;gbkey=Gene;gene=Padi2;gene_biotype=protein_coding;gene_synonym=mKIAA0994,P,Pd,Pdi,Pdi2	0.040445159	0.830963242
Palm	3156.141943	0.051792819	22.20650312	2.219350295	1.150137396	2.97186725019641e-109	1.16528876010874e-107	Up	54.14157816	53.64133724	50.86885871	96.28461162	96.72967797	96.56495939	18483	paralemmin	GO:0005654,GO:0005737,GO:0005886,GO:0007010,GO:0007193,GO:0007194,GO:0008104,GO:0008360,GO:0014069,GO:0016020,GO:0016323,GO:0016327,GO:0030054,GO:0030175,GO:0030424,GO:0031527,GO:0031750,GO:0032590,GO:0032591,GO:0042995,GO:0044309,GO:0045202,GO:0051491,GO:0060074,GO:0060160,GO:0060999,GO:0071257,GO:0072659	nucleoplasm|cytoplasm|plasma membrane|cytoskeleton organization|adenylate cyclase-inhibiting G protein-coupled receptor signaling pathway|negative regulation of adenylate cyclase activity|protein localization|regulation of cell shape|postsynaptic density|membrane|basolateral plasma membrane|apicolateral plasma membrane|cell junction|filopodium|axon|filopodium membrane|D3 dopamine receptor binding…				Palm	8.499589129	14.09131882	2.907859442	0.206358218	-2.276777201	0.000458093	0.009895223	down	14	12	17	5	2	2	14.47	12.51	17.87	4.8	2.04	2.07	NC_000076.7	79627405	79629404	7,962,867,879,629,310	ID=gene-Palm;Dbxref=GeneID:18483,MGI:MGI:1261814;Name=Palm;description=paralemmin;gbkey=Gene;gene=Palm;gene_biotype=protein_coding	0.001614369	-0.967011941
Pcbp3	1040.175903	0.084368415	-18.07478583	0.347493756	-1.52494104	5.03504887104716e-73	1.21351747283631e-71	Down	30.54334424	33.19430185	30.84072319	9.023637771	9.59595297	8.358857749	59093	poly(rC) binding protein 3	GO:0000122,GO:0001227,GO:0003676,GO:0003677,GO:0003690,GO:0003723,GO:0003729,GO:0005634,GO:0005737,GO:0010468,GO:0051252,GO:1990829	negative regulation of transcription by RNA polymerase II|DNA-binding transcription repressor activity, RNA polymerase II-specific|nucleic acid binding|DNA binding|double-stranded DNA binding|RNA binding|mRNA binding|nucleus|cytoplasm|regulation of gene expression|regulation of RNA metabolic process|C-rich single-stranded DNA binding				Pcbp3	29.73599378	41.87488677	17.59710078	0.420230409	-1.250747533	5.84666135186113e-05	0.001933829	down	43	44	41	25	13	16	44.44	45.87	43.11	24.02	13.28	16.55	NC_000076.7	76595687	76597686	765,959,217,659,722,000,000,000	ID=gene-Pcbp3;Dbxref=GeneID:59093,MGI:MGI:1890470;Name=Pcbp3;description=poly(rC) binding protein 3;gbkey=Gene;gene=Pcbp3;gene_biotype=protein_coding;gene_synonym=Alph,AlphaCP-3	0.001397365	0.969320993
Pcdhb1	4.437611567	1.276742987	-2.26855382	0.134310111	-2.896360182	0.023295473	0.039384084	Down	0.174052097	0.141805318	0.393420297	0.049302609	0	0.029190304	93872	protocadherin beta 1	GO:0005887,GO:0007155	integral component of plasma membrane|cell adhesion				Pcdhb1	9.493891643	13.7525843	5.23519898	0.380670197	-1.393386469	0.022243617	0.155562164	down	17	7	18	7	3	6	17.57	7.3	18.93	6.73	3.06	6.21	NC_000084.7	37396050	37398049	37397715	ID=gene-Pcdhb1;Dbxref=GeneID:93872,MGI:MGI:2136730;Name=Pcdhb1;description=protocadherin beta 1;gbkey=Gene;gene=Pcdhb1;gene_biotype=protein_coding;gene_synonym=Pcdh,PcdhbA	0.021038726	0.879108518
Pcsk6	76.94315746	0.301386668	-8.371842068	0.173961313	-2.523161589	5.67244361237205e-17	3.25412481869795e-16	Down	2.288473257	2.123892618	2.393611926	0.408673661	0.366000711	0.183556618	18553	proprotein convertase subtilisin/kexin type 6	GO:0004175,GO:0004252,GO:0005615,GO:0007354,GO:0007368,GO:0008201,GO:0009100,GO:0009986,GO:0016020,GO:0016485,GO:0016486,GO:0032902,GO:0032940,GO:0048406,GO:0062023	endopeptidase activity|serine-type endopeptidase activity|extracellular space|zygotic determination of anterior/posterior axis, embryo|determination of left/right symmetry|heparin binding|glycoprotein metabolic process|cell surface|membrane|protein processing|peptide hormone processing|nerve growth factor production|secretion by cell|nerve growth factor binding|collagen-containing extracellular m…				Pcsk6	8.622185839	3.298176831	13.94619485	4.228455769	2.080130888	0.011190232	0.099643494	up	2	2	6	23	7	13	2.07	2.08	6.31	22.1	7.15	13.45	NC_000073.7	65509883	65511882	6,551,096,665,511,540,000,000,000,000,000,000,000,000,000,000,000,000,000,000,000,000,000,000,000,000,000,000,000,000	ID=gene-Pcsk6;Dbxref=GeneID:18553,MGI:MGI:102897;Name=Pcsk6;description=proprotein convertase subtilisin/kexin type 6;gbkey=Gene;gene=Pcsk6;gene_biotype=protein_coding;gene_synonym=b2b2830C,b2b2830Clo,C86343,PAC,Pace4,SP,SPC4	0.096741282	-0.73397423
Pdgfra	474.2773158	0.116279319	-15.38388554	0.289407109	-1.788827734	2.09960501942758e-53	3.60408866057074e-52	Down	7.08057662	6.455912405	6.413627345	1.386271237	1.598379967	1.781226885	18595	platelet derived growth factor receptor, alpha polypeptide	GO:0000166,GO:0001553,GO:0001701,GO:0002244,GO:0004672,GO:0004713,GO:0004714,GO:0005018,GO:0005021,GO:0005161,GO:0005524,GO:0005634,GO:0005654,GO:0005737,GO:0005794,GO:0005886,GO:0005887,GO:0005902,GO:0005929,GO:0006468,GO:0006935,GO:0007169,GO:0007204,GO:0007275,GO:0008210,GO:0008284,GO:0008585,GO:0009653,GO:0009887,GO:0009897,GO:0009986,GO:0010544,GO:0010863,GO:0016020,GO:0016021,GO:0016301,GO:…	nucleotide binding|luteinization|in utero embryonic development|hematopoietic progenitor cell differentiation|protein kinase activity|protein tyrosine kinase activity|transmembrane receptor protein tyrosine kinase activity|platelet-derived growth factor alpha-receptor activity|vascular endothelial growth factor-activated receptor activity|platelet-derived growth factor receptor binding|ATP bindin…	mmu01521,mmu04010,mmu04014,mmu04015,mmu04020,mmu04072,mmu04144,mmu04151,mmu04510,mmu04540,mmu04630,mmu04810,mmu05163,mmu05200,mmu05206,mmu05214,mmu05215,mmu05218,mmu05230,mmu05231	EGFR tyrosine kinase inhibitor resistance|MAPK signaling pathway|Ras signaling pathway|Rap1 signaling pathway|Calcium signaling pathway|Phospholipase D signaling pathway|Endocytosis|PI3K-Akt signaling pathway|Focal adhesion|Gap junction|JAK-STAT signaling pathway|Regulation of actin cytoskeleton|Human cytomegalovirus infection|Pathways in cancer|MicroRNAs in cancer|Glioma|Prostate cancer|Melanoma…		Pdgfra	60.49171892	26.47069444	94.51274341	3.570467093	1.836112822	3.66116784317205e-16	1.49916864117367e-13	up	33	21	27	95	92	100	34.11	21.89	28.39	91.28	93.96	103.45	NC_000071.7	75309987	75311986	7,531,002,675,310,250,000,000,000,000,000,000,000,000	ID=gene-Pdgfra;Dbxref=GeneID:18595,MGI:MGI:97530;Name=Pdgfra;description=platelet derived growth factor receptor%2C alpha polypeptide;gbkey=Gene;gene=Pdgfra;gene_biotype=protein_coding;gene_synonym=AI115593,CD140,CD140a,Pdgfr,Pdgfr-2	0.001102303	-0.972767658
Pdzk1ip1	7.376497229	1.00085981	-2.866586466	0.136876702	-2.869051186	0.004149248	0.008003712	Down	1.617935892	1.332055118	0.494948116	0.072363507	0.072285225	0.257062999	67182	PDZK1 interacting protein 1	GO:0016020,GO:0016021	membrane|integral component of membrane				Pdzk1ip1	20.23955589	27.55077055	12.92834122	0.469255159	-1.091555488	0.004075092	0.049628292	down	20	34	30	11	10	18	20.67	35.44	31.54	10.57	10.21	18.62	NC_000070.7	114943904	114945903	114945279	ID=gene-Pdzk1ip1;Dbxref=GeneID:67182,MGI:MGI:1914432;Name=Pdzk1ip1;description=PDZK1 interacting protein 1;gbkey=Gene;gene=Pdzk1ip1;gene_biotype=protein_coding;gene_synonym=0610007F13Rik,2700030M23Rik,AU046042,Map,Map17	0.208130447	0.599864135
Pea15a	29079.47808	0.034491908	45.16198122	2.943888248	1.557722907	0	0	Up	391.8319136	379.5012632	393.8518038	941.1490659	926.0780016	954.6212213	18611	phosphoprotein enriched in astrocytes 15A	GO:0000165,GO:0005080,GO:0005654,GO:0005737,GO:0005829,GO:0005875,GO:0006915,GO:0008643,GO:0035556,GO:0042981,GO:0046325,GO:1902042,GO:1902043	MAPK cascade|protein kinase C binding|nucleoplasm|cytoplasm|cytosol|microtubule associated complex|apoptotic process|carbohydrate transport|intracellular signal transduction|regulation of apoptotic process|negative regulation of glucose import|negative regulation of extrinsic apoptotic signaling pathway via death domain receptors|positive regulation of extrinsic apoptotic signaling pathway via de…				Pea15a	14.61333507	22.29976049	6.926909647	0.310627087	-1.686744454	0.007202556	0.074119449	down	24	13	31	5	12	4	24.8	13.55	32.6	4.8	12.26	4.14	NC_000067.7	172022294	172024293	172023685	ID=gene-Pea15a;Dbxref=GeneID:18611,MGI:MGI:104799;Name=Pea15a;description=phosphoprotein enriched in astrocytes 15A;gbkey=Gene;gene=Pea15a;gene_biotype=protein_coding;gene_synonym=Mat,Mat1,Pea,PEA-,PEA-15,Pea15,Pkcs,Pkcs15	0.054368453	-0.803041973
Phf8	222.3311577	0.165848793	-7.297271106	0.432195631	-1.210243606	2.93662711557871e-13	1.401976276532e-12	Down	3.87476428	3.510222679	4.109427073	1.087509816	1.388092626	1.633535993	320595	PHD finger protein 8	GO:0000082,GO:0003682,GO:0003712,GO:0005506,GO:0005634,GO:0005654,GO:0005730,GO:0006325,GO:0006357,GO:0006482,GO:0007049,GO:0008270,GO:0016491,GO:0016706,GO:0031965,GO:0032452,GO:0032454,GO:0033169,GO:0035064,GO:0035574,GO:0035575,GO:0045893,GO:0045943,GO:0046872,GO:0051213,GO:0051864,GO:0061188,GO:0070544,GO:0071557,GO:0071558	G1/S transition of mitotic cell cycle|chromatin binding|transcription coregulator activity|iron ion binding|nucleus|nucleoplasm|nucleolus|chromatin organization|regulation of transcription by RNA polymerase II|protein demethylation|cell cycle|zinc ion binding|oxidoreductase activity|2-oxoglutarate-dependent dioxygenase activity|nuclear membrane|histone demethylase activity|histone demethylase act…				Phf8	3.671702469	0	7.343404938	Inf	Inf	0.000333683	0.007715123	up	0	0	0	3	11	8	0	0	0	2.88	11.23	8.28	NC_000086.8	150301620	150303619	150,303,326,150,303,000	ID=gene-Phf8;Dbxref=GeneID:320595,MGI:MGI:2444341;Name=Phf8;description=PHD finger protein 8;gbkey=Gene;gene=Phf8;gene_biotype=protein_coding;gene_synonym=9830141C09Rik,mKIAA1111	0.070506113	-0.774559811
Piga	49.97616856	0.330114918	-3.622086509	0.43657312	-1.195704789	0.000292236	0.000666779	Down	0.832901649	0.898132841	0.937373382	0.322669858	0.405500358	0.221854336	18700	phosphatidylinositol glycan anchor biosynthesis, class A	GO:0000506,GO:0005783,GO:0005789,GO:0006506,GO:0016020,GO:0016021,GO:0016740,GO:0016757,GO:0017176,GO:1990830	glycosylphosphatidylinositol-N-acetylglucosaminyltransferase (GPI-GnT) complex|endoplasmic reticulum|endoplasmic reticulum membrane|GPI anchor biosynthetic process|membrane|integral component of membrane|transferase activity|glycosyltransferase activity|phosphatidylinositol N-acetylglucosaminyltransferase activity|cellular response to leukemia inhibitory factor	mmu00563	Glycosylphosphatidylinositol (GPI)-anchor biosynthesis		Piga	18.6386213	0	37.2772426	Inf	Inf	9.62336990422416e-23	7.55274147983193e-20	up	0	0	0	48	30	36	0	0	0	46.12	30.64	37.24	NC_000086.8	163200775	163202774	163,202,520,163,202,000,000,000,000	ID=gene-Piga;Dbxref=GeneID:18700,MGI:MGI:99461;Name=Piga;description=phosphatidylinositol glycan anchor biosynthesis%2C class A;gbkey=Gene;gene=Piga;gene_biotype=protein_coding;gene_synonym=AI194334,Pi,Pig-a	0.001587271	-0.96729152
Pip5k1c	633.787632	0.106808428	-13.68181346	0.363157433	-1.461332988	1.30399511003387e-42	1.78594152969089e-41	Down	14.68644202	16.3738045	15.72472305	3.941178816	4.716096445	5.379853466	18717	phosphatidylinositol-4-phosphate 5-kinase, type 1 gamma	GO:0000166,GO:0005515,GO:0005524,GO:0005654,GO:0005737,GO:0005829,GO:0005886,GO:0006661,GO:0006887,GO:0006897,GO:0006909,GO:0006935,GO:0007155,GO:0007409,GO:0010008,GO:0014069,GO:0016020,GO:0016301,GO:0016307,GO:0016308,GO:0016310,GO:0016740,GO:0030054,GO:0042995,GO:0046488,GO:0070527,GO:0098835,GO:0098978,GO:0099149,GO:1900242,GO:1990147	nucleotide binding|protein binding|ATP binding|nucleoplasm|cytoplasm|cytosol|plasma membrane|phosphatidylinositol biosynthetic process|exocytosis|endocytosis|phagocytosis|chemotaxis|cell adhesion|axonogenesis|endosome membrane|postsynaptic density|membrane|kinase activity|phosphatidylinositol phosphate kinase activity|1-phosphatidylinositol-4-phosphate 5-kinase activity|phosphorylation|transferas…	mmu00562,mmu04070,mmu04072,mmu04144,mmu04510,mmu04666,mmu04810,mmu05135,mmu05231	Inositol phosphate metabolism|Phosphatidylinositol signaling system|Phospholipase D signaling pathway|Endocytosis|Focal adhesion|Fc gamma R-mediated phagocytosis|Regulation of actin cytoskeleton|Yersinia infection|Choline metabolism in cancer		Pip5k1c	10.26419084	17.36364127	3.1647404	0.182262485	-2.455910456	4.31192656866465e-05	0.001526681	down	17	16	20	8	1	1	17.57	16.68	21.03	7.69	1.02	1.03	NC_000076.7	81126668	81128667	81,126,775,811,268,100,000,000,000,000,000,000,000,000,000,000,000,000,000	ID=gene-Pip5k1c;Dbxref=GeneID:18717,MGI:MGI:1298224;Name=Pip5k1c;description=phosphatidylinositol-4-phosphate 5-kinase%2C type 1 gamma;gbkey=Gene;gene=Pip5k1c;gene_biotype=protein_coding;gene_synonym=AI115456,AI835305,PIP5K,Pip5kIgamma	0.009233878	0.920479337
Pkp1	22.48346128	0.562691691	-4.796491894	0.154005509	-2.698946137	1.61468488404229e-06	4.72269344444704e-06	Down	0.488389439	0.686386324	0.680103224	0.090787534	0.025911235	0.122861802	18772	plakophilin 1	GO:0005515,GO:0005521,GO:0005634,GO:0005654,GO:0005737,GO:0005886,GO:0005912,GO:0007043,GO:0007155,GO:0010628,GO:0030054,GO:0030057,GO:0045110,GO:0045296,GO:0098609,GO:1902373,GO:1990124	protein binding|lamin binding|nucleus|nucleoplasm|cytoplasm|plasma membrane|adherens junction|cell-cell junction assembly|cell adhesion|positive regulation of gene expression|cell junction|desmosome|intermediate filament bundle assembly|cadherin binding|cell-cell adhesion|negative regulation of mRNA catabolic process|messenger ribonucleoprotein complex				Pkp1	9.796297797	15.78348956	3.809106037	0.241334847	-2.05089185	0.005490691	0.061231112	down	9	18	21	9	2	1	9.3	18.76	22.08	8.65	2.04	1.03	NC_000067.7	135797131	135799130	135,797,848,135,798,000	ID=gene-Pkp1;Dbxref=GeneID:18772,MGI:MGI:1328359;Name=Pkp1;description=plakophilin 1;gbkey=Gene;gene=Pkp1;gene_biotype=protein_coding	0.013884797	0.902181159
Plac9a	37.37894905	0.420247049	-5.894628949	0.179592571	-2.477200418	3.75524249870112e-09	1.36666057390892e-08	Down	11.06253517	10.66105588	9.64490358	1.611572195	2.146438419	0.795128344	211623	placenta specific 9a						Plac9a	28.5400392	40.98793022	16.09214818	0.392606997	-1.348842212	2.19729926146171e-05	0.000885628	down	34	44	47	16	21	12	35.14	45.87	49.42	15.37	21.45	12.41	NC_000080.7	25886826	25888825	2,588,727,425,887,440	ID=gene-Plac9a;Dbxref=GeneID:211623,MGI:MGI:2663998;Name=Plac9a;description=placenta specific 9a;gbkey=Gene;gene=Plac9a;gene_biotype=protein_coding;gene_synonym=Pl,Plac9	0.009246974	0.920422186
Plppr3	57.62379083	0.320966547	-5.539293415	0.291601919	-1.777927882	3.0369445577764e-08	1.02934963740868e-07	Down	1.227219074	1.636120081	1.574824852	0.284421591	0.311172374	0.481130881	216152	phospholipid phosphatase related 3	GO:0005515,GO:0005887,GO:0006644,GO:0007165,GO:0008195,GO:0016020,GO:0016021,GO:0016787,GO:0042577,GO:0046839	protein binding|integral component of plasma membrane|phospholipid metabolic process|signal transduction|phosphatidate phosphatase activity|membrane|integral component of membrane|hydrolase activity|lipid phosphatase activity|phospholipid dephosphorylation				Plppr3	54.36624946	73.96980658	34.76269235	0.469957865	-1.089396681	1.61257566531476e-06	0.000104022	down	72	80	74	39	36	31	74.41	83.4	77.81	37.47	36.77	32.07	NC_000076.7	79694308	79696307	79,694,369,796,959,500,000,000,000,000,000	ID=gene-Plppr3;Dbxref=GeneID:216152,MGI:MGI:2388640;Name=Plppr3;description=phospholipid phosphatase related 3;gbkey=Gene;gene=Plppr3;gene_biotype=protein_coding;gene_synonym=L,Lppr3,Prg2	0.000987654	0.97422906
Pnma3	16.89716573	0.880325253	-5.142910181	0.043361735	-4.527433706	2.70514972414891e-07	8.47877015386011e-07	Down	0.586103185	0.961852355	0.567773081	0.035576068	0	0.042126624	245468	paraneoplastic antigen MA3	GO:0003676,GO:0005634,GO:0008270,GO:0046872	nucleic acid binding|nucleus|zinc ion binding|metal ion binding				Pnma3	33.7569283	10.77945145	56.73440515	5.263199655	2.395940123	2.16196189923909e-14	7.10279901175597e-12	up	11	14	8	63	61	49	11.37	14.59	8.41	60.53	62.3	50.69	NC_000086.8	72106392	72108391	72,107,717,721,078,700,000,000,000,000,000	ID=gene-Pnma3;Dbxref=GeneID:245468,MGI:MGI:2180565;Name=Pnma3;description=paraneoplastic antigen MA3;gbkey=Gene;gene=Pnma3;gene_biotype=protein_coding	0.014226087	-0.900965517
Pou3f3	12.47006794	1.165381933	-4.388676147	0.028866022	-5.114483891	1.14042745246089e-05	3.05293081148297e-05	Down	0.465216223	0.423462661	0.326344926	0	0.013617541	0.016142376	18993	POU domain, class 3, transcription factor 3	GO:0000122,GO:0000978,GO:0000981,GO:0001822,GO:0003677,GO:0003700,GO:0005515,GO:0005634,GO:0005654,GO:0006355,GO:0006357,GO:0007275,GO:0007399,GO:0007420,GO:0007588,GO:0008284,GO:0010628,GO:0021799,GO:0021869,GO:0042803,GO:0043066,GO:0043565,GO:0045892,GO:0045893,GO:0045944,GO:0048878,GO:0071837,GO:0072218,GO:0072227,GO:0072233,GO:0072236,GO:0072240	negative regulation of transcription by RNA polymerase II|RNA polymerase II cis-regulatory region sequence-specific DNA binding|DNA-binding transcription factor activity, RNA polymerase II-specific|kidney development|DNA binding|DNA-binding transcription factor activity|protein binding|nucleus|nucleoplasm|regulation of transcription, DNA-templated|regulation of transcription by RNA polymerase II|…			Pou	Pou3f3	17.14870671	9.83724873	24.4601647	2.486484318	1.314107332	0.001332164	0.022036855	up	10	7	13	32	25	18	10.33	7.3	13.67	30.75	25.53	18.62	NC_000067.7	42732927	42734926	4,273,305,242,733,250,000,000,000,000,000,000,000,000	ID=gene-Pou3f3;Dbxref=GeneID:18993,MGI:MGI:102564;Name=Pou3f3;description=POU domain%2C class 3%2C transcription factor 3;gbkey=Gene;gene=Pou3f3;gene_biotype=protein_coding;gene_synonym=Br,Brn,Brn-1,Brn1,HST01,HST011,Otf,Otf8,Skin1,ureh,urehr2	0.014403013	-0.900340856
Pou4f1	31.23410512	0.488347649	-5.470671204	0.15695366	-2.671589421	4.48334374508568e-08	1.49725848503737e-07	Down	0.753462368	0.720968092	1.226850137	0.068115446	0.095258464	0.193577805	18996	POU domain, class 4, transcription factor 1	GO:0000122,GO:0000785,GO:0000978,GO:0000981,GO:0001228,GO:0001967,GO:0003223,GO:0003677,GO:0003682,GO:0003697,GO:0003700,GO:0005515,GO:0005634,GO:0005737,GO:0006355,GO:0006357,GO:0007275,GO:0007399,GO:0007498,GO:0007507,GO:0010628,GO:0010629,GO:0021535,GO:0021559,GO:0021953,GO:0021986,GO:0030182,GO:0031175,GO:0043005,GO:0043065,GO:0043066,GO:0043069,GO:0043524,GO:0043565,GO:0045672,GO:0045944,GO:…	negative regulation of transcription by RNA polymerase II|chromatin|RNA polymerase II cis-regulatory region sequence-specific DNA binding|DNA-binding transcription factor activity, RNA polymerase II-specific|DNA-binding transcription activator activity, RNA polymerase II-specific|suckling behavior|ventricular compact myocardium morphogenesis|DNA binding|chromatin binding|single-stranded DNA bindi…			Pou	Pou4f1	11.35624936	0.981238727	21.73125999	22.14676142	4.46902384	1.95788669058721e-10	3.07322947532506e-08	up	0	3	0	22	21	23	0	3.13	0	21.14	21.45	23.79	NC_000080.7	104697110	104699109	104,697,424,104,697,000,000,000,000	ID=gene-Pou4f1;Dbxref=GeneID:18996,MGI:MGI:102525;Name=Pou4f1;description=POU domain%2C class 4%2C transcription factor 1;gbkey=Gene;gene=Pou4f1;gene_biotype=protein_coding;gene_synonym=Br,Brn,Brn-3,Brn-3.0,Brn3,Brn3.0,Brn3a,E130119J07Rik	0.008186145	-0.925186854
Prdx4	259.896732	0.147203806	7.504601238	2.150550286	1.104705866	6.16158762483224e-14	3.05881642725043e-13	Up	3.966403372	4.468989551	4.02978795	7.522219658	6.487568242	8.079820646	53381	peroxiredoxin 4	GO:0004601,GO:0005515,GO:0005615,GO:0005737,GO:0005739,GO:0005783,GO:0005790,GO:0005829,GO:0006979,GO:0007283,GO:0008379,GO:0008584,GO:0016209,GO:0016491,GO:0018401,GO:0022417,GO:0030198,GO:0033554,GO:0042744,GO:0042802,GO:0045454,GO:0051920,GO:0072593,GO:2000255	peroxidase activity|protein binding|extracellular space|cytoplasm|mitochondrion|endoplasmic reticulum|smooth endoplasmic reticulum|cytosol|response to oxidative stress|spermatogenesis|thioredoxin peroxidase activity|male gonad development|antioxidant activity|oxidoreductase activity|peptidyl-proline hydroxylation to 4-hydroxy-L-proline|protein maturation by protein folding|extracellular matrix or…				Prdx4	42.37331317	27.20241671	57.54420963	2.115407989	1.080935936	7.24004077871846e-05	0.002290707	up	30	17	36	57	68	50	31	17.72	37.85	54.77	69.45	51.72	NC_000086.8	154104913	154106912	154,106,431,154,106,000	ID=gene-Prdx4;Dbxref=GeneID:53381,MGI:MGI:1859815;Name=Prdx4;description=peroxiredoxin 4;gbkey=Gene;gene=Prdx4;gene_biotype=protein_coding;gene_synonym=AOE3,AOE372,Pr,Prx-iv,Prx4,TRANK	0.104334965	0.72318383
Prkcz	361.7853093	0.153336997	-10.40681277	0.330850319	-1.595749424	2.30820419597173e-25	1.90998642868598e-24	Down	2.537903503	2.784608644	2.552745559	0.58639831	0.931718499	0.619807452	18762	protein kinase C, zeta	GO:0000166,GO:0000226,GO:0001725,GO:0001954,GO:0004672,GO:0004674,GO:0004697,GO:0004698,GO:0005515,GO:0005524,GO:0005634,GO:0005635,GO:0005737,GO:0005768,GO:0005815,GO:0005829,GO:0005886,GO:0005911,GO:0005923,GO:0005938,GO:0006468,GO:0006954,GO:0007165,GO:0007166,GO:0007616,GO:0008284,GO:0014069,GO:0015459,GO:0016020,GO:0016301,GO:0016310,GO:0016324,GO:0016363,GO:0016477,GO:0016740,GO:0018105,GO:…	nucleotide binding|microtubule cytoskeleton organization|stress fiber|positive regulation of cell-matrix adhesion|protein kinase activity|protein serine/threonine kinase activity|protein kinase C activity|calcium-dependent protein kinase C activity|protein binding|ATP binding|nucleus|nuclear envelope|cytoplasm|endosome|microtubule organizing center|cytosol|plasma membrane|cell-cell junction|bicel…	mmu04015,mmu04062,mmu04071,mmu04144,mmu04360,mmu04390,mmu04530,mmu04611,mmu04910,mmu04926,mmu04930,mmu04931,mmu04933,mmu05165,mmu05415,mmu05418	Rap1 signaling pathway|Chemokine signaling pathway|Sphingolipid signaling pathway|Endocytosis|Axon guidance|Hippo signaling pathway|Tight junction|Platelet activation|Insulin signaling pathway|Relaxin signaling pathway|Type II diabetes mellitus|Insulin resistance|AGE-RAGE signaling pathway in diabetic complications|Human papillomavirus infection|Diabetic cardiomyopathy|Fluid shear stress and athe…		Prkcz	1.94752711	3.89505422	0	0	#NAME?	0.006998938	0.072728211	down	6	5	1	0	0	0	6.2	5.21	1.05	0	0	0	NC_000070.7	155342574	155344573	155343171	ID=gene-Prkcz;Dbxref=GeneID:18762,MGI:MGI:97602;Name=Prkcz;description=protein kinase C%2C zeta;gbkey=Gene;gene=Prkcz;gene_biotype=protein_coding;gene_synonym=AI098070,aPKCz,aPKCzeta,C80388,nPKC-zeta,Pkc,Pkcz,R74924,zetaP,zetaPKC	0.054640207	0.802532402
Prrt1	142.4972281	0.261646446	-11.60503588	0.121884249	-3.036416395	3.88524637041902e-31	3.8699659043587e-30	Down	6.851218254	7.624902132	7.004211623	0.299159314	0.804557619	1.089978368	260297	proline-rich transmembrane protein 1	GO:0005886,GO:0006468,GO:0007611,GO:0008104,GO:0016020,GO:0016021,GO:0030054,GO:0030545,GO:0030672,GO:0034394,GO:0045202,GO:0050808,GO:0060291,GO:0060292,GO:0098839,GO:0098978,GO:0099055,GO:2000311	plasma membrane|protein phosphorylation|learning or memory|protein localization|membrane|integral component of membrane|cell junction|signaling receptor regulator activity|synaptic vesicle membrane|protein localization to cell surface|synapse|synapse organization|long-term synaptic potentiation|long-term synaptic depression|postsynaptic density membrane|glutamatergic synapse|integral component of…				Prrt1	23.02770294	10.17091912	35.88448675	3.528145914	1.818910228	6.15938877701692e-07	4.40575621533762e-05	up	10	7	14	37	33	39	10.33	7.3	14.72	35.55	33.7	40.35	NC_000083.7	34846395	34848394	3,484,651,834,846,580,000,000,000,000,000,000,000,000	ID=gene-Prrt1;Dbxref=GeneID:260297,MGI:MGI:1932118;Name=Prrt1;description=proline-rich transmembrane protein 1;gbkey=Gene;gene=Prrt1;gene_biotype=protein_coding;gene_synonym=Bat-4,Bat4,D17H6S54E,DSPD1,G5b,NG,NG5,ORF31,SynD,SynDIG4	0.001166922	-0.971977092
Prss55	50.56590976	0.37275218	-5.774655802	0.224920094	-2.152515542	7.71105500391361e-09	2.74425452097354e-08	Down	2.140632764	1.900643233	1.608164242	0.315556339	0.537719661	0.175839599	71037	protease, serine 55	GO:0001669,GO:0004252,GO:0005829,GO:0005886,GO:0006508,GO:0007339,GO:0008233,GO:0008236,GO:0016020,GO:0016787,GO:0030317,GO:0031225,GO:0031410	acrosomal vesicle|serine-type endopeptidase activity|cytosol|plasma membrane|proteolysis|binding of sperm to zona pellucida|peptidase activity|serine-type peptidase activity|membrane|hydrolase activity|flagellated sperm motility|anchored component of membrane|cytoplasmic vesicle				Prss55	16.80959458	23.50819872	10.11099045	0.430104857	-1.217239671	0.038803287	0.220805078	down	22	36	14	13	11	7	22.74	37.53	14.72	12.49	11.23	7.24	NC_000080.7	64310883	64312882	6,431,187,564,312,170	ID=gene-Prss55;Dbxref=GeneID:71037,MGI:MGI:1918287;Name=Prss55;description=protease%2C serine 55;gbkey=Gene;gene=Prss55;gene_biotype=protein_coding;gene_synonym=4933401F05Rik	0.070524753	0.774528752
Psca	13.68427347	1.154102988	-4.551830254	0.026218321	-5.253280897	5.3181236357154e-06	1.48356251441255e-05	Down	1.831816989	2.523571419	2.581131295	0	0.070680763	0.08378572	72373	prostate stem cell antigen	GO:0005886,GO:0016020,GO:0031225,GO:0033130,GO:0070373,GO:0099601	plasma membrane|membrane|anchored component of membrane|acetylcholine receptor binding|negative regulation of ERK1 and ERK2 cascade|regulation of neurotransmitter receptor activity				Psca	13.00837497	18.38745343	7.629296507	0.414918604	-1.269099749	0.02732458	0.176544403	down	10	26	20	6	7	10	10.33	27.1	21.03	5.76	7.15	10.34	NC_000081.7	74584687	74586686	7,458,511,374,586,670	ID=gene-Psca;Dbxref=GeneID:72373,MGI:MGI:1919623;Name=Psca;description=prostate stem cell antigen;gbkey=Gene;gene=Psca;gene_biotype=protein_coding;gene_synonym=2210408B04Rik	0.027486959	0.861391553
Rab33a	12.99290104	0.762441272	-4.024507432	0.119207708	-3.068450566	5.70946910863134e-05	0.00014181	Down	0.535897246	0.336814286	0.519137309	0.081321502	0.032493412	0.019259016	19337	RAB33A, member RAS oncogene family	GO:0000166,GO:0003924,GO:0005525,GO:0005768,GO:0005794,GO:0005886,GO:0016020,GO:0019882,GO:0032482	nucleotide binding|GTPase activity|GTP binding|endosome|Golgi apparatus|plasma membrane|membrane|antigen processing and presentation|Rab protein signal transduction				Rab33a	27.2796787	0	54.55935741	Inf	Inf	4.26405434152311e-31	7.08685831561141e-28	up	0	0	0	47	55	63	0	0	0	45.16	56.17	65.17	NC_000086.8	47600539	47602538	476,019,124,760,212,000,000,000,000,000,000,000,000,000,000,000	ID=gene-Rab33a;Dbxref=GeneID:19337,MGI:MGI:109493;Name=Rab33a;description=RAB33A%2C member RAS oncogene family;gbkey=Gene;gene=Rab33a;gene_biotype=protein_coding;gene_synonym=Rab,Rabs10	0.003671016	-0.950112832
Ralyl	49.31177191	0.873061824	-4.544207444	0.063929515	-3.967374039	5.51423332380248e-06	1.53549730748783e-05	Down	0.962547273	0.788696558	0.905802796	0	0.085598722	0.055347069	76897	RALY RNA binding protein-like	GO:0003676,GO:0003723,GO:0005634,GO:0005654,GO:0042802	nucleic acid binding|RNA binding|nucleus|nucleoplasm|identical protein binding				Ralyl	4.591172678	1.328090758	7.854254598	5.913944173	2.564120625	0.005242708	0.059369724	up	0	1	3	10	6	8	0	1.04	3.15	9.61	6.13	8.28	NC_000069.7	13533941	13535940	13535880	ID=gene-Ralyl;Dbxref=GeneID:76897,MGI:MGI:1924147;Name=Ralyl;description=RALY RNA binding protein-like;gbkey=Gene;gene=Ralyl;gene_biotype=protein_coding;gene_synonym=0710005M24Rik	0.00617102	-0.935154778
Rell2	81.45409089	0.26245357	-6.764150389	0.292138536	-1.775275419	1.34093741334455e-11	5.75448391632223e-11	Down	3.659103577	4.188937811	4.483852039	0.983337181	1.088465138	0.881165487	225392	RELT-like 2	GO:0005518,GO:0005604,GO:0005886,GO:0010811,GO:0016020,GO:0016021,GO:0031012,GO:1900745	collagen binding|basement membrane|plasma membrane|positive regulation of cell-substrate adhesion|membrane|integral component of membrane|extracellular matrix|positive regulation of p38MAPK cascade				Rell2	2.628471345	4.612577052	0.644365637	0.139697533	-2.839621547	0.040346034	0.224750958	down	1	7	6	1	1	0	1.03	7.3	6.31	0.96	1.02	0	NC_000084.7	38086106	38088105	380,867,083,808,801,000,000,000	ID=gene-Rell2;Dbxref=GeneID:225392,MGI:MGI:1918044;Name=Rell2;description=RELT-like 2;gbkey=Gene;gene=Rell2;gene_biotype=protein_coding;gene_synonym=4631403P03Rik,epe,ependolin	0.048303411	0.814738634
Renbp	229.7849809	0.169169343	6.962636804	2.262416735	1.177864697	3.33962022406162e-12	1.48928042423121e-11	Up	7.841181994	8.452396996	5.843040519	11.87445338	15.10434941	14.26318943	19703	renin binding protein	GO:0004857,GO:0005524,GO:0005975,GO:0006044,GO:0006051,GO:0010951,GO:0016853,GO:0017076,GO:0019262,GO:0030414,GO:0042802,GO:0043086,GO:0050121	enzyme inhibitor activity|ATP binding|carbohydrate metabolic process|N-acetylglucosamine metabolic process|N-acetylmannosamine metabolic process|negative regulation of endopeptidase activity|isomerase activity|purine nucleotide binding|N-acetylneuraminate catabolic process|peptidase inhibitor activity|identical protein binding|negative regulation of catalytic activity|N-acylglucosamine 2-epimeras…	mmu00520	Amino sugar and nucleotide sugar metabolism		Renbp	17.83736269	3.945236264	31.72948911	8.042481358	3.007640687	1.07570118130569e-10	1.79839415246218e-08	up	1	7	4	29	28	39	1.03	7.3	4.21	27.86	28.6	40.35	NC_000086.8	72963726	72965725	729,642,377,296,506,000,000,000	ID=gene-Renbp;Dbxref=GeneID:19703,MGI:MGI:105940;Name=Renbp;description=renin binding protein;gbkey=Gene;gene=Renbp;gene_biotype=protein_coding;gene_synonym=Age,Rnbp	0.009652834	0.918670162
Rgr	444.9682729	0.143068836	-22.54153939	0.106949986	-3.224991805	1.62567264777572e-112	6.73324845455417e-111	Down	11.9553138	13.27572638	11.86737784	1.304431253	0.9772651	0.965383616	57811	retinal G protein coupled receptor	GO:0001750,GO:0004930,GO:0005887,GO:0007165,GO:0007186,GO:0007601,GO:0007602,GO:0008020,GO:0009881,GO:0016020,GO:0016021,GO:0018298,GO:0050896,GO:0071482	photoreceptor outer segment|G protein-coupled receptor activity|integral component of plasma membrane|signal transduction|G protein-coupled receptor signaling pathway|visual perception|phototransduction|G protein-coupled photoreceptor activity|photoreceptor activity|membrane|integral component of membrane|protein-chromophore linkage|response to stimulus|cellular response to light stimulus				Rgr	11.63730128	19.00158365	4.273018908	0.224876988	-2.152792057	0.000404607	0.008938046	down	22	11	25	4	6	3	22.74	11.47	26.29	3.84	6.13	3.1	NC_000080.7	36754865	36756864	3,675,514,036,755,530	ID=gene-Rgr;Dbxref=GeneID:57811,MGI:MGI:1929473;Name=Rgr;description=retinal G protein coupled receptor;gbkey=Gene;gene=Rgr;gene_biotype=protein_coding	0.043749123	0.823977136
Rictor	496.6866227	0.116575062	-10.70904876	0.420912416	-1.248408027	9.23053658523288e-27	7.99790015172534e-26	Down	5.339942182	5.800808784	5.282071687	1.959373476	2.065635982	1.639975251	78757	RPTOR independent companion of MTOR, complex 2	GO:0001932,GO:0001938,GO:0005515,GO:0007275,GO:0009792,GO:0010468,GO:0018105,GO:0019901,GO:0030838,GO:0031532,GO:0031929,GO:0031932,GO:0032008,GO:0032956,GO:0033135,GO:0038203,GO:0042325,GO:0043022,GO:0043087,GO:0043539,GO:0050727,GO:0050731,GO:0051896,GO:0051897,GO:2000114	regulation of protein phosphorylation|positive regulation of endothelial cell proliferation|protein binding|multicellular organism development|embryo development ending in birth or egg hatching|regulation of gene expression|peptidyl-serine phosphorylation|protein kinase binding|positive regulation of actin filament polymerization|actin cytoskeleton reorganization|TOR signaling|TORC2 complex|posit…	mmu04150	mTOR signaling pathway		Rictor	1.785782743	0	3.571565486	Inf	Inf	0.010553981	0.096315307	up	0	0	0	6	1	4	0	0	0	5.76	1.02	4.14	NC_000081.7	6735826	6737825	67,370,956,737,102,600,000,000,000,000,000,000	ID=gene-Rictor;Dbxref=GeneID:78757,MGI:MGI:1926007;Name=Rictor;description=RPTOR independent companion of MTOR%2C complex 2;gbkey=Gene;gene=Rictor;gene_biotype=protein_coding;gene_synonym=4921505C17Rik,6030405M08Rik,AVO3,AW492497,D530039E11Rik	0.052337587	-0.80688798
Rims2	638.6092141	0.130486411	-27.4246916	0.083704582	-3.578549586	1.39253425152628e-165	9.91394546167259e-164	Down	5.13075525	5.294647769	5.970386968	0.446216775	0.317302214	0.36270005	116838	regulating synaptic membrane exocytosis 2	GO:0005515,GO:0006836,GO:0006886,GO:0006887,GO:0007269,GO:0010628,GO:0016020,GO:0016081,GO:0016082,GO:0017156,GO:0017157,GO:0019904,GO:0019933,GO:0030054,GO:0030073,GO:0030154,GO:0032991,GO:0042391,GO:0042734,GO:0043005,GO:0044325,GO:0044877,GO:0045202,GO:0046872,GO:0048167,GO:0048786,GO:0048788,GO:0048791,GO:0050806,GO:0060077,GO:0061669,GO:0097151,GO:0098684,GO:0098831,GO:0098882,GO:0098978,GO:…	protein binding|neurotransmitter transport|intracellular protein transport|exocytosis|neurotransmitter secretion|positive regulation of gene expression|membrane|synaptic vesicle docking|synaptic vesicle priming|calcium-ion regulated exocytosis|regulation of exocytosis|protein domain specific binding|cAMP-mediated signaling|cell junction|insulin secretion|cell differentiation|protein-containing co…	mmu04911	Insulin secretion		Rims2	8.087304571	2.611572489	13.56303665	5.193436794	2.376689568	0.000395226	0.008771966	up	3	3	2	12	12	17	3.1	3.13	2.1	11.53	12.26	17.59	NC_000081.7	39059680	39061679	3,906,032,939,060,480,000,000,000,000,000,000,000,000,000,000,000,000,000,000,000,000,000,000,000,000,000,000,000,000,000,000,000,000,000,000,000,000,000,000,000,000,000,000,000,000	ID=gene-Rims2;Dbxref=GeneID:116838,MGI:MGI:2152972;Name=Rims2;description=regulating synaptic membrane exocytosis 2;gbkey=Gene;gene=Rims2;gene_biotype=protein_coding;gene_synonym=2810036I15Rik,AW048769,mKIAA0751,Rab3ip2,RI,RIM2,Rim2(+40A),Rim2(+44A),Rim2(+4A),Serg2,Syt3,Syt3-rs	0.004394181	-0.94537599
Rnf157	625.4007427	0.106520393	-20.08890199	0.226899016	-2.139877744	9.22802613383653e-90	2.73634886260347e-88	Down	14.86115683	15.28755587	14.79248643	3.127263018	2.561342206	2.681540847	217340	ring finger protein 157	GO:0005515,GO:0005634,GO:0005737,GO:0005769,GO:0005886,GO:0008333,GO:0016567,GO:0016740,GO:0043066,GO:0043951,GO:0044297,GO:0045744,GO:0046872,GO:0051865,GO:0061630,GO:1903861	protein binding|nucleus|cytoplasm|early endosome|plasma membrane|endosome to lysosome transport|protein ubiquitination|transferase activity|negative regulation of apoptotic process|negative regulation of cAMP-mediated signaling|cell body|negative regulation of G protein-coupled receptor signaling pathway|metal ion binding|protein autoubiquitination|ubiquitin protein ligase activity|positive regul…				Rnf157	36.76828562	23.55687894	49.97969229	2.121660192	1.08519361	7.84544969017515e-05	0.002446861	up	27	19	26	52	51	49	27.9	19.81	27.34	49.96	52.08	50.69	NC_000077.7	116225170	116227169	116,225,287,116,225,000,000,000,000,000,000,000,000,000,000,000,000,000,000,000,000,000,000,000	ID=gene-Rnf157;Dbxref=GeneID:217340,MGI:MGI:2442484;Name=Rnf157;description=ring finger protein 157;gbkey=Gene;gene=Rnf157;gene_biotype=protein_coding;gene_synonym=2610036E23Rik,A130073L17Rik,mKIAA1917	0.000354095	-0.984596059
Rnf208	51.32184376	0.348424101	-4.640623319	0.326034151	-1.616905007	3.47359806042963e-06	9.88462266265931e-06	Down	3.849776468	4.338859767	4.765314416	1.681189374	0.99854473	0.753254368	68846	ring finger protein 208	GO:0004842,GO:0005654,GO:0005829,GO:0046872,GO:0051865	ubiquitin-protein transferase activity|nucleoplasm|cytosol|metal ion binding|protein autoubiquitination				Rnf208	1.674759825	0	3.34951965	Inf	Inf	0.015841931	0.125588643	up	0	0	0	1	5	4	0	0	0	0.96	5.11	4.14	NC_000068.8	25130940	25132939	25,132,107,251,325,100,000,000,000,000,000	ID=gene-Rnf208;Dbxref=GeneID:68846,MGI:MGI:1916096;Name=Rnf208;description=ring finger protein 208;gbkey=Gene;gene=Rnf208;gene_biotype=protein_coding;gene_synonym=1110061N23Rik	0.023546135	-0.871947952
Rnft2	299.7276502	0.157023729	-15.91579844	0.176879895	-2.499158023	4.92348843430121e-57	8.9591251851024e-56	Down	4.926105866	4.074560483	4.27949818	0.729567333	0.622645363	0.570342558	269695	ring finger protein, transmembrane 2	GO:0016020,GO:0016021,GO:0046872,GO:0061630	membrane|integral component of membrane|metal ion binding|ubiquitin protein ligase activity				Rnft2	9.90203939	14.98537509	4.81870369	0.321560432	-1.6368382	0.029491697	0.185539614	down	24	9	13	9	4	2	24.8	9.38	13.67	8.65	4.09	2.07	NC_000071.7	118326798	118328797	118,326,837,118,328,000,000,000,000	ID=gene-Rnft2;Dbxref=GeneID:269695,MGI:MGI:2442859;Name=Rnft2;description=ring finger protein%2C transmembrane 2;gbkey=Gene;gene=Rnft2;gene_biotype=protein_coding;gene_synonym=AW049082,B830028P19Rik,Tmem118	0.044000071	0.823456751
Rpl10	11819.2009	0.042670598	27.45648748	2.252589996	1.171584746	5.81277003571686e-166	4.15747612415693e-164	Up	664.9581554	705.6841595	666.0479438	1190.947122	1301.455643	1283.843429	110954	ribosomal protein L10	GO:0000027,GO:0000122,GO:0003735,GO:0005634,GO:0005737,GO:0005783,GO:0005790,GO:0005829,GO:0006412,GO:0006417,GO:0022625,GO:0022626,GO:0032991,GO:0043066,GO:0045182,GO:0045202,GO:1990403	ribosomal large subunit assembly|negative regulation of transcription by RNA polymerase II|structural constituent of ribosome|nucleus|cytoplasm|endoplasmic reticulum|smooth endoplasmic reticulum|cytosol|translation|regulation of translation|cytosolic large ribosomal subunit|cytosolic ribosome|protein-containing complex|negative regulation of apoptotic process|translation regulator activity|synaps…	mmu03010,mmu05171	Ribosome|Coronavirus disease - COVID-19		Rpl10	56.66024473	33.37840154	79.94208792	2.395024454	1.260040387	1.83977975226937e-08	1.94685906818797e-06	up	32	38	32	79	91	73	33.07	39.61	33.65	75.91	92.94	75.52	NC_000086.8	73312421	73314420	7,331,263,273,312,840,000,000,000,000,000,000,000,000	ID=gene-Rpl10;Dbxref=GeneID:110954,MGI:MGI:105943;Name=Rpl10;description=ribosomal protein L10;gbkey=Gene;gene=Rpl10;gene_biotype=protein_coding;gene_synonym=D0HXS64,D0HXS648,DXHXS64,DXHXS648,DXHXS648E,QM,QM16	0.000596185	0.979996884
Rpl12	7801.281464	0.111226381	9.215625707	2.034988575	1.025020695	3.09468067197514e-20	2.07778016954993e-19	Up	592.5377215	606.1777276	596.6246554	1127.253072	939.6889979	933.6040579	269261	ribosomal protein L12	GO:0003723,GO:0003735,GO:0005515,GO:0005634,GO:0005730,GO:0005737,GO:0005829,GO:0005840,GO:0006412,GO:0014069,GO:0015934,GO:0022625,GO:0022626,GO:0070180	RNA binding|structural constituent of ribosome|protein binding|nucleus|nucleolus|cytoplasm|cytosol|ribosome|translation|postsynaptic density|large ribosomal subunit|cytosolic large ribosomal subunit|cytosolic ribosome|large ribosomal subunit rRNA binding	mmu03010,mmu05171	Ribosome|Coronavirus disease - COVID-19		Rpl12	47.65479357	66.83093683	28.47865031	0.426129749	-1.230635323	0.00093219	0.017014269	down	85	75	45	24	26	36	87.85	78.19	47.32	23.06	26.55	37.24	NC_000068.8	32849723	32851722	32,849,736,328,498,800,000,000,000,000,000	ID=gene-Rpl12;Dbxref=GeneID:269261,MGI:MGI:98002;Name=Rpl12;description=ribosomal protein L12;gbkey=Gene;gene=Rpl12;gene_biotype=protein_coding;gene_synonym=E430018F03	0.032354632	-0.849299684
Rpl13	15733.27952	0.049167827	23.86434917	2.255360718	1.173358194	7.18658208555223e-126	3.52461925840306e-124	Up	916.8803398	911.3303122	933.0847541	1804.623393	1681.2003	1632.194815	270106	ribosomal protein L13	GO:0001824,GO:0003723,GO:0003735,GO:0005730,GO:0005783,GO:0005829,GO:0005840,GO:0006412,GO:0022625,GO:0022626,GO:0060348	blastocyst development|RNA binding|structural constituent of ribosome|nucleolus|endoplasmic reticulum|cytosol|ribosome|translation|cytosolic large ribosomal subunit|cytosolic ribosome|bone development	mmu03010,mmu05171	Ribosome|Coronavirus disease - COVID-19		Rpl13	27.68723315	37.02849452	18.34597178	0.495455514	-1.013172568	0.001517103	0.024148867	down	31	43	39	20	23	13	32.04	44.83	41.01	19.22	23.49	13.45	NC_000074.7	123827088	123829087	123,827,190,123,827,000,000,000,000,000,000,000,000,000,000	ID=gene-Rpl13;Dbxref=GeneID:270106,MGI:MGI:105922;Name=Rpl13;description=ribosomal protein L13;gbkey=Gene;gene=Rpl13;gene_biotype=protein_coding;gene_synonym=A52,L1,L13	0.018299898	-0.887413892
Rpl14	13605.97518	0.043022356	24.38853947	2.069457228	1.049252431	2.26288246478005e-131	1.18105645940497e-129	Up	686.7491689	716.3575165	709.504683	1221.988837	1202.807273	1170.00423	67115	ribosomal protein L14	GO:0003723,GO:0003735,GO:0005829,GO:0005840,GO:0006364,GO:0006412,GO:0014069,GO:0022625,GO:0022626,GO:0042273	RNA binding|structural constituent of ribosome|cytosol|ribosome|rRNA processing|translation|postsynaptic density|cytosolic large ribosomal subunit|cytosolic ribosome|ribosomal large subunit biogenesis	mmu03010,mmu05171	Ribosome|Coronavirus disease - COVID-19		Rpl14	28.19295101	40.17864483	16.20725719	0.403379886	-1.309788946	0.000735817	0.01431803	down	40	54	29	13	19	17	41.34	56.29	30.49	12.49	19.4	17.59	NC_000075.7	120398582	120400581	120,398,971,120,399,000,000,000,000	ID=gene-Rpl14;Dbxref=GeneID:67115,MGI:MGI:1914365;Name=Rpl14;description=ribosomal protein L14;gbkey=Gene;gene=Rpl14;gene_biotype=protein_coding;gene_synonym=3100001N19Rik,AA407502,AL022816,CAG-I,CAG-ISL-7,CTG-B33,L1,L14	0.028890602	-0.85780746
Rplp0	32180.84232	0.055349401	22.6803361	2.387239006	1.255343014	7.00520492616594e-114	2.94886678213454e-112	Up	1048.151967	1028.594781	1036.338924	2227.753862	1947.20928	1930.601904	11837	ribosomal protein, large, P0	GO:0000027,GO:0002181,GO:0003735,GO:0005634,GO:0005737,GO:0005783,GO:0005829,GO:0005840,GO:0014069,GO:0016020,GO:0022625,GO:0022626,GO:0030425,GO:0036464,GO:0042254,GO:0042277,GO:0045202,GO:0070180,GO:0071353,GO:0098794,GO:1990904	ribosomal large subunit assembly|cytoplasmic translation|structural constituent of ribosome|nucleus|cytoplasm|endoplasmic reticulum|cytosol|ribosome|postsynaptic density|membrane|cytosolic large ribosomal subunit|cytosolic ribosome|dendrite|cytoplasmic ribonucleoprotein granule|ribosome biogenesis|peptide binding|synapse|large ribosomal subunit rRNA binding|cellular response to interleukin-4|post…	mmu03010,mmu05171	Ribosome|Coronavirus disease - COVID-19		Rplp0	6.034452605	11.44679224	0.622112974	0.054348237	-4.201622961	1.30138774831589e-05	0.000579959	down	11	14	10	2	0	0	11.37	14.59	10.51	1.92	0	0	NC_000071.7	115695525	115697524	115696365	ID=gene-Rplp0;Dbxref=GeneID:11837,MGI:MGI:1927636;Name=Rplp0;description=ribosomal protein%2C large%2C P0;gbkey=Gene;gene=Rplp0;gene_biotype=protein_coding;gene_synonym=36B4,A,Arbp,L10E	0.006166667	-0.935177912
Rprm	206.2606254	0.179868882	6.312597298	2.196855261	1.135439821	2.74390837305259e-10	1.08666086786182e-09	Up	7.322705524	5.011458222	7.377438968	10.86909782	13.50951434	11.20019964	67874	reprimo, TP53 dependent G2 arrest mediator candidate	GO:0005737,GO:0007346,GO:0016020,GO:0016021,GO:0051726	cytoplasm|regulation of mitotic cell cycle|membrane|integral component of membrane|regulation of cell cycle	mmu04115	p53 signaling pathway		Rprm	18.88719785	9.200826432	28.57356927	3.105543777	1.634845905	0.002386826	0.033567633	up	6	10	12	41	31	16	6.2	10.42	12.62	39.39	31.66	16.55	NC_000068.8	53972104	53974103	53972287	ID=gene-Rprm;Dbxref=GeneID:67874,MGI:MGI:1915124;Name=Rprm;description=reprimo%2C TP53 dependent G2 arrest mediator candidate;gbkey=Gene;gene=Rprm;gene_biotype=protein_coding;gene_synonym=2410012A13Rik,Re,Reprimo	0.085247731	0.751052978
Rps6ka3	282.5450882	0.135045825	-7.775530914	0.482950427	-1.050052984	7.5131627790254e-15	3.90023023431329e-14	Down	3.070041649	2.948712678	3.16831073	1.199566089	1.158980923	1.296248517	110651	ribosomal protein S6 kinase polypeptide 3	GO:0000166,GO:0000287,GO:0002224,GO:0004672,GO:0004674,GO:0004711,GO:0005515,GO:0005524,GO:0005634,GO:0005654,GO:0005730,GO:0005737,GO:0005829,GO:0007049,GO:0016301,GO:0016310,GO:0016740,GO:0018105,GO:0019901,GO:0032496,GO:0035556,GO:0043027,GO:0043154,GO:0045944,GO:0106310,GO:0106311	nucleotide binding|magnesium ion binding|toll-like receptor signaling pathway|protein kinase activity|protein serine/threonine kinase activity|ribosomal protein S6 kinase activity|protein binding|ATP binding|nucleus|nucleoplasm|nucleolus|cytoplasm|cytosol|cell cycle|kinase activity|phosphorylation|transferase activity|peptidyl-serine phosphorylation|protein kinase binding|response to lipopolysacc…	mmu04010,mmu04114,mmu04150,mmu04714,mmu04720,mmu04722,mmu04914,mmu04931,mmu05135	MAPK signaling pathway|Oocyte meiosis|mTOR signaling pathway|Thermogenesis|Long-term potentiation|Neurotrophin signaling pathway|Progesterone-mediated oocyte maturation|Insulin resistance|Yersinia infection		Rps6ka3	22.82073269	3.270795758	42.37066963	12.9542389	3.69535235	2.48456509987915e-13	6.67457046558996e-11	up	0	10	0	49	32	48	0	10.42	0	47.08	32.68	49.66	NC_000086.8	158036651	158038650	158,037,162,158,037,000,000,000,000,000,000,000	ID=gene-Rps6ka3;Dbxref=GeneID:110651,MGI:MGI:104557;Name=Rps6ka3;description=ribosomal protein S6 kinase polypeptide 3;gbkey=Gene;gene=Rps6ka3;gene_biotype=protein_coding;gene_synonym=MAPKAPK-1b,MPK-9,p90RSK3,pp90RSK2,Rs,Rsk2,S6K-alpha3	0.003584543	-0.95070888
Rtl5	89.78779641	0.287147448	-5.292616957	0.348743576	-1.519761453	1.20578305326472e-07	3.90056939506737e-07	Down	1.816219249	2.719497859	2.282488005	0.709132462	0.847260493	0.378689913	331474	retrotransposon Gag like 5						Rtl5	10.98115416	7.16180366	14.80050465	2.066588998	1.047251495	0.047397126	0.24838703	up	11	6	5	15	16	14	11.37	6.25	5.26	14.41	16.34	14.48	NC_000086.8	101108147	101110146	101,108,440,101,109,000	ID=gene-Rtl5;Dbxref=GeneID:331474,MGI:MGI:3045324;Name=Rtl5;description=retrotransposon Gag like 5;gbkey=Gene;gene=Rtl5;gene_biotype=protein_coding;gene_synonym=6430402L03Rik,Ma,Mar,Mar5,Mart5,mKIAA2001,Rga,Rgag4	0.009699999	-0.9184689
Samd15	7.426199593	0.995366531	-2.951687374	0.130488012	-2.938010823	0.003160427	0.006216634	Down	0.310939895	0.675551463	0.435088903	0.088077928	0.058655097	0	238333	sterile alpha motif domain containing 15						Samd15	7.946358126	0.333670394	15.55904586	46.62998617	5.543186097	5.37942851495842e-05	0.001805111	up	0	0	1	10	25	12	0	0	1.05	9.61	25.53	12.41	NC_000078.7	87245239	87247238	87,246,303,872,465,400,000,000,000,000,000,000,000,000,000,000,000,000,000,000,000,000,000,000,000,000,000	ID=gene-Samd15;Dbxref=GeneID:238333,MGI:MGI:2685109;Name=Samd15;description=sterile alpha motif domain containing 15;gbkey=Gene;gene=Samd15;gene_biotype=protein_coding;gene_synonym=Gm263	0.085085698	-0.751300887
Sema4g	93.75576743	0.322139121	-8.564661977	0.147725145	-2.75901268	1.08393358837298e-17	6.48806276899427e-17	Down	2.514935201	1.935642594	2.371487044	0.272829977	0.102200562	0.471137422	26456	sema domain, immunoglobulin domain (Ig), transmembrane domain (TM) and short cytoplasmic domain, (semaphorin) 4G	GO:0001755,GO:0005515,GO:0005615,GO:0005886,GO:0005887,GO:0007275,GO:0007399,GO:0007411,GO:0016020,GO:0016021,GO:0030154,GO:0030215,GO:0030335,GO:0045499,GO:0048843,GO:0050919,GO:0071526	neural crest cell migration|protein binding|extracellular space|plasma membrane|integral component of plasma membrane|multicellular organism development|nervous system development|axon guidance|membrane|integral component of membrane|cell differentiation|semaphorin receptor binding|positive regulation of cell migration|chemorepellent activity|negative regulation of axon extension involved in axon…	mmu04360	Axon guidance		Sema4g	22.94464589	31.43467874	14.45461304	0.45983015	-1.120827031	0.00146969	0.023580245	down	30	33	33	16	13	15	31	34.4	34.7	15.37	13.28	15.52	NC_000085.7	44974837	44976836	44975682	ID=gene-Sema4g;Dbxref=GeneID:26456,MGI:MGI:1347047;Name=Sema4g;description=sema domain%2C immunoglobulin domain (Ig)%2C transmembrane domain (TM) and short cytoplasmic domain%2C (semaphorin) 4G;gbkey=Gene;gene=Sema4g;gene_biotype=protein_coding;gene_synonym=AI507908,AW554132	0.002115255	0.96220899
Septin6	100.2055008	0.232318238	-5.453821723	0.415516521	-1.267022254	4.92986281247187e-08	1.64105689700232e-07	Down	1.463642316	1.440835218	1.564543541	0.411737182	0.608369075	0.50786416	56526	septin 6	GO:0000166,GO:0000775,GO:0000776,GO:0003924,GO:0005515,GO:0005525,GO:0005694,GO:0005737,GO:0005856,GO:0005929,GO:0005940,GO:0007049,GO:0007283,GO:0008021,GO:0015630,GO:0030154,GO:0031105,GO:0031514,GO:0032153,GO:0032154,GO:0032173,GO:0034613,GO:0042995,GO:0043679,GO:0051301,GO:0060090,GO:0060271,GO:0061640,GO:0097227,GO:0098793	nucleotide binding|chromosome, centromeric region|kinetochore|GTPase activity|protein binding|GTP binding|chromosome|cytoplasm|cytoskeleton|cilium|septin ring|cell cycle|spermatogenesis|synaptic vesicle|microtubule cytoskeleton|cell differentiation|septin complex|motile cilium|cell division site|cleavage furrow|septin collar|cellular protein localization|cell projection|axon terminus|cell divisio…	mmu05100	Bacterial invasion of epithelial cells		Septin6	20.66638601	9.516251073	31.81652094	3.343388137	1.741310848	0.012577747	0.108048544	up	9	7	13	29	19	48	9.3	7.3	13.67	27.86	19.4	49.66	NC_000086.8	36172924	36174923	3,617,443,536,174,710	ID=gene-Septin6;Dbxref=GeneID:56526,MGI:MGI:1888939;Name=Septin6;description=septin 6;gbkey=Gene;gene=Septin6;gene_biotype=protein_coding;gene_synonym=2810035H17Rik,C920001C06Rik,mKIAA0128,Sep,Sep6,Sept6	0.071504168	-0.772901942
Sez6l2	299.0315467	0.168994571	-17.37530211	0.13063997	-2.936331727	1.26936024864136e-67	2.8297758270217e-66	Down	9.834781801	9.651504023	11.21693402	1.356123387	1.055371806	0.858929061	233878	seizure related 6 homolog like 2	GO:0005783,GO:0005886,GO:0008344,GO:0016020,GO:0016021,GO:0021680,GO:0043025,GO:0060074,GO:0090036	endoplasmic reticulum|plasma membrane|adult locomotory behavior|membrane|integral component of membrane|cerebellar Purkinje cell layer development|neuronal cell body|synapse maturation|regulation of protein kinase C signaling				Sez6l2	13.81334569	8.540585363	19.08610602	2.23475385	1.160115932	0.011998724	0.104343478	up	7	7	12	18	24	16	7.23	7.3	12.62	17.29	24.51	16.55	NC_000073.7	126547664	126549663	126,548,057,126,548,000,000,000,000,000,000,000	ID=gene-Sez6l2;Dbxref=GeneID:233878,MGI:MGI:2385295;Name=Sez6l2;description=seizure related 6 homolog like 2;gbkey=Gene;gene=Sez6l2;gene_biotype=protein_coding;gene_synonym=AI835913,AW121566,BSRP-A,Ps,Psk1	0.044546719	-0.822327946
Sidt1	6.62960365	1.233052224	-2.213479146	0.15079543	-2.729335384	0.026864629	0.04485374	Down	0	0.261168923	0.339646405	0.056751703	0	0.016800322	320007	SID1 transmembrane family, member 1	GO:0003723,GO:0003725,GO:0005764,GO:0005886,GO:0015485,GO:0016020,GO:0016021,GO:0050658,GO:0051033	RNA binding|double-stranded RNA binding|lysosome|plasma membrane|cholesterol binding|membrane|integral component of membrane|RNA transport|RNA transmembrane transporter activity				Sidt1	14.09718046	22.21611545	5.978245472	0.269094995	-1.893812538	6.07748081788827e-05	0.001980544	down	28	18	22	4	7	7	28.94	18.76	23.13	3.84	7.15	7.24	NC_000082.7	44058539	44060538	4,405,931,844,059,420	ID=gene-Sidt1;Dbxref=GeneID:320007,MGI:MGI:2443155;Name=Sidt1;description=SID1 transmembrane family%2C member 1;gbkey=Gene;gene=Sidt1;gene_biotype=protein_coding;gene_synonym=AW045928,B830021E24Rik	0.425364778	0.40527938
Siva1	233.355369	0.160881563	7.281254681	2.252332206	1.171419632	3.30729631758171e-13	1.57310408898768e-12	Up	14.12726565	13.81187426	12.97909659	28.81252028	24.37130547	22.37828734	30954	SIVA1, apoptosis-inducing factor	GO:0001618,GO:0005164,GO:0005175,GO:0005634,GO:0005654,GO:0005737,GO:0005739,GO:0006915,GO:0006924,GO:0008270,GO:0032088,GO:0046872,GO:0097191,GO:1901030	virus receptor activity|tumor necrosis factor receptor binding|CD27 receptor binding|nucleus|nucleoplasm|cytoplasm|mitochondrion|apoptotic process|activation-induced cell death of T cells|zinc ion binding|negative regulation of NF-kappaB transcription factor activity|metal ion binding|extrinsic apoptotic signaling pathway|positive regulation of mitochondrial outer membrane permeabilization involv…	mmu04115	p53 signaling pathway		Siva1	15.28924663	21.96860971	8.609883549	0.391917543	-1.351377941	0.002103177	0.030496802	down	16	28	23	6	12	8	16.54	29.19	24.18	5.76	12.26	8.28	NC_000078.7	112609261	112611260	112,610,024,112,610,000,000,000,000	ID=gene-Siva1;Dbxref=GeneID:30954,MGI:MGI:1353606;Name=Siva1;description=SIVA1%2C apoptosis-inducing factor;gbkey=Gene;gene=Siva1;gene_biotype=protein_coding;gene_synonym=CD27b,CD27bp,Siva	0.022776377	-0.874105735
Slc12a6	830.3961489	0.088236325	-16.8183078	0.357499796	-1.483985677	1.79204637123533e-63	3.75139896872827e-62	Down	13.16856407	13.62593108	12.91769147	4.05965282	3.570392954	4.054725883	107723	solute carrier family 12, member 6	GO:0005515,GO:0006811,GO:0006884,GO:0007268,GO:0008519,GO:0015079,GO:0015379,GO:0016323,GO:0016324,GO:0019901,GO:0030424,GO:0055064,GO:0055075,GO:0071476,GO:0071477,GO:0140157,GO:1902476,GO:1990573	protein binding|ion transport|cell volume homeostasis|chemical synaptic transmission|ammonium transmembrane transporter activity|potassium ion transmembrane transporter activity|potassium:chloride symporter activity|basolateral plasma membrane|apical plasma membrane|protein kinase binding|axon|chloride ion homeostasis|potassium ion homeostasis|cellular hypotonic response|cellular hypotonic salini…				Slc12a6	3.768581325	0.667340788	6.869821863	10.29432336	3.3637771	0.002594091	0.035374765	up	0	0	2	8	8	5	0	0	2.1	7.69	8.17	5.17	NC_000068.8	112094658	112096657	112,095,886,112,095,000,000,000,000,000,000,000,000,000,000,000,000,000	ID=gene-Slc12a6;Dbxref=GeneID:107723,MGI:MGI:2135960;Name=Slc12a6;description=solute carrier family 12%2C member 6;gbkey=Gene;gene=Slc12a6;gene_biotype=protein_coding;gene_synonym=9530023I19Rik,ga,gaxp,KCC3	0.003731906	-0.94969726
Slc16a11	20.61265114	0.615244922	-5.340749961	0.102530903	-3.285869295	9.25628515328812e-08	3.01752161496409e-07	Down	1.638490432	1.201433334	1.515099796	0.158224282	0.09483187	0.112414697	216867	solute carrier family 16 (monocarboxylic acid transporters), member 11	GO:0005783,GO:0005789,GO:0005886,GO:0005887,GO:0006629,GO:0008028,GO:0015293,GO:0015718,GO:0016020,GO:0016021,GO:0022857,GO:0050833,GO:0055085	endoplasmic reticulum|endoplasmic reticulum membrane|plasma membrane|integral component of plasma membrane|lipid metabolic process|monocarboxylic acid transmembrane transporter activity|symporter activity|monocarboxylic acid transport|membrane|integral component of membrane|transmembrane transporter activity|pyruvate transmembrane transporter activity|transmembrane transport				Slc16a11	19.18982986	30.05032402	8.329335698	0.277179564	-1.851107203	5.86297107585627e-06	0.000303949	down	36	29	27	16	8	2	37.21	30.23	28.39	15.37	8.17	2.07	NC_000077.7	70102712	70104711	7,010,335,470,103,460,000,000,000,000,000,000,000,000	ID=gene-Slc16a11;Dbxref=GeneID:216867,MGI:MGI:2663709;Name=Slc16a11;description=solute carrier family 16 (monocarboxylic acid transporters)%2C member 11;gbkey=Gene;gene=Slc16a11;gene_biotype=protein_coding;gene_synonym=AB041591,MCT 11,MNCb-271,MNCb-2717	0.005289375	0.940015033
Slc18a3	12.93691425	1.316950144	-4.620169287	0.014735782	-6.084532606	3.8342706400175e-06	1.08569734453135e-05	Down	1.092440079	0.461860039	0.800856396	0	0	0.029710264	20508	solute carrier family 18 (vesicular monoamine), member 3	GO:0005277,GO:0005515,GO:0005737,GO:0007268,GO:0008021,GO:0008504,GO:0015870,GO:0022857,GO:0030121,GO:0030122,GO:0030285,GO:0030424,GO:0031410,GO:0031594,GO:0043005,GO:0043195,GO:0043679,GO:0098700,GO:0098981	acetylcholine transmembrane transporter activity|protein binding|cytoplasm|chemical synaptic transmission|synaptic vesicle|monoamine transmembrane transporter activity|acetylcholine transport|transmembrane transporter activity|AP-1 adaptor complex|AP-2 adaptor complex|integral component of synaptic vesicle membrane|axon|cytoplasmic vesicle|neuromuscular junction|neuron projection|terminal bouton|…	mmu04721,mmu04725	Synaptic vesicle cycle|Cholinergic synapse		Slc18a3	21.33674679	14.04772759	28.62576598	2.037750647	1.026977524	0.030068115	0.188077158	up	19	9	15	43	19	26	19.64	9.38	15.77	41.32	19.4	26.9	NC_000080.7	32182393	32184392	3,218,252,332,182,560,000,000,000,000,000,000,000,000	ID=gene-Slc18a3;Dbxref=GeneID:20508,MGI:MGI:1101061;Name=Slc18a3;description=solute carrier family 18 (vesicular monoamine)%2C member 3;gbkey=Gene;gene=Slc18a3;gene_biotype=protein_coding;gene_synonym=V,VAC,VAChT,VAT	0.291866222	-0.518573979
Slc1a7	306.8673765	0.195116408	-21.59175854	0.053924834	-4.212906369	2.14686697925789e-103	7.71324371222214e-102	Down	13.10912504	12.91866832	12.0307673	0.692919315	0.425950599	0.568042115	242607	solute carrier family 1 (glutamate transporter), member 7	GO:0001504,GO:0005313,GO:0005886,GO:0008509,GO:0015293,GO:0015813,GO:0016020,GO:0016021,GO:0098656,GO:0098810,GO:0098978,GO:0099055,GO:0099056	neurotransmitter uptake|L-glutamate transmembrane transporter activity|plasma membrane|anion transmembrane transporter activity|symporter activity|L-glutamate transmembrane transport|membrane|integral component of membrane|anion transmembrane transport|neurotransmitter reuptake|glutamatergic synapse|integral component of postsynaptic membrane|integral component of presynaptic membrane	mmu04721,mmu04724	Synaptic vesicle cycle|Glutamatergic synapse		Slc1a7	27.72030193	18.36465246	37.0759514	2.018875745	1.01355212	0.001537751	0.024381376	up	17	16	23	31	36	45	17.57	16.68	24.18	29.79	36.77	46.55	NC_000070.7	107823602	107825601	107825442	ID=gene-Slc1a7;Dbxref=GeneID:242607,MGI:MGI:2444087;Name=Slc1a7;description=solute carrier family 1 (glutamate transporter)%2C member 7;gbkey=Gene;gene=Slc1a7;gene_biotype=protein_coding;gene_synonym=A930031E15Rik,EAA,Eaat5	0.023279704	-0.872690952
Slc22a18	137.843577	0.195114297	7.880052244	2.90293215	1.537510852	3.27244224822263e-15	1.72781819182472e-14	Up	2.706116525	2.879146772	3.199752517	7.135623565	6.722525882	7.128008175	18400	solute carrier family 22 (organic cation transporter), member 18	GO:0005635,GO:0005737,GO:0005886,GO:0005887,GO:0006811,GO:0006820,GO:0008514,GO:0015293,GO:0016020,GO:0016021,GO:0016324,GO:0022857,GO:0031625,GO:0042908,GO:1990961	nuclear envelope|cytoplasm|plasma membrane|integral component of plasma membrane|ion transport|anion transport|organic anion transmembrane transporter activity|symporter activity|membrane|integral component of membrane|apical plasma membrane|transmembrane transporter activity|ubiquitin protein ligase binding|xenobiotic transport|xenobiotic detoxification by transmembrane export across the plasma …				Slc22a18	52.19715288	71.44134534	32.95296042	0.461258957	-1.116351169	0.008666554	0.083857811	down	51	99	68	45	26	30	52.71	103.21	71.5	43.24	26.55	31.03	NC_000073.7	143025462	143027461	143,026,117,143,027,000	ID=gene-Slc22a18;Dbxref=GeneID:18400,MGI:MGI:1336884;Name=Slc22a18;description=solute carrier family 22 (organic cation transporter)%2C member 18;gbkey=Gene;gene=Slc22a18;gene_biotype=protein_coding;gene_synonym=AW260131,BWR,BWR1A,BWSC,BWSCR1A,HET,IMP,Impt1,ITM,Orc,Orctl2,p45-BW,p45-BWR1A,Slc2,Slc22a1l,TSS,TSSC5	0.065069879	-0.78378431
Slc25a19	640.4237638	0.102508233	-10.39211017	0.477880947	-1.065276846	2.69327440216876e-25	2.22267073926844e-24	Down	14.48108008	15.58194615	16.38559118	6.393234899	6.29903423	5.518293946	67283	solute carrier family 25 (mitochondrial thiamine pyrophosphate carrier), member 19	GO:0005739,GO:0005743,GO:0015234,GO:0016020,GO:0016021,GO:0030974,GO:0031305,GO:0055085	mitochondrion|mitochondrial inner membrane|thiamine transmembrane transporter activity|membrane|integral component of membrane|thiamine pyrophosphate transmembrane transport|integral component of mitochondrial inner membrane|transmembrane transport				Slc25a19	4.824878118	1.309336104	8.340420132	6.369961165	2.671284577	0.003666705	0.04602358	up	2	0	2	4	11	10	2.07	0	2.1	3.84	11.23	10.34	NC_000077.7	115502990	115504989	115,503,389,115,503,000,000,000,000,000,000,000,000,000,000	ID=gene-Slc25a19;Dbxref=GeneID:67283,MGI:MGI:1914533;Name=Slc25a19;description=solute carrier family 25 (mitochondrial thiamine pyrophosphate carrier)%2C member 19;gbkey=Gene;gene=Slc25a19;gene_biotype=protein_coding;gene_synonym=2900089E13Rik,DN,DNC,MUP,MUP1,TP,TPC	0.038900243	-0.834321324
Slc25a4	10119.33762	0.041943662	25.4588712	2.096289964	1.067838288	5.63059104093254e-143	3.37158918571189e-141	Up	365.8963171	370.4401407	357.0967049	613.2763177	651.2219836	620.8783552	11739	solute carrier family 25 (mitochondrial carrier, adenine nucleotide translocator), member 4	GO:0005471,GO:0005515,GO:0005739,GO:0005741,GO:0005743,GO:0005757,GO:0008637,GO:0010667,GO:0015078,GO:0015297,GO:0015866,GO:0016020,GO:0016021,GO:0017077,GO:0019899,GO:0043209,GO:0045121,GO:0046902,GO:0055085,GO:0060546,GO:0061051,GO:0140021,GO:1901526,GO:1902109,GO:1990544,GO:1990845,GO:2000277	ATP:ADP antiporter activity|protein binding|mitochondrion|mitochondrial outer membrane|mitochondrial inner membrane|mitochondrial permeability transition pore complex|apoptotic mitochondrial changes|negative regulation of cardiac muscle cell apoptotic process|proton transmembrane transporter activity|antiporter activity|ADP transport|membrane|integral component of membrane|oxidative phosphorylati…	mmu04020,mmu04022,mmu04217,mmu04218,mmu04613,mmu05010,mmu05012,mmu05016,mmu05017,mmu05020,mmu05022,mmu05164,mmu05166,mmu05415	Calcium signaling pathway|cGMP-PKG signaling pathway|Necroptosis|Cellular senescence|Neutrophil extracellular trap formation|Alzheimer disease|Parkinson disease|Huntington disease|Spinocerebellar ataxia|Prion disease|Pathways of neurodegeneration - multiple diseases|Influenza A|Human T-cell leukemia virus 1 infection|Diabetic cardiomyopathy		Slc25a4	27.52096591	39.57772112	15.4642107	0.390730195	-1.355755345	2.62577986787486e-05	0.001016285	down	41	42	38	16	15	16	42.37	43.78	39.96	15.37	15.32	16.55	NC_000074.7	46658204	46660203	466,583,074,665,931,000,000,000	ID=gene-Slc25a4;Dbxref=GeneID:11739,MGI:MGI:1353495;Name=Slc25a4;description=solute carrier family 25 (mitochondrial carrier%2C adenine nucleotide translocator)%2C member 4;gbkey=Gene;gene=Slc25a4;gene_biotype=protein_coding;gene_synonym=An,Ant1,AU019225,mANC1	0.000144423	-0.990171555
Slc32a1	246.4574487	0.216441077	-19.20209835	0.056089602	-4.156122844	3.55438542918737e-82	9.70171386846568e-81	Down	8.5038258	8.193982227	8.883314169	0.521497891	0.253024959	0.405799081	22348	solute carrier family 32 (GABA vesicular transporter), member 1	GO:0005886,GO:0005887,GO:0006836,GO:0008021,GO:0015187,GO:0015495,GO:0015812,GO:0015816,GO:0016020,GO:0016021,GO:0030285,GO:0030425,GO:0031410,GO:0043005,GO:0043229,GO:0044292,GO:0044306,GO:0044316,GO:0045202,GO:0048786,GO:0051286,GO:0060077,GO:0098700,GO:0098982	plasma membrane|integral component of plasma membrane|neurotransmitter transport|synaptic vesicle|glycine transmembrane transporter activity|gamma-aminobutyric acid:proton symporter activity|gamma-aminobutyric acid transport|glycine transport|membrane|integral component of membrane|integral component of synaptic vesicle membrane|dendrite|cytoplasmic vesicle|neuron projection|intracellular organel…	mmu04721,mmu04723,mmu04727,mmu05032,mmu05033	Synaptic vesicle cycle|Retrograde endocannabinoid signaling|GABAergic synapse|Morphine addiction|Nicotine addiction		Slc32a1	5.136881832	1.308318303	8.965445361	6.852648427	2.776661672	0.008302522	0.081678079	up	0	4	0	5	14	8	0	4.17	0	4.8	14.3	8.28	NC_000068.8	158447179	158449178	158449019	ID=gene-Slc32a1;Dbxref=GeneID:22348,MGI:MGI:1194488;Name=Slc32a1;description=solute carrier family 32 (GABA vesicular transporter)%2C member 1;gbkey=Gene;gene=Slc32a1;gene_biotype=protein_coding;gene_synonym=R7501,R75019,V,VG,VGAT,Viaat	0.055445635	-0.801028956
Slc4a11	27.76271092	0.450628285	-3.825908811	0.30269511	-1.724062725	0.000130291	0.000310962	Down	0.703786061	0.979984222	1.156952328	0.271850337	0.199141251	0.236064136	269356	solute carrier family 4, sodium bicarbonate transporter-like, member 11	GO:0005272,GO:0005372,GO:0005452,GO:0005886,GO:0006811,GO:0006814,GO:0006820,GO:0012506,GO:0015078,GO:0015106,GO:0015252,GO:0015293,GO:0015301,GO:0015701,GO:0016020,GO:0016021,GO:0016323,GO:0016324,GO:0022857,GO:0030003,GO:0034599,GO:0042044,GO:0046713,GO:0046715,GO:0046983,GO:0050801,GO:0051881,GO:0055085,GO:0071476,GO:1902600,GO:2000739	sodium channel activity|water transmembrane transporter activity|inorganic anion exchanger activity|plasma membrane|ion transport|sodium ion transport|anion transport|vesicle membrane|proton transmembrane transporter activity|bicarbonate transmembrane transporter activity|proton channel activity|symporter activity|anion:anion antiporter activity|bicarbonate transport|membrane|integral component o…				Slc4a11	11.92362884	15.98333287	7.863924802	0.492007822	-1.023246842	0.040711345	0.225983956	down	18	21	10	10	5	9	18.6	21.89	10.51	9.61	5.11	9.31	NC_000068.8	130524026	130526025	130525774	ID=gene-Slc4a11;Dbxref=GeneID:269356,MGI:MGI:2138987;Name=Slc4a11;description=solute carrier family 4%2C sodium bicarbonate transporter-like%2C member 11;gbkey=Gene;gene=Slc4a11;gene_biotype=protein_coding;gene_synonym=AI503023,BTR1,NaBC1	0.19224066	0.616679204
Slc6a14	6.121351485	1.434232874	-4.175521539	0.015748189	-5.988670257	2.97304120650631e-05	7.59558683633472e-05	Down	0.228376834	0.304470434	0.261458901	0	0	0	56774	solute carrier family 6 (neurotransmitter transporter), member 14	GO:0005275,GO:0005887,GO:0006865,GO:0009636,GO:0015293,GO:0016020,GO:0016021,GO:0022858,GO:0031526,GO:0032328,GO:0035725,GO:0089718	amine transmembrane transporter activity|integral component of plasma membrane|amino acid transport|response to toxic substance|symporter activity|membrane|integral component of membrane|alanine transmembrane transporter activity|brush border membrane|alanine transport|sodium ion transmembrane transport|amino acid import across plasma membrane				Slc6a14	77.10305711	34.35862246	119.8474918	3.488134365	1.802455615	2.14389215182463e-19	1.34607841905896e-16	up	30	45	30	122	114	128	31	46.91	31.54	117.22	116.42	132.42	NC_000086.8	21579138	21581137	2,157,918,021,580,810,000,000,000,000,000,000,000,000	ID=gene-Slc6a14;Dbxref=GeneID:56774,MGI:MGI:1890216;Name=Slc6a14;description=solute carrier family 6 (neurotransmitter transporter)%2C member 14;gbkey=Gene;gene=Slc6a14;gene_biotype=protein_coding;gene_synonym=1110007A17Rik,9030613J17Rik,ATB0,ATB0plus,CATB0,CATB0plus	0.003113234	-0.954089816
Slitrk1	10.54286101	1.049666575	-4.075952083	0.051531891	-4.278390661	4.58264556947747e-05	0.000114968	Down	0.318488321	0.376931342	0.357242655	0	0.042687723	0	76965	SLIT and NTRK-like family, member 1	GO:0005576,GO:0007399,GO:0007409,GO:0007416,GO:0016020,GO:0016021,GO:0030054,GO:0030534,GO:0035264,GO:0042592,GO:0045202,GO:0050772,GO:0050807,GO:0051965,GO:0098978,GO:0098982,GO:0099061,GO:0099560,GO:1905606	extracellular region|nervous system development|axonogenesis|synapse assembly|membrane|integral component of membrane|cell junction|adult behavior|multicellular organism growth|homeostatic process|synapse|positive regulation of axonogenesis|regulation of synapse organization|positive regulation of synapse assembly|glutamatergic synapse|GABA-ergic synapse|integral component of postsynaptic density…				Slitrk1	27.1245346	7.432619274	46.81644992	6.298782192	2.655072925	1.83627923525013e-13	4.98867629930359e-11	up	17	4	2	55	49	39	17.57	4.17	2.1	52.85	50.04	40.35	NC_000080.7	109145419	109147418	109147327	ID=gene-Slitrk1;Dbxref=GeneID:76965,MGI:MGI:2679446;Name=Slitrk1;description=SLIT and NTRK-like family%2C member 1;gbkey=Gene;gene=Slitrk1;gene_biotype=protein_coding;gene_synonym=3200001I04Rik	0.001965251	-0.963582051
Smtn	68.71113492	0.274294148	-4.845159837	0.398044328	-1.328998988	1.26509789166856e-06	3.73699757712955e-06	Down	1.175115193	1.18405055	1.324219361	0.336263865	0.427509217	0.446443697	29856	smoothelin	GO:0003085,GO:0003779,GO:0005737,GO:0005815,GO:0005856,GO:0030036,GO:0031941,GO:0060452	negative regulation of systemic arterial blood pressure|actin binding|cytoplasm|microtubule organizing center|cytoskeleton|actin cytoskeleton organization|filamentous actin|positive regulation of cardiac muscle contraction				Smtn	89.36048715	42.84902578	135.8719485	3.170946037	1.664913326	2.28379631664459e-19	1.40274741587992e-16	up	42	50	39	138	142	133	43.41	52.12	41.01	132.59	145.02	137.59	NC_000077.7	3465521	3467520	34,655,773,467,025,300,000,000,000,000,000,000	ID=gene-Smtn;Dbxref=GeneID:29856,MGI:MGI:1354727;Name=Smtn;description=smoothelin;gbkey=Gene;gene=Smtn;gene_biotype=protein_coding;gene_synonym=smsmo	0.000328318	-0.98516874
Sox13	657.1314548	0.100763229	16.96868878	3.271199797	1.709819879	1.40023760828645e-64	2.96332476855033e-63	Up	6.183166982	6.373457321	6.449072434	18.2980593	16.383362	16.3995221	20668	SRY (sex determining region Y)-box 13	GO:0000122,GO:0000976,GO:0000977,GO:0000978,GO:0000981,GO:0001217,GO:0001227,GO:0003677,GO:0005515,GO:0005634,GO:0005654,GO:0005737,GO:0006355,GO:0006357,GO:0021529,GO:0030154,GO:0042492,GO:0042802,GO:0043565,GO:0045165,GO:0045586,GO:0045588,GO:0045892,GO:0090090,GO:0090336	negative regulation of transcription by RNA polymerase II|transcription cis-regulatory region binding|RNA polymerase II transcription regulatory region sequence-specific DNA binding|RNA polymerase II cis-regulatory region sequence-specific DNA binding|DNA-binding transcription factor activity, RNA polymerase II-specific|DNA-binding transcription repressor activity|DNA-binding transcription repres…			HMG	Sox13	4.697989059	7.796190357	1.599787761	0.205201218	-2.284888797	0.040293557	0.224695083	down	11	11	2	3	2	0	11.37	11.47	2.1	2.88	2.04	0	NC_000067.7	133308037	133310036	133,308,684,133,309,000	ID=gene-Sox13;Dbxref=GeneID:20668,MGI:MGI:98361;Name=Sox13;description=SRY (sex determining region Y)-box 13;gbkey=Gene;gene=Sox13;gene_biotype=protein_coding;gene_synonym=AA407916,AW259412,AW540933,Sox-13	0.117274569	-0.705566075
Sqstm1	5797.637263	0.045408019	34.14901253	2.929468617	1.550638995	1.38304801763353e-255	1.90774185932325e-253	Up	37.96868748	39.65786486	38.00768035	92.46086061	94.01013815	92.14189453	18412	sequestosome 1	GO:0000122,GO:0000407,GO:0000423,GO:0000932,GO:0001934,GO:0002376,GO:0003712,GO:0005080,GO:0005515,GO:0005634,GO:0005737,GO:0005739,GO:0005764,GO:0005768,GO:0005776,GO:0005783,GO:0005829,GO:0006914,GO:0006915,GO:0007032,GO:0008270,GO:0016234,GO:0016235,GO:0016236,GO:0016605,GO:0019899,GO:0019901,GO:0030154,GO:0031397,GO:0031410,GO:0031625,GO:0035255,GO:0035973,GO:0042169,GO:0042802,GO:0043122,GO:…	negative regulation of transcription by RNA polymerase II|phagophore assembly site|mitophagy|P-body|positive regulation of protein phosphorylation|immune system process|transcription coregulator activity|protein kinase C binding|protein binding|nucleus|cytoplasm|mitochondrion|lysosome|endosome|autophagosome|endoplasmic reticulum|cytosol|autophagy|apoptotic process|endosome organization|zinc ion b…	mmu04137,mmu04140,mmu04217,mmu04218,mmu04380,mmu05014,mmu05022,mmu05418	Mitophagy - animal|Autophagy - animal|Necroptosis|Cellular senescence|Osteoclast differentiation|Amyotrophic lateral sclerosis|Pathways of neurodegeneration - multiple diseases|Fluid shear stress and atherosclerosis		Sqstm1	32.86759348	44.45910307	21.27608389	0.478554051	-1.063246213	0.005143314	0.058502089	down	57	30	49	24	26	15	58.91	31.27	51.52	23.06	26.55	15.52	NC_000077.7	50088978	50090977	500,895,215,008,970,000,000,000	ID=gene-Sqstm1;Dbxref=GeneID:18412,MGI:MGI:107931;Name=Sqstm1;description=sequestosome 1;gbkey=Gene;gene=Sqstm1;gene_biotype=protein_coding;gene_synonym=A17,A170,OSF,OSF-6,Osi,p6,p62,S,STAP,STONE14	0.04215478	-0.827316355
Srebf1	5472.123685	0.047560938	30.37312897	2.721825342	1.444574493	1.24393086623553e-202	1.18626468842424e-200	Up	45.99047225	43.89824304	43.69347476	101.4533707	95.33651843	102.3096585	20787	sterol regulatory element binding transcription factor 1	GO:0000122,GO:0000139,GO:0000976,GO:0000977,GO:0000978,GO:0000981,GO:0001228,GO:0003062,GO:0003677,GO:0003682,GO:0003700,GO:0004879,GO:0005515,GO:0005634,GO:0005654,GO:0005737,GO:0005783,GO:0005794,GO:0006355,GO:0006357,GO:0006629,GO:0007623,GO:0008202,GO:0008203,GO:0008286,GO:0008610,GO:0009267,GO:0009749,GO:0010867,GO:0016020,GO:0016021,GO:0019217,GO:0019901,GO:0031065,GO:0031410,GO:0031647,GO:…	negative regulation of transcription by RNA polymerase II|Golgi membrane|transcription cis-regulatory region binding|RNA polymerase II transcription regulatory region sequence-specific DNA binding|RNA polymerase II cis-regulatory region sequence-specific DNA binding|DNA-binding transcription factor activity, RNA polymerase II-specific|DNA-binding transcription activator activity, RNA polymerase I…	mmu04152,mmu04910,mmu04931,mmu04932	AMPK signaling pathway|Insulin signaling pathway|Insulin resistance|Non-alcoholic fatty liver disease	bHLH	Srebf1	86.73393471	122.3315476	51.13632182	0.418014182	-1.258376205	4.80570687694638e-12	1.04446493924033e-09	down	124	135	115	48	51	56	128.15	140.74	120.92	46.12	52.08	57.93	NC_000077.7	60087909	60089908	60,088,575,600,889,100,000,000,000,000,000	ID=gene-Srebf1;Dbxref=GeneID:20787,MGI:MGI:107606;Name=Srebf1;description=sterol regulatory element binding transcription factor 1;gbkey=Gene;gene=Srebf1;gene_biotype=protein_coding;gene_synonym=ADD-,ADD1,bHLHd,bHLHd1,SRE,SREB,SREBP,SREBP1	0.00050792	-0.98154168
Susd3	377.4346616	0.198694791	-23.5585304	0.038984454	-4.680957279	1.02647547948985e-122	4.8054605098905e-121	Down	13.93363032	15.23214408	16.41526796	0.528905889	0.323817444	0.626292359	66329	sushi domain containing 3	GO:0005886,GO:0016020,GO:0016021	plasma membrane|membrane|integral component of membrane				Susd3	48.9415292	26.53151362	71.35154478	2.689313011	1.427237681	3.93507406841741e-09	4.91953905880821e-07	up	23	31	27	73	77	67	23.77	32.32	28.39	70.14	78.64	69.31	NC_000079.7	49376992	49378991	493,776,864,937,820,000,000,000	ID=gene-Susd3;Dbxref=GeneID:66329,MGI:MGI:1913579;Name=Susd3;description=sushi domain containing 3;gbkey=Gene;gene=Susd3;gene_biotype=protein_coding;gene_synonym=1700017I11Rik,2810440J20Rik	0.000851495	-0.976078758
Syn1	172.7433422	0.219955121	-15.16683105	0.09902783	-3.336022157	5.864044985612e-52	9.89013438675981e-51	Down	7.675356204	6.853367615	7.263398258	0.433572943	0.621409955	0.736625904	20964	synapsin I	GO:0000795,GO:0005515,GO:0005829,GO:0005856,GO:0007269,GO:0008021,GO:0014069,GO:0019901,GO:0030424,GO:0030425,GO:0030672,GO:0042802,GO:0043209,GO:0043229,GO:0045202,GO:0048172,GO:0048306,GO:0048786,GO:0050808,GO:0097091,GO:0098685,GO:0098693,GO:0098793,GO:0098850,GO:0098993,GO:0099504	synaptonemal complex|protein binding|cytosol|cytoskeleton|neurotransmitter secretion|synaptic vesicle|postsynaptic density|protein kinase binding|axon|dendrite|synaptic vesicle membrane|identical protein binding|myelin sheath|intracellular organelle|synapse|regulation of short-term neuronal synaptic plasticity|calcium-dependent protein binding|presynaptic active zone|synapse organization|synaptic…				Syn1	30.73259246	19.61062488	41.85456005	2.134279775	1.093749306	0.000261344	0.006398626	up	24	16	20	52	40	36	24.8	16.68	21.03	49.96	40.85	37.24	NC_000086.8	20724749	20726748	2,072,507,220,725,950	ID=gene-Syn1;Dbxref=GeneID:20964,MGI:MGI:98460;Name=Syn1;description=synapsin I;gbkey=Gene;gene=Syn1;gene_biotype=protein_coding;gene_synonym=Syn,Syn-1,Syn1-S	0.009885771	-0.917680753
Syndig1l	33.02391388	0.542547919	-7.149880188	0.067960835	-3.879152618	8.68536740682077e-13	4.02460231157691e-12	Down	0.668386762	0.796039205	0.882931741	0.041308273	0.030947689	0.061142862	627191	synapse differentiation inducing 1 like	GO:0005794,GO:0016020,GO:0016021,GO:0043231	Golgi apparatus|membrane|integral component of membrane|intracellular membrane-bounded organelle				Syndig1l	15.220593	21.20243153	9.238754471	0.435740328	-1.198459453	0.005997493	0.065124202	down	29	18	18	9	8	11	29.97	18.76	18.93	8.65	8.17	11.38	NC_000078.7	84722050	84724049	8,472,207,884,722,600,000,000,000,000,000,000,000,000	ID=gene-Syndig1l;Dbxref=GeneID:627191,MGI:MGI:2685107;Name=Syndig1l;description=synapse differentiation inducing 1 like;gbkey=Gene;gene=Syndig1l;gene_biotype=protein_coding;gene_synonym=cap,DSPC1,Gm261,SynD,SynDIG2,Tmem90,Tmem90a	0.066977116	0.780509342
Synj1	772.1263241	0.095418168	-25.66397847	0.183161752	-2.448809822	2.95220010591491e-145	1.82434157745118e-143	Down	8.048376794	8.148023527	8.603422429	1.25010812	1.181673846	1.309015215	104015	synaptojanin 1	GO:0004438,GO:0004439,GO:0005515,GO:0005737,GO:0005874,GO:0006836,GO:0007420,GO:0007612,GO:0008022,GO:0014015,GO:0016082,GO:0016191,GO:0017124,GO:0030117,GO:0030118,GO:0030132,GO:0032526,GO:0032991,GO:0034097,GO:0034595,GO:0043005,GO:0043812,GO:0044877,GO:0046488,GO:0046855,GO:0046856,GO:0048015,GO:0048260,GO:0048471,GO:0048488,GO:0048489,GO:0052658,GO:0097060,GO:0098685,GO:0098688,GO:0098793,GO:…	phosphatidylinositol-3-phosphatase activity|phosphatidylinositol-4,5-bisphosphate 5-phosphatase activity|protein binding|cytoplasm|microtubule|neurotransmitter transport|brain development|learning|protein C-terminus binding|positive regulation of gliogenesis|synaptic vesicle priming|synaptic vesicle uncoating|SH3 domain binding|membrane coat|clathrin coat|clathrin coat of coated pit|response to r…	mmu00562,mmu04070	Inositol phosphate metabolism|Phosphatidylinositol signaling system		Synj1	3.639779602	0	7.279559205	Inf	Inf	8.17366934814795e-05	0.002526683	up	0	0	0	5	11	6	0	0	0	4.8	11.23	6.21	NC_000082.7	90730979	90732978	907,312,439,073,125,000,000,000,000,000,000,000,000,000,000,000,000,000,000,000,000,000,000,000	ID=gene-Synj1;Dbxref=GeneID:104015,MGI:MGI:1354961;Name=Synj1;description=synaptojanin 1;gbkey=Gene;gene=Synj1;gene_biotype=protein_coding;gene_synonym=A930006D20Rik,AA675315,mKIAA0910	0.018257958	-0.887545541
Syp	3484.344724	0.06052133	-62.52547394	0.072588014	-3.784124837	0	0	Down	192.4866476	195.6574361	195.0347836	11.34739669	11.06697855	12.48319464	20977	synaptophysin	GO:0000149,GO:0005515,GO:0006897,GO:0007268,GO:0008021,GO:0014069,GO:0015485,GO:0016020,GO:0016021,GO:0017075,GO:0019904,GO:0030054,GO:0030285,GO:0030672,GO:0031410,GO:0031594,GO:0032991,GO:0042169,GO:0042734,GO:0042802,GO:0043005,GO:0043195,GO:0043229,GO:0044306,GO:0044309,GO:0044877,GO:0045202,GO:0048168,GO:0048169,GO:0048172,GO:0048471,GO:0048488,GO:0048786,GO:0060076,GO:0071310,GO:0098685,GO:…	SNARE binding|protein binding|endocytosis|chemical synaptic transmission|synaptic vesicle|postsynaptic density|cholesterol binding|membrane|integral component of membrane|syntaxin-1 binding|protein domain specific binding|cell junction|integral component of synaptic vesicle membrane|synaptic vesicle membrane|cytoplasmic vesicle|neuromuscular junction|protein-containing complex|SH2 domain binding|…				Syp	23.71328051	11.71811675	35.70844427	3.047285245	1.607524552	5.73421289923652e-06	0.000298369	up	18	10	8	41	38	30	18.6	10.42	8.41	39.39	38.81	31.03	NC_000086.8	7502818	7504817	7,503,491,750,377,670,000,000,000,000	ID=gene-Syp;Dbxref=GeneID:20977,MGI:MGI:98467;Name=Syp;description=synaptophysin;gbkey=Gene;gene=Syp;gene_biotype=protein_coding;gene_synonym=A230093K24Rik,AI848995,p3,p38,S,Syn	0.003853743	-0.948875609
Syt10	30.21405159	0.698647583	-6.873748919	0.035838944	-4.802328066	6.25362385416768e-12	2.73689050773474e-11	Down	0.32111014	0.355405305	0.428451559	0	0.020572164	0.01219323	54526	synaptotagmin X	GO:0000149,GO:0001786,GO:0005509,GO:0005515,GO:0005544,GO:0005546,GO:0005886,GO:0006887,GO:0007268,GO:0007608,GO:0014059,GO:0016020,GO:0016021,GO:0016079,GO:0016192,GO:0017156,GO:0017158,GO:0019905,GO:0030276,GO:0031410,GO:0042802,GO:0042803,GO:0045956,GO:0046872,GO:0046982,GO:0070382,GO:0071277	SNARE binding|phosphatidylserine binding|calcium ion binding|protein binding|calcium-dependent phospholipid binding|phosphatidylinositol-4,5-bisphosphate binding|plasma membrane|exocytosis|chemical synaptic transmission|sensory perception of smell|regulation of dopamine secretion|membrane|integral component of membrane|synaptic vesicle exocytosis|vesicle-mediated transport|calcium-ion regulated e…				Syt10	6.881760312	11.42651088	2.337009742	0.204525228	-2.289649286	0.01882111	0.139025263	down	10	19	6	2	0	5	10.33	19.81	6.31	1.92	0	5.17	NC_000081.7	89655220	89657219	8,965,669,389,657,200	ID=gene-Syt10;Dbxref=GeneID:54526,MGI:MGI:1859546;Name=Syt10;description=synaptotagmin X;gbkey=Gene;gene=Syt10;gene_biotype=protein_coding	0.131202132	0.687529652
Syt16	12.20574505	0.854662704	-4.020163292	0.092405105	-3.435883629	5.81578161634213e-05	0.000144265	Down	0.558284599	0.396960646	0.2294407	0.057506057	0.028721924	0	238266	synaptotagmin XVI	GO:0005515,GO:0005543,GO:0005544,GO:0006887,GO:0016021,GO:0042802	protein binding|phospholipid binding|calcium-dependent phospholipid binding|exocytosis|integral component of membrane|identical protein binding				Syt16	25.04868697	16.08015954	34.01721439	2.115477418	1.080983286	0.001323736	0.021945895	up	14	14	21	28	43	32	14.47	14.59	22.08	26.9	43.91	33.1	NC_000078.7	74042489	74044488	74043481	ID=gene-Syt16;Dbxref=GeneID:238266,MGI:MGI:2673872;Name=Syt16;description=synaptotagmin XVI;gbkey=Gene;gene=Syt16;gene_biotype=protein_coding;gene_synonym=Stre,Strep14,syt1,Syt14l,syt14r	0.028517828	-0.858751108
Syt6	21.59943493	1.470853567	-2.852930564	0.054551282	-4.196243097	0.004331809	0.008327789	Down	0.523830131	0.566618129	0.334699472	0	0	0.067290611	54524	synaptotagmin VI	GO:0000149,GO:0001786,GO:0005509,GO:0005515,GO:0005544,GO:0005737,GO:0005829,GO:0005886,GO:0007340,GO:0014059,GO:0016020,GO:0016021,GO:0016192,GO:0017156,GO:0017158,GO:0019898,GO:0019905,GO:0030054,GO:0030276,GO:0031410,GO:0042802,GO:0042803,GO:0045202,GO:0046872,GO:0046982,GO:0048306,GO:0060478,GO:0070382,GO:0071277,GO:0097038,GO:0098978,GO:0099525,GO:0099699	SNARE binding|phosphatidylserine binding|calcium ion binding|protein binding|calcium-dependent phospholipid binding|cytoplasm|cytosol|plasma membrane|acrosome reaction|regulation of dopamine secretion|membrane|integral component of membrane|vesicle-mediated transport|calcium-ion regulated exocytosis|regulation of calcium ion-dependent exocytosis|extrinsic component of membrane|syntaxin binding|ce…				Syt6	19.78415834	9.814931774	29.7533849	3.031440827	1.600003662	0.001425951	0.023127917	up	5	20	5	39	22	30	5.17	20.85	5.26	37.47	22.47	31.03	NC_000069.7	103480560	103482559	103,480,589,103,482,000,000,000,000	ID=gene-Syt6;Dbxref=GeneID:54524,MGI:MGI:1859544;Name=Syt6;description=synaptotagmin VI;gbkey=Gene;gene=Syt6;gene_biotype=protein_coding;gene_synonym=3110037A08Rik,AW048930,sytVI	0.122189754	-0.699099474
Tceal5	106.6956209	0.224928171	-6.130146415	0.384527152	-1.378842623	8.7798235843929e-10	3.3549219528886e-09	Down	9.36492033	9.046197487	8.58312464	2.430354843	2.665738037	3.498564714	331532	transcription elongation factor A (SII)-like 5	GO:0005634,GO:0050699	nucleus|WW domain binding				Tceal5	55.78538042	32.0558838	79.51487705	2.480508026	1.310635625	6.64079384641999e-09	7.9236883227061e-07	up	30	40	28	88	70	84	31	41.7	29.44	84.55	71.49	86.9	NC_000086.8	135099696	135101695	135100016	ID=gene-Tceal5;Dbxref=GeneID:331532,MGI:MGI:3036236;Name=Tceal5;description=transcription elongation factor A (SII)-like 5;gbkey=Gene;gene=Tceal5;gene_biotype=protein_coding;gene_synonym=6430401A05Rik	0.004029557	-0.947712108
Tdrd6	5.104983754	1.198580364	-2.179936355	0.163478304	-2.61282891	0.02926218	0.048469113	Down	0.050456133	0.049329699	0.175961308	0	0.008566152	0.030463221	210510	tudor domain containing 6	GO:0000387,GO:0005515,GO:0005737,GO:0005783,GO:0005829,GO:0007275,GO:0007281,GO:0007283,GO:0030154,GO:0033391,GO:0043186,GO:0048477,GO:1990904	spliceosomal snRNP assembly|protein binding|cytoplasm|endoplasmic reticulum|cytosol|multicellular organism development|germ cell development|spermatogenesis|cell differentiation|chromatoid body|P granule|oogenesis|ribonucleoprotein complex				Tdrd6	4.841317597	0.667340788	9.015294406	13.50928127	3.755879016	0.003517596	0.044487986	up	0	0	2	16	8	4	0	0	2.1	15.37	8.17	4.14	NC_000083.7	43924224	43926223	4,392,424,943,924,260	ID=gene-Tdrd6;Dbxref=GeneID:210510,MGI:MGI:2679727;Name=Tdrd6;description=tudor domain containing 6;gbkey=Gene;gene=Tdrd6;gene_biotype=protein_coding;gene_synonym=AB097085,Tdr2	0.285326623	-0.524562924
Tfap2b	331.2157832	0.190343202	-20.8232455	0.064098605	-3.963563228	2.66509057530383e-96	8.66799669428817e-95	Down	5.373521973	4.756090552	4.869390039	0.3341245	0.143976217	0.318068539	21419	transcription factor AP-2 beta	GO:0000122,GO:0000977,GO:0000978,GO:0000981,GO:0000987,GO:0001228,GO:0001822,GO:0003091,GO:0003677,GO:0003682,GO:0003700,GO:0005515,GO:0005634,GO:0006006,GO:0006355,GO:0006357,GO:0007423,GO:0008284,GO:0008285,GO:0010960,GO:0030510,GO:0035136,GO:0035137,GO:0035810,GO:0035909,GO:0042127,GO:0042593,GO:0042803,GO:0043066,GO:0043524,GO:0043525,GO:0043565,GO:0043588,GO:0045444,GO:0045595,GO:0045892,GO:…	negative regulation of transcription by RNA polymerase II|RNA polymerase II transcription regulatory region sequence-specific DNA binding|RNA polymerase II cis-regulatory region sequence-specific DNA binding|DNA-binding transcription factor activity, RNA polymerase II-specific|cis-regulatory region sequence-specific DNA binding|DNA-binding transcription activator activity, RNA polymerase II-speci…			AP-2	Tfap2b	11.58645553	7.503082673	15.66982838	2.088452049	1.062434019	0.039086261	0.221577693	up	13	1	9	20	16	12	13.44	1.04	9.46	19.22	16.34	12.41	NC_000067.7	19277131	19279130	19277861	ID=gene-Tfap2b;Dbxref=GeneID:21419,MGI:MGI:104672;Name=Tfap2b;description=transcription factor AP-2 beta;gbkey=Gene;gene=Tfap2b;gene_biotype=protein_coding;gene_synonym=AI606113,AP-2(be,AP-2(beta),E130018K07Rik,Tcfap,Tcfap2b	0.163433938	-0.64870729
Tmbim1	374.6953529	0.130895893	7.936602379	2.054615811	1.038868652	2.07794855510347e-15	1.11118820449268e-14	Up	8.581318661	6.428110614	8.671773937	12.66975624	13.54695233	13.82228523	69660	transmembrane BAX inhibitor motif containing 1	GO:0005123,GO:0005764,GO:0005765,GO:0005768,GO:0005794,GO:0010008,GO:0016020,GO:0016021,GO:0043086,GO:0043231,GO:1902042,GO:1902045,GO:1903077,GO:2000504	death receptor binding|lysosome|lysosomal membrane|endosome|Golgi apparatus|endosome membrane|membrane|integral component of membrane|negative regulation of catalytic activity|intracellular membrane-bounded organelle|negative regulation of extrinsic apoptotic signaling pathway via death domain receptors|negative regulation of Fas signaling pathway|negative regulation of protein localization to pl…				Tmbim1	8.509015939	15.75155327	1.266478611	0.080403411	-3.636599483	1.14295063987433e-06	7.80022400459164e-05	down	11	19	18	3	1	0	11.37	19.81	18.93	2.88	1.02	0	NC_000067.7	74325405	74327404	7,432,622,674,327,150	ID=gene-Tmbim1;Dbxref=GeneID:69660,MGI:MGI:1916910;Name=Tmbim1;description=transmembrane BAX inhibitor motif containing 1;gbkey=Gene;gene=Tmbim1;gene_biotype=protein_coding;gene_synonym=2310061B02Rik,AA960455,AU024746,C78899,mKIAA4161,RECS1,Tmbib1	0.002452202	-0.959290169
Tmem102	29.72075638	0.439520038	2.923449994	2.436676713	1.284914854	0.003461758	0.006773997	Up	0.624247127	0.753913344	0.604724089	1.685051917	0.779272707	1.514963236	380705	transmembrane protein 102	GO:0005886,GO:0006915,GO:0007165,GO:0009986,GO:0010820,GO:0016020,GO:0016021,GO:0032991,GO:0034097,GO:0042981,GO:0045785,GO:0050730,GO:1901028,GO:2000406	plasma membrane|apoptotic process|signal transduction|cell surface|positive regulation of T cell chemotaxis|membrane|integral component of membrane|protein-containing complex|response to cytokine|regulation of apoptotic process|positive regulation of cell adhesion|regulation of peptidyl-tyrosine phosphorylation|regulation of mitochondrial outer membrane permeabilization involved in apoptotic sign…				Tmem102	9.835397303	16.04214134	3.628653271	0.226195069	-2.144360614	0.000263118	0.006430919	down	17	14	18	3	5	3	17.57	14.59	18.93	2.88	5.11	3.1	NC_000077.7	69692420	69694419	6,969,245,869,692,490,000,000,000,000,000,000,000,000,000,000,000,000,000,000,000,000	ID=gene-Tmem102;Dbxref=GeneID:380705,MGI:MGI:1921591;Name=Tmem102;description=transmembrane protein 102;gbkey=Gene;gene=Tmem102;gene_biotype=protein_coding;gene_synonym=4632403M07Rik,Cb,Cbap,Tmem102-,Tmem102-ps	0.040411419	-0.831035931
Tmem132e	47.18707581	0.439352984	-5.291738934	0.199582718	-2.324941289	1.21158764535786e-07	3.9175005301661e-07	Down	1.01058965	0.727449351	1.000500059	0.245368437	0.169686693	0.022349821	270893	transmembrane protein 132E	GO:0016020,GO:0016021,GO:0035677,GO:0043025,GO:0044297	membrane|integral component of membrane|posterior lateral line neuromast hair cell development|neuronal cell body|cell body				Tmem132e	8.37239552	4.877310747	11.86748029	2.433201596	1.282855855	0.038132771	0.218717684	up	8	4	3	12	10	14	8.27	4.17	3.15	11.53	10.21	14.48	NC_000077.7	82277280	82279279	822,776,968,227,783,000,000,000,000,000,000,000,000,000,000,000,000,000,000,000,000,000,000,000	ID=gene-Tmem132e;Dbxref=GeneID:270893,MGI:MGI:2685490;Name=Tmem132e;description=transmembrane protein 132E;gbkey=Gene;gene=Tmem132e;gene_biotype=protein_coding;gene_synonym=Gm644	0.037868995	-0.836597759
Tmem151a	44.96824168	0.444529635	-6.4435131	0.137325122	-2.864332526	1.16739188559761e-10	4.72740163580539e-10	Down	1.834464306	1.529758416	1.080193352	0.27510184	0.045800706	0.180975465	381199	transmembrane protein 151A	GO:0016020,GO:0016021	membrane|integral component of membrane				Tmem151a	25.93939936	35.15777962	16.7210191	0.475599406	-1.072181181	0.03269351	0.198306956	down	30	25	52	19	17	15	31	26.06	54.68	18.26	17.36	15.52	NC_000085.7	5127360	5129359	51,274,625,129,327	ID=gene-Tmem151a;Dbxref=GeneID:381199,MGI:MGI:2147713;Name=Tmem151a;description=transmembrane protein 151A;gbkey=Gene;gene=Tmem151a;gene_biotype=protein_coding;gene_synonym=AW125688,Gm30627,Gm961,Tmem151	0.271641585	0.537267506
Tmem198	34.34292435	0.481701232	-6.117691884	0.129686506	-2.94689972	9.49404074752206e-10	3.61442670055368e-09	Down	2.094437235	1.954602583	1.99819325	0.242704495	0.350193913	0.031932581	319998	transmembrane protein 198	GO:0005886,GO:0007275,GO:0016020,GO:0016021,GO:0016055,GO:0031410,GO:0090263	plasma membrane|multicellular organism development|membrane|integral component of membrane|Wnt signaling pathway|cytoplasmic vesicle|positive regulation of canonical Wnt signaling pathway				Tmem198	14.75792573	2.605999471	26.90985198	10.32611567	3.368225759	1.40455256579509e-06	9.31554652440715e-05	up	5	0	3	17	34	30	5.17	0	3.15	16.33	34.72	31.03	NC_000067.7	75454114	75456113	75,454,303,754,543,100,000,000,000,000,000,000,000,000,000,000,000,000,000,000,000,000,000,000,000,000,000,000,000,000,000,000,000,000,000,000,000,000,000,000,000,000,000	ID=gene-Tmem198;Dbxref=GeneID:319998,MGI:MGI:2443133;Name=Tmem198;description=transmembrane protein 198;gbkey=Gene;gene=Tmem198;gene_biotype=protein_coding;gene_synonym=A230078I05Rik,Tmem198-1,Tmem198a	0.01647775	-0.893274265
Tmem253	11.54753406	0.73222127	-2.952387224	0.223477157	-2.161800722	0.003153272	0.00620572	Down	0.338434633	0.683816757	0.305993564	0.05751971	0.076609982	0.113517848	619301	transmembrane protein 253	GO:0016020,GO:0016021	membrane|integral component of membrane				Tmem253	7.458254908	3.26573164	11.65077818	3.567585907	1.83494817	0.025330834	0.168897033	up	3	5	2	20	6	10	3.1	5.21	2.1	19.22	6.13	10.34	NC_000080.7	52250308	52252307	5,225,184,552,251,900,000,000,000,000,000,000,000,000,000,000,000,000,000,000,000,000,000,000,000,000,000,000,000,000,000,000,000,000,000,000,000,000	ID=gene-Tmem253;Dbxref=GeneID:619301,MGI:MGI:3588246;Name=Tmem253;description=transmembrane protein 253;gbkey=Gene;gene=Tmem253;gene_biotype=protein_coding;gene_synonym=G630016D24Rik	0.264982577	-0.5435381
Tmem255a	29.95469521	0.486689409	-4.019393783	0.257706997	-1.956196385	5.83480792231935e-05	0.00014469	Down	0.546949324	0.902371511	1.09280271	0.261445705	0.072545243	0.206390149	245386	transmembrane protein 255A	GO:0009617,GO:0016020,GO:0016021	response to bacterium|membrane|integral component of membrane				Tmem255a	13.2547205	5.865140293	20.64430071	3.519830674	1.815506028	0.00020442	0.005284237	up	8	6	4	22	27	14	8.27	6.25	4.21	21.14	27.57	14.48	NC_000086.8	37283449	37285448	3,728,379,437,284,700	ID=gene-Tmem255a;Dbxref=GeneID:245386,MGI:MGI:3045722;Name=Tmem255a;description=transmembrane protein 255A;gbkey=Gene;gene=Tmem255a;gene_biotype=protein_coding;gene_synonym=4933417N17,6430550H21Rik,Fam7,Fam70a	0.017137855	-0.89111692
Tmem26	2.699177204	1.683535919	-2.221691765	0.074826967	-3.740297887	0.026304143	0.044011361	Down	0.06940052	0.054280922	0.094122071	0	0	0.013967006	327766	transmembrane protein 26	GO:0016020,GO:0016021	membrane|integral component of membrane				Tmem26	1.469071582	2.938143164	0	0	#NAME?	0.048045393	0.250767531	down	2	6	1	0	0	0	2.07	6.25	1.05	0	0	0	NC_000076.7	68557575	68559574	68559040	ID=gene-Tmem26;Dbxref=GeneID:327766,MGI:MGI:2143537;Name=Tmem26;description=transmembrane protein 26;gbkey=Gene;gene=Tmem26;gene_biotype=protein_coding;gene_synonym=3230401A06,AI195372	0.365902751	0.453903922
Tmem28	17.33381816	0.760848049	-4.841552096	0.077821604	-3.683685468	1.28828890497889e-06	3.80404726548525e-06	Down	0.583357611	0.365598811	0.550623287	0	0.012697321	0.090309226	620592	transmembrane protein 28	GO:0005886,GO:0015275,GO:0016020,GO:0016021,GO:0098703	plasma membrane|stretch-activated, cation-selective, calcium channel activity|membrane|integral component of membrane|calcium ion import across plasma membrane				Tmem28	38.19273249	10.17091912	66.21454586	6.510183107	2.702698121	4.30895679899091e-19	2.48459725303447e-16	up	10	7	14	77	63	62	10.33	7.3	14.72	73.98	64.34	64.14	NC_000086.8	98861769	98863768	9,886,266,298,863,180,000,000,000,000,000,000,000,000	ID=gene-Tmem28;Dbxref=GeneID:620592,MGI:MGI:3648377;Name=Tmem28;description=transmembrane protein 28;gbkey=Gene;gene=Tmem28;gene_biotype=protein_coding;gene_synonym=EG620592,Fam155,Fam155b,Tnen28	0.005660481	-0.937924338
Tpbgl	39.37043158	0.380348241	-4.265806014	0.324774032	-1.622491813	1.9918179262782e-05	5.19527184586729e-05	Down	1.595869179	1.193125761	1.568693806	0.438755881	0.258984369	0.472311996	100503386	trophoblast glycoprotein-like	GO:0005886,GO:0016020,GO:0016021,GO:0090090	plasma membrane|membrane|integral component of membrane|negative regulation of canonical Wnt signaling pathway				Tpbgl	12.61998399	17.3382958	7.901672179	0.455735227	-1.133732203	0.019382447	0.141910253	down	19	16	18	7	11	6	19.64	16.68	18.93	6.73	11.23	6.21	NC_000073.7	99271273	99273272	99272623	ID=gene-Tpbgl;Dbxref=GeneID:100503386,MGI:MGI:3646425;Name=Tpbgl;description=trophoblast glycoprotein-like;gbkey=Gene;gene=Tpbgl;gene_biotype=protein_coding;gene_synonym=EG245190,Gm4980	0.011184704	0.912359518
Trim36	64.6768336	0.382554291	-8.257502207	0.11196014	-3.1589429	1.48752453842651e-16	8.37491493955944e-16	Down	1.815355984	1.732570326	1.702753584	0.159164608	0.281294291	0.028995584	28105	tripartite motif-containing 36	GO:0000281,GO:0001578,GO:0001669,GO:0004842,GO:0005515,GO:0005737,GO:0005856,GO:0007051,GO:0007340,GO:0008270,GO:0015630,GO:0016740,GO:0031410,GO:0043014,GO:0046872,GO:0051726,GO:0070507	mitotic cytokinesis|microtubule bundle formation|acrosomal vesicle|ubiquitin-protein transferase activity|protein binding|cytoplasm|cytoskeleton|spindle organization|acrosome reaction|zinc ion binding|microtubule cytoskeleton|transferase activity|cytoplasmic vesicle|alpha-tubulin binding|metal ion binding|regulation of cell cycle|regulation of microtubule cytoskeleton organization				Trim36	25.79025758	15.42600039	36.15451476	2.343738742	1.228811761	0.006528348	0.069238723	up	14	12	21	47	43	21	14.47	12.51	22.08	45.16	43.91	21.72	NC_000084.7	46296366	46298365	46297338	ID=gene-Trim36;Dbxref=GeneID:28105,MGI:MGI:106264;Name=Trim36;description=tripartite motif-containing 36;gbkey=Gene;gene=Trim36;gene_biotype=protein_coding;gene_synonym=D18Wsu100,D18Wsu100e,H,haprin	0.092577325	-0.740051102
Tro	165.2990143	0.201602434	-11.9202961	0.18904994	-2.403160705	9.27782115827515e-33	9.75054823633964e-32	Down	2.709177743	2.864182392	2.402038497	0.39020909	0.35080827	0.508263331	56191	trophinin	GO:0005634,GO:0005737,GO:0030308	nucleus|cytoplasm|negative regulation of cell growth				Tro	61.15623742	39.01074443	83.30173042	2.13535352	1.094474936	2.70465584640838e-07	2.13456274537493e-05	up	31	46	42	98	71	85	32.04	47.95	44.16	94.16	72.51	87.93	NC_000086.8	149425705	149427704	149426214	ID=gene-Tro;Dbxref=GeneID:56191,MGI:MGI:1928994;Name=Tro;description=trophinin;gbkey=Gene;gene=Tro;gene_biotype=protein_coding;gene_synonym=AA409408,mag,Maged,Maged3,Maged3l,magphinin,T,Tnn,Trol,trop	0.008436361	-0.924037173
Trps1	141.9077892	0.221421066	-6.986428	0.342234633	-1.546942333	2.81973004433075e-12	1.26523408233708e-11	Down	0.423773589	0.559560442	0.62757696	0.169711154	0.163325334	0.11763498	83925	transcriptional repressor GATA binding 1	GO:0000122,GO:0000785,GO:0000977,GO:0001227,GO:0001501,GO:0001942,GO:0002062,GO:0003677,GO:0003700,GO:0005515,GO:0005634,GO:0005654,GO:0006355,GO:0006357,GO:0007178,GO:0008270,GO:0019904,GO:0032330,GO:0032991,GO:0043565,GO:0045892,GO:0046872,GO:1902043	negative regulation of transcription by RNA polymerase II|chromatin|RNA polymerase II transcription regulatory region sequence-specific DNA binding|DNA-binding transcription repressor activity, RNA polymerase II-specific|skeletal system development|hair follicle development|chondrocyte differentiation|DNA binding|DNA-binding transcription factor activity|protein binding|nucleus|nucleoplasm|regula…			zf-GATA	Trps1	6.343591639	10.14455585	2.542627426	0.2506396	-1.99631372	0.008085592	0.080245613	down	10	11	10	6	1	1	10.33	11.47	10.51	5.76	1.02	1.03	NC_000081.7	50516148	50518147	50516336	ID=gene-Trps1;Dbxref=GeneID:83925,MGI:MGI:1927616;Name=Trps1;description=transcriptional repressor GATA binding 1;gbkey=Gene;gene=Trps1;gene_biotype=protein_coding;gene_synonym=AI115454,AI447310,D15Ertd586,D15Ertd586e	0.011726421	0.910229398
Tspo	407.9291001	0.13900843	9.71727001	2.550504148	1.350782447	2.54513611366218e-22	1.85470791603618e-21	Up	19.73366484	20.51419347	19.60046577	37.00607169	50.96082996	37.452217	12257	translocator protein	GO:0005497,GO:0005739,GO:0005741,GO:0005783,GO:0005829,GO:0006694,GO:0006811,GO:0006821,GO:0006869,GO:0008347,GO:0008503,GO:0010823,GO:0010940,GO:0015485,GO:0016020,GO:0016021,GO:0031397,GO:0032720,GO:0043065,GO:0043231,GO:0044325,GO:0045019,GO:0048266,GO:0050810,GO:0051901,GO:0051928,GO:0060242,GO:0060252,GO:0060253,GO:0072655,GO:0072656,GO:1903147,GO:1903579,GO:2000379	androgen binding|mitochondrion|mitochondrial outer membrane|endoplasmic reticulum|cytosol|steroid biosynthetic process|ion transport|chloride transport|lipid transport|glial cell migration|benzodiazepine receptor activity|negative regulation of mitochondrion organization|positive regulation of necrotic cell death|cholesterol binding|membrane|integral component of membrane|negative regulation of p…	mmu04080,mmu04979,mmu05166	Neuroactive ligand-receptor interaction|Cholesterol metabolism|Human T-cell leukemia virus 1 infection		Tspo	6.24141517	10.54006323	1.942767114	0.18432215	-2.439698645	0.047208332	0.24811909	down	2	17	13	3	2	1	2.07	17.72	13.67	2.88	2.04	1.03	NC_000081.7	83445773	83447772	8,344,683,183,447,730	ID=gene-Tspo;Dbxref=GeneID:12257,MGI:MGI:88222;Name=Tspo;description=translocator protein;gbkey=Gene;gene=Tspo;gene_biotype=protein_coding;gene_synonym=Bz,Bzrp,IBP,P,PBR,Ts,Tspo1	0.178731421	-0.631430403
Ttc9b	7.991172246	1.270766741	-3.519351014	0.045051713	-4.47227422	0.000432604	0.000966074	Down	0.788432896	1.002080458	1.985815061	0	0.133855604	0	73032	tetratricopeptide repeat domain 9B						Ttc9b	12.89484267	18.22423456	7.565450774	0.415131332	-1.26836027	0.015806761	0.125450622	down	26	20	10	8	7	8	26.87	20.85	10.51	7.69	7.15	8.28	NC_000073.7	27351348	27353347	2,735,224,527,352,990	ID=gene-Ttc9b;Dbxref=GeneID:73032,MGI:MGI:1920282;Name=Ttc9b;description=tetratricopeptide repeat domain 9B;gbkey=Gene;gene=Ttc9b;gene_biotype=protein_coding;gene_synonym=2900074C18Rik	0.513208984	0.337321473
Twist1	25.80892912	0.539941177	5.766315584	8.654624479	3.113471223	8.10232777144596e-09	2.87819870639385e-08	Up	0.174906341	0.427503886	0.12707717	1.449179107	1.74455733	2.024016273	22160	twist basic helix-loop-helix transcription factor 1	GO:0000122,GO:0000977,GO:0000981,GO:0001228,GO:0001503,GO:0001649,GO:0001701,GO:0001764,GO:0001843,GO:0003180,GO:0003183,GO:0003203,GO:0003253,GO:0003677,GO:0003700,GO:0005515,GO:0005634,GO:0005654,GO:0006357,GO:0007275,GO:0007517,GO:0008134,GO:0010628,GO:0010718,GO:0014067,GO:0019904,GO:0030154,GO:0030326,GO:0030500,GO:0032000,GO:0032502,GO:0032720,GO:0032755,GO:0032760,GO:0033128,GO:0035067,GO:…	negative regulation of transcription by RNA polymerase II|RNA polymerase II transcription regulatory region sequence-specific DNA binding|DNA-binding transcription factor activity, RNA polymerase II-specific|DNA-binding transcription activator activity, RNA polymerase II-specific|ossification|osteoblast differentiation|in utero embryonic development|neuron migration|neural tube closure|aortic val…	mmu05205	Proteoglycans in cancer	bHLH	Twist1	18.98515483	6.248992732	31.72131693	5.076228809	2.3437571	2.20647100455693e-08	2.29197175598351e-06	up	3	8	8	40	28	29	3.1	8.34	8.41	38.43	28.6	30	NC_000078.7	34005669	34007668	340,058,483,400,603,000,000,000,000,000,000,000,000,000,000,000,000,000,000,000,000,000,000,000	ID=gene-Twist1;Dbxref=GeneID:22160,MGI:MGI:98872;Name=Twist1;description=twist basic helix-loop-helix transcription factor 1;gbkey=Gene;gene=Twist1;gene_biotype=protein_coding;gene_synonym=bHLHa,bHLHa38,M-Twi,M-Twist,pd,Pde,pdt,Pluri,Ska,Ska10,Ska<m10J,Ska<m10Jus>,Twist	0.014392137	0.900379148
Ubn2	631.2389377	0.099121142	-18.85613476	0.273755221	-1.869041614	2.6166387171299e-79	6.86323455703563e-78	Down	5.067770818	4.902378733	5.088140185	1.061152194	1.212611867	1.114751617	320538	ubinuclein 2	GO:0005634,GO:0005654	nucleus|nucleoplasm				Ubn2	7.670075641	3.946254065	11.39389722	2.887269048	1.52970555	0.016670661	0.129186189	up	3	3	6	17	7	11	3.1	3.13	6.31	16.33	7.15	11.38	NC_000072.7	38408859	38410858	3,840,911,938,409,620	ID=gene-Ubn2;Dbxref=GeneID:320538,MGI:MGI:2444236;Name=Ubn2;description=ubinuclein 2;gbkey=Gene;gene=Ubn2;gene_biotype=protein_coding;gene_synonym=2900060J04Rik,6030408G03Rik,BC060116,D130059P03Rik,mKIAA2030	0.055465254	-0.800992459
Ubtd1	195.1427543	0.179800782	-9.822032931	0.294020936	-1.766009207	9.04997830279034e-23	6.68962271769416e-22	Down	12.05615164	13.30532306	13.18352769	3.750786434	2.775354722	2.755320318	226122	ubiquitin domain containing 1						Ubtd1	11.34318775	7.212494605	15.4738809	2.145427033	1.101264835	0.032586764	0.197958809	up	7	6	9	16	14	17	7.23	6.25	9.46	15.37	14.3	17.59	NC_000085.7	41968201	41970200	41,969,399,419,695,300,000,000,000,000,000,000,000,000,000,000,000,000,000,000,000,000,000,000,000,000,000	ID=gene-Ubtd1;Dbxref=GeneID:226122,MGI:MGI:2385092;Name=Ubtd1;description=ubiquitin domain containing 1;gbkey=Gene;gene=Ubtd1;gene_biotype=protein_coding;gene_synonym=BC016129	0.004630987	-0.943909466
Uchl1	5158.37862	0.05031235	23.33638777	2.256534002	1.174108517	1.89473879499977e-120	8.71185108450936e-119	Up	207.3604636	204.7359716	203.4036101	391.0797703	383.7466278	366.731632	22223	ubiquitin carboxy-terminal hydrolase L1	GO:0002931,GO:0004197,GO:0004843,GO:0005654,GO:0005737,GO:0005783,GO:0005829,GO:0005886,GO:0006511,GO:0007409,GO:0007412,GO:0007628,GO:0008233,GO:0008234,GO:0008242,GO:0008283,GO:0016020,GO:0016579,GO:0016787,GO:0016874,GO:0019233,GO:0019896,GO:0030424,GO:0031625,GO:0031694,GO:0035690,GO:0042755,GO:0043025,GO:0043130,GO:0043209,GO:0043407,GO:0044306,GO:0050905,GO:0055001	response to ischemia|cysteine-type endopeptidase activity|thiol-dependent deubiquitinase|nucleoplasm|cytoplasm|endoplasmic reticulum|cytosol|plasma membrane|ubiquitin-dependent protein catabolic process|axonogenesis|axon target recognition|adult walking behavior|peptidase activity|cysteine-type peptidase activity|omega peptidase activity|cell population proliferation|membrane|protein deubiquitina…	mmu05012,mmu05022	Parkinson disease|Pathways of neurodegeneration - multiple diseases		Uchl1	3.341907777	0.320997658	6.362817896	19.82200724	4.309031157	0.003219161	0.041702973	up	1	0	0	3	6	10	1.03	0	0	2.88	6.13	10.34	NC_000071.7	66831463	66833462	6,683,293,966,832,980	ID=gene-Uchl1;Dbxref=GeneID:22223,MGI:MGI:103149;Name=Uchl1;description=ubiquitin carboxy-terminal hydrolase L1;gbkey=Gene;gene=Uchl1;gene_biotype=protein_coding;gene_synonym=AW822034,C88048,gad,PGP 9.5,PGP9,PGP9.5,R75593,UCH-L1,UCHL-1	0.076494712	0.764765196
Uchl5	608.3655605	0.112225248	9.92638978	2.164436615	1.113991552	3.19618690166636e-23	2.41102985565643e-22	Up	16.01472685	11.87194124	14.42278809	23.95810976	23.57365743	27.90904414	56207	ubiquitin carboxyl-terminal esterase L5	GO:0000502,GO:0004843,GO:0004866,GO:0005634,GO:0005654,GO:0005730,GO:0005737,GO:0005829,GO:0006281,GO:0006310,GO:0006511,GO:0006974,GO:0008233,GO:0008234,GO:0016579,GO:0016787,GO:0021670,GO:0030901,GO:0031011,GO:0031597,GO:0032435,GO:0045880,GO:0048853,GO:0061136,GO:0070628	proteasome complex|thiol-dependent deubiquitinase|endopeptidase inhibitor activity|nucleus|nucleoplasm|nucleolus|cytoplasm|cytosol|DNA repair|DNA recombination|ubiquitin-dependent protein catabolic process|cellular response to DNA damage stimulus|peptidase activity|cysteine-type peptidase activity|protein deubiquitination|hydrolase activity|lateral ventricle development|midbrain development|Ino80…				Uchl5	2.859361613	0.320997658	5.397725568	16.81546714	4.071716953	0.028805122	0.182807711	up	1	0	0	1	6	9	1.03	0	0	0.96	6.13	9.31	NC_000067.7	143650992	143652991	143,652,297,143,652,000,000,000,000,000,000,000,000,000,000,000,000,000,000,000,000,000,000,000,000,000,000,000,000,000	ID=gene-Uchl5;Dbxref=GeneID:56207,MGI:MGI:1914848;Name=Uchl5;description=ubiquitin carboxyl-terminal esterase L5;gbkey=Gene;gene=Uchl5;gene_biotype=protein_coding;gene_synonym=5830413B11Rik,Uch37	0.045147172	0.821095451
Upk3bl	105.7542519	0.241842558	8.59018808	4.220672987	2.077473055	8.68270760451708e-18	5.22145386462376e-17	Up	1.414343364	2.053201164	1.951369405	6.373688891	5.38448856	7.11599227	69665	uroplakin 3B-like	GO:0004601,GO:0006979,GO:0016020,GO:0016021,GO:0020037	peroxidase activity|response to oxidative stress|membrane|integral component of membrane|heme binding				Upk3bl	9.006013649	12.76424586	5.247781439	0.411131335	-1.282328762	0.029569043	0.185902035	down	16	7	16	6	5	5	16.54	7.3	16.82	5.76	5.11	5.17	NC_000071.7	136084113	136086112	136,084,201,136,085,000	ID=gene-Upk3bl;Dbxref=GeneID:69665,MGI:MGI:1916915;Name=Upk3bl;description=uroplakin 3B-like;gbkey=Gene;gene=Upk3bl;gene_biotype=protein_coding;gene_synonym=2310043J07Rik,Upk3bl1	0.054629149	-0.802553114
Use1	4111.621245	0.053228337	20.67127049	2.143988785	1.100297359	6.28401473086211e-95	2.00168543457915e-93	Up	150.1497943	150.621116	149.669212	271.8082355	268.4750329	253.405314	67023	unconventional SNARE in the ER 1 homolog (S. cerevisiae)	GO:0005484,GO:0005783,GO:0005794,GO:0005886,GO:0006890,GO:0007029,GO:0015031,GO:0016020,GO:0016021,GO:0016192,GO:0030137,GO:0031201,GO:0060628,GO:0071786	SNAP receptor activity|endoplasmic reticulum|Golgi apparatus|plasma membrane|retrograde vesicle-mediated transport, Golgi to endoplasmic reticulum|endoplasmic reticulum organization|protein transport|membrane|integral component of membrane|vesicle-mediated transport|COPI-coated vesicle|SNARE complex|regulation of ER to Golgi vesicle-mediated transport|endoplasmic reticulum tubular network organiz…	mmu04130	SNARE interactions in vesicular transport		Use1	6.888386532	11.12579458	2.650978484	0.238273183	-2.069311507	0.003440517	0.043800916	down	10	14	10	2	3	3	10.33	14.59	10.51	1.92	3.06	3.1	NC_000074.7	71817328	71819327	71819093	ID=gene-Use1;Dbxref=GeneID:67023,MGI:MGI:1914273;Name=Use1;description=unconventional SNARE in the ER 1 homolog (S. cerevisiae);gbkey=Gene;gene=Use1;gene_biotype=protein_coding;gene_synonym=2010315L10Rik,5730403H22Rik,AV002165,D12,Ed2,p31,Q-S,Q-snare	0.003291155	-0.952785739
Vps37a	607.3700528	0.106429008	-11.04079844	0.442864965	-1.175061226	2.42865369007659e-28	2.23069386789496e-27	Down	9.82016811	9.349999264	10.18328432	3.119924205	3.400732915	4.22216014	52348	vacuolar protein sorting 37A	GO:0000813,GO:0005634,GO:0005654,GO:0005768,GO:0005813,GO:0005829,GO:0006612,GO:0006623,GO:0015031,GO:0016020,GO:0043162,GO:0043231	ESCRT I complex|nucleus|nucleoplasm|endosome|centrosome|cytosol|protein targeting to membrane|protein targeting to vacuole|protein transport|membrane|ubiquitin-dependent protein catabolic process via the multivesicular body sorting pathway|intracellular membrane-bounded organelle	mmu04144	Endocytosis		Vps37a	3.344684549	0	6.689369097	Inf	Inf	0.0025942	0.035374765	up	0	0	0	2	11	7	0	0	0	1.92	11.23	7.24	NC_000074.7	40962481	40964480	40,964,014,409,642,100,000,000,000,000,000	ID=gene-Vps37a;Dbxref=GeneID:52348,MGI:MGI:1261835;Name=Vps37a;description=vacuolar protein sorting 37A;gbkey=Gene;gene=Vps37a;gene_biotype=protein_coding;gene_synonym=2210018P21Rik,4930592A21Rik,AW261445,D8Ertd531,D8Ertd531e	0.082482145	-0.755313823
Vwa5b1	11.4447405	1.333627527	-5.167598382	0.008421825	-6.89165145	2.37121156295298e-07	7.47761735784051e-07	Down	0.112538422	0.249392267	0.174430136	0	0	0	75718	von Willebrand factor A domain containing 5B1	GO:0005576	extracellular region				Vwa5b1	42.36952466	57.13207039	27.60697892	0.483213346	-1.049267792	0.000822041	0.01542228	down	62	72	41	28	32	24	64.08	75.06	43.11	26.9	32.68	24.83	NC_000070.7	138289539	138291538	138,289,798,138,289,000,000,000,000,000,000,000,000,000,000	ID=gene-Vwa5b1;Dbxref=GeneID:75718,MGI:MGI:1922968;Name=Vwa5b1;description=von Willebrand factor A domain containing 5B1;gbkey=Gene;gene=Vwa5b1;gene_biotype=protein_coding;gene_synonym=4931403E03Rik	0.026239077	0.864651522
Vwc2l	21.93343093	1.430097041	-2.897307299	0.056585233	-4.143430594	0.003763809	0.007322388	Down	0.58923887	0.564562423	0.376735061	0	0.070026311	0	320460	von Willebrand factor C domain-containing protein 2-like	GO:0005576,GO:0005615,GO:0007275,GO:0030054,GO:0030514,GO:0032281,GO:0045202,GO:0045666	extracellular region|extracellular space|multicellular organism development|cell junction|negative regulation of BMP signaling pathway|AMPA glutamate receptor complex|synapse|positive regulation of neuron differentiation				Vwc2l	2.9434542	4.877310747	1.009597653	0.206998837	-2.272305432	0.048663888	0.252376927	down	8	4	3	0	2	1	8.27	4.17	3.15	0	2.04	1.03	NC_000067.7	70762470	70764469	70764342	ID=gene-Vwc2l;Dbxref=GeneID:320460,MGI:MGI:2444069;Name=Vwc2l;description=von Willebrand factor C domain-containing protein 2-like;gbkey=Gene;gene=Vwc2l;gene_biotype=protein_coding;gene_synonym=A830006F12Rik,B,Brl,bror	0.020801145	0.879807637
Wdr78	300.0783209	0.141430399	-11.54812139	0.322359988	-1.633255412	7.54516532304826e-31	7.45779008802127e-30	Down	9.395418297	7.693216917	8.696675037	2.192935291	2.221415998	2.432135822	242584	WD repeat domain 78	GO:0002244,GO:0003341,GO:0005515,GO:0005737,GO:0005856,GO:0005858,GO:0005929,GO:0005930,GO:0007018,GO:0031514,GO:0042995,GO:0045503,GO:0045504,GO:0070286	hematopoietic progenitor cell differentiation|cilium movement|protein binding|cytoplasm|cytoskeleton|axonemal dynein complex|cilium|axoneme|microtubule-based movement|motile cilium|cell projection|dynein light chain binding|dynein heavy chain binding|axonemal dynein complex assembly				Wdr78	9.948296907	14.34742609	5.549167723	0.386770957	-1.370448629	0.014240583	0.116691827	down	17	18	9	7	6	4	17.57	18.76	9.46	6.73	6.13	4.14	NC_000070.7	102893261	102895260	102,893,277,102,893,000	ID=gene-Wdr78;Dbxref=GeneID:242584,MGI:MGI:2385328;Name=Wdr78;description=WD repeat domain 78;gbkey=Gene;gene=Wdr78;gene_biotype=protein_coding;gene_synonym=BC028975	0.048248225	0.814848094
Wnt7b	9504.700589	0.037887242	35.29776564	2.526841179	1.337334989	6.35466131199202e-273	9.72011510979848e-271	Up	90.42073464	89.82258483	91.76842542	187.6724187	185.3726995	192.4678124	22422	wingless-type MMTV integration site family, member 7B	GO:0001525,GO:0001701,GO:0001944,GO:0003338,GO:0005102,GO:0005109,GO:0005125,GO:0005515,GO:0005576,GO:0005615,GO:0005737,GO:0005788,GO:0005886,GO:0007257,GO:0007275,GO:0008284,GO:0009986,GO:0010628,GO:0016055,GO:0016332,GO:0021846,GO:0021871,GO:0022009,GO:0030182,GO:0030324,GO:0031175,GO:0032364,GO:0032536,GO:0036516,GO:0042475,GO:0042592,GO:0044237,GO:0045165,GO:0045669,GO:0045879,GO:0046330,GO:…	angiogenesis|in utero embryonic development|vasculature development|metanephros morphogenesis|signaling receptor binding|frizzled binding|cytokine activity|protein binding|extracellular region|extracellular space|cytoplasm|endoplasmic reticulum lumen|plasma membrane|activation of JUN kinase activity|multicellular organism development|positive regulation of cell population proliferation|cell surfa…	mmu04150,mmu04310,mmu04390,mmu04550,mmu04916,mmu04934,mmu05010,mmu05022,mmu05165,mmu05200,mmu05205,mmu05217,mmu05224,mmu05225,mmu05226	mTOR signaling pathway|Wnt signaling pathway|Hippo signaling pathway|Signaling pathways regulating pluripotency of stem cells|Melanogenesis|Cushing syndrome|Alzheimer disease|Pathways of neurodegeneration - multiple diseases|Human papillomavirus infection|Pathways in cancer|Proteoglycans in cancer|Basal cell carcinoma|Breast cancer|Hepatocellular carcinoma|Gastric cancer		Wnt7b	58.36947681	100.8040721	15.93488152	0.158077756	-2.661293722	1.79353355224979e-27	2.11143737438606e-24	down	99	108	101	12	15	21	102.32	112.59	106.2	11.53	15.32	21.72	NC_000081.7	85417637	85419636	854,185,538,541,865,000,000,000,000,000,000,000,000,000,000,000	ID=gene-Wnt7b;Dbxref=GeneID:22422,MGI:MGI:98962;Name=Wnt7b;description=wingless-type MMTV integration site family%2C member 7B;gbkey=Gene;gene=Wnt7b;gene_biotype=protein_coding;gene_synonym=Wnt-7,Wnt-7b	7.45815709848614e-05	-0.992940373
Xkr7	58.61894543	0.524603695	-9.321838684	0.033719547	-4.89027102	1.14341357541805e-20	7.79549705500155e-20	Down	0.861221182	0.769129507	1.30758426	0.035185462	0.028117919	0.016665639	228787	X-linked Kx blood group related 7	GO:0005886,GO:0016020,GO:0016021,GO:0043652,GO:0070782,GO:1902742	plasma membrane|membrane|integral component of membrane|engulfment of apoptotic cell|phosphatidylserine exposure on apoptotic cell surface|apoptotic process involved in development				Xkr7	3.146844793	0.641995316	5.651694271	8.803326338	3.138048749	0.044399313	0.239949924	up	2	0	0	5	2	10	2.07	0	0	4.8	2.04	10.34	NC_000068.8	152871771	152873770	152,873,171,152,873,000,000,000,000,000,000,000	ID=gene-Xkr7;Dbxref=GeneID:228787,MGI:MGI:3526711;Name=Xkr7;description=X-linked Kx blood group related 7;gbkey=Gene;gene=Xkr7;gene_biotype=protein_coding;gene_synonym=AY534253	0.1266738	-0.693298311
Ybx2	32.08398789	0.605378481	-6.823618632	0.057079959	-4.130871882	8.8775364458872e-12	3.85792012805939e-11	Down	2.989581207	1.428205307	2.040422427	0.173217126	0.086514871	0.034185213	53422	Y box protein 2	GO:0003676,GO:0003677,GO:0003682,GO:0003723,GO:0003729,GO:0003730,GO:0005634,GO:0005737,GO:0005844,GO:0007286,GO:0008289,GO:0010468,GO:0017148,GO:0043021,GO:0045182,GO:0048255,GO:0048477,GO:0051100,GO:0120162,GO:1990904	nucleic acid binding|DNA binding|chromatin binding|RNA binding|mRNA binding|mRNA 3'-UTR binding|nucleus|cytoplasm|polysome|spermatid development|lipid binding|regulation of gene expression|negative regulation of translation|ribonucleoprotein complex binding|translation regulator activity|mRNA stabilization|oogenesis|negative regulation of binding|positive regulation of cold-induced thermogenesis|…			CSD	Ybx2	10.50006946	15.08573918	5.914399739	0.392052366	-1.350881728	0.012834086	0.109188805	down	14	13	19	6	7	5	14.47	13.55	19.98	5.76	7.15	5.17	NC_000077.7	69824710	69826709	698,255,566,982,653,000,000,000,000,000,000,000,000,000,000,000	ID=gene-Ybx2;Dbxref=GeneID:53422,MGI:MGI:1096372;Name=Ybx2;description=Y box protein 2;gbkey=Gene;gene=Ybx2;gene_biotype=protein_coding;gene_synonym=MSY,Msy2	0.034275872	0.844766319
Zbtb7c	27.81553326	0.423275041	2.529697383	2.100536367	1.070757763	0.011416094	0.02043416	Up	0.247695339	0.217948984	0.227951343	0.368356025	0.325905251	0.510954586	207259	zinc finger and BTB domain containing 7C	GO:0000978,GO:0000981,GO:0005515,GO:0005634,GO:0006357,GO:0008285,GO:0045600,GO:0045944,GO:0046872,GO:1903025	RNA polymerase II cis-regulatory region sequence-specific DNA binding|DNA-binding transcription factor activity, RNA polymerase II-specific|protein binding|nucleus|regulation of transcription by RNA polymerase II|negative regulation of cell population proliferation|positive regulation of fat cell differentiation|positive regulation of transcription by RNA polymerase II|metal ion binding|regulatio…			ZBTB	Zbtb7c	3.933689495	0.641995316	7.225383675	11.25457383	3.492439523	0.001788134	0.027144128	up	2	0	0	7	10	5	2.07	0	0	6.73	10.21	5.17	NC_000084.7	75951248	75953247	7,595,276,975,953,040,000,000,000,000,000,000,000,000	ID=gene-Zbtb7c;Dbxref=GeneID:207259,MGI:MGI:2443302;Name=Zbtb7c;description=zinc finger and BTB domain containing 7C;gbkey=Gene;gene=Zbtb7c;gene_biotype=protein_coding;gene_synonym=B230208J24Rik,Kr-,Kr-pok,Zbtb36	0.235073939	0.572496319
Zbtb8b	2548.084394	0.061463516	24.19118561	2.802812651	1.486875313	2.75458071233844e-129	1.39526286639071e-127	Up	14.55281593	15.21703115	16.80090609	34.38908879	36.77728128	36.2574308	215627	zinc finger and BTB domain containing 8b	GO:0000977,GO:0003677,GO:0005634,GO:0006357,GO:0046872	RNA polymerase II transcription regulatory region sequence-specific DNA binding|DNA binding|nucleus|regulation of transcription by RNA polymerase II|metal ion binding			ZBTB	Zbtb8b	7.499576863	13.04671641	1.952437318	0.149649709	-2.740338618	0.00014086	0.003913337	down	19	9	12	3	1	2	19.64	9.38	12.62	2.88	1.02	2.07	NC_000070.7	129317557	129319556	129318305	ID=gene-Zbtb8b;Dbxref=GeneID:215627,MGI:MGI:2387181;Name=Zbtb8b;description=zinc finger and BTB domain containing 8b;gbkey=Gene;gene=Zbtb8b;gene_biotype=protein_coding;gene_synonym=AV220464,BC023839,BOZF1,Zbtb8	0.013506966	-0.903543898
Zcchc12	19.00328962	0.694903254	-4.989088032	0.090437598	-3.466933509	6.06649989007019e-07	1.83515482282542e-06	Down	1.231661975	0.823902441	1.475728659	0.165261269	0	0.097845261	72693	zinc finger, CCHC domain containing 12	GO:0003676,GO:0003713,GO:0005515,GO:0005634,GO:0008270,GO:0016605,GO:0016607,GO:0030509,GO:0032183,GO:0045944,GO:0046872	nucleic acid binding|transcription coactivator activity|protein binding|nucleus|zinc ion binding|PML body|nuclear speck|BMP signaling pathway|SUMO binding|positive regulation of transcription by RNA polymerase II|metal ion binding				Zcchc12	24.74868901	15.04772097	34.44965705	2.289360436	1.194944618	0.00087714	0.01620845	up	17	13	16	42	23	40	17.57	13.55	16.82	40.35	23.49	41.38	NC_000086.8	35457552	35459551	3,545,773,435,459,160	ID=gene-Zcchc12;Dbxref=GeneID:72693,MGI:MGI:1919943;Name=Zcchc12;description=zinc finger%2C CCHC domain containing 12;gbkey=Gene;gene=Zcchc12;gene_biotype=protein_coding;gene_synonym=2810028A01Rik,AV136720,Si,Sizn1	0.099161602	-0.730495492
Zcchc3	216.0763336	0.164076389	-7.507659698	0.425777113	-1.231829691	6.01937320456291e-14	2.99109992400426e-13	Down	7.983463737	7.376621759	6.504425795	2.196064927	2.800871094	2.670076501	67917	zinc finger, CCHC domain containing 3	GO:0002218,GO:0002376,GO:0003676,GO:0003677,GO:0003690,GO:0003723,GO:0005737,GO:0008270,GO:0009597,GO:0032481,GO:0045087,GO:0046872,GO:0051607,GO:0071360,GO:1900246	activation of innate immune response|immune system process|nucleic acid binding|DNA binding|double-stranded DNA binding|RNA binding|cytoplasm|zinc ion binding|detection of virus|positive regulation of type I interferon production|innate immune response|metal ion binding|defense response to virus|cellular response to exogenous dsRNA|positive regulation of RIG-I signaling pathway				Zcchc3	45.83276265	22.5001127	69.16541261	3.074002941	1.620118545	2.01793324322769e-10	3.1326750469316e-08	up	34	14	21	69	68	73	35.14	14.59	22.08	66.3	69.45	75.52	NC_000068.8	152251875	152253874	152,252,472,152,252,000	ID=gene-Zcchc3;Dbxref=GeneID:67917,MGI:MGI:1915167;Name=Zcchc3;description=zinc finger%2C CCHC domain containing 3;gbkey=Gene;gene=Zcchc3;gene_biotype=protein_coding;gene_synonym=2810406K24Rik	0.010624132	-0.914617085
Zfand4	7.003860595	0.992824848	-2.847043804	0.140962583	-2.826615832	0.004412729	0.008468603	Down	0.186636312	0.121646436	0.090399674	0.00881121	0.026405033	0.010433601	67492	zinc finger, AN1-type domain 4	GO:0008270,GO:0046872	zinc ion binding|metal ion binding				Zfand4	2.80502869	0.66074997	4.949307411	7.490439104	2.905050295	0.022307474	0.155777402	up	0	1	1	4	7	4	0	1.04	1.05	3.84	7.15	4.14	NC_000072.7	116239045	116241044	116240916	ID=gene-Zfand4;Dbxref=GeneID:67492,MGI:MGI:1914742;Name=Zfand4;description=zinc finger%2C AN1-type domain 4;gbkey=Gene;gene=Zfand4;gene_biotype=protein_coding;gene_synonym=Anu,Anubl1	0.045422575	-0.82053271
Zfp493	15.44497315	0.604012949	-2.257777532	0.388577194	-1.363726865	0.023959533	0.040405067	Down	0.544245065	0.297973081	0.674846789	0.221997269	0.147838077	0.109530508	72958	zinc finger protein 493	GO:0000978,GO:0000981,GO:0005634,GO:0006357	RNA polymerase II cis-regulatory region sequence-specific DNA binding|DNA-binding transcription factor activity, RNA polymerase II-specific|nucleus|regulation of transcription by RNA polymerase II			zf-C2H2	Zfp493	7.43707195	0.654159152	14.21998475	21.73780603	4.442134433	4.63332700363063e-07	3.42696390472722e-05	up	0	2	0	12	15	16	0	2.08	0	11.53	15.32	16.55	NC_000079.7	67925811	67927810	67927675	ID=gene-Zfp493;Dbxref=GeneID:72958,MGI:MGI:1920208;Name=Zfp493;description=zinc finger protein 493;gbkey=Gene;gene=Zfp493;gene_biotype=protein_coding;gene_synonym=2900054J07Rik,Rslcan12	0.01705985	-0.891369747
Zfp654	458.0722434	0.124910919	-8.84284296	0.465041818	-1.104567642	9.33133380356731e-19	5.87448149679345e-18	Down	6.640812495	7.245474563	7.914364529	2.532371451	2.491734852	3.358041405	72020	zinc finger protein 654	GO:0000981,GO:0003677,GO:0005634,GO:0006357,GO:0046872	DNA-binding transcription factor activity, RNA polymerase II-specific|DNA binding|nucleus|regulation of transcription by RNA polymerase II|metal ion binding			zf-C2H2	Zfp654	6.52160811	11.10044911	1.942767114	0.175016983	-2.514433171	0.000975407	0.017620939	down	12	14	8	3	2	1	12.4	14.59	8.41	2.88	2.04	1.03	NC_000082.7	64598709	64600708	6,459,883,264,600,000	ID=gene-Zfp654;Dbxref=GeneID:72020,MGI:MGI:1919270;Name=Zfp654;description=zinc finger protein 654;gbkey=Gene;gene=Zfp654;gene_biotype=protein_coding;gene_synonym=1600021C16Rik,1810008K20Rik,433036,Gm5488,Znf654	0.025527807	0.866542634
Zfp804a	51.50424264	0.434284226	-7.993814685	0.090146318	-3.471587624	1.30826362912615e-15	7.0619723292697e-15	Down	1.016488619	0.75889838	0.948891195	0.047116496	0.023532763	0.139479923	241514	zinc finger protein 804A	GO:0005634,GO:0005737,GO:0005886,GO:0010628,GO:0010975,GO:0010976,GO:0030424,GO:0030426,GO:0043025,GO:0043197,GO:0043198,GO:0046872,GO:0098793,GO:0098794,GO:1901588,GO:1902952	nucleus|cytoplasm|plasma membrane|positive regulation of gene expression|regulation of neuron projection development|positive regulation of neuron projection development|axon|growth cone|neuronal cell body|dendritic spine|dendritic shaft|metal ion binding|presynapse|postsynapse|dendritic microtubule|positive regulation of dendritic spine maintenance				Zfp804a	9.442674866	2.932061246	15.95328849	5.440980644	2.443866696	0.001716412	0.026442479	up	3	5	1	9	23	16	3.1	5.21	1.05	8.65	23.49	16.55	NC_000068.8	81878472	81880471	81880294	ID=gene-Zfp804a;Dbxref=GeneID:241514,MGI:MGI:2442949;Name=Zfp804a;description=zinc finger protein 804A;gbkey=Gene;gene=Zfp804a;gene_biotype=protein_coding;gene_synonym=C630007C17Rik,Znf804a	0.037523661	-0.837366548
Zhx2	675.5050958	0.093988108	11.74850775	2.149826182	1.104220019	7.18769117306583e-32	7.36845659805534e-31	Up	6.239457177	5.950714061	6.448173243	10.36828385	11.74901969	10.83709239	387609	zinc fingers and homeoboxes 2	GO:0000122,GO:0000981,GO:0003677,GO:0005515,GO:0005634,GO:0005654,GO:0005829,GO:0006357,GO:0006402,GO:0007399,GO:0030154,GO:0035019,GO:0042802,GO:0042803,GO:0045665,GO:0045892,GO:0046872,GO:0046982,GO:0060040	negative regulation of transcription by RNA polymerase II|DNA-binding transcription factor activity, RNA polymerase II-specific|DNA binding|protein binding|nucleus|nucleoplasm|cytosol|regulation of transcription by RNA polymerase II|mRNA catabolic process|nervous system development|cell differentiation|somatic stem cell population maintenance|identical protein binding|protein homodimerization act…			Homeobox	Zhx2	3.002285488	0.981747628	5.022823348	5.11620625	2.355074425	0.046361073	0.24608036	up	1	1	1	2	6	7	1.03	1.04	1.05	1.92	6.13	7.24	NC_000081.7	57556062	57558061	57,556,170,575,566,600,000,000,000,000,000	ID=gene-Zhx2;Dbxref=GeneID:387609,MGI:MGI:2683087;Name=Zhx2;description=zinc fingers and homeoboxes 2;gbkey=Gene;gene=Zhx2;gene_biotype=protein_coding;gene_synonym=Af,Afr,Afr-1,Afr1,mKIAA0854,R,Raf	0.039346095	0.833345894
