# Supplementary material for: Genome-wide DNA methylation and transcriptome sequencing analyses of lens tissue in an age-related mouse cataract model
Source: PLoS One. 2025 Jan 30;20(1):e0316766. doi: 10.1371/journal.pone.0316766 (PMC11781636; doi:10.1371/journal.pone.0316766)
Supplement: S4 Table — (XLS) [file pone.0316766.s006.xls]

gene_id	BaseMean	lfcSE	stat	FoldChange	log2FoldChange	p-value	q-value	Regulation	Expression_YOUNG1	Expression_YOUNG2	Expression_YOUNG3	Expression_AGED1	Expression_AGED2	Expression_AGED3	gene_Dbxref	description	GO_id	GO_term	pathway	pathway_description	TF_family	gene_id	baseMean	baseMean_control_SQ	baseMean_case_SL	foldChange	Y_log2FoldChange	pval	padj	regulation	SQ_1-ReadsCount	SQ_2-ReadsCount	SQ_3-ReadsCount	SL_1-ReadsCount	SL_2-ReadsCount	SL_3-ReadsCount	SQ_1-RPM	SQ_2-RPM	SQ_3-RPM	SL_1-RPM	SL_2-RPM	SL_3-RPM	Chr	Start	End	Site_Pos	Description	p.value	correlation
6430571L13Rik	88.43466766	0.280206422	-9.994121307	0.1435458	-2.800416975	1.61715048523099e-23	1.23435562481885e-22	Down	4.412752639	4.368848487	4.734686863	0.569607414	0.616407154	0.393451439	235599	RIKEN cDNA 6430571L13 gene	GO:0016020,GO:0016021	membrane|integral component of membrane				6430571L13Rik	2.821638515	5.301003838	0.342273191	0.064567618	-3.953045383	0.01040925	0.440791703	down	4	9	4	0	0	1	21.68	48.55	21.13	0	0	5.61	NC_000075.7	107215838	107217837	107,217,483,107,217,000,000,000,000	ID=gene-6430571L13Rik;Dbxref=GeneID:235599,MGI:MGI:2445137;Name=6430571L13Rik;description=RIKEN cDNA 6430571L13 gene;gbkey=Gene;gene=6430571L13Rik;gene_biotype=protein_coding	0.047897146	0.815545813
9430069I07Rik	1.740942498	1.943886212	2.226697848	20.09057911	4.328447245	0.025967474	0.04351573	Up	0	0	0	0.317665673	0.423096035	0.37615687	77358	RIKEN cDNA 9430069I07 gene						9430069I07Rik	28.4630652	18.61808433	38.30804608	2.057571842	1.040942805	0.006304255	0.326193798	up	21	6	33	38	37	38	113.8	32.37	174.31	210.63	212.18	213.17	NC_000081.7	34347196	34349195	3,434,829,834,348,350	ID=gene-9430069I07Rik;Dbxref=GeneID:77358,MGI:MGI:1924608;Name=9430069I07Rik;description=RIKEN cDNA 9430069I07 gene;gbkey=Gene;gene=9430069I07Rik;gene_biotype=protein_coding	0.068170759	0.778481338
Adgrl4	29.35505388	0.429412311	-3.938915198	0.309622307	-1.691418677	8.18508518250853e-05	0.000199639	Down	0.763777566	0.712784121	0.958494871	0.206516213	0.235763207	0.174672617	170757	adhesion G protein-coupled receptor L4	GO:0004888,GO:0004930,GO:0005509,GO:0005886,GO:0005887,GO:0007165,GO:0007166,GO:0007189,GO:0016020,GO:0016021,GO:0031410,GO:0065003	transmembrane signaling receptor activity|G protein-coupled receptor activity|calcium ion binding|plasma membrane|integral component of plasma membrane|signal transduction|cell surface receptor signaling pathway|adenylate cyclase-activating G protein-coupled receptor signaling pathway|membrane|integral component of membrane|cytoplasmic vesicle|protein-containing complex assembly				Adgrl4	20.43726102	4.341229941	36.53329209	8.415424336	3.073036019	0.000886918	0.084578429	up	4	2	8	15	41	51	21.68	10.79	42.26	83.14	235.12	286.1	NC_000069.7	151141518	151143517	151,143,409,151,143,000	ID=gene-Adgrl4;Dbxref=GeneID:170757,MGI:MGI:2655562;Name=Adgrl4;description=adhesion G protein-coupled receptor L4;gbkey=Gene;gene=Adgrl4;gene_biotype=protein_coding;gene_synonym=1110033N21Rik,Eltd,Eltd1,Et,Etl,ETL1	0.065638507	-0.782803368
Akap12	246.2185847	0.163580601	-6.312747206	0.488813833	-1.032642981	2.74125081830276e-10	1.0858867664605e-09	Down	4.404016782	3.692190995	3.691550753	1.396162753	1.375282228	1.99765973	83397	A kinase (PRKA) anchor protein (gravin) 12	GO:0005516,GO:0005737,GO:0005829,GO:0005856,GO:0005886,GO:0007165,GO:0007193,GO:0008179,GO:0010738,GO:0010739,GO:0016020,GO:0030159,GO:0032760,GO:0043025,GO:0043116,GO:0050804,GO:0051018,GO:0051770,GO:0061870,GO:0070374,GO:0090036,GO:0098685,GO:1900143	calmodulin binding|cytoplasm|cytosol|cytoskeleton|plasma membrane|signal transduction|adenylate cyclase-inhibiting G protein-coupled receptor signaling pathway|adenylate cyclase binding|regulation of protein kinase A signaling|positive regulation of protein kinase A signaling|membrane|signaling receptor complex adaptor activity|positive regulation of tumor necrosis factor production|neuronal cell…				Akap12	11.62070998	6.868426714	16.37299324	2.38380548	1.253266516	0.041893824	0.950142524	up	10	7	5	8	18	22	54.19	37.76	26.41	44.34	103.22	123.41	NC_000076.7	4214328	4216327	4,215,875,421,589,240,000,000,000,000	ID=gene-Akap12;Dbxref=GeneID:83397,MGI:MGI:1932576;Name=Akap12;description=A kinase (PRKA) anchor protein (gravin) 12;gbkey=Gene;gene=Akap12;gene_biotype=protein_coding;gene_synonym=AI317366,Sr,Srcs5,SSe,SSeCKS,Tsga,Tsga12	0.235503385	-0.572070592
Amh	12.84928595	0.729612672	-3.02821621	0.21622048	-2.209424919	0.00246002	0.004920359	Down	1.463968123	0.368044719	0.931948961	0.177723753	0.106518896	0.210447701	11705	anti-Mullerian hormone	GO:0001546,GO:0001655,GO:0001880,GO:0005102,GO:0005160,GO:0005576,GO:0005615,GO:0005737,GO:0010628,GO:0051092,GO:2000355	preantral ovarian follicle growth|urogenital system development|Mullerian duct regression|signaling receptor binding|transforming growth factor beta receptor binding|extracellular region|extracellular space|cytoplasm|positive regulation of gene expression|positive regulation of NF-kappaB transcription factor activity|negative regulation of ovarian follicle development	mmu04024,mmu04060,mmu04350,mmu04390	cAMP signaling pathway|Cytokine-cytokine receptor interaction|TGF-beta signaling pathway|Hippo signaling pathway		Amh	44.37460314	60.67586225	28.07334404	0.462677299	-1.11192178	0.014349738	0.549967344	down	39	88	68	33	25	25	211.35	474.73	359.19	182.91	143.37	140.24	NC_000076.7	80639073	80641072	80,639,872,806,400,100,000,000,000,000,000,000,000,000,000,000,000,000,000	ID=gene-Amh;Dbxref=GeneID:11705,MGI:MGI:88006;Name=Amh;description=anti-Mullerian hormone;gbkey=Gene;gene=Amh;gene_biotype=protein_coding;gene_synonym=M,MIS	0.697083238	0.204808162
Ankrd31	2.817028825	1.727703776	-2.211677059	0.070750159	-3.821122806	0.026988987	0.045046403	Down	0.011938749	0.081705517	0.104088335	0	0.010134461	0	625662	ankyrin repeat domain 31	GO:0000785,GO:0005515,GO:0007129,GO:0010780,GO:1903343	chromatin|protein binding|homologous chromosome pairing at meiosis|meiotic DNA double-strand break formation involved in reciprocal meiotic recombination|positive regulation of meiotic DNA double-strand break formation				Ankrd31	25.9360262	11.54020977	40.33184264	3.494896839	1.805249871	8.91420004867633e-07	0.00034273	up	8	21	8	40	34	45	43.35	113.29	42.26	221.71	194.98	252.44	NC_000079.7	96882796	96884795	968,835,469,688,465,000,000,000	ID=gene-Ankrd31;Dbxref=GeneID:625662,MGI:MGI:5006716;Name=Ankrd31;description=ankyrin repeat domain 31;gbkey=Gene;gene=Ankrd31;gene_biotype=protein_coding	0.151412448	-0.662767714
Ap3b2	617.123393	0.112453807	-15.17914065	0.306306492	-1.706952151	4.86108584554442e-52	8.20753171888696e-51	Down	17.1774281	17.20882973	20.08979411	4.672363446	3.931189741	5.161356537	11775	adaptor-related protein complex 3, beta 2 subunit	GO:0005794,GO:0005802,GO:0006886,GO:0008089,GO:0015031,GO:0016020,GO:0016192,GO:0030117,GO:0030123,GO:0031410,GO:0048490	Golgi apparatus|trans-Golgi network|intracellular protein transport|anterograde axonal transport|protein transport|membrane|vesicle-mediated transport|membrane coat|AP-3 adaptor complex|cytoplasmic vesicle|anterograde synaptic vesicle transport	mmu04142	Lysosome		Ap3b2	1.341804179	0	2.683608359	Inf	Inf	0.048605088	1	up	0	0	0	5	2	1	0	0	0	27.71	11.47	5.61	NC_000073.7	81108146	81110145	81108204	ID=gene-Ap3b2;Dbxref=GeneID:11775,MGI:MGI:1100869;Name=Ap3b2;description=adaptor-related protein complex 3%2C beta 2 subunit;gbkey=Gene;gene=Ap3b2;gene_biotype=protein_coding;gene_synonym=AI549966,AU042881,beta-NAP,beta3,beta3B,Na,Naptb,[b]-NAP	0.089210921	-0.745053778
Atp2b3	73.47911577	0.441048807	-10.78073677	0.037038485	-4.754831087	4.24472138501333e-27	3.73231079550774e-26	Down	1.127609763	1.148370688	1.190958708	0.013308779	0.039883146	0.055157552	320707	ATPase, Ca++ transporting, plasma membrane 3	GO:0005388,GO:0005886,GO:0005887,GO:0006874,GO:0015085,GO:0019829,GO:0030165,GO:0043231,GO:0045121,GO:0051480,GO:0098688,GO:0098978,GO:0098982,GO:0099056,GO:1905056,GO:1990034	P-type calcium transporter activity|plasma membrane|integral component of plasma membrane|cellular calcium ion homeostasis|calcium ion transmembrane transporter activity|ATPase-coupled cation transmembrane transporter activity|PDZ domain binding|intracellular membrane-bounded organelle|membrane raft|regulation of cytosolic calcium ion concentration|parallel fiber to Purkinje cell synapse|glutamat…	mmu04020,mmu04022,mmu04024,mmu04261,mmu04925,mmu04961,mmu04970,mmu04972,mmu04978	Calcium signaling pathway|cGMP-PKG signaling pathway|cAMP signaling pathway|Adrenergic signaling in cardiomyocytes|Aldosterone synthesis and secretion|Endocrine and other factor-regulated calcium reabsorption|Salivary secretion|Pancreatic secretion|Mineral absorption		Atp2b3	41.42069184	25.88623646	56.95514723	2.200209649	1.137640999	4.50717178365334e-05	0.008596277	up	35	25	23	56	53	59	189.67	134.87	121.49	310.4	303.93	330.98	NC_000086.8	72544355	72546354	72545355	ID=gene-Atp2b3;Dbxref=GeneID:320707,MGI:MGI:1347353;Name=Atp2b3;description=ATPase%2C Ca++ transporting%2C plasma membrane 3;gbkey=Gene;gene=Atp2b3;gene_biotype=protein_coding;gene_synonym=6430519O13Rik,Pmc,Pmca3	0.001288855	-0.970542273
Bnc2	68.49129157	0.307784459	3.496245534	2.108314423	1.076090039	0.000471854	0.001047668	Up	0.289511012	0.261685587	0.201082155	0.269233506	0.514699828	0.527680515	242509	basonuclin 2	GO:0000976,GO:0003416,GO:0003677,GO:0005634,GO:0005654,GO:0006355,GO:0042981,GO:0043586,GO:0046872,GO:0060021,GO:0060485	transcription cis-regulatory region binding|endochondral bone growth|DNA binding|nucleus|nucleoplasm|regulation of transcription, DNA-templated|regulation of apoptotic process|tongue development|metal ion binding|roof of mouth development|mesenchyme development			zf-C2H2	Bnc2	6.657284686	10.94006623	2.37450314	0.217046505	-2.203923903	0.009116402	0.404981301	down	14	16	5	2	1	4	75.87	86.32	26.41	11.09	5.73	22.44	NC_000070.7	84183040	84185039	841,835,988,418,374,000,000,000	ID=gene-Bnc2;Dbxref=GeneID:242509,MGI:MGI:2443805;Name=Bnc2;description=basonuclin 2;gbkey=Gene;gene=Bnc2;gene_biotype=protein_coding;gene_synonym=5031434M05Rik,8430420F16Rik	0.37685541	-0.444754932
Bsnd	7.615232524	1.034933781	-3.180327911	0.102136555	-3.291428789	0.001471085	0.00303956	Down	0.367393473	0.230908763	0.53385512	0.044601071	0	0.052813385	140475	barttin CLCNK type accessory beta subunit	GO:0005254,GO:0005515,GO:0005886,GO:0005887,GO:0006821,GO:0006873,GO:0007605,GO:0016020,GO:0016021,GO:0016323,GO:0017081,GO:0030007,GO:0030644,GO:0032991	chloride channel activity|protein binding|plasma membrane|integral component of plasma membrane|chloride transport|cellular ion homeostasis|sensory perception of sound|membrane|integral component of membrane|basolateral plasma membrane|chloride channel regulator activity|cellular potassium ion homeostasis|cellular chloride ion homeostasis|protein-containing complex				Bsnd	18.59962521	27.05651022	10.1427402	0.374872447	-1.415528302	0.001044454	0.095108096	down	21	32	34	13	13	4	113.8	172.63	179.6	72.06	74.55	22.44	NC_000070.7	106338652	106340651	106,339,621,106,340,000	ID=gene-Bsnd;Dbxref=GeneID:140475,MGI:MGI:2153465;Name=Bsnd;description=barttin CLCNK type accessory beta subunit;gbkey=Gene;gene=Bsnd;gene_biotype=protein_coding	0.061777039	0.789543686
Cdh22	61.69021016	0.303451797	-6.49071445	0.255320456	-1.969618966	8.54302658984993e-11	3.48511269571142e-10	Down	1.229887293	1.109935425	1.294527065	0.211039216	0.291119837	0.26179736	104010	cadherin 22	GO:0000902,GO:0005509,GO:0005886,GO:0005912,GO:0007043,GO:0007155,GO:0007156,GO:0007275,GO:0016020,GO:0016021,GO:0016339,GO:0016342,GO:0034332,GO:0045296,GO:0046872,GO:0098609,GO:0098742	cell morphogenesis|calcium ion binding|plasma membrane|adherens junction|cell-cell junction assembly|cell adhesion|homophilic cell adhesion via plasma membrane adhesion molecules|multicellular organism development|membrane|integral component of membrane|calcium-dependent cell-cell adhesion via plasma membrane cell adhesion molecules|catenin complex|adherens junction organization|cadherin binding|…				Cdh22	1.717692777	3.435385554	0	0	#NAME?	0.023323685	0.70795276	down	4	5	2	0	0	0	21.68	26.97	10.56	0	0	0	NC_000068.8	164951420	164953419	164,951,782,164,951,000,000,000,000	ID=gene-Cdh22;Dbxref=GeneID:104010,MGI:MGI:1341843;Name=Cdh22;description=cadherin 22;gbkey=Gene;gene=Cdh22;gene_biotype=protein_coding;gene_synonym=PB-cad	0.034054727	0.845281928
Cend1	185.841363	0.174776149	-7.228010832	0.416594618	-1.263283895	4.90119642165434e-13	2.30778980549034e-12	Down	11.3513836	10.83372659	9.462866371	3.412296056	3.244729448	4.234855283	57754	cell cycle exit and neuronal differentiation 1	GO:0005515,GO:0005739,GO:0007628,GO:0016020,GO:0016021,GO:0021549,GO:0021686,GO:0021702,GO:0021933,GO:0021941,GO:0030154,GO:0030182,GO:0031982	protein binding|mitochondrion|adult walking behavior|membrane|integral component of membrane|cerebellum development|cerebellar granular layer maturation|cerebellar Purkinje cell differentiation|radial glia guided migration of cerebellar granule cell|negative regulation of cerebellar granule cell precursor proliferation|cell differentiation|neuron differentiation|vesicle				Cend1	5.87265144	9.354824273	2.390478607	0.255534314	-1.968411059	0.017847789	0.619708065	down	14	7	9	1	3	3	75.87	37.76	47.54	5.54	17.2	16.83	NC_000073.7	141004358	141006357	141,004,971,141,005,000,000,000,000,000,000,000,000,000,000	ID=gene-Cend1;Dbxref=GeneID:57754,MGI:MGI:1929898;Name=Cend1;description=cell cycle exit and neuronal differentiation 1;gbkey=Gene;gene=Cend1;gene_biotype=protein_coding;gene_synonym=1500001H12Rik,AI415214,BM88	0.017528693	0.889858374
Cntnap4	13.75661505	0.690346134	-3.580110519	0.180301655	-2.471515458	0.000343449	0.000776176	Down	0.465937602	0.24847393	0.31458816	0.071990794	0.023970972	0.056830885	170571	contactin associated protein-like 4	GO:0005515,GO:0005886,GO:0007155,GO:0016020,GO:0016021,GO:0030054,GO:0030425,GO:0032225,GO:0032228,GO:0042734,GO:0042995,GO:0045202,GO:0050807,GO:0098982,GO:0099056,GO:2000821	protein binding|plasma membrane|cell adhesion|membrane|integral component of membrane|cell junction|dendrite|regulation of synaptic transmission, dopaminergic|regulation of synaptic transmission, GABAergic|presynaptic membrane|cell projection|synapse|regulation of synapse organization|GABA-ergic synapse|integral component of presynaptic membrane|regulation of grooming behavior				Cntnap4	3.929882262	6.514189305	1.345575219	0.206560656	-2.275362604	0.033467843	0.864020493	down	4	6	11	2	0	2	21.68	32.37	58.1	11.09	0	11.22	NC_000074.7	113294522	113296521	113,296,094,113,296,000,000,000,000	ID=gene-Cntnap4;Dbxref=GeneID:170571,MGI:MGI:2183572;Name=Cntnap4;description=contactin associated protein-like 4;gbkey=Gene;gene=Cntnap4;gene_biotype=protein_coding;gene_synonym=Ca,Caspr4,E130114F09Rik	0.181728493	0.628118993
Cpne9	20.7419041	1.118304079	-5.255210981	0.017016476	-5.876923878	1.47854875247357e-07	4.75381887137652e-07	Down	0.835529907	0.586020235	0.89737726	0	0.030837275	0	211232	copine family member IX	GO:0005544,GO:0005886,GO:0030154,GO:0046872,GO:0071277,GO:1903861	calcium-dependent phospholipid binding|plasma membrane|cell differentiation|metal ion binding|cellular response to calcium ion|positive regulation of dendrite extension				Cpne9	7.125665003	1.257033239	12.99429677	10.3372738	3.369783856	0.037715448	0.90447677	up	4	0	0	3	11	24	21.68	0	0	16.63	63.08	134.63	NC_000072.7	113257243	113259242	113,257,806,113,257,000,000,000,000,000,000,000	ID=gene-Cpne9;Dbxref=GeneID:211232,MGI:MGI:2443052;Name=Cpne9;description=copine family member IX;gbkey=Gene;gene=Cpne9;gene_biotype=protein_coding;gene_synonym=A730016F12Rik,mKIAA4217	0.166522685	-0.645165993
Crocc	2443.535855	0.064849882	-37.15798066	0.188196191	-2.409690665	3.2584179832766e-302	5.99277374090955e-300	Down	36.69888468	36.61980538	38.60296158	5.990266978	5.917300254	5.376853975	230872	ciliary rootlet coiled-coil, rootletin	GO:0001917,GO:0003779,GO:0005198,GO:0005200,GO:0005515,GO:0005737,GO:0005813,GO:0005814,GO:0005829,GO:0005856,GO:0005886,GO:0005929,GO:0007049,GO:0007098,GO:0008104,GO:0010457,GO:0010669,GO:0015629,GO:0019894,GO:0030030,GO:0032053,GO:0033365,GO:0035253,GO:0042995,GO:0045494,GO:0045724,GO:0051656,GO:0097729,GO:0120219,GO:1903566	photoreceptor inner segment|actin binding|structural molecule activity|structural constituent of cytoskeleton|protein binding|cytoplasm|centrosome|centriole|cytosol|cytoskeleton|plasma membrane|cilium|cell cycle|centrosome cycle|protein localization|centriole-centriole cohesion|epithelial structure maintenance|actin cytoskeleton|kinesin binding|cell projection organization|ciliary basal body orga…				Crocc	16.09828844	23.70940842	8.487168453	0.357966268	-1.482104449	0.005115019	0.28613392	down	36	19	21	7	6	12	195.09	102.5	110.93	38.8	34.41	67.32	NC_000070.7	140741947	140743946	140,742,462,140,742,000,000,000,000,000,000,000,000,000,000,000,000,000,000,000,000,000,000,000,000,000,000,000,000,000,000,000,000,000,000,000	ID=gene-Crocc;Dbxref=GeneID:230872,MGI:MGI:3529431;Name=Crocc;description=ciliary rootlet coiled-coil%2C rootletin;gbkey=Gene;gene=Crocc;gene_biotype=protein_coding	0.0522388	0.807076806
Csmd2	67.32779022	0.349708565	-8.83824387	0.11737446	-3.09080958	9.72348517067719e-19	6.11139635483287e-18	Down	0.567540817	0.441551846	0.499458241	0.057739042	0.064462061	0.020108949	329942	CUB and Sushi multiple domains 2						Csmd2	28.87368341	18.40617614	39.34119069	2.137390754	1.095850683	0.00108897	0.096619138	up	27	16	16	38	40	38	146.32	86.32	84.52	210.63	229.38	213.17	NC_000070.7	127878309	127880308	127,878,997,127,879,000,000,000,000	ID=gene-Csmd2;Dbxref=GeneID:329942,MGI:MGI:2386401;Name=Csmd2;description=CUB and Sushi multiple domains 2;gbkey=Gene;gene=Csmd2;gene_biotype=protein_coding;gene_synonym=Gm139	0.0234122	-0.872320954
Ednrb	39.77782629	0.381575561	-4.98630273	0.267451414	-1.902651263	6.15456846155128e-07	1.86033903663678e-06	Down	0.735052836	0.806897148	0.986896274	0.131503358	0.207988407	0.220598843	13618	endothelin receptor type B	GO:0000122,GO:0001755,GO:0001934,GO:0004930,GO:0004962,GO:0005515,GO:0005886,GO:0006885,GO:0007165,GO:0007186,GO:0007200,GO:0007204,GO:0007422,GO:0007497,GO:0008217,GO:0008284,GO:0014043,GO:0014826,GO:0016020,GO:0016021,GO:0017046,GO:0019233,GO:0019722,GO:0019934,GO:0030318,GO:0031620,GO:0031702,GO:0031965,GO:0032269,GO:0032496,GO:0035645,GO:0035810,GO:0035815,GO:0042045,GO:0042310,GO:0042311,GO:…	negative regulation of transcription by RNA polymerase II|neural crest cell migration|positive regulation of protein phosphorylation|G protein-coupled receptor activity|endothelin receptor activity|protein binding|plasma membrane|regulation of pH|signal transduction|G protein-coupled receptor signaling pathway|phospholipase C-activating G protein-coupled receptor signaling pathway|positive regula…	mmu04020,mmu04022,mmu04080,mmu04916,mmu04926,mmu05200	Calcium signaling pathway|cGMP-PKG signaling pathway|Neuroactive ligand-receptor interaction|Melanogenesis|Relaxin signaling pathway|Pathways in cancer		Ednrb	16.11599113	8.737913671	23.49406858	2.688750366	1.426935816	0.003351105	0.210832348	up	9	13	6	16	31	22	48.77	70.13	31.69	88.69	177.77	123.41	NC_000080.7	104050050	104052049	104051957	ID=gene-Ednrb;Dbxref=GeneID:13618,MGI:MGI:102720;Name=Ednrb;description=endothelin receptor type B;gbkey=Gene;gene=Ednrb;gene_biotype=protein_coding;gene_synonym=ET-B,ET-BR,ETb,ETR-,ETR-b,Sox10,Sox10m1	0.058836572	-0.794806889
Eno4	9.120347752	0.830190226	-2.945100985	0.183646836	-2.444994053	0.003228493	0.006345672	Down	0.089443237	0.081616654	0.115527921	0.015201603	0.005061719	0.024000862	226265	enolase 4	GO:0000015,GO:0000287,GO:0004634,GO:0005515,GO:0006096,GO:0016829,GO:0030317,GO:0032889,GO:0044782,GO:0097228	phosphopyruvate hydratase complex|magnesium ion binding|phosphopyruvate hydratase activity|protein binding|glycolytic process|lyase activity|flagellated sperm motility|regulation of vacuole fusion, non-autophagic|cilium organization|sperm principal piece	mmu00010,mmu03018,mmu04066	Glycolysis / Gluconeogenesis|RNA degradation|HIF-1 signaling pathway		Eno4	151.0923801	93.37003499	208.8147253	2.236421195	1.161191923	3.67242708240524e-13	7.41279406583497e-10	up	108	78	114	234	182	201	585.28	420.79	602.18	1297.02	1043.7	1127.56	NC_000085.7	58920489	58922488	58,920,542,589,205,400,000,000,000,000,000	ID=gene-Eno4;Dbxref=GeneID:226265,MGI:MGI:2441717;Name=Eno4;description=enolase 4;gbkey=Gene;gene=Eno4;gene_biotype=protein_coding;gene_synonym=6430537H07Rik	0.021980985	-0.876372232
Esrrg	323.1017782	0.134142918	-10.95602752	0.361064002	-1.469673502	6.21687797229749e-28	5.65300457881247e-27	Down	3.106168976	3.213236711	3.240008232	0.815973779	0.946380904	1.089426481	26381	estrogen-related receptor gamma	GO:0000977,GO:0000978,GO:0001228,GO:0003677,GO:0003700,GO:0003707,GO:0004879,GO:0005496,GO:0005515,GO:0005516,GO:0005634,GO:0006355,GO:0006357,GO:0007275,GO:0008270,GO:0042802,GO:0043565,GO:0045893,GO:0045944,GO:0046872,GO:0048384,GO:0120162,GO:1990837	RNA polymerase II transcription regulatory region sequence-specific DNA binding|RNA polymerase II cis-regulatory region sequence-specific DNA binding|DNA-binding transcription activator activity, RNA polymerase II-specific|DNA binding|DNA-binding transcription factor activity|steroid hormone receptor activity|nuclear receptor activity|steroid binding|protein binding|calmodulin binding|nucleus|reg…			ESR-like	Esrrg	15.51788841	5.929520457	25.10625635	4.234112444	2.082059583	2.19881383846158e-05	0.004755328	up	6	9	4	23	23	28	32.52	48.55	21.13	127.49	131.9	157.07	NC_000067.7	187338706	187340705	187,339,181,187,339,000,000,000,000	ID=gene-Esrrg;Dbxref=GeneID:26381,MGI:MGI:1347056;Name=Esrrg;description=estrogen-related receptor gamma;gbkey=Gene;gene=Esrrg;gene_biotype=protein_coding;gene_synonym=ER,ERR3,Errg,mKIAA0832,NR3,NR3B3	0.002346821	-0.960180496
Fam189a1	363.1249959	0.135024251	8.162417099	2.146705456	1.102124256	3.28385954517807e-16	1.82490453645525e-15	Up	3.624372509	2.987047533	4.192914637	5.84173756	6.382091182	6.887224947	70638	family with sequence similarity 189, member A1	GO:0016020,GO:0016021	membrane|integral component of membrane				Fam189a1	12.95925225	17.48802157	8.430482934	0.482071851	-1.052679903	0.0444572	0.970128198	down	26	18	12	12	7	6	140.9	97.1	63.39	66.51	40.14	33.66	NC_000073.7	64403838	64405837	6,440,460,764,404,870	ID=gene-Fam189a1;Dbxref=GeneID:70638,MGI:MGI:1917888;Name=Fam189a1;description=family with sequence similarity 189%2C member A1;gbkey=Gene;gene=Fam189a1;gene_biotype=protein_coding;gene_synonym=5730507A09Rik,AW047451	0.048981973	-0.813397442
Flot1	1319.00311	0.073515898	16.31899017	2.296927322	1.199705209	7.23220731219775e-60	1.40012995947548e-58	Up	32.34396334	33.53836177	32.20593085	63.83321044	62.20000432	59.09649274	14251	flotillin 1	GO:0001765,GO:0001819,GO:0001931,GO:0001934,GO:0002020,GO:0002090,GO:0005515,GO:0005768,GO:0005769,GO:0005815,GO:0005886,GO:0005901,GO:0005911,GO:0005912,GO:0006897,GO:0007409,GO:0007411,GO:0008180,GO:0009897,GO:0016020,GO:0016323,GO:0016600,GO:0022617,GO:0030027,GO:0030864,GO:0031410,GO:0032092,GO:0032226,GO:0032728,GO:0033227,GO:0034116,GO:0034141,GO:0034451,GO:0034976,GO:0035023,GO:0035255,GO:…	membrane raft assembly|positive regulation of cytokine production|uropod|positive regulation of protein phosphorylation|protease binding|regulation of receptor internalization|protein binding|endosome|early endosome|microtubule organizing center|plasma membrane|caveola|cell-cell junction|adherens junction|endocytosis|axonogenesis|axon guidance|COP9 signalosome|external side of plasma membrane|mem…	mmu04910	Insulin signaling pathway		Flot1	8.784289239	5.018167168	12.55041131	2.500995063	1.322502209	0.042332169	0.953974562	up	13	2	1	12	13	12	70.45	10.79	5.28	66.51	74.55	67.32	NC_000083.7	36132212	36134211	361,328,603,613,304,000,000,000	ID=gene-Flot1;Dbxref=GeneID:14251,MGI:MGI:1100500;Name=Flot1;description=flotillin 1;gbkey=Gene;gene=Flot1;gene_biotype=protein_coding;gene_synonym=reggie,reggie-2	0.133267503	0.684927232
Fzd10	52.32570996	0.318671928	-3.388582119	0.47307932	-1.079845999	0.00070255	0.001523967	Down	1.64589325	2.052247569	1.594418704	0.770279013	0.52646287	0.768091851	93897	frizzled class receptor 10	GO:0004888,GO:0004930,GO:0005654,GO:0005737,GO:0005886,GO:0007165,GO:0007166,GO:0007186,GO:0007275,GO:0009986,GO:0016020,GO:0016021,GO:0016055,GO:0017147,GO:0032956,GO:0034260,GO:0035567,GO:0038031,GO:0042813,GO:0043507,GO:0043547,GO:0060070	transmembrane signaling receptor activity|G protein-coupled receptor activity|nucleoplasm|cytoplasm|plasma membrane|signal transduction|cell surface receptor signaling pathway|G protein-coupled receptor signaling pathway|multicellular organism development|cell surface|membrane|integral component of membrane|Wnt signaling pathway|Wnt-protein binding|regulation of actin cytoskeleton organization|ne…	mmu04150,mmu04310,mmu04390,mmu04550,mmu04916,mmu04934,mmu05010,mmu05022,mmu05165,mmu05200,mmu05205,mmu05217,mmu05224,mmu05225,mmu05226	mTOR signaling pathway|Wnt signaling pathway|Hippo signaling pathway|Signaling pathways regulating pluripotency of stem cells|Melanogenesis|Cushing syndrome|Alzheimer disease|Pathways of neurodegeneration - multiple diseases|Human papillomavirus infection|Pathways in cancer|Proteoglycans in cancer|Basal cell carcinoma|Breast cancer|Hepatocellular carcinoma|Gastric cancer		Fzd10	3.517597683	1.250936124	5.784259241	4.623944525	2.209124089	0.04901709	1	up	0	4	0	4	6	7	0	21.58	0	22.17	34.41	39.27	NC_000071.7	128676169	128678168	128,676,395,128,676,000,000,000,000,000,000,000,000,000,000	ID=gene-Fzd10;Dbxref=GeneID:93897,MGI:MGI:2136761;Name=Fzd10;description=frizzled class receptor 10;gbkey=Gene;gene=Fzd10;gene_biotype=protein_coding;gene_synonym=Fz-10	0.145873896	-0.669404779
Gdpd5	542.1240632	0.114215131	-12.25885036	0.378890745	-1.400146195	1.50621589839694e-34	1.66102944477178e-33	Down	7.812053323	7.693195673	7.760368244	2.558882037	1.985409198	2.725134173	233552	glycerophosphodiester phosphodiesterase domain containing 5	GO:0004435,GO:0005737,GO:0005789,GO:0006629,GO:0007399,GO:0008081,GO:0008889,GO:0016020,GO:0016021,GO:0016787,GO:0021522,GO:0021895,GO:0030424,GO:0031175,GO:0042995,GO:0043025,GO:0045666,GO:0045746,GO:0045787,GO:0047389,GO:0048505,GO:0097038	phosphatidylinositol phospholipase C activity|cytoplasm|endoplasmic reticulum membrane|lipid metabolic process|nervous system development|phosphoric diester hydrolase activity|glycerophosphodiester phosphodiesterase activity|membrane|integral component of membrane|hydrolase activity|spinal cord motor neuron differentiation|cerebral cortex neuron differentiation|axon|neuron projection development|…				Gdpd5	10.21729224	14.99470678	5.439877703	0.362786534	-1.462807188	0.014468864	0.551343459	down	21	18	9	4	5	7	113.8	97.1	47.54	22.17	28.67	39.27	NC_000073.7	99025975	99027974	9,902,628,399,027,060,000,000,000,000,000,000,000,000	ID=gene-Gdpd5;Dbxref=GeneID:233552,MGI:MGI:2686926;Name=Gdpd5;description=glycerophosphodiester phosphodiesterase domain containing 5;gbkey=Gene;gene=Gdpd5;gene_biotype=protein_coding;gene_synonym=BC024955,Gde2	0.050842823	0.809763003
Gga3	275.8229084	0.153145451	-8.360587625	0.411685357	-1.28038596	6.2406625808001e-17	3.57478665965075e-16	Down	8.127425427	7.069585638	9.146856974	3.063961474	2.53644772	2.625879133	260302	golgi associated, gamma adaptin ear containing, ARF binding protein 3	GO:0005764,GO:0005768,GO:0005769,GO:0005794,GO:0005802,GO:0006622,GO:0006886,GO:0015031,GO:0016020,GO:0016192,GO:0031267,GO:0031647,GO:0031648,GO:0032456,GO:0032991,GO:0034394,GO:0043001,GO:0043130,GO:0044877,GO:0045732,GO:0055037,GO:0061462,GO:1902430	lysosome|endosome|early endosome|Golgi apparatus|trans-Golgi network|protein targeting to lysosome|intracellular protein transport|protein transport|membrane|vesicle-mediated transport|small GTPase binding|regulation of protein stability|protein destabilization|endocytic recycling|protein-containing complex|protein localization to cell surface|Golgi to plasma membrane protein transport|ubiquitin …	mmu04142	Lysosome		Gga3	2.668320057	4.994366922	0.342273191	0.068531847	-3.867081613	0.014477826	0.551343459	down	8	4	4	0	0	1	43.35	21.58	21.13	0	0	5.61	NC_000077.7	115473080	115475079	115,473,353,115,474,000,000,000,000	ID=gene-Gga3;Dbxref=GeneID:260302,MGI:MGI:2384159;Name=Gga3;description=golgi associated%2C gamma adaptin ear containing%2C ARF binding protein 3;gbkey=Gene;gene=Gga3;gene_biotype=protein_coding;gene_synonym=C230037M19Rik,mKIAA0154	0.034100835	0.845174295
Gp1bb	26.61403737	0.477481716	-2.36012025	0.457894053	-1.126914268	0.018269012	0.031644575	Down	0.99134565	1.671058354	1.225263645	0.290495228	0.377235265	0.825560594	14724	glycoprotein Ib, beta polypeptide	GO:0005887,GO:0007155,GO:0007596,GO:0007599,GO:0016020,GO:0016021,GO:0042802	integral component of plasma membrane|cell adhesion|blood coagulation|hemostasis|membrane|integral component of membrane|identical protein binding	mmu04512,mmu04611,mmu04640	ECM-receptor interaction|Platelet activation|Hematopoietic cell lineage		Gp1bb	11.67880338	18.64598515	4.711621615	0.252688264	-1.984569436	0.001601424	0.123534062	down	11	24	25	7	1	6	59.61	129.47	132.06	38.8	5.73	33.66	NC_000082.7	18437068	18439067	18,437,394,184,376,400,000,000,000,000,000,000,000,000,000,000,000,000,000	ID=gene-Gp1bb;Dbxref=GeneID:14724,MGI:MGI:107852;Name=Gp1bb;description=glycoprotein Ib%2C beta polypeptide;gbkey=Gene;gene=Gp1bb;gene_biotype=protein_coding	0.021682751	0.877232125
Gpd1	1841.234358	0.064928173	25.2551339	3.116160852	1.639769705	9.94650684840962e-141	5.82059031443486e-139	Up	23.35902933	25.32800094	22.55445661	59.31273006	61.97313531	61.36492511	14555	glycerol-3-phosphate dehydrogenase 1 (soluble)	GO:0004367,GO:0004368,GO:0005737,GO:0005739,GO:0005829,GO:0005975,GO:0006072,GO:0006094,GO:0006116,GO:0006127,GO:0006734,GO:0009331,GO:0016491,GO:0016616,GO:0042803,GO:0045821,GO:0046168,GO:0046486,GO:0051287,GO:0071320,GO:0071356	glycerol-3-phosphate dehydrogenase [NAD+] activity|glycerol-3-phosphate dehydrogenase (quinone) activity|cytoplasm|mitochondrion|cytosol|carbohydrate metabolic process|glycerol-3-phosphate metabolic process|gluconeogenesis|NADH oxidation|glycerophosphate shuttle|NADH metabolic process|glycerol-3-phosphate dehydrogenase complex|oxidoreductase activity|oxidoreductase activity, acting on the CH-OH g…	mmu00564	Glycerophospholipid metabolism		Gpd1	8.847225743	14.99154227	2.702909212	0.180295607	-2.471563851	0.009044821	0.402727323	down	26	11	11	3	0	5	140.9	59.34	58.1	16.63	0	28.05	NC_000081.7	99613467	99615466	996,136,419,961,378,000,000,000,000,000,000,000,000,000,000,000	ID=gene-Gpd1;Dbxref=GeneID:14555,MGI:MGI:95679;Name=Gpd1;description=glycerol-3-phosphate dehydrogenase 1 (soluble);gbkey=Gene;gene=Gpd1;gene_biotype=protein_coding;gene_synonym=AI747587,Gdc-1,Gdc1,GPD-C,GPDH-C	0.063346638	-0.786781276
Hemk1	134.0367304	0.234081034	-5.393736961	0.416800374	-1.262571523	6.90072169248035e-08	2.27318131747718e-07	Down	5.17793925	5.467329026	4.689961504	2.134079453	1.999908717	1.068123372	69536	HemK methyltransferase family member 1	GO:0003676,GO:0005739,GO:0006479,GO:0008168,GO:0008276,GO:0016740,GO:0032259,GO:0102559	nucleic acid binding|mitochondrion|protein methylation|methyltransferase activity|protein methyltransferase activity|transferase activity|methylation|protein-(glutamine-N5) methyltransferase activity				Hemk1	31.59349343	18.99096094	44.19602593	2.327213777	1.218603742	0.000254845	0.032500644	up	18	22	21	33	42	55	97.55	118.68	110.93	182.91	240.85	308.54	NC_000075.7	107202280	107204279	107,202,442,107,203,000	ID=gene-Hemk1;Dbxref=GeneID:69536,MGI:MGI:1916786;Name=Hemk1;description=HemK methyltransferase family member 1;gbkey=Gene;gene=Hemk1;gene_biotype=protein_coding;gene_synonym=2310008M14Rik,AW049265	0.005903026	-0.936593997
Icam1	38.21595433	0.39050445	3.415755007	2.520775314	1.333867531	0.000636054	0.001386344	Up	0.912709746	0.513767766	0.455479028	1.527720829	1.291288441	1.057579322	15894	intercellular adhesion molecule 1	GO:0001772,GO:0002291,GO:0002438,GO:0002457,GO:0002693,GO:0005178,GO:0005615,GO:0005886,GO:0005887,GO:0007155,GO:0007159,GO:0007605,GO:0008360,GO:0009897,GO:0009986,GO:0016020,GO:0016021,GO:0030838,GO:0033627,GO:0043547,GO:0044406,GO:0044877,GO:0045121,GO:0045429,GO:0045907,GO:0046813,GO:0050731,GO:0051092,GO:0051926,GO:0061028,GO:0070062,GO:0070374,GO:0071333,GO:0072683,GO:0090557,GO:0097368,GO:…	immunological synapse|T cell activation via T cell receptor contact with antigen bound to MHC molecule on antigen presenting cell|acute inflammatory response to antigenic stimulus|T cell antigen processing and presentation|positive regulation of cellular extravasation|integrin binding|extracellular space|plasma membrane|integral component of plasma membrane|cell adhesion|leukocyte cell-cell adhes…	mmu04064,mmu04514,mmu04650,mmu04668,mmu04670,mmu04933,mmu05143,mmu05144,mmu05150,mmu05164,mmu05166,mmu05167,mmu05169,mmu05323,mmu05416,mmu05417,mmu05418	NF-kappa B signaling pathway|Cell adhesion molecules|Natural killer cell mediated cytotoxicity|TNF signaling pathway|Leukocyte transendothelial migration|AGE-RAGE signaling pathway in diabetic complications|African trypanosomiasis|Malaria|Staphylococcus aureus infection|Influenza A|Human T-cell leukemia virus 1 infection|Kaposi sarcoma-associated herpesvirus infection|Epstein-Barr virus infection…		Icam1	3.78985178	6.243778767	1.335924793	0.213960943	-2.224580628	0.042861275	0.955548436	down	7	9	4	3	1	0	37.93	48.55	21.13	16.63	5.73	0	NC_000075.7	20925235	20927234	20,925,987,209,260,600,000,000,000,000,000,000,000,000,000,000,000,000,000	ID=gene-Icam1;Dbxref=GeneID:15894,MGI:MGI:96392;Name=Icam1;description=intercellular adhesion molecule 1;gbkey=Gene;gene=Icam1;gene_biotype=protein_coding;gene_synonym=CD54,Icam,Icam-1,Ly-4,Ly-47,MAL,MALA-2	0.231293669	-0.576257275
Il1rapl2	3.779531756	1.559622844	-2.734722837	0.05200751	-4.265136211	0.006243282	0.011715349	Down	0.078872372	0.128519243	0.089139955	0.011170833	0	0	60367	interleukin 1 receptor accessory protein-like 2	GO:0004910,GO:0007165,GO:0016020,GO:0016021,GO:0016787,GO:0050135,GO:0061809,GO:0098978,GO:1905606	interleukin-1, type II, blocking receptor activity|signal transduction|membrane|integral component of membrane|hydrolase activity|NAD(P)+ nucleosidase activity|NAD+ nucleotidase, cyclic ADP-ribose generating|glutamatergic synapse|regulation of presynapse assembly				Il1rapl2	6.271434615	0	12.54286923	Inf	Inf	2.3559568126845e-07	0.000113938	up	0	0	0	13	15	9	0	0	0	72.06	86.02	50.49	NC_000086.8	136469502	136471501	136471126	ID=gene-Il1rapl2;Dbxref=GeneID:60367,MGI:MGI:1913106;Name=Il1rapl2;description=interleukin 1 receptor accessory protein-like 2;gbkey=Gene;gene=Il1rapl2;gene_biotype=protein_coding	0.012230545	-0.908289496
Ina	166.9376286	0.254015517	-15.39674331	0.066476502	-3.91101171	1.72122382606289e-53	2.96445784713998e-52	Down	7.046464683	6.461254614	7.928439681	0.52069731	0.408676735	0.220204411	226180	internexin neuronal intermediate filament protein, alpha	GO:0005515,GO:0005882,GO:0005883,GO:0007275,GO:0007399,GO:0030154,GO:0036464,GO:0043209,GO:0044877,GO:0045104,GO:0060052,GO:0098685,GO:0098794,GO:0098973,GO:0098978,GO:0099160,GO:0099184,GO:1990830	protein binding|intermediate filament|neurofilament|multicellular organism development|nervous system development|cell differentiation|cytoplasmic ribonucleoprotein granule|myelin sheath|protein-containing complex binding|intermediate filament cytoskeleton organization|neurofilament cytoskeleton organization|Schaffer collateral - CA1 synapse|postsynapse|structural constituent of postsynaptic acti…				Ina	2.848155603	0.61468216	5.081629045	8.267083991	3.047378544	0.025859854	0.750152568	up	0	0	2	5	3	7	0	0	10.56	27.71	17.2	39.27	NC_000085.7	47001119	47003118	47,001,369,470,013,800,000,000,000,000,000	ID=gene-Ina;Dbxref=GeneID:226180,MGI:MGI:96568;Name=Ina;description=internexin neuronal intermediate filament protein%2C alpha;gbkey=Gene;gene=Ina;gene_biotype=protein_coding;gene_synonym=alpha-Inx,AV028420,NF-6,NF-66,NF6,NF66	0.039970514	-0.831988454
Itprip	52.65257733	0.363193967	3.206085527	2.24144783	1.164430921	0.00134554	0.002795864	Up	0.731912474	0.579272991	0.455800019	1.081047094	0.621299458	1.578203398	414801	inositol 1,4,5-triphosphate receptor interacting protein	GO:0004860,GO:0005515,GO:0005634,GO:0005640,GO:0005886,GO:0016020,GO:0016021,GO:1902042	protein kinase inhibitor activity|protein binding|nucleus|nuclear outer membrane|plasma membrane|membrane|integral component of membrane|negative regulation of extrinsic apoptotic signaling pathway via death domain receptors				Itprip	25.36684755	39.26978854	11.46390656	0.291926873	-1.776321073	2.31141104313166e-06	0.000799814	down	39	51	36	16	7	11	211.35	275.13	190.16	88.69	40.14	61.71	NC_000085.7	47881028	47883027	47882417	ID=gene-Itprip;Dbxref=GeneID:414801,MGI:MGI:3042776;Name=Itprip;description=inositol 1%2C4%2C5-triphosphate receptor interacting protein;gbkey=Gene;gene=Itprip;gene_biotype=protein_coding;gene_synonym=4833424O12Rik,DAN,DANGER	0.248333022	-0.559490284
Jph2	428.185991	0.129414994	8.356737487	2.116216359	1.081487134	6.44765598e-17	3.68788734672417e-16	Up	3.844177078	4.504177351	4.506416899	7.054644602	8.596086086	6.697934229	59091	junctophilin 2	GO:0000122,GO:0001046,GO:0001227,GO:0001786,GO:0003677,GO:0005515,GO:0005546,GO:0005547,GO:0005634,GO:0005783,GO:0005789,GO:0005886,GO:0007204,GO:0007275,GO:0010314,GO:0016020,GO:0016021,GO:0016529,GO:0030018,GO:0030314,GO:0032266,GO:0045892,GO:0055024,GO:0055074,GO:0060316,GO:0070273,GO:0070300,GO:0080025	negative regulation of transcription by RNA polymerase II|core promoter sequence-specific DNA binding|DNA-binding transcription repressor activity, RNA polymerase II-specific|phosphatidylserine binding|DNA binding|protein binding|phosphatidylinositol-4,5-bisphosphate binding|phosphatidylinositol-3,4,5-trisphosphate binding|nucleus|endoplasmic reticulum|endoplasmic reticulum membrane|plasma membra…				Jph2	9.790223522	15.84439322	3.736053826	0.235796586	-2.084385265	0.00099179	0.092753413	down	16	11	24	3	3	5	86.71	59.34	126.77	16.63	17.2	28.05	NC_000068.8	163176161	163178160	163,176,968,163,177,000,000,000,000	ID=gene-Jph2;Dbxref=GeneID:59091,MGI:MGI:1891496;Name=Jph2;description=junctophilin 2;gbkey=Gene;gene=Jph2;gene_biotype=protein_coding;gene_synonym=1110002E14Rik,JP-,JP-2,Jp2	0.044814897	-0.821776533
Kcnj12	2967.037659	0.056906586	20.01151859	2.201958374	1.138787196	4.37127160270437e-89	1.29371216456283e-87	Up	14.83575505	16.4245033	16.53793093	27.91412632	29.57195398	29.12662455	16515	potassium inwardly-rectifying channel, subfamily J, member 12	GO:0005242,GO:0005244,GO:0005886,GO:0006811,GO:0006813,GO:0016020,GO:0016021,GO:0030165,GO:0030315,GO:0030425,GO:0031224,GO:0034765,GO:0043025,GO:0051289,GO:1990573	inward rectifier potassium channel activity|voltage-gated ion channel activity|plasma membrane|ion transport|potassium ion transport|membrane|integral component of membrane|PDZ domain binding|T-tubule|dendrite|intrinsic component of membrane|regulation of ion transmembrane transport|neuronal cell body|protein homotetramerization|potassium ion import across plasma membrane	mmu04725,mmu04921	Cholinergic synapse|Oxytocin signaling pathway		Kcnj12	6.167690447	10.63577371	1.699607184	0.159800991	-2.645651735	0.011989295	0.484815874	down	16	14	4	1	0	4	86.71	75.53	21.13	5.54	0	22.44	NC_000077.7	60910969	60912968	6,091,144,360,911,460,000,000,000,000,000,000,000,000	ID=gene-Kcnj12;Dbxref=GeneID:16515,MGI:MGI:108495;Name=Kcnj12;description=potassium inwardly-rectifying channel%2C subfamily J%2C member 12;gbkey=Gene;gene=Kcnj12;gene_biotype=protein_coding;gene_synonym=IR,IRK-2,IRK2,Kir2,Kir2.2,MB-IR,MB-IRK2	0.055602881	-0.800736612
Kcnk5	62.65021165	0.317245117	4.785545063	2.864316279	1.518190804	1.70523919322907e-06	4.97812552838168e-06	Up	0.77044473	0.512847348	0.381114602	1.05869075	1.572403133	1.28661568	16529	potassium channel, subfamily K, member 5	GO:0005249,GO:0005267,GO:0005887,GO:0022841,GO:0030322,GO:0060075,GO:0071805,GO:0097623,GO:1990573	voltage-gated potassium channel activity|potassium channel activity|integral component of plasma membrane|potassium ion leak channel activity|stabilization of membrane potential|regulation of resting membrane potential|potassium ion transmembrane transport|potassium ion export across plasma membrane|potassium ion import across plasma membrane	mmu04742,mmu04974	Taste transduction|Protein digestion and absorption		Kcnk5	4.212525725	7.740505068	0.684546383	0.088436914	-3.499207503	0.028795558	0.789904868	down	2	8	15	0	0	2	10.84	43.16	79.23	0	0	11.22	NC_000080.7	20188124	20190123	2,018,838,520,188,390,000,000,000,000,000,000,000,000,000,000,000,000,000,000,000,000	ID=gene-Kcnk5;Dbxref=GeneID:16529,MGI:MGI:1336175;Name=Kcnk5;description=potassium channel%2C subfamily K%2C member 5;gbkey=Gene;gene=Kcnk5;gene_biotype=protein_coding;gene_synonym=KCNK5b,TASK,TASK-2	0.044206655	-0.823029399
Kcnq2	490.617954	0.13798518	-22.743065	0.113581052	-3.138205918	1.68071976887725e-114	7.17277340038251e-113	Down	7.89759147	6.771089389	7.832566692	0.548286026	0.818072933	0.73964156	16536	potassium voltage-gated channel, subfamily Q, member 2	GO:0005216,GO:0005244,GO:0005249,GO:0005251,GO:0005267,GO:0005515,GO:0005516,GO:0005886,GO:0005887,GO:0006811,GO:0006813,GO:0008076,GO:0009986,GO:0016020,GO:0016021,GO:0019226,GO:0030506,GO:0032991,GO:0033268,GO:0034765,GO:0043194,GO:0047485,GO:0055085,GO:0060081,GO:0071805	ion channel activity|voltage-gated ion channel activity|voltage-gated potassium channel activity|delayed rectifier potassium channel activity|potassium channel activity|protein binding|calmodulin binding|plasma membrane|integral component of plasma membrane|ion transport|potassium ion transport|voltage-gated potassium channel complex|cell surface|membrane|integral component of membrane|transmissi…	mmu04725	Cholinergic synapse		Kcnq2	1.687848411	0	3.375696822	Inf	Inf	0.045267954	0.978127009	up	0	0	0	4	0	6	0	0	0	22.17	0	33.66	NC_000068.8	180715371	180717370	180,715,451,180,715,000	ID=gene-Kcnq2;Dbxref=GeneID:16536,MGI:MGI:1309503;Name=Kcnq2;description=potassium voltage-gated channel%2C subfamily Q%2C member 2;gbkey=Gene;gene=Kcnq2;gene_biotype=protein_coding;gene_synonym=HNSPC,KQT2,Nmf13,Nmf134	0.129852004	-0.689240431
Kcnt1	63.35417136	0.848344937	-4.886016384	0.056522643	-4.14502726	1.02896639354986e-06	3.05937294340873e-06	Down	1.407012918	1.218089733	1.404627846	0.109526682	0.072938798	0	227632	potassium channel, subfamily T, member 1	GO:0005228,GO:0005267,GO:0005886,GO:0006811,GO:0006813,GO:0015271,GO:0016020,GO:0016021,GO:0071805	intracellular sodium activated potassium channel activity|potassium channel activity|plasma membrane|ion transport|potassium ion transport|outward rectifier potassium channel activity|membrane|integral component of membrane|potassium ion transmembrane transport				Kcnt1	9.263363	13.10071542	5.426010583	0.414176662	-1.271681831	0.042811125	0.955548436	down	13	19	10	5	4	7	70.45	102.5	52.82	27.71	22.94	39.27	NC_000068.8	25751806	25753805	25,751,842,257,520,500,000,000,000,000,000,000,000,000,000,000,000,000,000	ID=gene-Kcnt1;Dbxref=GeneID:227632,MGI:MGI:1924627;Name=Kcnt1;description=potassium channel%2C subfamily T%2C member 1;gbkey=Gene;gene=Kcnt1;gene_biotype=protein_coding;gene_synonym=C030030G16Rik,s,Sl,Slack,slo2,Slo2.2	0.074603457	0.767819584
Klf9	449.8297359	0.121348063	-10.68441951	0.407103176	-1.296533617	1.20399898077871e-26	1.03971941051147e-25	Down	10.91144677	10.71450098	10.16957666	2.960153503	4.0641202	3.633245011	16601	Kruppel-like factor 9	GO:0000977,GO:0000978,GO:0000981,GO:0001228,GO:0003677,GO:0003700,GO:0005634,GO:0005654,GO:0005829,GO:0005886,GO:0006355,GO:0006357,GO:0007566,GO:0008047,GO:0010839,GO:0045944,GO:0046872,GO:0048511,GO:0050847,GO:0071387,GO:0097067	RNA polymerase II transcription regulatory region sequence-specific DNA binding|RNA polymerase II cis-regulatory region sequence-specific DNA binding|DNA-binding transcription factor activity, RNA polymerase II-specific|DNA-binding transcription activator activity, RNA polymerase II-specific|DNA binding|DNA-binding transcription factor activity|nucleus|nucleoplasm|cytosol|plasma membrane|regulati…			zf-C2H2	Klf9	8.55904844	2.808393213	14.30970367	5.095334798	2.349176944	0.000679384	0.069728935	up	3	4	2	9	19	14	16.26	21.58	10.56	49.89	108.96	78.54	NC_000085.7	23116589	23118588	23117166	ID=gene-Klf9;Dbxref=GeneID:16601,MGI:MGI:1333856;Name=Klf9;description=Kruppel-like factor 9;gbkey=Gene;gene=Klf9;gene_biotype=protein_coding;gene_synonym=2310051E17Rik,AA589643,BTEB-1,Bteb1,Gm9971,Klf	0.043713607	-0.824050895
Krt15	394.9977909	0.125037972	15.16241615	3.72148333	1.895877774	6.2718951965366e-52	1.05664677089743e-50	Up	6.298662054	7.576015082	7.787663288	20.81153413	22.58299683	23.01730134	16665	keratin 15	GO:0005198,GO:0005882,GO:0097110	structural molecule activity|intermediate filament|scaffold protein binding	mmu04915,mmu05150	Estrogen signaling pathway|Staphylococcus aureus infection		Krt15	1.394582901	2.789165803	0	0	#NAME?	0.049638924	1	down	1	3	5	0	0	0	5.42	16.18	26.41	0	0	0	NC_000077.7	100020584	100022583	100,020,922,100,021,000	ID=gene-Krt15;Dbxref=GeneID:16665,MGI:MGI:96689;Name=Krt15;description=keratin 15;gbkey=Gene;gene=Krt15;gene_biotype=protein_coding;gene_synonym=AI528832,K15,Krt1-1,Krt1-15	0.080998922	-0.757625471
Lmo1	59.21118466	0.321671926	-4.017020737	0.408338416	-1.292162796	5.89385394360505e-05	0.000146107	Down	4.744891908	3.454546272	5.08548673	2.016082142	1.242619869	1.168253019	109594	LIM domain only 1	GO:0000122,GO:0005515,GO:0005634,GO:0005730,GO:0045944,GO:0046013,GO:0046872	negative regulation of transcription by RNA polymerase II|protein binding|nucleus|nucleolus|positive regulation of transcription by RNA polymerase II|regulation of T cell homeostatic proliferation|metal ion binding				Lmo1	27.15472969	39.00067038	15.308789	0.392526304	-1.349138759	0.001807618	0.132679144	down	57	35	33	11	17	17	308.9	188.81	174.31	60.97	97.49	95.37	NC_000073.7	108735771	108737770	108,736,523,108,736,000,000,000,000,000,000,000,000,000,000,000,000,000,000,000,000	ID=gene-Lmo1;Dbxref=GeneID:109594,MGI:MGI:102812;Name=Lmo1;description=LIM domain only 1;gbkey=Gene;gene=Lmo1;gene_biotype=protein_coding;gene_synonym=Rbt,Rbtn,Rbtn-1,Rbtn1,Ttg1	0.05586987	0.80024111
Ltbr	352.7661557	0.130601495	8.944959365	2.247350378	1.168225069	3.72086625766948e-19	2.38719529961527e-18	Up	6.72649454	7.677778991	8.088984686	14.55778142	12.48870917	14.57084704	17000	lymphotoxin B receptor	GO:0005515,GO:0005794,GO:0005886,GO:0006915,GO:0006955,GO:0016020,GO:0016021,GO:0031625,GO:0042802,GO:0043011,GO:0043123,GO:0046330,GO:0048534,GO:0048535,GO:2001238	protein binding|Golgi apparatus|plasma membrane|apoptotic process|immune response|membrane|integral component of membrane|ubiquitin protein ligase binding|identical protein binding|myeloid dendritic cell differentiation|positive regulation of I-kappaB kinase/NF-kappaB signaling|positive regulation of JNK cascade|hematopoietic or lymphoid organ development|lymph node development|positive regulatio…	mmu04060,mmu04061,mmu04064,mmu04066,mmu04672,mmu05166,mmu05203	Cytokine-cytokine receptor interaction|Viral protein interaction with cytokine and cytokine receptor|NF-kappa B signaling pathway|HIF-1 signaling pathway|Intestinal immune network for IgA production|Human T-cell leukemia virus 1 infection|Viral carcinogenesis		Ltbr	5.213390803	8.748583622	1.678197984	0.191825106	-2.38213654	0.027287583	0.774125571	down	16	6	6	3	1	1	86.71	32.37	31.69	16.63	5.73	5.61	NC_000072.7	125281533	125283532	125,283,377,125,283,000	ID=gene-Ltbr;Dbxref=GeneID:17000,MGI:MGI:104875;Name=Ltbr;description=lymphotoxin B receptor;gbkey=Gene;gene=Ltbr;gene_biotype=protein_coding;gene_synonym=AI256028,L,Ltar,LTbe,LTbetaR,TN,Tnf,TNF-,TNF-R-III,Tnfbr,TNFCR,TNFR,TNFR-RP,TNFR2-RP,TNFRrp,Tnfrsf3	0.066126078	-0.781965347
Ly6g6c	2.681043056	1.686399679	-2.219809875	0.074661761	-3.743486662	0.026431676	0.044197745	Down	0.371220488	0.508106181	0.287688592	0	0.06302368	0	68468	lymphocyte antigen 6 complex, locus G6C	GO:0005886,GO:0009617,GO:0009897,GO:0016020,GO:0031225,GO:0032991,GO:0042802	plasma membrane|response to bacterium|external side of plasma membrane|membrane|anchored component of membrane|protein-containing complex|identical protein binding				Ly6g6c	27.15838228	17.12839121	37.18837336	2.171153899	1.118461993	0.00121589	0.103540881	up	20	16	19	45	32	33	108.39	86.32	100.36	249.43	183.51	185.12	NC_000083.7	35284300	35286299	35,284,350,352,848,500,000,000,000,000,000	ID=gene-Ly6g6c;Dbxref=GeneID:68468,MGI:MGI:2148930;Name=Ly6g6c;description=lymphocyte antigen 6 complex%2C locus G6C;gbkey=Gene;gene=Ly6g6c;gene_biotype=protein_coding;gene_synonym=1110003M04Rik,AU016360,G6c,NG2,NG24	0.011202599	-0.912288366
Map4k2	303.664531	0.147566093	-12.90798439	0.267056921	-1.904780824	4.05784178650191e-38	4.90528933956714e-37	Down	7.35346192	7.763850166	7.45922388	1.306123047	1.905900044	1.758897862	26412	mitogen-activated protein kinase kinase kinase kinase 2	GO:0000166,GO:0002376,GO:0004672,GO:0004674,GO:0005524,GO:0005737,GO:0005794,GO:0005886,GO:0006468,GO:0006903,GO:0007257,GO:0008349,GO:0016020,GO:0016301,GO:0016310,GO:0016740,GO:0031435,GO:0035556,GO:0045087,GO:0046330,GO:0106310,GO:0106311	nucleotide binding|immune system process|protein kinase activity|protein serine/threonine kinase activity|ATP binding|cytoplasm|Golgi apparatus|plasma membrane|protein phosphorylation|vesicle targeting|activation of JUN kinase activity|MAP kinase kinase kinase kinase activity|membrane|kinase activity|phosphorylation|transferase activity|mitogen-activated protein kinase kinase kinase binding|intra…	mmu04010	MAPK signaling pathway		Map4k2	4.897035387	7.759732478	2.034338295	0.262166035	-1.931447307	0.035477204	0.876293092	down	4	9	12	2	2	2	21.68	48.55	63.39	11.09	11.47	11.22	NC_000085.7	6389022	6391021	638,930,663,893,206,000,000,000,000,000,000,000,000,000	ID=gene-Map4k2;Dbxref=GeneID:26412,MGI:MGI:1346883;Name=Map4k2;description=mitogen-activated protein kinase kinase kinase kinase 2;gbkey=Gene;gene=Map4k2;gene_biotype=protein_coding;gene_synonym=AI385662,BL4,BL44,GCK,Ra,Rab8ip	0.048491392	0.814366216
Mapk15	17.88556575	0.569030102	-3.767128882	0.226312828	-2.143609733	0.000165136	0.000389078	Down	0.752156329	1.088339356	0.903504908	0.153402081	0.204314843	0.151373104	332110	mitogen-activated protein kinase 15	GO:0000122,GO:0000166,GO:0001934,GO:0003400,GO:0003682,GO:0004672,GO:0004674,GO:0004707,GO:0005515,GO:0005524,GO:0005634,GO:0005737,GO:0005776,GO:0005794,GO:0005814,GO:0005856,GO:0005911,GO:0005923,GO:0006468,GO:0006974,GO:0007029,GO:0008156,GO:0008284,GO:0010506,GO:0016301,GO:0016310,GO:0016740,GO:0030054,GO:0030336,GO:0031398,GO:0031410,GO:0032212,GO:0032355,GO:0035556,GO:0036064,GO:0042995,GO:…	negative regulation of transcription by RNA polymerase II|nucleotide binding|positive regulation of protein phosphorylation|regulation of COPII vesicle coating|chromatin binding|protein kinase activity|protein serine/threonine kinase activity|MAP kinase activity|protein binding|ATP binding|nucleus|cytoplasm|autophagosome|Golgi apparatus|centriole|cytoskeleton|cell-cell junction|bicellular tight j…	mmu04657	IL-17 signaling pathway		Mapk15	1.529524762	0	3.059049523	Inf	Inf	0.044268286	0.96929453	up	0	0	0	2	1	6	0	0	0	11.09	5.73	33.66	NC_000081.7	75863580	75865579	758,642,887,586,486,000,000,000	ID=gene-Mapk15;Dbxref=GeneID:332110,MGI:MGI:2652894;Name=Mapk15;description=mitogen-activated protein kinase 15;gbkey=Gene;gene=Mapk15;gene_biotype=protein_coding;gene_synonym=BC048082,ERK-8	0.122071877	-0.699253214
Med12	405.1622336	0.134206019	-8.885477365	0.437548684	-1.192484548	6.36468853103384e-19	4.03149131266674e-18	Down	4.969880738	5.048665517	4.838971846	1.391054986	1.790657421	2.19908007	59024	mediator complex subunit 12	GO:0000151,GO:0000978,GO:0001756,GO:0001843,GO:0003682,GO:0003712,GO:0003713,GO:0005515,GO:0005634,GO:0005654,GO:0006357,GO:0007492,GO:0007507,GO:0008013,GO:0008022,GO:0008134,GO:0014003,GO:0014044,GO:0016567,GO:0016592,GO:0019827,GO:0019904,GO:0021510,GO:0021915,GO:0036342,GO:0045893,GO:0045944,GO:0046966,GO:0048568,GO:0048702,GO:0060070,GO:0060071,GO:0060261,GO:0061630,GO:0090245,GO:1990403	ubiquitin ligase complex|RNA polymerase II cis-regulatory region sequence-specific DNA binding|somitogenesis|neural tube closure|chromatin binding|transcription coregulator activity|transcription coactivator activity|protein binding|nucleus|nucleoplasm|regulation of transcription by RNA polymerase II|endoderm development|heart development|beta-catenin binding|protein C-terminus binding|transcript…	mmu04919	Thyroid hormone signaling pathway		Med12	11.28033073	4.663225595	17.89743587	3.837994861	1.94035278	0.000740697	0.073529321	up	3	6	6	23	13	17	16.26	32.37	31.69	127.49	74.55	95.37	NC_000086.8	100315696	100317695	100,316,121,100,316,000,000,000,000,000,000,000,000,000,000,000,000,000	ID=gene-Med12;Dbxref=GeneID:59024,MGI:MGI:1926212;Name=Med12;description=mediator complex subunit 12;gbkey=Gene;gene=Med12;gene_biotype=protein_coding;gene_synonym=230kDa,M,Mopa,OP,OPA-1,Tnrc,Tnrc11,Trap,Trap230	0.006024644	-0.93593699
Mettl24	11.12089141	0.745949156	2.536448989	3.711653366	1.892061982	0.011198306	0.02007998	Up	0.043659623	0.170739684	0.10573547	0.20405844	0.24089909	0.549162149	327747	methyltransferase like 24	GO:0005576,GO:0008168,GO:0016740,GO:0032259	extracellular region|methyltransferase activity|transferase activity|methylation				Mettl24	12.33147251	19.5472567	5.115688325	0.261708761	-1.933965876	0.019662825	0.656413459	down	8	24	31	3	8	4	43.35	129.47	163.75	16.63	45.88	22.44	NC_000076.7	40556446	40558445	40557938	ID=gene-Mettl24;Dbxref=GeneID:327747,MGI:MGI:3045338;Name=Mettl24;description=methyltransferase like 24;gbkey=Gene;gene=Mettl24;gene_biotype=protein_coding;gene_synonym=9030224M15Rik	0.371528769	-0.449192619
Mgat4b	618.009746	0.109694632	11.29392765	2.360157656	1.238883233	1.40609790635448e-29	1.33678809570895e-28	Up	10.06467537	13.19647647	10.46054198	20.99566518	21.19712875	23.38521889	103534	mannoside acetylglucosaminyltransferase 4, isoenzyme B	GO:0005783,GO:0005793,GO:0005794,GO:0005795,GO:0006487,GO:0008375,GO:0008454,GO:0016020,GO:0016021,GO:0016740,GO:0016757,GO:0046872	endoplasmic reticulum|endoplasmic reticulum-Golgi intermediate compartment|Golgi apparatus|Golgi stack|protein N-linked glycosylation|acetylglucosaminyltransferase activity|alpha-1,3-mannosylglycoprotein 4-beta-N-acetylglucosaminyltransferase activity|membrane|integral component of membrane|transferase activity|glycosyltransferase activity|metal ion binding	mmu00510,mmu00513	N-Glycan biosynthesis|Various types of N-glycan biosynthesis		Mgat4b	2.350840208	4.701680416	0	0	#NAME?	0.025471396	0.74423178	down	7	8	0	0	0	0	37.93	43.16	0	0	0	0	NC_000077.7	50114161	50116160	50115589	ID=gene-Mgat4b;Dbxref=GeneID:103534,MGI:MGI:2143974;Name=Mgat4b;description=mannoside acetylglucosaminyltransferase 4%2C isoenzyme B;gbkey=Gene;gene=Mgat4b;gene_biotype=protein_coding;gene_synonym=AA407995,GnTIVb	0.186607612	-0.622776225
Mta3	585.2514668	0.100416068	10.10889617	2.021036821	1.015095606	5.04494617327854e-24	3.93037687498639e-23	Up	3.699965415	3.169266793	3.229054701	5.643972786	5.595424033	5.534383325	116871	metastasis associated 3	GO:0000122,GO:0003677,GO:0003682,GO:0003713,GO:0003714,GO:0005515,GO:0005634,GO:0005654,GO:0005737,GO:0006355,GO:0008270,GO:0008284,GO:0010971,GO:0016575,GO:0016581,GO:0042826,GO:0043231,GO:0043565,GO:0044877,GO:0045892,GO:0046872,GO:0061629	negative regulation of transcription by RNA polymerase II|DNA binding|chromatin binding|transcription coactivator activity|transcription corepressor activity|protein binding|nucleus|nucleoplasm|cytoplasm|regulation of transcription, DNA-templated|zinc ion binding|positive regulation of cell population proliferation|positive regulation of G2/M transition of mitotic cell cycle|histone deacetylation…			zf-GATA	Mta3	21.5696433	29.23697502	13.90231157	0.475504445	-1.072469269	0.006293332	0.326193798	down	33	22	39	14	16	11	178.84	118.68	206.01	77.6	91.75	61.71	NC_000083.7	84011482	84013481	8,401,170,384,011,860,000,000,000,000,000,000,000,000	ID=gene-Mta3;Dbxref=GeneID:116871,MGI:MGI:2151172;Name=Mta3;description=metastasis associated 3;gbkey=Gene;gene=Mta3;gene_biotype=protein_coding;gene_synonym=1110002J22Rik,mKIAA1266	0.044525056	-0.822372556
Ndufa4l2	671.6941473	0.135632728	24.2970939	9.818353676	3.295481136	2.10400184717775e-130	1.07989118063286e-128	Up	6.063267977	7.682081544	10.2489061	70.71554078	61.65816707	61.38584076	407790	Ndufa4, mitochondrial complex associated like 2	GO:0004129,GO:0005751	cytochrome-c oxidase activity|mitochondrial respiratory chain complex IV	mmu00190,mmu04714,mmu04723,mmu04932,mmu05010,mmu05012,mmu05014,mmu05016,mmu05020,mmu05022,mmu05415	Oxidative phosphorylation|Thermogenesis|Retrograde endocannabinoid signaling|Non-alcoholic fatty liver disease|Alzheimer disease|Parkinson disease|Amyotrophic lateral sclerosis|Huntington disease|Prion disease|Pathways of neurodegeneration - multiple diseases|Diabetic cardiomyopathy		Ndufa4l2	27.96605307	13.68843282	42.24367331	3.086085446	1.625778007	0.000432414	0.048715908	up	13	14	17	26	51	47	70.45	75.53	89.8	144.11	292.46	263.66	NC_000076.7	127343142	127345141	127,343,627,127,343,000,000,000,000,000,000,000,000,000,000,000,000,000,000,000,000	ID=gene-Ndufa4l2;Dbxref=GeneID:407790,MGI:MGI:3039567;Name=Ndufa4l2;description=Ndufa4%2C mitochondrial complex associated like 2;gbkey=Gene;gene=Ndufa4l2;gene_biotype=protein_coding;gene_synonym=BC064011	0.053596855	0.804495258
Neurl1a	151.6397641	0.239022925	-12.85977641	0.118768045	-3.07378137	7.57955927722803e-38	9.11257675283236e-37	Down	4.007584627	4.277145731	5.258823729	0.461317354	0.555692664	0.289195874	18011	neuralized E3 ubiquitin protein ligase 1A	GO:0004842,GO:0005515,GO:0005634,GO:0005737,GO:0005886,GO:0006417,GO:0006513,GO:0007219,GO:0007288,GO:0007399,GO:0007595,GO:0008285,GO:0014069,GO:0016020,GO:0016740,GO:0030054,GO:0030317,GO:0042995,GO:0043065,GO:0043197,GO:0043204,GO:0045183,GO:0045202,GO:0045741,GO:0045746,GO:0046872,GO:0048170,GO:0051491,GO:0060999,GO:0061630,GO:0071230,GO:0090129,GO:0097440	ubiquitin-protein transferase activity|protein binding|nucleus|cytoplasm|plasma membrane|regulation of translation|protein monoubiquitination|Notch signaling pathway|sperm axoneme assembly|nervous system development|lactation|negative regulation of cell population proliferation|postsynaptic density|membrane|transferase activity|cell junction|flagellated sperm motility|cell projection|positive reg…				Neurl1a	5.695349726	1.877928465	9.512770987	5.065566216	2.340723539	0.006492549	0.329690838	up	1	5	0	8	11	9	5.42	26.97	0	44.34	63.08	50.49	NC_000085.7	47165258	47167257	4,716,547,047,165,870,000,000,000,000,000,000,000,000	ID=gene-Neurl1a;Dbxref=GeneID:18011,MGI:MGI:1334263;Name=Neurl1a;description=neuralized E3 ubiquitin protein ligase 1A;gbkey=Gene;gene=Neurl1a;gene_biotype=protein_coding;gene_synonym=2410129E16Rik,AI450910,AI481072,N,Ne,Neu,Neu1,Neur1,Neurl,Neurl1,Nlz,Rnf,Rnf67	0.01058348	-0.914783021
Nxph4	991.0511021	0.078915139	23.68531172	3.653121318	1.869129666	5.10966993359739e-124	2.45153077031509e-122	Up	18.89301743	18.84564741	18.92046288	54.0594276	57.25183983	59.0891915	104080	neurexophilin 4	GO:0005102	signaling receptor binding				Nxph4	38.55660056	21.53258038	55.58062073	2.581233635	1.36806073	2.78298403985813e-06	0.000883097	up	37	13	19	57	56	51	200.51	70.13	100.36	315.94	321.14	286.1	NC_000076.7	127359341	127361340	127,360,661,127,360,000	ID=gene-Nxph4;Dbxref=GeneID:104080,MGI:MGI:1336197;Name=Nxph4;description=neurexophilin 4;gbkey=Gene;gene=Nxph4;gene_biotype=protein_coding;gene_synonym=1110036M10Rik,AI851051	0.012955533	0.905566247
Piga	49.97616856	0.330114918	-3.622086509	0.43657312	-1.195704789	0.000292236	0.000666779	Down	0.832901649	0.898132841	0.937373382	0.322669858	0.405500358	0.221854336	18700	phosphatidylinositol glycan anchor biosynthesis, class A	GO:0000506,GO:0005783,GO:0005789,GO:0006506,GO:0016020,GO:0016021,GO:0016740,GO:0016757,GO:0017176,GO:1990830	glycosylphosphatidylinositol-N-acetylglucosaminyltransferase (GPI-GnT) complex|endoplasmic reticulum|endoplasmic reticulum membrane|GPI anchor biosynthetic process|membrane|integral component of membrane|transferase activity|glycosyltransferase activity|phosphatidylinositol N-acetylglucosaminyltransferase activity|cellular response to leukemia inhibitory factor	mmu00563	Glycosylphosphatidylinositol (GPI)-anchor biosynthesis		Piga	13.335096	0	26.67019199	Inf	Inf	4.07394702716508e-15	1.09643494324436e-11	up	0	0	0	35	20	24	0	0	0	194	114.69	134.63	NC_000086.8	163200775	163202774	163,202,506,163,202,000	ID=gene-Piga;Dbxref=GeneID:18700,MGI:MGI:99461;Name=Piga;description=phosphatidylinositol glycan anchor biosynthesis%2C class A;gbkey=Gene;gene=Piga;gene_biotype=protein_coding;gene_synonym=AI194334,Pi,Pig-a	0.005099208	-0.941114225
Pnma3	16.89716573	0.880325253	-5.142910181	0.043361735	-4.527433706	2.70514972414891e-07	8.47877015386011e-07	Down	0.586103185	0.961852355	0.567773081	0.035576068	0	0.042126624	245468	paraneoplastic antigen MA3	GO:0003676,GO:0005634,GO:0008270,GO:0046872	nucleic acid binding|nucleus|zinc ion binding|metal ion binding				Pnma3	11.48293411	1.247067452	21.71880076	17.41589898	4.122333039	5.33682343396907e-09	3.9172284005333e-06	up	1	2	1	20	23	21	5.42	10.79	5.28	110.86	131.9	117.8	NC_000086.8	72106392	72108391	72107726	ID=gene-Pnma3;Dbxref=GeneID:245468,MGI:MGI:2180565;Name=Pnma3;description=paraneoplastic antigen MA3;gbkey=Gene;gene=Pnma3;gene_biotype=protein_coding	0.009122048	-0.920968957
Prrt1	142.4972281	0.261646446	-11.60503588	0.121884249	-3.036416395	3.88524637041902e-31	3.8699659043587e-30	Down	6.851218254	7.624902132	7.004211623	0.299159314	0.804557619	1.089978368	260297	proline-rich transmembrane protein 1	GO:0005886,GO:0006468,GO:0007611,GO:0008104,GO:0016020,GO:0016021,GO:0030054,GO:0030545,GO:0030672,GO:0034394,GO:0045202,GO:0050808,GO:0060291,GO:0060292,GO:0098839,GO:0098978,GO:0099055,GO:2000311	plasma membrane|protein phosphorylation|learning or memory|protein localization|membrane|integral component of membrane|cell junction|signaling receptor regulator activity|synaptic vesicle membrane|protein localization to cell surface|synapse|synapse organization|long-term synaptic potentiation|long-term synaptic depression|postsynaptic density membrane|glutamatergic synapse|integral component of…				Prrt1	10.06268023	5.279432034	14.84592843	2.812031357	1.491612682	0.012466553	0.495024348	up	4	5	8	20	10	14	21.68	26.97	42.26	110.86	57.35	78.54	NC_000083.7	34846395	34848394	34848322	ID=gene-Prrt1;Dbxref=GeneID:260297,MGI:MGI:1932118;Name=Prrt1;description=proline-rich transmembrane protein 1;gbkey=Gene;gene=Prrt1;gene_biotype=protein_coding;gene_synonym=Bat-4,Bat4,D17H6S54E,DSPD1,G5b,NG,NG5,ORF31,SynD,SynDIG4	0.026740856	-0.863332013
Rab33a	12.99290104	0.762441272	-4.024507432	0.119207708	-3.068450566	5.70946910863134e-05	0.00014181	Down	0.535897246	0.336814286	0.519137309	0.081321502	0.032493412	0.019259016	19337	RAB33A, member RAS oncogene family	GO:0000166,GO:0003924,GO:0005525,GO:0005768,GO:0005794,GO:0005886,GO:0016020,GO:0019882,GO:0032482	nucleotide binding|GTPase activity|GTP binding|endosome|Golgi apparatus|plasma membrane|membrane|antigen processing and presentation|Rab protein signal transduction				Rab33a	12.06368159	0	24.12736318	Inf	Inf	1.17902792166262e-13	2.5962194835011e-10	up	0	0	0	20	29	22	0	0	0	110.86	166.3	123.41	NC_000086.8	47600539	47602538	476,021,124,760,219,000,000,000	ID=gene-Rab33a;Dbxref=GeneID:19337,MGI:MGI:109493;Name=Rab33a;description=RAB33A%2C member RAS oncogene family;gbkey=Gene;gene=Rab33a;gene_biotype=protein_coding;gene_synonym=Rab,Rabs10	0.006160845	-0.935208859
Ralyl	49.31177191	0.873061824	-4.544207444	0.063929515	-3.967374039	5.51423332380248e-06	1.53549730748783e-05	Down	0.962547273	0.788696558	0.905802796	0	0.085598722	0.055347069	76897	RALY RNA binding protein-like	GO:0003676,GO:0003723,GO:0005634,GO:0005654,GO:0042802	nucleic acid binding|RNA binding|nucleus|nucleoplasm|identical protein binding				Ralyl	5.014461298	1.234757271	8.794165325	7.122181445	2.83231919	0.003306614	0.209119586	up	0	1	3	10	6	10	0	5.39	15.85	55.43	34.41	56.1	NC_000069.7	13533941	13535940	1,353,541,613,535,860	ID=gene-Ralyl;Dbxref=GeneID:76897,MGI:MGI:1924147;Name=Ralyl;description=RALY RNA binding protein-like;gbkey=Gene;gene=Ralyl;gene_biotype=protein_coding;gene_synonym=0710005M24Rik	0.006244524	-0.934765403
Rell2	81.45409089	0.26245357	-6.764150389	0.292138536	-1.775275419	1.34093741334455e-11	5.75448391632223e-11	Down	3.659103577	4.188937811	4.483852039	0.983337181	1.088465138	0.881165487	225392	RELT-like 2	GO:0005518,GO:0005604,GO:0005886,GO:0010811,GO:0016020,GO:0016021,GO:0031012,GO:1900745	collagen binding|basement membrane|plasma membrane|positive regulation of cell-substrate adhesion|membrane|integral component of membrane|extracellular matrix|positive regulation of p38MAPK cascade				Rell2	1.866380423	3.732760847	0	0	#NAME?	0.016188372	0.592318365	down	1	7	4	0	0	0	5.42	37.76	21.13	0	0	0	NC_000084.7	38086106	38088105	38086702	ID=gene-Rell2;Dbxref=GeneID:225392,MGI:MGI:1918044;Name=Rell2;description=RELT-like 2;gbkey=Gene;gene=Rell2;gene_biotype=protein_coding;gene_synonym=4631403P03Rik,epe,ependolin	0.052353624	0.806857343
Rnf122	38.97951121	0.439266294	-5.465141145	0.189378926	-2.400652298	4.62538616478292e-08	1.54369390494127e-07	Down	0.965428036	0.868364855	0.798066963	0.043755286	0.131123857	0.246106367	68867	ring finger protein 122	GO:0005737,GO:0005783,GO:0005794,GO:0010917,GO:0012505,GO:0016020,GO:0016021,GO:0043065,GO:0043161,GO:0046872,GO:0051865,GO:0061630	cytoplasm|endoplasmic reticulum|Golgi apparatus|negative regulation of mitochondrial membrane potential|endomembrane system|membrane|integral component of membrane|positive regulation of apoptotic process|proteasome-mediated ubiquitin-dependent protein catabolic process|metal ion binding|protein autoubiquitination|ubiquitin protein ligase activity				Rnf122	1.360496512	0	2.720993025	Inf	Inf	0.047957379	1	up	0	0	0	2	3	3	0	0	0	11.09	17.2	16.83	NC_000074.7	31599854	31601853	31,600,011,316,003,200,000,000,000,000,000	ID=gene-Rnf122;Dbxref=GeneID:68867,MGI:MGI:1916117;Name=Rnf122;description=ring finger protein 122;gbkey=Gene;gene=Rnf122;gene_biotype=protein_coding;gene_synonym=1110063C11Rik	0.010348481	-0.915748374
Rnf157	625.4007427	0.106520393	-20.08890199	0.226899016	-2.139877744	9.22802613383653e-90	2.73634886260347e-88	Down	14.86115683	15.28755587	14.79248643	3.127263018	2.561342206	2.681540847	217340	ring finger protein 157	GO:0005515,GO:0005634,GO:0005737,GO:0005769,GO:0005886,GO:0008333,GO:0016567,GO:0016740,GO:0043066,GO:0043951,GO:0044297,GO:0045744,GO:0046872,GO:0051865,GO:0061630,GO:1903861	protein binding|nucleus|cytoplasm|early endosome|plasma membrane|endosome to lysosome transport|protein ubiquitination|transferase activity|negative regulation of apoptotic process|negative regulation of cAMP-mediated signaling|cell body|negative regulation of G protein-coupled receptor signaling pathway|metal ion binding|protein autoubiquitination|ubiquitin protein ligase activity|positive regul…				Rnf157	7.632783943	4.033888861	11.23167902	2.78433031	1.477330371	0.041823411	0.949978679	up	4	2	7	7	9	17	21.68	10.79	36.98	38.8	51.61	95.37	NC_000077.7	116225170	116227169	116225278	ID=gene-Rnf157;Dbxref=GeneID:217340,MGI:MGI:2442484;Name=Rnf157;description=ring finger protein 157;gbkey=Gene;gene=Rnf157;gene_biotype=protein_coding;gene_synonym=2610036E23Rik,A130073L17Rik,mKIAA1917	0.096653894	-0.734100553
Rpl10	11819.2009	0.042670598	27.45648748	2.252589996	1.171584746	5.81277003571686e-166	4.15747612415693e-164	Up	664.9581554	705.6841595	666.0479438	1190.947122	1301.455643	1283.843429	110954	ribosomal protein L10	GO:0000027,GO:0000122,GO:0003735,GO:0005634,GO:0005737,GO:0005783,GO:0005790,GO:0005829,GO:0006412,GO:0006417,GO:0022625,GO:0022626,GO:0032991,GO:0043066,GO:0045182,GO:0045202,GO:1990403	ribosomal large subunit assembly|negative regulation of transcription by RNA polymerase II|structural constituent of ribosome|nucleus|cytoplasm|endoplasmic reticulum|smooth endoplasmic reticulum|cytosol|translation|regulation of translation|cytosolic large ribosomal subunit|cytosolic ribosome|protein-containing complex|negative regulation of apoptotic process|translation regulator activity|synaps…	mmu03010,mmu05171	Ribosome|Coronavirus disease - COVID-19		Rpl10	4.055863645	0	8.111727289	Inf	Inf	5.5989388673223e-05	0.010432115	up	0	0	0	10	7	7	0	0	0	55.43	40.14	39.27	NC_000086.8	73312421	73314420	73314320	ID=gene-Rpl10;Dbxref=GeneID:110954,MGI:MGI:105943;Name=Rpl10;description=ribosomal protein L10;gbkey=Gene;gene=Rpl10;gene_biotype=protein_coding;gene_synonym=D0HXS64,D0HXS648,DXHXS64,DXHXS648,DXHXS648E,QM,QM16	0.005310609	0.939893509
Rpl14	13605.97518	0.043022356	24.38853947	2.069457228	1.049252431	2.26288246478005e-131	1.18105645940497e-129	Up	686.7491689	716.3575165	709.504683	1221.988837	1202.807273	1170.00423	67115	ribosomal protein L14	GO:0003723,GO:0003735,GO:0005829,GO:0005840,GO:0006364,GO:0006412,GO:0014069,GO:0022625,GO:0022626,GO:0042273	RNA binding|structural constituent of ribosome|cytosol|ribosome|rRNA processing|translation|postsynaptic density|cytosolic large ribosomal subunit|cytosolic ribosome|ribosomal large subunit biogenesis	mmu03010,mmu05171	Ribosome|Coronavirus disease - COVID-19		Rpl14	18.00903254	26.83370017	9.184364915	0.34226979	-1.546794136	0.000459738	0.050848263	down	34	31	21	7	12	8	184.25	167.24	110.93	38.8	68.82	44.88	NC_000075.7	120398582	120400581	120,398,593,120,398,000,000,000,000,000,000,000	ID=gene-Rpl14;Dbxref=GeneID:67115,MGI:MGI:1914365;Name=Rpl14;description=ribosomal protein L14;gbkey=Gene;gene=Rpl14;gene_biotype=protein_coding;gene_synonym=3100001N19Rik,AA407502,AL022816,CAG-I,CAG-ISL-7,CTG-B33,L1,L14	0.011223258	-0.912206288
Rps6ka3	282.5450882	0.135045825	-7.775530914	0.482950427	-1.050052984	7.5131627790254e-15	3.90023023431329e-14	Down	3.070041649	2.948712678	3.16831073	1.199566089	1.158980923	1.296248517	110651	ribosomal protein S6 kinase polypeptide 3	GO:0000166,GO:0000287,GO:0002224,GO:0004672,GO:0004674,GO:0004711,GO:0005515,GO:0005524,GO:0005634,GO:0005654,GO:0005730,GO:0005737,GO:0005829,GO:0007049,GO:0016301,GO:0016310,GO:0016740,GO:0018105,GO:0019901,GO:0032496,GO:0035556,GO:0043027,GO:0043154,GO:0045944,GO:0106310,GO:0106311	nucleotide binding|magnesium ion binding|toll-like receptor signaling pathway|protein kinase activity|protein serine/threonine kinase activity|ribosomal protein S6 kinase activity|protein binding|ATP binding|nucleus|nucleoplasm|nucleolus|cytoplasm|cytosol|cell cycle|kinase activity|phosphorylation|transferase activity|peptidyl-serine phosphorylation|protein kinase binding|response to lipopolysacc…	mmu04010,mmu04114,mmu04150,mmu04714,mmu04720,mmu04722,mmu04914,mmu04931,mmu05135	MAPK signaling pathway|Oocyte meiosis|mTOR signaling pathway|Thermogenesis|Long-term potentiation|Neurotrophin signaling pathway|Progesterone-mediated oocyte maturation|Insulin resistance|Yersinia infection		Rps6ka3	3.344062613	0.94125065	5.746874575	6.105573019	2.610126701	0.027463906	0.776710781	up	2	1	0	7	5	5	10.84	5.39	0	38.8	28.67	28.05	NC_000086.8	158036651	158038650	158,037,345,158,038,000,000,000,000,000,000,000	ID=gene-Rps6ka3;Dbxref=GeneID:110651,MGI:MGI:104557;Name=Rps6ka3;description=ribosomal protein S6 kinase polypeptide 3;gbkey=Gene;gene=Rps6ka3;gene_biotype=protein_coding;gene_synonym=MAPKAPK-1b,MPK-9,p90RSK3,pp90RSK2,Rs,Rsk2,S6K-alpha3	0.003794538	-0.949273261
Rundc3b	71.48204489	0.306344928	-3.91786404	0.435209581	-1.200217777	8.93370679669321e-05	0.000217076	Down	1.585117313	1.768514897	2.45686961	0.475418014	0.965637548	0.638016642	242819	RUN domain containing 3B						Rundc3b	4.520635064	9.041270128	0	0	#NAME?	0.004272977	0.249397702	down	17	2	10	0	0	0	92.13	10.79	52.82	0	0	0	NC_000071.7	8538335	8540334	853,865,885,386,708,000,000	ID=gene-Rundc3b;Dbxref=GeneID:242819,MGI:MGI:2685286;Name=Rundc3b;description=RUN domain containing 3B;gbkey=Gene;gene=Rundc3b;gene_biotype=protein_coding;gene_synonym=Gm440	0.188659266	0.620546905
Scn4a	72.18251529	1.2946177	-3.191567618	0.057040881	-4.131859929	0.00141503	0.002929224	Down	1.293247559	1.219855516	1.376317518	0	0.154619813	0.027493193	110880	sodium channel, voltage-gated, type IV, alpha	GO:0001518,GO:0005216,GO:0005244,GO:0005248,GO:0005261,GO:0005272,GO:0005886,GO:0005887,GO:0006811,GO:0006812,GO:0006813,GO:0006814,GO:0015871,GO:0016020,GO:0016021,GO:0019228,GO:0030424,GO:0034765,GO:0035725,GO:0055085,GO:0086010,GO:0100001	voltage-gated sodium channel complex|ion channel activity|voltage-gated ion channel activity|voltage-gated sodium channel activity|cation channel activity|sodium channel activity|plasma membrane|integral component of plasma membrane|ion transport|cation transport|potassium ion transport|sodium ion transport|choline transport|membrane|integral component of membrane|neuronal action potential|axon|r…				Scn4a	5.166192564	2.179056479	8.153328648	3.741678441	1.903685579	0.031428638	0.831983039	up	4	0	3	7	10	7	21.68	0	15.85	38.8	57.35	39.27	NC_000077.7	106206365	106208364	106206947	ID=gene-Scn4a;Dbxref=GeneID:110880,MGI:MGI:98250;Name=Scn4a;description=sodium channel%2C voltage-gated%2C type IV%2C alpha;gbkey=Gene;gene=Scn4a;gene_biotype=protein_coding;gene_synonym=mH2,Nav,Nav1.4,SkM,SkM1	0.040547851	-0.830742174
Sidt1	6.62960365	1.233052224	-2.213479146	0.15079543	-2.729335384	0.026864629	0.04485374	Down	0	0.261168923	0.339646405	0.056751703	0	0.016800322	320007	SID1 transmembrane family, member 1	GO:0003723,GO:0003725,GO:0005764,GO:0005886,GO:0015485,GO:0016020,GO:0016021,GO:0050658,GO:0051033	RNA binding|double-stranded RNA binding|lysosome|plasma membrane|cholesterol binding|membrane|integral component of membrane|RNA transport|RNA transmembrane transporter activity				Sidt1	5.66646368	9.629103484	1.703823877	0.176945224	-2.498625269	0.004591216	0.263527085	down	10	6	15	1	2	2	54.19	32.37	79.23	5.54	11.47	11.22	NC_000082.7	44058539	44060538	4,405,887,944,059,440	ID=gene-Sidt1;Dbxref=GeneID:320007,MGI:MGI:2443155;Name=Sidt1;description=SID1 transmembrane family%2C member 1;gbkey=Gene;gene=Sidt1;gene_biotype=protein_coding;gene_synonym=AW045928,B830021E24Rik	0.167035334	0.644580916
Slc23a2	509.2755015	0.107954396	-13.53573346	0.363180355	-1.461241929	9.6217277999528e-42	1.29145154458272e-40	Down	6.49342926	7.023300028	6.381155862	1.824868515	1.989269675	2.143728379	54338	solute carrier family 23 (nucleobase transporters), member 2	GO:0005215,GO:0005737,GO:0005886,GO:0005887,GO:0006811,GO:0006814,GO:0008520,GO:0009925,GO:0015229,GO:0015293,GO:0015882,GO:0016020,GO:0016021,GO:0016323,GO:0016324,GO:0019852,GO:0022857,GO:0055085,GO:0070904,GO:1901215,GO:1903861	transporter activity|cytoplasm|plasma membrane|integral component of plasma membrane|ion transport|sodium ion transport|L-ascorbate:sodium symporter activity|basal plasma membrane|L-ascorbic acid transmembrane transporter activity|symporter activity|L-ascorbic acid transmembrane transport|membrane|integral component of membrane|basolateral plasma membrane|apical plasma membrane|L-ascorbic acid me…				Slc23a2	8.951513445	4.994366922	12.90865997	2.584643894	1.369965523	0.031303288	0.831983039	up	8	4	4	11	15	12	43.35	21.58	21.13	60.97	86.02	67.32	NC_000068.8	131892415	131894414	131893449	ID=gene-Slc23a2;Dbxref=GeneID:54338,MGI:MGI:1859682;Name=Slc23a2;description=solute carrier family 23 (nucleobase transporters)%2C member 2;gbkey=Gene;gene=Slc23a2;gene_biotype=protein_coding;gene_synonym=AI844736,mKIAA0238,NBTL1,Slc2,Slc23a1,SVC,SVCT2,YS,YSPL2,YSPL3	0.014765451	-0.899072666
Slc25a28	1054.946762	0.090274458	16.19311206	2.754564829	1.461824417	5.64023737628702e-59	1.07046716494175e-57	Up	21.9073204	22.19372716	22.2832881	48.82051715	55.85360932	45.53325427	246696	solute carrier family 25, member 28	GO:0005381,GO:0005739,GO:0005743,GO:0006811,GO:0016020,GO:0016021,GO:0048250,GO:0055072	iron ion transmembrane transporter activity|mitochondrion|mitochondrial inner membrane|ion transport|membrane|integral component of membrane|iron import into the mitochondrion|iron ion homeostasis				Slc25a28	2.345485885	4.360457351	0.330514418	0.075798108	-3.721694347	0.028099089	0.778931392	down	6	3	5	1	0	0	32.52	16.18	26.41	5.54	0	0	NC_000085.7	43650239	43652238	4,365,201,343,652,170	ID=gene-Slc25a28;Dbxref=GeneID:246696,MGI:MGI:2180509;Name=Slc25a28;description=solute carrier family 25%2C member 28;gbkey=Gene;gene=Slc25a28;gene_biotype=protein_coding;gene_synonym=Mfr,Mfrn2,Mrs3,Mrs3/4	0.013868643	-0.902239056
Sncb	737.9579411	0.116257622	-30.95385572	0.082548073	-3.598621656	2.25454354406267e-210	2.33761363840431e-208	Down	68.5012027	66.44869442	72.43861291	4.05166484	5.368843196	4.650822376	104069	synuclein, beta	GO:0005509,GO:0005737,GO:0005739,GO:0007268,GO:0016234,GO:0030426,GO:0042417,GO:0043014,GO:0043025,GO:0043195,GO:0043524,GO:0043679,GO:0045202,GO:0046914,GO:0048487,GO:0048488,GO:0050808,GO:0099523,GO:1901214,GO:1903136	calcium ion binding|cytoplasm|mitochondrion|chemical synaptic transmission|inclusion body|growth cone|dopamine metabolic process|alpha-tubulin binding|neuronal cell body|terminal bouton|negative regulation of neuron apoptotic process|axon terminus|synapse|transition metal ion binding|beta-tubulin binding|synaptic vesicle endocytosis|synapse organization|presynaptic cytosol|regulation of neuron de…				Sncb	3.326607822	5.622179377	1.031036267	0.183387295	-2.447034403	0.039853388	0.931784526	down	6	9	3	0	2	1	32.52	48.55	15.85	0	11.47	5.61	NC_000079.7	54904672	54906671	5,490,545,854,906,530	ID=gene-Sncb;Dbxref=GeneID:104069,MGI:MGI:1889011;Name=Sncb;description=synuclein%2C beta;gbkey=Gene;gene=Sncb;gene_biotype=protein_coding;gene_synonym=AI838531,betaSYN	0.07329143	0.769959177
Speg	381.667923	0.116614939	-10.09618876	0.442157898	-1.177366436	5.74309624022999e-24	4.46303288809422e-23	Down	2.386685713	2.333402924	2.382735197	0.842644357	0.856308253	0.885492545	11790	SPEG complex locus	GO:0000166,GO:0001701,GO:0004672,GO:0004674,GO:0005524,GO:0005634,GO:0016301,GO:0016310,GO:0016740,GO:0030154,GO:0042692,GO:0055013,GO:0060541,GO:0072359,GO:0106310,GO:0106311	nucleotide binding|in utero embryonic development|protein kinase activity|protein serine/threonine kinase activity|ATP binding|nucleus|kinase activity|phosphorylation|transferase activity|cell differentiation|muscle cell differentiation|cardiac muscle cell development|respiratory system development|circulatory system development|protein serine kinase activity|protein threonine kinase activity				Speg	32.81086976	21.16696886	44.45477067	2.100195402	1.070523562	0.000672556	0.069321917	up	20	24	24	41	47	43	108.39	129.47	126.77	227.26	269.53	241.22	NC_000067.7	75349940	75351939	753,511,047,535,169,000,000,000	ID=gene-Speg;Dbxref=GeneID:11790,MGI:MGI:109282;Name=Speg;description=SPEG complex locus;gbkey=Gene;gene=Speg;gene_biotype=protein_coding;gene_synonym=Ape,Apeg1,AW125581,BPE,BPEG,D1Bwg1450e,mKIAA1297,SP,SPE,SPEGalpha,SPEGb,SPEGbeta	0.000852739	-0.976061208
Srcin1	186.3656487	0.178691698	-11.07965341	0.25351762	-1.979842076	1.57480986695016e-28	1.45162515719051e-27	Down	1.592021125	1.664499874	1.410874156	0.298744212	0.332526294	0.343644251	56013	SRC kinase signaling inhibitor 1	GO:0005515,GO:0005737,GO:0005856,GO:0005925,GO:0006887,GO:0007162,GO:0014069,GO:0015629,GO:0019901,GO:0019904,GO:0030027,GO:0030054,GO:0030175,GO:0030234,GO:0030334,GO:0030424,GO:0030425,GO:0034446,GO:0042995,GO:0043005,GO:0043025,GO:0045202,GO:0050709,GO:0061001,GO:0061098,GO:0061099	protein binding|cytoplasm|cytoskeleton|focal adhesion|exocytosis|negative regulation of cell adhesion|postsynaptic density|actin cytoskeleton|protein kinase binding|protein domain specific binding|lamellipodium|cell junction|filopodium|enzyme regulator activity|regulation of cell migration|axon|dendrite|substrate adhesion-dependent cell spreading|cell projection|neuron projection|neuronal cell bo…				Srcin1	18.28777565	11.19124936	25.38430195	2.268227714	1.181565484	0.005820762	0.314523376	up	9	12	15	29	26	20	48.77	64.74	79.23	160.74	149.1	112.2	NC_000077.7	97398165	97400164	97,398,553,973,985,700,000,000,000,000,000	ID=gene-Srcin1;Dbxref=GeneID:56013,MGI:MGI:1933179;Name=Srcin1;description=SRC kinase signaling inhibitor 1;gbkey=Gene;gene=Srcin1;gene_biotype=protein_coding;gene_synonym=mKIAA1684,P14,P140,p140Cap,SNIP	0.007254118	-0.929627806
Srebf1	5472.123685	0.047560938	30.37312897	2.721825342	1.444574493	1.24393086623553e-202	1.18626468842424e-200	Up	45.99047225	43.89824304	43.69347476	101.4533707	95.33651843	102.3096585	20787	sterol regulatory element binding transcription factor 1	GO:0000122,GO:0000139,GO:0000976,GO:0000977,GO:0000978,GO:0000981,GO:0001228,GO:0003062,GO:0003677,GO:0003682,GO:0003700,GO:0004879,GO:0005515,GO:0005634,GO:0005654,GO:0005737,GO:0005783,GO:0005794,GO:0006355,GO:0006357,GO:0006629,GO:0007623,GO:0008202,GO:0008203,GO:0008286,GO:0008610,GO:0009267,GO:0009749,GO:0010867,GO:0016020,GO:0016021,GO:0019217,GO:0019901,GO:0031065,GO:0031410,GO:0031647,GO:…	negative regulation of transcription by RNA polymerase II|Golgi membrane|transcription cis-regulatory region binding|RNA polymerase II transcription regulatory region sequence-specific DNA binding|RNA polymerase II cis-regulatory region sequence-specific DNA binding|DNA-binding transcription factor activity, RNA polymerase II-specific|DNA-binding transcription activator activity, RNA polymerase I…	mmu04152,mmu04910,mmu04931,mmu04932	AMPK signaling pathway|Insulin signaling pathway|Insulin resistance|Non-alcoholic fatty liver disease	bHLH	Srebf1	14.05136321	24.00842394	4.094302484	0.170536079	-2.551851103	2.57511069205908e-06	0.000834887	down	27	29	21	2	5	5	146.32	156.45	110.93	11.09	28.67	28.05	NC_000077.7	60087909	60089908	600,884,086,008,842,000,000,000,000,000,000,000,000,000,000,000	ID=gene-Srebf1;Dbxref=GeneID:20787,MGI:MGI:107606;Name=Srebf1;description=sterol regulatory element binding transcription factor 1;gbkey=Gene;gene=Srebf1;gene_biotype=protein_coding;gene_synonym=ADD-,ADD1,bHLHd,bHLHd1,SRE,SREB,SREBP,SREBP1	0.001762686	-0.965521218
Susd3	377.4346616	0.198694791	-23.5585304	0.038984454	-4.680957279	1.02647547948985e-122	4.8054605098905e-121	Down	13.93363032	15.23214408	16.41526796	0.528905889	0.323817444	0.626292359	66329	sushi domain containing 3	GO:0005886,GO:0016020,GO:0016021	plasma membrane|membrane|integral component of membrane				Susd3	46.8316276	25.83711168	67.82614352	2.625144186	1.392396665	1.56640864468791e-07	8.07267025353844e-05	up	24	30	29	66	70	64	130.06	161.84	153.19	365.83	401.42	359.02	NC_000079.7	49376992	49378991	4,937,840,749,378,410	ID=gene-Susd3;Dbxref=GeneID:66329,MGI:MGI:1913579;Name=Susd3;description=sushi domain containing 3;gbkey=Gene;gene=Susd3;gene_biotype=protein_coding;gene_synonym=1700017I11Rik,2810440J20Rik	0.000550699	-0.980777614
Tmem132e	47.18707581	0.439352984	-5.291738934	0.199582718	-2.324941289	1.21158764535786e-07	3.9175005301661e-07	Down	1.01058965	0.727449351	1.000500059	0.245368437	0.169686693	0.022349821	270893	transmembrane protein 132E	GO:0016020,GO:0016021,GO:0035677,GO:0043025,GO:0044297	membrane|integral component of membrane|posterior lateral line neuromast hair cell development|neuronal cell body|cell body				Tmem132e	7.329642197	3.094982604	11.56430179	3.73646746	1.901674958	0.009388787	0.409064835	up	0	4	6	8	10	16	0	21.58	31.69	44.34	57.35	89.76	NC_000077.7	82277280	82279279	822,781,058,227,831,000,000,000,000,000,000,000,000,000,000,000	ID=gene-Tmem132e;Dbxref=GeneID:270893,MGI:MGI:2685490;Name=Tmem132e;description=transmembrane protein 132E;gbkey=Gene;gene=Tmem132e;gene_biotype=protein_coding;gene_synonym=Gm644	0.021852225	-0.876742795
Tmem28	17.33381816	0.760848049	-4.841552096	0.077821604	-3.683685468	1.28828890497889e-06	3.80404726548525e-06	Down	0.583357611	0.365598811	0.550623287	0	0.012697321	0.090309226	620592	transmembrane protein 28	GO:0005886,GO:0015275,GO:0016020,GO:0016021,GO:0098703	plasma membrane|stretch-activated, cation-selective, calcium channel activity|membrane|integral component of membrane|calcium ion import across plasma membrane				Tmem28	3.05677831	0	6.113556619	Inf	Inf	0.01222652	0.489505418	up	0	0	0	6	11	1	0	0	0	33.26	63.08	5.61	NC_000086.8	98861769	98863768	98,863,032,988,634,900,000,000,000,000,000	ID=gene-Tmem28;Dbxref=GeneID:620592,MGI:MGI:3648377;Name=Tmem28;description=transmembrane protein 28;gbkey=Gene;gene=Tmem28;gene_biotype=protein_coding;gene_synonym=EG620592,Fam155,Fam155b,Tnen28	0.089028181	-0.745327737
Trim47	306.2418354	0.139178864	14.95301632	4.231425692	2.081143832	1.48851388217659e-50	2.43602234806633e-49	Up	3.63677694	4.00003408	4.246519539	13.74168154	14.0575826	13.55992679	217333	tripartite motif-containing 47	GO:0004842,GO:0005634,GO:0005737,GO:0005829,GO:0008270,GO:0016567,GO:0016740,GO:0046872	ubiquitin-protein transferase activity|nucleus|cytoplasm|cytosol|zinc ion binding|protein ubiquitination|transferase activity|metal ion binding				Trim47	13.92469813	23.4266877	4.422708555	0.188789325	-2.405150905	0.001434154	0.115408891	down	38	21	16	3	4	6	205.93	113.29	84.52	16.63	22.94	33.66	NC_000077.7	115994575	115996574	115,994,679,115,994,000,000,000,000,000,000,000,000,000,000	ID=gene-Trim47;Dbxref=GeneID:217333,MGI:MGI:1917374;Name=Trim47;description=tripartite motif-containing 47;gbkey=Gene;gene=Trim47;gene_biotype=protein_coding;gene_synonym=2210023F24Rik	0.032018581	-0.850105544
Trps1	141.9077892	0.221421066	-6.986428	0.342234633	-1.546942333	2.81973004433075e-12	1.26523408233708e-11	Down	0.423773589	0.559560442	0.62757696	0.169711154	0.163325334	0.11763498	83925	transcriptional repressor GATA binding 1	GO:0000122,GO:0000785,GO:0000977,GO:0001227,GO:0001501,GO:0001942,GO:0002062,GO:0003677,GO:0003700,GO:0005515,GO:0005634,GO:0005654,GO:0006355,GO:0006357,GO:0007178,GO:0008270,GO:0019904,GO:0032330,GO:0032991,GO:0043565,GO:0045892,GO:0046872,GO:1902043	negative regulation of transcription by RNA polymerase II|chromatin|RNA polymerase II transcription regulatory region sequence-specific DNA binding|DNA-binding transcription repressor activity, RNA polymerase II-specific|skeletal system development|hair follicle development|chondrocyte differentiation|DNA binding|DNA-binding transcription factor activity|protein binding|nucleus|nucleoplasm|regula…			zf-GATA	Trps1	6.162904739	9.656068239	2.669741239	0.276483261	-1.854735954	0.022756927	0.698852959	down	10	11	10	6	1	1	54.19	59.34	52.82	33.26	5.73	5.61	NC_000081.7	50516148	50518147	50516326	ID=gene-Trps1;Dbxref=GeneID:83925,MGI:MGI:1927616;Name=Trps1;description=transcriptional repressor GATA binding 1;gbkey=Gene;gene=Trps1;gene_biotype=protein_coding;gene_synonym=AI115454,AI447310,D15Ertd586,D15Ertd586e	0.019632868	0.883302442
Tspoap1	633.5536696	0.105307909	-18.04619561	0.267867765	-1.900407118	8.45155270998176e-73	2.02745400336193e-71	Down	6.903051215	7.413511134	6.29718363	1.542247234	1.422934645	1.580509004	207777	TSPO associated protein 1	GO:0005737,GO:0005739,GO:0007274,GO:0030156,GO:0044305,GO:0098978,GO:0099626	cytoplasm|mitochondrion|neuromuscular synaptic transmission|benzodiazepine receptor binding|calyx of Held|glutamatergic synapse|voltage-gated calcium channel activity involved in regulation of presynaptic cytosolic calcium levels				Tspoap1	19.87107913	29.91484832	9.827309939	0.328509436	-1.605993286	0.000137533	0.020312939	down	32	35	29	10	9	10	173.42	188.81	153.19	55.43	51.61	56.1	NC_000077.7	87647021	87649020	8,764,821,987,648,960	ID=gene-Tspoap1;Dbxref=GeneID:207777,MGI:MGI:2450877;Name=Tspoap1;description=TSPO associated protein 1;gbkey=Gene;gene=Tspoap1;gene_biotype=protein_coding;gene_synonym=Bzr,Bzrap1,D230016K05,mKIAA0612,per,PRAX-1	3.30381455889676e-06	0.998515536
Vstm5	8.573862779	0.947050359	-3.314680185	0.113505251	-3.13916906	0.00091748	0.001956945	Down	0.427707104	0.627237806	0.414330763	0	0.077800342	0.061483563	69137	V-set and transmembrane domain containing 5	GO:0005886,GO:0007275,GO:0016020,GO:0016021,GO:0021517,GO:0030424,GO:0030425,GO:0042995,GO:0046847,GO:0051260,GO:1904891	plasma membrane|multicellular organism development|membrane|integral component of membrane|ventral spinal cord development|axon|dendrite|cell projection|filopodium assembly|protein homooligomerization|positive regulation of excitatory synapse assembly				Vstm5	9.568398314	13.38027163	5.756525002	0.430224824	-1.216837325	0.047822311	1	down	16	10	17	6	4	7	86.71	53.95	89.8	33.26	22.94	39.27	NC_000075.7	15148196	15150195	1,514,823,015,150,060	ID=gene-Vstm5;Dbxref=GeneID:69137,MGI:MGI:1916387;Name=Vstm5;description=V-set and transmembrane domain containing 5;gbkey=Gene;gene=Vstm5;gene_biotype=protein_coding;gene_synonym=2200002K05Rik	0.126462652	0.693569457
Wfdc10	2.507739487	1.842609434	-2.551512999	0.038434829	-4.701441923	0.010725632	0.019312389	Down	0.155281773	1.821781265	0.451276223	0	0	0	629756	WAP four-disulfide core domain 10	GO:0004867,GO:0005615,GO:0019731,GO:0045087	serine-type endopeptidase inhibitor activity|extracellular space|antibacterial humoral response|innate immune response				Wfdc10	10.20173504	14.96480942	5.438660663	0.363429998	-1.460250587	0.041576493	0.947803931	down	12	24	12	5	10	1	65.03	129.47	63.39	27.71	57.35	5.61	NC_000068.8	164495965	164497964	164,497,407,164,497,000,000,000,000	ID=gene-Wfdc10;Dbxref=GeneID:629756,MGI:MGI:3616889;Name=Wfdc10;description=WAP four-disulfide core domain 10;gbkey=Gene;gene=Wfdc10;gene_biotype=protein_coding;gene_synonym=Gm120	0.018651466	0.886315947
Wnt7b	9504.700589	0.037887242	35.29776564	2.526841179	1.337334989	6.35466131199202e-273	9.72011510979848e-271	Up	90.42073464	89.82258483	91.76842542	187.6724187	185.3726995	192.4678124	22422	wingless-type MMTV integration site family, member 7B	GO:0001525,GO:0001701,GO:0001944,GO:0003338,GO:0005102,GO:0005109,GO:0005125,GO:0005515,GO:0005576,GO:0005615,GO:0005737,GO:0005788,GO:0005886,GO:0007257,GO:0007275,GO:0008284,GO:0009986,GO:0010628,GO:0016055,GO:0016332,GO:0021846,GO:0021871,GO:0022009,GO:0030182,GO:0030324,GO:0031175,GO:0032364,GO:0032536,GO:0036516,GO:0042475,GO:0042592,GO:0044237,GO:0045165,GO:0045669,GO:0045879,GO:0046330,GO:…	angiogenesis|in utero embryonic development|vasculature development|metanephros morphogenesis|signaling receptor binding|frizzled binding|cytokine activity|protein binding|extracellular region|extracellular space|cytoplasm|endoplasmic reticulum lumen|plasma membrane|activation of JUN kinase activity|multicellular organism development|positive regulation of cell population proliferation|cell surfa…	mmu04150,mmu04310,mmu04390,mmu04550,mmu04916,mmu04934,mmu05010,mmu05022,mmu05165,mmu05200,mmu05205,mmu05217,mmu05224,mmu05225,mmu05226	mTOR signaling pathway|Wnt signaling pathway|Hippo signaling pathway|Signaling pathways regulating pluripotency of stem cells|Melanogenesis|Cushing syndrome|Alzheimer disease|Pathways of neurodegeneration - multiple diseases|Human papillomavirus infection|Pathways in cancer|Proteoglycans in cancer|Basal cell carcinoma|Breast cancer|Hepatocellular carcinoma|Gastric cancer		Wnt7b	22.00977804	35.89185332	8.127702755	0.226449793	-2.142736874	0.000237823	0.031138059	down	55	31	29	9	9	6	298.06	167.24	153.19	49.89	51.61	33.66	NC_000081.7	85417637	85419636	85,417,896,854,184,700,000,000,000,000,000,000,000,000,000,000,000,000,000,000,000,000,000,000,000,000,000	ID=gene-Wnt7b;Dbxref=GeneID:22422,MGI:MGI:98962;Name=Wnt7b;description=wingless-type MMTV integration site family%2C member 7B;gbkey=Gene;gene=Wnt7b;gene_biotype=protein_coding;gene_synonym=Wnt-7,Wnt-7b	0.024390099	-0.869620429
Zfp385c	37.97162263	0.383228528	-4.71945825	0.285461673	-1.808631037	2.36473572307863e-06	6.82600937702573e-06	Down	0.637412741	0.725157811	0.774654161	0.147727451	0.137729799	0.221575765	278304	zinc finger protein 385C	GO:0003676,GO:0005634,GO:0008270,GO:0046872	nucleic acid binding|nucleus|zinc ion binding|metal ion binding				Zfp385c	16.48712587	22.17891608	10.79533565	0.486738649	-1.03878076	0.049933459	1	down	33	24	14	15	9	8	178.84	129.47	73.95	83.14	51.61	44.88	NC_000077.7	100515044	100517043	100516816	ID=gene-Zfp385c;Dbxref=GeneID:278304,MGI:MGI:3608347;Name=Zfp385c;description=zinc finger protein 385C;gbkey=Gene;gene=Zfp385c;gene_biotype=protein_coding;gene_synonym=A930006D11Rik,Znf385c	0.204203202	0.603969804
