# Supplementary material for: Genome-wide DNA methylation and transcriptome sequencing analyses of lens tissue in an age-related mouse cataract model
Source: PLoS One. 2025 Jan 30;20(1):e0316766. doi: 10.1371/journal.pone.0316766 (PMC11781636; doi:10.1371/journal.pone.0316766)
Supplement: S5 Table — (XLS) [file pone.0316766.s007.xls]

## Sheet: CG_DEGs_with_DM_SV_protein_sort
protein1	protein2	combined_score
Rplp0	Rpl14	999
Rplp0	Rpl13	999
Rplp0	Rpl12	999
Rpl14	Rplp0	999
Rpl14	Rpl13	999
Rpl14	Rpl12	999
Rpl13	Rplp0	999
Rpl13	Rpl14	999
Rpl13	Rpl12	999
Rpl12	Rplp0	999
Rpl12	Rpl14	999
Rpl12	Rpl13	999
Syp	Syn1	988
Syn1	Syp	988
Slc25a19	Rpl14	701
Rpl14	Slc25a19	701
Zfand4	Rpl13	626
Rpl13	Zfand4	626
Slc6a14	Slc1a7	616
Slc1a7	Slc6a14	616
Zfand4	Rpl14	602
Rpl14	Zfand4	602
Syn1	Nlgn3	544
Nlgn3	Syn1	544
Synj1	Syn1	528
Syn1	Synj1	528
Hspb2	Dmpk	523
Dmpk	Hspb2	523
Syn1	Rims2	512
Rims2	Syn1	512
Syp	Nlgn3	510
Nlgn3	Syp	510
Syp	Synj1	508
Synj1	Syp	508
Kif4	Capzb	502
Capzb	Kif4	502
Use1	Kif4	499
Kif4	Use1	499
Capzb	Akap12	499
Akap12	Capzb	499
Zcchc3	Rtl5	487
Rtl5	Zcchc3	487
Capzb	Arpc5l	480
Arpc5l	Capzb	480
Syt16	Rims2	476
Rims2	Syt16	476
Use1	Rps6ka3	466
Rps6ka3	Use1	466
Slitrk1	Nlgn3	460
Nlgn3	Slitrk1	460
Slc25a19	Rpl13	455
Rpl13	Slc25a19	455
Zfand4	Rpl12	447
Rpl12	Zfand4	447
Pou4f1	Lhx1	444
Lhx1	Pou4f1	444
Tmem132e	Frmpd3	442
Frmpd3	Tmem132e	442
Zfand4	Rplp0	433
Rplp0	Zfand4	433
Syn1	Slitrk1	415
Slitrk1	Syn1	415
Srebf1	Med12	411
Med12	Srebf1	411
Slitrk1	Il1rapl2	402
Il1rapl2	Slitrk1	402
Ralyl	Car10	396
Car10	Ralyl	396
Ralyl	Ct55	392
Ct55	Ralyl	392
Slc25a4	Rpl13	385
Rpl13	Slc25a4	385
Mapkapk3	Hspb2	381
Hspb2	Mapkapk3	381
Gripap1	Frmpd3	376
Frmpd3	Gripap1	376
Nlgn3	Il1rapl2	374
Il1rapl2	Nlgn3	374
Atp2b3	Armcx4	359
Armcx4	Atp2b3	359
Rims2	Cacna1f	356
Cacna1f	Rims2	356
Rims2	Map7d2	345
Map7d2	Rims2	345
Slc25a4	Rplp0	344
Rplp0	Slc25a4	344
Syp	Pou4f1	342
Pou4f1	Syp	342
Tmem132e	Ralyl	334
Ralyl	Tmem132e	334
Ralyl	Kctd2	331
Kctd2	Ralyl	331
Synj1	Rims2	321
Rims2	Synj1	321
Slitrk1	Sez6l2	314
Sez6l2	Slitrk1	314
Pdgfra	Hhip	309
Hhip	Pdgfra	309
Arrdc2	Armcx4	306
Armcx4	Arrdc2	306
Rplp0	Myh3	302
Myh3	Rplp0	302
Map7d2	Ammecr1	300
Ammecr1	Map7d2	300
Map7d2	Atp2b3	297
Atp2b3	Map7d2	297
Nlgn3	Ank1	296
Ank1	Nlgn3	296
Zfand4	Sqstm1	295
Sqstm1	Zfand4	295
Palm	Atl1	291
Atl1	Palm	291
Zfand4	Kctd2	284
Kctd2	Zfand4	284
Syn1	Pou4f1	279
Pou4f1	Syn1	279
Hspb2	Hhip	279
Hhip	Hspb2	279
Syp	Atp2b3	277
Atp2b3	Syp	277
Mical2	Arpc5l	275
Arpc5l	Mical2	275
Pou4f1	Lin28a	274
Lin28a	Pou4f1	274
Atp2b3	Ank1	272
Ank1	Atp2b3	272
Nrn1	Frmpd3	269
Frmpd3	Nrn1	269
Syt16	Syn1	266
Syn1	Syt16	266
Sez6l2	Arvcf	266
Arvcf	Sez6l2	266
Tmem255a	Ano3	265
Ano3	Tmem255a	265
Sqstm1	Hspb2	261
Rplp0	Ralyl	261
Ralyl	Rplp0	261
Hspb2	Sqstm1	261
Pdgfra	Lin28a	260
Lin28a	Pdgfra	260
Ralyl	Esrrg	259
Esrrg	Ralyl	259
Rpl14	Cyp26a1	257
Cyp26a1	Rpl14	257
Syp	Nrn1	256
Syn1	Nrn1	256
Nrn1	Syp	256
Nrn1	Syn1	256
Syn1	Sez6l2	255
Sez6l2	Syn1	255
Rims2	Pou4f1	255
Pou4f1	Rims2	255
Srebf1	Sqstm1	254
Sqstm1	Srebf1	254
Rims2	Atp2b3	253
Atp2b3	Rims2	253
Piga	Dmpk	252
Dmpk	Piga	252
Srebf1	Rplp0	250
Slitrk1	Ralyl	250
Rplp0	Srebf1	250
Ralyl	Slitrk1	250
Pou4f1	Nrn1	250
Nrn1	Pou4f1	250
Lin28a	Lhx1	248
Lhx1	Lin28a	248
Slc25a4	Rpl14	246
Rpl14	Slc25a4	246
Syt16	Car10	244
Slitrk1	Frmpd3	244
Frmpd3	Slitrk1	244
Car10	Syt16	244
Rims2	Nlgn3	243
Nlgn3	Rims2	243
Smtn	Dmpk	242
Frmpd3	Frmd8	242
Frmd8	Frmpd3	242
Dmpk	Smtn	242
Zfand4	Gripap1	241
Syp	Pdgfra	241
Syp	Cacna1f	241
Pdgfra	Syp	241
Gripap1	Zfand4	241
Cacna1f	Syp	241
Cacna1f	Atp2b3	240
Atp2b3	Cacna1f	240
Syn1	Ano3	237
Slitrk1	Car10	237
Rpl13	Cyp26a1	237
Kctd2	Cacna1f	237
Cyp26a1	Rpl13	237
Car10	Slitrk1	237
Cacna1f	Kctd2	237
Ano3	Syn1	237
Syt16	Nlgn3	236
Nlgn3	Syt16	236
Syp	Atl1	235
Mical2	Med12	235
Med12	Mical2	235
Car10	Atp2b3	235
Atp2b3	Car10	235
Atl1	Syp	235
Sez6l2	Nlgn3	234
Nlgn3	Sez6l2	234
Syp	Slitrk1	233
Slitrk1	Syp	233
Rps6ka3	Hspb2	233
Pdgfra	Myh3	233
Myh3	Pdgfra	233
Hspb2	Rps6ka3	233
Syp	Palm	231
Synj1	Arpc5l	231
Palm	Syp	231
Arpc5l	Synj1	231
Nlgn3	Map7d2	230
Map7d2	Nlgn3	230
Syt16	Syp	227
Syp	Syt16	227
Pdgfra	Lhx1	227
Lhx1	Pdgfra	227
Lhx1	Cyp26a1	226
Cyp26a1	Lhx1	226
Syp	Sqstm1	225
Sqstm1	Syp	225
Syn1	Ank1	224
Ank1	Syn1	224
Zfp804a	Nlgn3	223
Tmem102	Smtn	223
Srebf1	Esrrg	223
Smtn	Tmem102	223
Nlgn3	Zfp804a	223
Esrrg	Srebf1	223
Zcchc3	Rplp0	222
Sez6l2	Rab33a	222
Rplp0	Zcchc3	222
Rab33a	Sez6l2	222
Zfp804a	Tceal5	221
Tceal5	Zfp804a	221
Mrgprf	Adgrl4	219
Adgrl4	Mrgprf	219
Syp	Rab33a	218
Rab33a	Syp	218
Rab33a	Atp2b3	217
Atp2b3	Rab33a	217
Tmem255a	Fam83f	216
Synj1	Cacna1f	216
Rab33a	Ap5m1	216
Fam83f	Tmem255a	216
Dmpk	Capzb	216
Capzb	Dmpk	216
Cacna1f	Synj1	216
Ap5m1	Rab33a	216
Slc25a4	Dck	213
Rims2	Chrnb3	213
Dck	Slc25a4	213
Chrnb3	Rims2	213
Zfp804a	Slitrk1	211
Srebf1	Cyp26a1	211
Slitrk1	Zfp804a	211
Pou4f1	Esrrg	211
Pou4f1	Chrnb3	211
Esrrg	Pou4f1	211
Cyp26a1	Srebf1	211
Chrnb3	Pou4f1	211
Capzb	Ank1	210
Ank1	Capzb	210
Syp	Ank1	209
Sez6l2	Ralyl	209
Ralyl	Sez6l2	209
Kctd2	Car10	209
Car10	Kctd2	209
Ank1	Syp	209
Zcchc3	Rpl13	208
Syp	Prrt1	208
Slitrk1	Nrn1	208
Rpl13	Zcchc3	208
Prrt1	Syp	208
Nrn1	Slitrk1	208
Syt16	Map7d2	207
Map7d2	Syt16	207
Mknk2	Mapkapk3	205
Mapkapk3	Mknk2	205
Lhx1	Esrrg	205
Esrrg	Lhx1	205
Rtl5	Ammecr1	204
Myh3	Dmpk	204
Dmpk	Myh3	204
Ammecr1	Rtl5	204
Syn1	Atp2b3	203
Slitrk1	Rims2	203
Sez6l2	Rims2	203
Rims2	Slitrk1	203
Rims2	Sez6l2	203
Atp2b3	Syn1	203
Zfand4	Slc25a19	201
Slc25a19	Zfand4	201
Slc1a7	Atp2b3	201
Atp2b3	Slc1a7	201
Syn1	Lin28a	200
Mpst	Ank1	200
Lin28a	Syn1	200
Ank1	Mpst	200
Syn1	Sqstm1	198
Sqstm1	Syn1	198
Rpl13	Ank1	198
Ank1	Rpl13	198
Susd3	Atp2b3	197
Lin28a	Cyp26a1	197
Cyp26a1	Lin28a	197
Atp2b3	Susd3	197
Syn1	Ralyl	194
Ralyl	Syn1	194
Zfp804a	Ralyl	193
Syt16	Ralyl	193
Sqstm1	Ank1	193
Rplp0	Pdgfra	193
Ralyl	Zfp804a	193
Ralyl	Syt16	193
Pdgfra	Rplp0	193
Mphosph9	Med12	193
Med12	Mphosph9	193
Clic3	Chrnb3	193
Chrnb3	Clic3	193
Ank1	Sqstm1	193
Syn1	Atl1	192
Slitrk1	Atp2b3	192
Pou4f1	Hspb2	192
Hspb2	Pou4f1	192
Atp2b3	Slitrk1	192
Atl1	Syn1	192
Syn1	Palm	191
Palm	Syn1	191
Myh3	Atp2b3	191
Mamld1	Esrrg	191
Lin28a	Kdm4c	191
Kdm4c	Lin28a	191
Esrrg	Mamld1	191
Atp2b3	Myh3	191
Tceal5	Sez6l2	190
Sez6l2	Tceal5	190
Ralyl	Atp2b3	190
Atp2b3	Ralyl	190
Tceal5	Prrt1	189
Sqstm1	Mapkapk3	189
Prrt1	Tceal5	189
Pou4f1	Pdgfra	189
Pdgfra	Pou4f1	189
Mapkapk3	Sqstm1	189
Rims2	Mpst	188
Pdgfra	Krt15	188
Myh3	Capzb	188
Mpst	Rims2	188
Krt15	Pdgfra	188
Capzb	Myh3	188
Zfand4	Ralyl	187
Slc12a6	Ank1	187
Ralyl	Zfand4	187
Rab33a	Prrt1	187
Prrt1	Rab33a	187
Ank1	Slc12a6	187
Tceal5	Slitrk1	186
Slitrk1	Tceal5	186
Zcchc3	Rpl12	185
Smtn	Mknk2	185
Rpl12	Zcchc3	185
Mknk2	Smtn	185
Syn1	Map7d2	184
Rnf208	Map7d2	184
Map7d2	Syn1	184
Map7d2	Rnf208	184
Smtn	Pdgfra	183
Pdgfra	Smtn	183
Pdgfra	Nlgn3	183
Nlgn3	Pdgfra	183
Ralyl	Atl1	182
Atl1	Ralyl	182
Synj1	Atl1	181
Ralyl	Rab33a	181
Rab33a	Ralyl	181
Hspb2	Apobec2	181
Atl1	Synj1	181
Apobec2	Hspb2	181
Slc1a7	Slc12a6	180
Slc12a6	Slc1a7	180
Med12	Kdm4c	180
Kdm4c	Med12	180
Tceal5	Atp2b3	179
Rplp0	Car10	179
Palm	Akap12	179
Esrrg	Ct55	179
Ct55	Esrrg	179
Car10	Rplp0	179
Atp2b3	Tceal5	179
Akap12	Palm	179
Syp	Car10	178
Syn1	Car10	178
Sqstm1	Rplp0	178
Slitrk1	Map7d2	178
Rplp0	Sqstm1	178
Map7d2	Slitrk1	178
Car10	Syp	178
Car10	Syn1	178
Tmem132e	Krt15	177
Syp	Rims2	177
Rims2	Syp	177
Krt15	Tmem132e	177
Synj1	Atp2b3	176
Slc25a4	Lin28a	176
Lin28a	Slc25a4	176
Atp2b3	Synj1	176
Zfp804a	Syn1	175
Synj1	Slc12a6	175
Syn1	Zfp804a	175
Slc12a6	Synj1	175
Rps6ka3	Akap12	175
Med12	Far2	175
Far2	Med12	175
Far2	Esrrg	175
Esrrg	Far2	175
Akap12	Rps6ka3	175
Slitrk1	Atl1	174
Slitrk1	Ano3	174
Slc25a4	Slc12a6	174
Slc25a19	Slc12a6	174
Slc12a6	Slc25a4	174
Slc12a6	Slc25a19	174
Sez6l2	Atp2b3	174
Rps6ka3	Mknk2	174
Rplp0	Lin28a	174
Rab33a	Mphosph9	174
Prrt1	Atp2b3	174
Mphosph9	Rab33a	174
Mknk2	Rps6ka3	174
Lin28a	Rplp0	174
Il1rapl2	Hhip	174
Hhip	Il1rapl2	174
Atp2b3	Sez6l2	174
Atp2b3	Prrt1	174
Atl1	Slitrk1	174
Ano3	Slitrk1	174
Srebf1	Rpl13	173
Rpl13	Srebf1	173
Pdgfra	Adgrl4	173
Adgrl4	Pdgfra	173
Tro	Nlgn3	172
Sqstm1	Pdgfra	172
Ralyl	Map7d2	172
Pdgfra	Sqstm1	172
Nlgn3	Tro	172
Map7d2	Ralyl	172
Frmpd3	Atp2b3	172
Dmpk	Ank1	172
Cacna1f	Ank1	172
Atp2b3	Frmpd3	172
Ank1	Dmpk	172
Ank1	Cacna1f	172
Sqstm1	Capzb	171
Slitrk1	Rab33a	171
Rab33a	Slitrk1	171
Rab33a	Ddit4l	171
Pdgfra	Med12	171
Med12	Pdgfra	171
Ddit4l	Rab33a	171
Capzb	Sqstm1	171
Atl1	Ano3	171
Ano3	Atl1	171
Rpl14	Capzb	170
Capzb	Rpl14	170
Use1	Rpl13	169
Tro	Tceal5	169
Tro	Map7d2	169
Tceal5	Tro	169
Syp	Lin28a	169
Srebf1	Lactbl1	169
Rpl13	Use1	169
Pnma3	Frmpd3	169
Map7d2	Tro	169
Lin28a	Syp	169
Lactbl1	Srebf1	169
Frmpd3	Pnma3	169
Atp2b3	Ano3	169
Ano3	Atp2b3	169
Med12	Gripap1	168
Map7d2	Il1rapl2	168
Il1rapl2	Map7d2	168
Gripap1	Med12	168
Cyp26a1	Armcx4	168
Armcx4	Cyp26a1	168
Smtn	Hspb2	167
Mphosph9	Kctd2	167
Kctd2	Mphosph9	167
Hspb2	Smtn	167
Arvcf	Ank1	167
Ank1	Arvcf	167
Med12	Cacna1f	166
Cacna1f	Med12	166
Ralyl	Ano3	165
Ano3	Ralyl	165
Tceal5	Ank1	164
Slitrk1	Prrt1	164
Sez6l2	Map7d2	164
Sez6l2	Atl1	164
Rplp0	Map7d2	164
Rplp0	Mamld1	164
Rplp0	Ccdc9b	164
Prrt1	Slitrk1	164
Pdgfra	Hspb2	164
Map7d2	Sez6l2	164
Map7d2	Rplp0	164
Mamld1	Rplp0	164
Hspb2	Pdgfra	164
Ccdc9b	Rplp0	164
Atl1	Sez6l2	164
Ank1	Tceal5	164
Slc12a6	Atp2b3	163
Rplp0	Rnf208	163
Rnf208	Rplp0	163
Myh3	Ank1	163
Kif4	Kctd2	163
Kctd2	Kif4	163
Atp2b3	Slc12a6	163
Ank1	Myh3	163
Tro	Atl1	162
Slitrk1	Hepacam	162
Nlgn3	Atl1	162
Hepacam	Slitrk1	162
Atl1	Tro	162
Atl1	Nlgn3	162
Syn1	Rab33a	161
Slitrk1	Cacna1f	161
Rims2	Il1rapl2	161
Rab33a	Syn1	161
Piga	Atp2b3	161
Pdgfra	Hepacam	161
Il1rapl2	Rims2	161
Hepacam	Pdgfra	161
Car10	Atl1	161
Cacna1f	Slitrk1	161
Atp2b3	Piga	161
Atl1	Car10	161
Zfand4	Rab33a	160
Zcchc3	Rpl14	160
Syp	Slc1a7	160
Slc1a7	Syp	160
Sez6l2	Pnma3	160
Rpl14	Zcchc3	160
Rims2	Frmd8	160
Rab33a	Zfand4	160
Pnma3	Sez6l2	160
Mphosph9	Kif4	160
Kif4	Mphosph9	160
Kif4	Dck	160
Frmd8	Rims2	160
Dck	Kif4	160
Tmem132e	Atp2b3	159
Tceal5	Ralyl	159
Syt16	Slitrk1	159
Slitrk1	Syt16	159
Ralyl	Tceal5	159
Atp2b3	Tmem132e	159
Syp	Sez6l2	158
Sez6l2	Syp	158
Sez6l2	Dmpk	158
Sez6l2	Car10	158
Rtl5	Med12	158
Pnma3	Med12	158
Med12	Rtl5	158
Med12	Pnma3	158
Kdm4c	Far2	158
Far2	Kdm4c	158
Dmpk	Sez6l2	158
Car10	Sez6l2	158
Pdgfra	Dmpk	157
Med12	Map7d2	157
Map7d2	Med12	157
Dmpk	Pdgfra	157
Zfand4	Ddit4l	156
Tceal5	Map7d2	156
Synj1	Ank1	156
Sqstm1	Rps6ka3	156
Rps6ka3	Sqstm1	156
Rpl12	Map7d2	156
Map7d2	Tceal5	156
Map7d2	Rpl12	156
Ddit4l	Zfand4	156
Ank1	Synj1	156
Srebf1	Mpst	155
Rims2	Lhx1	155
Pnma3	Hepacam	155
Pdgfra	Cyp26a1	155
Mpst	Srebf1	155
Mapkapk3	Arvcf	155
Lhx1	Rims2	155
Hepacam	Pnma3	155
Cyp26a1	Pdgfra	155
Arvcf	Mapkapk3	155
Tmem255a	Syt16	154
Syt16	Tmem255a	154
Slc1a7	Rpl12	154
Rplp0	Cyp26a1	154
Rpl12	Slc1a7	154
Cyp26a1	Rplp0	154
Prrt1	Myh3	153
Nrn1	Car10	153
Myh3	Prrt1	153
Car10	Nrn1	153
Tceal5	Pnma3	152
Slc25a19	Rpl12	152
Rpl12	Slc25a19	152
Rpl12	Ralyl	152
Rims2	Ralyl	152
Ralyl	Rpl12	152
Ralyl	Rims2	152
Ralyl	Pnma3	152
Pnma3	Tceal5	152
Pnma3	Ralyl	152
Pnma3	Map7d2	152
Map7d2	Pnma3	152
Hspb2	Ank1	152
Ank1	Hspb2	152
Syt16	Atp2b3	151
Slc25a4	Atp2b3	151
Rnf208	Ralyl	151
Ralyl	Rnf208	151
Ralyl	Prrt1	151
Prrt1	Ralyl	151
Atp2b3	Syt16	151
Atp2b3	Slc25a4	151
Slitrk1	Pnma3	150
Slc25a4	Slc25a19	150
Slc25a19	Slc25a4	150
Pnma3	Slitrk1	150
