# Supplementary material for: Genome-wide DNA methylation and transcriptome sequencing analyses of lens tissue in an age-related mouse cataract model
Source: PLoS One. 2025 Jan 30;20(1):e0316766. doi: 10.1371/journal.pone.0316766 (PMC11781636; doi:10.1371/journal.pone.0316766)
Supplement: S6 Table — (XLS) [file pone.0316766.s008.xls]

## Sheet: CWG_DEGs_with_DM_SV_protein_sor
protein1	Protein2	combined_score
Srcin1	Ina	454
Scn4a	Jph2	454
Jph2	Scn4a	454
Ina	Srcin1	454
Srebf1	Med12	411
Med12	Srebf1	411
Tmem132e	Ralyl	334
Ralyl	Tmem132e	334
Ralyl	Esrrg	259
Esrrg	Ralyl	259
Eno4	Atp2b3	252
Atp2b3	Eno4	252
Srebf1	Klf9	251
Klf9	Srebf1	251
Neurl1a	Ina	235
Ina	Neurl1a	235
Prrt1	Ly6g6c	230
Ly6g6c	Prrt1	230
Srebf1	Esrrg	223
Esrrg	Srebf1	223
Tmem132e	Csmd2	219
Csmd2	Tmem132e	219
Rab33a	Atp2b3	217
Atp2b3	Rab33a	217
Ralyl	Ina	201
Ina	Ralyl	201
Susd3	Atp2b3	197
Atp2b3	Susd3	197
Ralyl	Atp2b3	190
Atp2b3	Ralyl	190
Rab33a	Prrt1	187
Prrt1	Rab33a	187
Prrt1	Ina	187
Ina	Prrt1	187
Ralyl	Rab33a	181
Rab33a	Ralyl	181
Piga	Eno4	181
Eno4	Piga	181
Susd3	Kcnk5	177
Kcnk5	Susd3	177
Prrt1	Atp2b3	174
Atp2b3	Prrt1	174
Ina	Atp2b3	167
Atp2b3	Ina	167
Pnma3	Ina	166
Ina	Pnma3	166
Prrt1	Neurl1a	164
Neurl1a	Prrt1	164
Scn4a	Atp2b3	161
Piga	Atp2b3	161
Atp2b3	Scn4a	161
Atp2b3	Piga	161
Tmem132e	Atp2b3	159
Atp2b3	Tmem132e	159
Pnma3	Med12	158
Med12	Pnma3	158
Srcin1	Neurl1a	157
Neurl1a	Srcin1	157
Ralyl	Pnma3	152
Pnma3	Ralyl	152
Ralyl	Prrt1	151
Prrt1	Ralyl	151
Rnf122	Ina	150
Ina	Rnf122	150
