# Supplementary material for: Genome-wide DNA methylation and transcriptome sequencing analyses of lens tissue in an age-related mouse cataract model
Source: PLoS One. 2025 Jan 30;20(1):e0316766. doi: 10.1371/journal.pone.0316766 (PMC11781636; doi:10.1371/journal.pone.0316766)
Supplement: S7 Table — (XLSX) [file pone.0316766.s009.xlsx]

## Sheet: Sheet1
id	Term	Category	ListHits	ListTotal	PopHits	PopTotal	p-value	q-value	Enrichment_score	geneID
GO:0030182	neuron differentiation	biological_process	10	153	176	19240	1.47632e-06	0.00146756	7.14498	Barhl2;Bhlhe22;Gata2;Insm1;Irx2;Lhx1;Neurod2;Pou4f1;Tbr1;Wnt7b
GO:0005634	nucleus	cellular_component	75	153	5966	19240	2.29876e-06	0.00146756	1.58085	Aimp2;Ammecr1;Apex2;Atrx;Barhl2;Bhlhe22;Bhlhe40;Brwd3;Calm3;Ccno;Cdkl5;Cdkn2a;Cdkn2b;Clic3;Cotl1;Ddx3y;Eef1a1;Egr4;Emd;Fgf13;Foxc2;Foxd2;Gata2;Gk;Gprasp2;Gstp2;Hdx;Hes5;Hey1;Hmgb2;Hspb1;Huwe1;Insm1;Irx2;Isl2;Kdm6a;Kif4;Lhx1;Mamld1;Mknk2;Nap1l2;Neurod2;Nexmif;Nhlh2;Nupr1;Nxf2;Phf8;Pnck;Pou3f3;Pou4f1;Prdm13;Ptgds;Rbmx;Rnf113a2;Rpl10;Rps6ka3;Rragb;Scx;Serpinb6b;Sox17;Srpk3;Tacstd2;Tbr1;Tceanc;Tenm1;…
GO:1990837	sequence-specific double-stranded DNA binding	molecular_function	16	153	510	19240	3.18573e-06	0.00146756	3.94515	Barhl2;Bhlhe22;Bhlhe40;Egr4;Foxc2;Foxd2;Gata2;Hes5;Hey1;Isl2;Lhx1;Neurod2;Nhlh2;Pou4f1;Tfap2b;Zfp281
GO:0072050	S-shaped body morphogenesis	biological_process	3	153	6	19240	9.69071e-06	0.00334814	62.8758	Hes5;Hey1;Lhx1
GO:0050767	regulation of neurogenesis	biological_process	5	153	42	19240	1.99826e-05	0.0055232	14.9704	Bhlhe40;Hes5;Hey1;Hmgb2;Pou4f1
GO:0000978	RNA polymerase II cis-regulatory region sequence-specific DNA binding	molecular_function	23	153	1120	19240	2.6355e-05	0.00562318	2.5824	Bhlhe22;Bhlhe40;Egr4;Foxc2;Foxd2;Gata2;Hdx;Hes5;Hey1;Insm1;Irx2;Kdm6a;Neurod2;Nhlh2;Pou3f3;Pou4f1;Rbmx;Scx;Sox17;Tbr1;Tfap2b;Zfp281;Zfp711
GO:0006357	regulation of transcription by RNA polymerase II	biological_process	27	153	1457	19240	3.00191e-05	0.00562318	2.33033	Barhl2;Bhlhe22;Bhlhe40;Brwd3;Egr4;Foxc2;Foxd2;Gata2;Hdx;Hes5;Hey1;Hmgb2;Irx2;Isl2;Lhx1;Mamld1;Neurod2;Nhlh2;Phf8;Pou3f3;Pou4f1;Scx;Sox17;Tbr1;Tfap2b;Zfp281;Zfp711
GO:0003677	DNA binding	molecular_function	30	153	1722	19240	3.25509e-05	0.00562318	2.1908	Apex2;Atrx;Barhl2;Bhlhe40;Cdkn2a;Egr4;Foxc2;Foxd2;Gata2;Hdx;Hes5;Hey1;Hmgb2;Huwe1;Insm1;Irx2;Isl2;Kif4;Lhx1;Neurod2;Nhlh2;Nupr1;Pou3f3;Pou4f1;Prdm13;Scx;Sox17;Tbr1;Tfap2b;Zfp281
GO:0007275	multicellular organism development	biological_process	22	153	1094	19240	5.49764e-05	0.00844193	2.52883	Aimp2;Barhl2;Eda2r;Egfl6;Foxc2;Fzd10;Gje1;Hes5;Hey1;Insm1;Isl2;Lhx1;Neurod2;Nexmif;Nhlh2;Pou3f3;Pou4f1;Rps4x;Scx;Shroom2;Srpk3;Wnt7b
GO:0000981	DNA-binding transcription factor activity, RNA polymerase II-specific	molecular_function	21	153	1056	19240	9.65866e-05	0.0127418	2.50074	Barhl2;Bhlhe22;Bhlhe40;Egr4;Foxc2;Foxd2;Gata2;Hdx;Hes5;Hey1;Irx2;Isl2;Lhx1;Neurod2;Nhlh2;Pou3f3;Pou4f1;Scx;Sox17;Tbr1;Tfap2b
GO:0043565	sequence-specific DNA binding	molecular_function	13	153	474	19240	0.000109244	0.0127418	3.44888	Egr4;Foxc2;Foxd2;Gata2;Hey1;Irx2;Pou3f3;Pou4f1;Scx;Sox17;Tfap2b;Zfp281;Zfp711
GO:0003700	DNA-binding transcription factor activity	molecular_function	15	153	611	19240	0.000110638	0.0127418	3.08719	Barhl2;Foxc2;Foxd2;Gata2;Hey1;Insm1;Lhx1;Neurod2;Pou3f3;Pou4f1;Sox17;Tbr1;Tfap2b;Zfp281;Zfp711
GO:0045893	positive regulation of transcription, DNA-templated	biological_process	15	153	623	19240	0.000136956	0.0145595	3.02773	Bmp15;Cdkn2a;Foxc2;Hes5;Hmgb2;Lhx1;Ndp;Phf8;Pou3f3;Rbmx;Scx;Sox17;Tfap2b;Zfp281;Zfp711
GO:0005515	protein binding	molecular_function	62	153	5254	19240	0.000263496	0.0237208	1.48394	Aimp2;Araf;Atrx;Bhlhe22;Bhlhe40;Bloc1s6;C1ql3;Capns2;Cbln1;Ccl2;Cdkn2a;Cnn3;Cotl1;Eef1a1;Emd;Gata2;Gria3;Hes5;Hey1;Hmgb2;Insm1;Isl2;Kdm6a;Lhx1;Mid1;Mknk2;Nap1l2;Neurod2;Nhlh2;Nrn1;Nupr1;Nxf2;Opn1mw;Pou3f3;Pou4f1;Ppp1r1a;Prdm13;Prdx4;Rpgr;Rpl23;Rps6ka3;Scx;Sh2d1a;Shroom2;Slc2a1;Slitrk2;Slitrk4;Sox17;Srpx;Syn1;Syp;Sytl5;Tenm1;Tfap2b;Thoc2;Tmem35a;Tpt1;Ubqln2;Wnt7b;Xiap;Zcchc12;Zfp281
GO:0010628	positive regulation of gene expression	biological_process	13	153	521	19240	0.000275416	0.0237208	3.13776	Amh;Ccl2;Cdkn2a;Gata2;Hey1;Hmgb2;Kdm6a;Pou3f3;Pou4f1;Rpl23;Scx;Sox17;Wnt7b
GO:0001656	metanephros development	biological_process	4	153	40	19240	0.000281196	0.0237208	12.5752	Foxc2;Irx2;Lhx1;Sox17
GO:0001655	urogenital system development	biological_process	3	153	17	19240	0.000308954	0.0237208	22.1915	Amh;Gata2;Lhx1
GO:0050678	regulation of epithelial cell proliferation	biological_process	3	153	17	19240	0.000308954	0.0237208	22.1915	Hes5;Hey1;Tacstd2
GO:0045944	positive regulation of transcription by RNA polymerase II	biological_process	21	153	1155	19240	0.000329313	0.0239532	2.28639	Atrx;Barhl2;Cdkn2a;Egr4;Foxc2;Foxd2;Gata2;Hes5;Hey1;Hmgb2;Neurod2;Nhlh2;Pou3f3;Pou4f1;Rbmx;Rps6ka3;Scx;Sox17;Tbr1;Tfap2b;Zcchc12
GO:0046983	protein dimerization activity	molecular_function	7	153	170	19240	0.000427183	0.0295184	5.17801	Bhlhe22;Bhlhe40;Hes5;Hey1;Neurod2;Nhlh2;Scx
GO:0007399	nervous system development	biological_process	11	153	424	19240	0.000593576	0.0371618	3.26242	Barhl2;Bhlhe22;Fgf13;Hes5;Insm1;Lhx1;Neurod2;Nexmif;Nrn1;Pou3f3;Pou4f1
GO:0021871	forebrain regionalization	biological_process	2	153	5	19240	0.000618467	0.0371618	50.3007	Lhx1;Wnt7b
GO:0071558	histone demethylase activity (H3-K27 specific)	molecular_function	2	153	5	19240	0.000618467	0.0371618	50.3007	Kdm6a;Phf8
GO:0000987	cis-regulatory region sequence-specific DNA binding	molecular_function	5	153	88	19240	0.000686346	0.0395221	7.14498	Hmgb2;Isl2;Lhx1;Scx;Tfap2b
GO:0032006	regulation of TOR signaling	biological_process	3	153	23	19240	0.00077698	0.0429515	16.4024	Araf;Rragb;Slc7a3
GO:0030154	cell differentiation	biological_process	18	153	988	19240	0.000880791	0.0468174	2.29102	Aimp2;Ddx3y;Eda2r;Egfl6;Foxc2;Foxd2;Gata2;Hes5;Huwe1;Insm1;Lhx1;Neurod2;Nhlh2;Nhsl2;Scx;Sox17;Srpk3;Zfp281
GO:0071557	histone H3-K27 demethylation	biological_process	2	153	6	19240	0.000922854	0.0472365	41.9172	Kdm6a;Phf8
GO:0030864	cortical actin cytoskeleton	cellular_component	4	153	56	19240	0.00102412	0.0505477	8.98226	Cotl1;Eef1a1;Shroom2;Slc2a1
GO:0003682	chromatin binding	molecular_function	12	153	529	19240	0.00108862	0.0518783	2.85259	Atrx;Bhlhe22;Gata2;Hes5;Kdm6a;Nap1l2;Nupr1;Phf8;Pou4f1;Prdm13;Rbmx;Tfap2b
GO:0045892	negative regulation of transcription, DNA-templated	biological_process	12	153	539	19240	0.00127668	0.0555068	2.79967	Bhlhe22;Bhlhe40;Cdkn2a;Hes5;Hey1;Hmgb2;Lhx1;Pou3f3;Scx;Tbr1;Tfap2b;Zfp281
GO:0021902	commitment of neuronal cell to specific neuron type in forebrain	biological_process	2	153	7	19240	0.00128525	0.0555068	35.929	Gata2;Tbr1
GO:2000543	positive regulation of gastrulation	biological_process	2	153	7	19240	0.00128525	0.0555068	35.929	Lhx1;Scx
GO:0009653	anatomical structure morphogenesis	biological_process	4	153	65	19240	0.00178637	0.074811	7.73856	Foxc2;Foxd2;Lhx1;Sox17
GO:0001228	DNA-binding transcription activator activity, RNA polymerase II-specific	molecular_function	11	153	496	19240	0.00208917	0.083702	2.78885	Barhl2;Egr4;Foxc2;Foxd2;Gata2;Neurod2;Nhlh2;Pou4f1;Scx;Sox17;Tfap2b
GO:1901798	positive regulation of signal transduction by p53 class mediator	biological_process	2	153	9	19240	0.00218037	0.083702	27.9448	Cdkn2a;Rpl23
GO:1990948	ubiquitin ligase inhibitor activity	molecular_function	2	153	9	19240	0.00218037	0.083702	27.9448	Cdkn2a;Rpl23
GO:0098688	parallel fiber to Purkinje cell synapse	cellular_component	3	153	33	19240	0.00225848	0.0843574	11.432	Atp2b3;Cbln1;Gria3
GO:0000079	regulation of cyclin-dependent protein serine/threonine kinase activity	biological_process	3	153	35	19240	0.00267802	0.0892135	10.7787	Ccno;Cdkn2a;Cdkn2b
GO:1905606	regulation of presynapse assembly	biological_process	3	153	35	19240	0.00267802	0.0892135	10.7787	Cbln1;Slitrk2;Slitrk4
GO:0045654	positive regulation of megakaryocyte differentiation	biological_process	2	153	10	19240	0.00271126	0.0892135	25.1503	Gata2;Hmgb2
GO:0048703	embryonic viscerocranium morphogenesis	biological_process	2	153	10	19240	0.00271126	0.0892135	25.1503	Foxc2;Lhx1
GO:1904667	negative regulation of ubiquitin protein ligase activity	biological_process	2	153	10	19240	0.00271126	0.0892135	25.1503	Cdkn2a;Rpl23
GO:0050807	regulation of synapse organization	biological_process	3	153	36	19240	0.00290459	0.0933521	10.4793	C1ql3;Slitrk2;Slitrk4
GO:0072091	regulation of stem cell proliferation	biological_process	2	153	11	19240	0.00329651	0.101892	22.8639	Hmgb2;Sox17
GO:0007267	cell-cell signaling	biological_process	4	153	77	19240	0.00331776	0.101892	6.53255	Fgfbp3;Gje1;Lhx1;Sh2d1a
GO:0045595	regulation of cell differentiation	biological_process	3	153	38	19240	0.00339227	0.101915	9.92776	Hes5;Sox17;Tfap2b
GO:0006355	regulation of transcription, DNA-templated	biological_process	17	153	1033	19240	0.00355791	0.104618	2.06948	Barhl2;Bhlhe22;Bhlhe40;Foxc2;Foxd2;Gata2;Hes5;Hey1;Irx2;Isl2;Lhx1;Neurod2;Pou3f3;Pou4f1;Sox17;Tbr1;Tfap2b
GO:0014070	response to organic cyclic compound	biological_process	3	153	39	19240	0.00365374	0.105197	9.6732	Aldh3a1;Cdkn2a;Vkorc1
GO:0004861	cyclin-dependent protein serine/threonine kinase inhibitor activity	molecular_function	2	153	12	19240	0.00393523	0.106637	20.9586	Cdkn2a;Cdkn2b
GO:0010243	response to organonitrogen compound	biological_process	2	153	12	19240	0.00393523	0.106637	20.9586	Cdkn2a;Vkorc1
GO:2000035	regulation of stem cell division	biological_process	2	153	12	19240	0.00393523	0.106637	20.9586	Nap1l2;Sox17
GO:0099055	integral component of postsynaptic membrane	cellular_component	4	153	82	19240	0.00415912	0.109997	6.13423	Drd4;Gria3;Slc6a8;Slitrk2
GO:0016604	nuclear body	cellular_component	8	153	321	19240	0.0042184	0.109997	3.134	Atrx;Bhlhe40;Cdkn2a;Clic3;Foxc2;Mamld1;Mknk2;Tkt
GO:0001662	behavioral fear response	biological_process	3	153	44	19240	0.00514395	0.130189	8.57398	Drd4;Htr2c;Neurod2
GO:0032525	somite rostral/caudal axis specification	biological_process	2	153	14	19240	0.00536958	0.130189	17.9645	Kdm6a;Lhx1
GO:0071482	cellular response to light stimulus	biological_process	2	153	14	19240	0.00536958	0.130189	17.9645	Opn1mw;Rpgr
GO:0090162	establishment of epithelial cell polarity	biological_process	2	153	14	19240	0.00536958	0.130189	17.9645	Hes5;Hey1
GO:0070888	E-box binding	molecular_function	3	153	45	19240	0.00547962	0.130566	8.38344	Bhlhe40;Neurod2;Scx
GO:0048568	embryonic organ development	biological_process	3	153	46	19240	0.00582816	0.136517	8.20119	Kdm6a;Sox17;Wnt7b
GO:0065003	protein-containing complex assembly	biological_process	4	153	91	19240	0.00601606	0.137921	5.52754	Aimp2;Hes5;Nupr1;Slc2a1
GO:0061629	RNA polymerase II-specific DNA-binding transcription factor binding	molecular_function	5	153	145	19240	0.00608768	0.137921	4.33626	Bhlhe40;Hspb1;Nhlh2;Pou4f1;Prdm13
GO:0001706	endoderm formation	biological_process	2	153	16	19240	0.00700743	0.153719	15.719	Lhx1;Sox17
GO:0060042	retina morphogenesis in camera-type eye	biological_process	2	153	16	19240	0.00700743	0.153719	15.719	Bhlhe22;Rpgr
GO:0007409	axonogenesis	biological_process	4	153	100	19240	0.0083563	0.177668	5.03007	Isl2;Nrn1;Slitrk2;Slitrk4
GO:0008584	male gonad development	biological_process	4	153	100	19240	0.0083563	0.177668	5.03007	Hmgb2;Nhlh2;Nupr1;Prdx4
GO:0042802	identical protein binding	molecular_function	24	153	1808	19240	0.00862761	0.179193	1.66927	Bhlhe22;Bloc1s6;C1ql3;Casq1;Cbln1;Drd4;Eef1a1;Foxc2;Hey1;Hspb1;Htr2c;Kdm6a;Mid1;Nrn1;Prdx4;Prps2;Rbmx;Renbp;Slc2a1;Syn1;Syp;Tenm1;Ubqln2;Xiap
GO:0001709	cell fate determination	biological_process	2	153	18	19240	0.00884206	0.179193	13.9724	Barhl2;Gata2
GO:0048665	neuron fate specification	biological_process	2	153	18	19240	0.00884206	0.179193	13.9724	Isl2;Pou4f1
GO:0000902	cell morphogenesis	biological_process	4	153	102	19240	0.00894668	0.179193	4.93144	Gje1;Lratd1;Shroom2;Thoc2
GO:0035914	skeletal muscle cell differentiation	biological_process	3	153	54	19240	0.00909389	0.179539	6.9862	Emd;Nupr1;Scx
GO:0001953	negative regulation of cell-matrix adhesion	biological_process	2	153	19	19240	0.00983111	0.186118	13.237	Cdkn2a;Nexmif
GO:0048172	regulation of short-term neuronal synaptic plasticity	biological_process	2	153	19	19240	0.00983111	0.186118	13.237	Syn1;Syp
GO:0051090	regulation of DNA-binding transcription factor activity	biological_process	2	153	19	19240	0.00983111	0.186118	13.237	Cdkn2a;Pou4f1
GO:0000122	negative regulation of transcription by RNA polymerase II	biological_process	14	153	879	19240	0.01048	0.187726	2.00287	Bhlhe40;Foxc2;Gata2;Hes5;Hey1;Insm1;Irx2;Pou3f3;Pou4f1;Prdm13;Rpl10;Rpl23;Tfap2b;Zfp281
GO:0042326	negative regulation of phosphorylation	biological_process	2	153	20	19240	0.0108669	0.187726	12.5752	Cdkn2a;Cdkn2b
GO:0043083	synaptic cleft	cellular_component	2	153	20	19240	0.0108669	0.187726	12.5752	Cbln1;Gria3
GO:0043229	intracellular organelle	cellular_component	2	153	20	19240	0.0108669	0.187726	12.5752	Syn1;Syp
GO:0048010	vascular endothelial growth factor receptor signaling pathway	biological_process	2	153	20	19240	0.0108669	0.187726	12.5752	Ccl2;Foxc2
GO:0090398	cellular senescence	biological_process	2	153	20	19240	0.0108669	0.187726	12.5752	Cdkn2a;Cdkn2b
GO:2000059	negative regulation of ubiquitin-dependent protein catabolic process	biological_process	2	153	20	19240	0.0108669	0.187726	12.5752	Cdkn2a;Rpl23
GO:0004683	calmodulin-dependent protein kinase activity	molecular_function	2	153	21	19240	0.0119486	0.196584	11.9763	Mknk2;Pnck
GO:0016973	poly(A)+ mRNA export from nucleus	biological_process	2	153	21	19240	0.0119486	0.196584	11.9763	Nxf2;Thoc2
GO:0072359	circulatory system development	biological_process	2	153	21	19240	0.0119486	0.196584	11.9763	Hey1;Kdm6a
GO:0090050	positive regulation of cell migration involved in sprouting angiogenesis	biological_process	2	153	21	19240	0.0119486	0.196584	11.9763	Foxc2;Gata2
GO:0051726	regulation of cell cycle	biological_process	6	153	241	19240	0.0127484	0.207274	3.13075	Cdkn2a;Cdkn2b;Insm1;Pou4f1;Rpl23;Xiap
GO:0000977	RNA polymerase II transcription regulatory region sequence-specific DNA binding	molecular_function	8	153	393	19240	0.0134717	0.216487	2.55983	Barhl2;Egr4;Foxc2;Lhx1;Neurod2;Nhlh2;Scx;Tfap2b
GO:0006412	translation	biological_process	6	153	245	19240	0.0137309	0.216649	3.07963	Aimp2;Eef1a1;Mrpl52;Rpl10;Rpl23;Rps4x
GO:0009948	anterior/posterior axis specification	biological_process	2	153	23	19240	0.0142468	0.216649	10.9349	Hey1;Lhx1
GO:0031674	I band	cellular_component	2	153	23	19240	0.0142468	0.216649	10.9349	Casq1;Hspb1
GO:0035050	embryonic heart tube development	biological_process	2	153	23	19240	0.0142468	0.216649	10.9349	Foxc2;Sox17
GO:0005881	cytoplasmic microtubule	cellular_component	3	153	64	19240	0.0144224	0.216649	5.89461	Mid1;Serp1;Tpt1
GO:0048666	neuron development	biological_process	3	153	64	19240	0.0144224	0.216649	5.89461	Neurod2;Tenm1;Thoc2
GO:0001894	tissue homeostasis	biological_process	2	153	24	19240	0.0154618	0.224928	10.4793	Nanos1;Scx
GO:0010842	retina layer formation	biological_process	2	153	24	19240	0.0154618	0.224928	10.4793	Lhx1;Rs1
GO:0021537	telencephalon development	biological_process	2	153	24	19240	0.0154618	0.224928	10.4793	Hes5;Lhx1
GO:0030672	synaptic vesicle membrane	cellular_component	3	153	66	19240	0.0156597	0.225434	5.71598	Calm3;Syn1;Syp
GO:0061025	membrane fusion	biological_process	2	153	25	19240	0.0167195	0.236392	10.0601	Bloc1s6;Huwe1
GO:0045202	synapse	cellular_component	12	153	750	19240	0.016763	0.236392	2.01203	Cbln1;Ccl2;Cdkl5;Glra4;Gria3;Hspb1;Nrn1;Rpl10;Rps4x;Slc2a1;Syn1;Syp
GO:0043027	cysteine-type endopeptidase inhibitor activity involved in apoptotic process	molecular_function	2	153	26	19240	0.0180194	0.247677	9.6732	Rps6ka3;Xiap
GO:0072332	intrinsic apoptotic signaling pathway by p53 class mediator	biological_process	2	153	26	19240	0.0180194	0.247677	9.6732	Eda2r;Pou4f1
GO:0009952	anterior/posterior pattern specification	biological_process	4	153	126	19240	0.0182232	0.247677	3.99212	Bhlhe40;Hes5;Hey1;Lhx1
GO:0050808	synapse organization	biological_process	3	153	70	19240	0.0183086	0.247677	5.38936	Cbln1;Syn1;Wnt7b
GO:0030018	Z disc	cellular_component	4	153	128	19240	0.0191899	0.247677	3.92974	Casq1;Hspb1;Myl12a;Slc2a1
GO:2000300	regulation of synaptic vesicle exocytosis	biological_process	3	153	73	19240	0.0204487	0.247677	5.16788	Drd4;Nrn1;Syp
GO:0098978	glutamatergic synapse	cellular_component	9	153	509	19240	0.0207199	0.247677	2.22351	Atp2b3;Cbln1;Cdkl5;Drd4;Gria3;Nrn1;Slc6a8;Slitrk2;Slitrk4
GO:0045648	positive regulation of erythrocyte differentiation	biological_process	2	153	28	19240	0.0207426	0.247677	8.98226	Gata2;Hmgb2
GO:0060122	inner ear receptor cell stereocilium organization	biological_process	2	153	28	19240	0.0207426	0.247677	8.98226	Hes5;Hey1
GO:0031398	positive regulation of protein ubiquitination	biological_process	3	153	74	19240	0.0211913	0.247677	5.09804	Aimp2;Huwe1;Xiap
GO:0051965	positive regulation of synapse assembly	biological_process	3	153	74	19240	0.0211913	0.247677	5.09804	Cbln1;Slitrk2;Slitrk4
GO:0060070	canonical Wnt signaling pathway	biological_process	3	153	74	19240	0.0211913	0.247677	5.09804	Fzd10;Kdm6a;Wnt7b
GO:0008134	transcription factor binding	molecular_function	7	153	349	19240	0.0217711	0.247677	2.52224	Cdkn2a;Gata2;Hes5;Hmgb2;Nhlh2;Sox17;Tpt1
GO:0031490	chromatin DNA binding	molecular_function	3	153	75	19240	0.0219486	0.247677	5.03007	Foxc2;Insm1;Kdm6a
GO:0006284	base-excision repair	biological_process	2	153	29	19240	0.0221644	0.247677	8.67253	Apex2;Huwe1
GO:0043425	bHLH transcription factor binding	molecular_function	2	153	29	19240	0.0221644	0.247677	8.67253	Bhlhe40;Scx
GO:0030509	BMP signaling pathway	biological_process	3	153	76	19240	0.0227205	0.247677	4.96388	Bmp15;Scx;Zcchc12
GO:0043010	camera-type eye development	biological_process	3	153	76	19240	0.0227205	0.247677	4.96388	Foxc2;Hes5;Shroom2
GO:0032281	AMPA glutamate receptor complex	cellular_component	2	153	30	19240	0.0236254	0.247677	8.38344	Gria3;Nrn1
GO:0001764	neuron migration	biological_process	4	153	139	19240	0.025071	0.247677	3.61875	Barhl2;Cdkl5;Fgf13;Gata2
GO:0045165	cell fate commitment	biological_process	3	153	79	19240	0.0251243	0.247677	4.77538	Barhl2;Gata2;Wnt7b
GO:0045665	negative regulation of neuron differentiation	biological_process	3	153	79	19240	0.0251243	0.247677	4.77538	Hes5;Hey1;Isl2
GO:0005790	smooth endoplasmic reticulum	cellular_component	2	153	31	19240	0.0251249	0.247677	8.11301	Prdx4;Rpl10
GO:0032967	positive regulation of collagen biosynthetic process	biological_process	2	153	31	19240	0.0251249	0.247677	8.11301	Ccl2;Scx
GO:0016055	Wnt signaling pathway	biological_process	5	153	209	19240	0.0259405	0.247677	3.00841	Fzd10;Ndp;Sox17;Wnt7b;Xiap
GO:0030594	neurotransmitter receptor activity	molecular_function	3	153	82	19240	0.0276598	0.247677	4.60067	Drd4;Glra4;Htr2c
GO:0048663	neuron fate commitment	biological_process	2	153	33	19240	0.0282367	0.247677	7.62131	Gata2;Isl2
GO:0010951	negative regulation of endopeptidase activity	biological_process	3	153	83	19240	0.0285341	0.247677	4.54524	Pcsk1n;Renbp;Serpinb6b
GO:0003729	mRNA binding	molecular_function	5	153	217	19240	0.029838	0.247677	2.8975	Eef1a1;Nanos1;Nxf2;Rbmx;Thoc2
GO:0005504	fatty acid binding	molecular_function	2	153	34	19240	0.0298475	0.247677	7.39715	Gstp2;Ptgds
GO:0045746	negative regulation of Notch signaling pathway	biological_process	2	153	34	19240	0.0298475	0.247677	7.39715	Gata2;Hey1
GO:0048147	negative regulation of fibroblast proliferation	biological_process	2	153	34	19240	0.0298475	0.247677	7.39715	Emd;Nupr1
GO:0007218	neuropeptide signaling pathway	biological_process	3	153	85	19240	0.0303266	0.247677	4.43829	Glra4;Pcsk1n;Tenm1
GO:0007026	negative regulation of microtubule depolymerization	biological_process	2	153	35	19240	0.0314942	0.247677	7.18581	Fgf13;Mid1
GO:0005622	intracellular anatomical structure	cellular_component	4	153	150	19240	0.0319304	0.247677	3.35338	Hspb1;Lhx1;Pnck;Slc2a1
GO:0003735	structural constituent of ribosome	molecular_function	4	153	151	19240	0.0326033	0.247677	3.33117	Mrpl52;Rpl10;Rpl23;Rps4x
GO:0043195	terminal bouton	cellular_component	3	153	88	19240	0.0331241	0.247677	4.28699	Drd4;Gria3;Syp
GO:0044183	protein folding chaperone	molecular_function	2	153	36	19240	0.0331759	0.247677	6.9862	Hspb1;Wdr83os
GO:0001822	kidney development	biological_process	4	153	152	19240	0.0332845	0.247677	3.30925	Foxc2;Lhx1;Pou3f3;Tfap2b
GO:0010468	regulation of gene expression	biological_process	7	153	382	19240	0.0332982	0.247677	2.30435	Cdkn2a;Insm1;Kdm6a;Lhx1;Prdm13;Tbr1;Thoc2
GO:0005737	cytoplasm	cellular_component	66	153	6865	19240	0.0334734	0.247677	1.20897	Aimp2;Aldh3a1;Amh;Apex2;Atrx;Bhlhe40;Bloc1s6;Bmp15;Calm3;Capns2;Casq1;Ccl2;Ccno;Cdkl5;Cdkn2a;Cdkn2b;Clic3;Cotl1;Ddx3y;Drd4;Eef1a1;Emd;Fgf13;Fzd10;Gata2;Gk;Gstp2;Hey1;Hmgb2;Hspb1;Huwe1;Kif4;Lor;Lratd1;Mid1;Mknk2;Nanos1;Nexmif;Nupr1;Pdrg1;Pdzd4;Pnck;Pou4f1;Ppp1r1a;Prdx4;Prps2;Ptgds;Rassf7;Reps2;Rpgr;Rpl10;Rpl23;Rps4x;Rps6ka3;Rragb;Serpinb6b;Sh2d1a;Shroom2;Slc2a1;Srpk3;Tenm1;Tpt1;Tro;Ubqln2;Wnt7b;Xi…
GO:0099056	integral component of presynaptic membrane	cellular_component	3	153	93	19240	0.0380748	0.247677	4.0565	Atp2b3;Drd4;Gria3
GO:0004993	G protein-coupled serotonin receptor activity	molecular_function	2	153	39	19240	0.0384252	0.247677	6.4488	Drd4;Htr2c
GO:0008306	associative learning	biological_process	2	153	39	19240	0.0384252	0.247677	6.4488	Drd4;Neurod2
GO:0048786	presynaptic active zone	cellular_component	2	153	39	19240	0.0384252	0.247677	6.4488	Syn1;Syp
GO:0000347	THO complex	cellular_component	1	153	5	19240	0.0391376	0.247677	25.1503	Thoc2
GO:0001661	conditioned taste aversion	biological_process	1	153	5	19240	0.0391376	0.247677	25.1503	Tbr1
GO:0003310	pancreatic A cell differentiation	biological_process	1	153	5	19240	0.0391376	0.247677	25.1503	Insm1
GO:0004952	dopamine neurotransmitter receptor activity	molecular_function	1	153	5	19240	0.0391376	0.247677	25.1503	Drd4
GO:0005275	amine transmembrane transporter activity	molecular_function	1	153	5	19240	0.0391376	0.247677	25.1503	Slc6a14
GO:0007195	adenylate cyclase-inhibiting dopamine receptor signaling pathway	biological_process	1	153	5	19240	0.0391376	0.247677	25.1503	Drd4
GO:0009052	pentose-phosphate shunt, non-oxidative branch	biological_process	1	153	5	19240	0.0391376	0.247677	25.1503	Tkt
GO:0009156	ribonucleoside monophosphate biosynthetic process	biological_process	1	153	5	19240	0.0391376	0.247677	25.1503	Prps2
GO:0010571	positive regulation of nuclear cell cycle DNA replication	biological_process	1	153	5	19240	0.0391376	0.247677	25.1503	Atrx
GO:0010574	regulation of vascular endothelial growth factor production	biological_process	1	153	5	19240	0.0391376	0.247677	25.1503	Ccl2
GO:0015181	arginine transmembrane transporter activity	molecular_function	1	153	5	19240	0.0391376	0.247677	25.1503	Slc7a3
GO:0015189	L-lysine transmembrane transporter activity	molecular_function	1	153	5	19240	0.0391376	0.247677	25.1503	Slc7a3
GO:0015616	DNA translocase activity	molecular_function	1	153	5	19240	0.0391376	0.247677	25.1503	Atrx
GO:0015809	arginine transport	biological_process	1	153	5	19240	0.0391376	0.247677	25.1503	Slc7a3
GO:0015911	long-chain fatty acid import across plasma membrane	biological_process	1	153	5	19240	0.0391376	0.247677	25.1503	Slc2a1
GO:0017076	purine nucleotide binding	molecular_function	1	153	5	19240	0.0391376	0.247677	25.1503	Renbp
GO:0022009	central nervous system vasculogenesis	biological_process	1	153	5	19240	0.0391376	0.247677	25.1503	Wnt7b
GO:0022417	protein maturation by protein folding	biological_process	1	153	5	19240	0.0391376	0.247677	25.1503	Prdx4
GO:0031670	cellular response to nutrient	biological_process	1	153	5	19240	0.0391376	0.247677	25.1503	Cdkn2b
GO:0031727	CCR2 chemokine receptor binding	molecular_function	1	153	5	19240	0.0391376	0.247677	25.1503	Ccl2
GO:0032328	alanine transport	biological_process	1	153	5	19240	0.0391376	0.247677	25.1503	Slc6a14
GO:0033088	negative regulation of immature T cell proliferation in thymus	biological_process	1	153	5	19240	0.0391376	0.247677	25.1503	Cdkn2a
GO:0035470	positive regulation of vascular wound healing	biological_process	1	153	5	19240	0.0391376	0.247677	25.1503	Foxc2
GO:0038031	non-canonical Wnt signaling pathway via JNK cascade	biological_process	1	153	5	19240	0.0391376	0.247677	25.1503	Fzd10
GO:0045607	regulation of inner ear auditory receptor cell differentiation	biological_process	1	153	5	19240	0.0391376	0.247677	25.1503	Hey1
GO:0051379	epinephrine binding	molecular_function	1	153	5	19240	0.0391376	0.247677	25.1503	Drd4
GO:0060033	anatomical structure regression	biological_process	1	153	5	19240	0.0391376	0.247677	25.1503	Wnt7b
GO:0060058	positive regulation of apoptotic process involved in mammary gland involution	biological_process	1	153	5	19240	0.0391376	0.247677	25.1503	Cdkn2a
GO:0060537	muscle tissue development	biological_process	1	153	5	19240	0.0391376	0.247677	25.1503	Srpk3
GO:0061009	common bile duct development	biological_process	1	153	5	19240	0.0391376	0.247677	25.1503	Sox17
GO:0061035	regulation of cartilage development	biological_process	1	153	5	19240	0.0391376	0.247677	25.1503	Scx
GO:0061205	paramesonephric duct development	biological_process	1	153	5	19240	0.0391376	0.247677	25.1503	Lhx1
GO:0070087	chromo shadow domain binding	molecular_function	1	153	5	19240	0.0391376	0.247677	25.1503	Atrx
GO:0070698	type I activin receptor binding	molecular_function	1	153	5	19240	0.0391376	0.247677	25.1503	Bmp15
GO:0071442	positive regulation of histone H3-K14 acetylation	biological_process	1	153	5	19240	0.0391376	0.247677	25.1503	Nap1l2
GO:0072044	collecting duct development	biological_process	1	153	5	19240	0.0391376	0.247677	25.1503	Tfap2b
GO:0072178	nephric duct morphogenesis	biological_process	1	153	5	19240	0.0391376	0.247677	25.1503	Lhx1
GO:0090128	regulation of synapse maturation	biological_process	1	153	5	19240	0.0391376	0.247677	25.1503	Neurod2
GO:0098708	glucose import across plasma membrane	biological_process	1	153	5	19240	0.0391376	0.247677	25.1503	Slc2a1
GO:0098909	regulation of cardiac muscle cell action potential involved in regulation of contraction	biological_process	1	153	5	19240	0.0391376	0.247677	25.1503	Fgf13
GO:0099504	synaptic vesicle cycle	biological_process	1	153	5	19240	0.0391376	0.247677	25.1503	Syn1
GO:0099558	maintenance of synapse structure	biological_process	1	153	5	19240	0.0391376	0.247677	25.1503	Cbln1
GO:1900186	negative regulation of clathrin-dependent endocytosis	biological_process	1	153	5	19240	0.0391376	0.247677	25.1503	Ubqln2
GO:1902475	L-alpha-amino acid transmembrane transport	biological_process	1	153	5	19240	0.0391376	0.247677	25.1503	Slc7a3
GO:1903202	negative regulation of oxidative stress-induced cell death	biological_process	1	153	5	19240	0.0391376	0.247677	25.1503	Hspb1
GO:1990034	calcium ion export across plasma membrane	biological_process	1	153	5	19240	0.0391376	0.247677	25.1503	Atp2b3
GO:2000346	negative regulation of hepatocyte proliferation	biological_process	1	153	5	19240	0.0391376	0.247677	25.1503	Cdkn2a
GO:2000435	negative regulation of protein neddylation	biological_process	1	153	5	19240	0.0391376	0.247677	25.1503	Cdkn2a
GO:0005109	frizzled binding	molecular_function	2	153	41	19240	0.0420885	0.247677	6.13423	Ndp;Wnt7b
GO:0007492	endoderm development	biological_process	2	153	41	19240	0.0420885	0.247677	6.13423	Lhx1;Sox17
GO:0043536	positive regulation of blood vessel endothelial cell migration	biological_process	2	153	41	19240	0.0420885	0.247677	6.13423	Gata2;Hspb1
GO:0009408	response to heat	biological_process	2	153	42	19240	0.0439674	0.247677	5.98817	Casq1;Ccl2
GO:0001227	DNA-binding transcription repressor activity, RNA polymerase II-specific	molecular_function	6	153	323	19240	0.0446077	0.247677	2.33594	Bhlhe40;Hes5;Hey1;Insm1;Irx2;Zfp281
GO:0000086	G2/M transition of mitotic cell cycle	biological_process	2	153	43	19240	0.045877	0.247677	5.84891	Calm3;Cdkn2b
GO:0002062	chondrocyte differentiation	biological_process	2	153	43	19240	0.045877	0.247677	5.84891	Hes5;Scx
GO:0048863	stem cell differentiation	biological_process	2	153	43	19240	0.045877	0.247677	5.84891	Sox17;Zfp281
GO:0051020	GTPase binding	molecular_function	2	153	43	19240	0.045877	0.247677	5.84891	Pou4f1;Rragb
GO:0033138	positive regulation of peptidyl-serine phosphorylation	biological_process	3	153	101	19240	0.0467334	0.247677	3.7352	Araf;Mtcp1;Tenm1
GO:0000064	L-ornithine transmembrane transporter activity	molecular_function	1	153	6	19240	0.0467805	0.247677	20.9586	Slc7a3
GO:0001714	endodermal cell fate specification	biological_process	1	153	6	19240	0.0467805	0.247677	20.9586	Sox17
GO:0002189	ribose phosphate diphosphokinase complex	cellular_component	1	153	6	19240	0.0467805	0.247677	20.9586	Prps2
GO:0004528	phosphodiesterase I activity	molecular_function	1	153	6	19240	0.0467805	0.247677	20.9586	Apex2
GO:0004711	ribosomal protein S6 kinase activity	molecular_function	1	153	6	19240	0.0467805	0.247677	20.9586	Rps6ka3
GO:0004749	ribose phosphate diphosphokinase activity	molecular_function	1	153	6	19240	0.0467805	0.247677	20.9586	Prps2
GO:0006167	AMP biosynthetic process	biological_process	1	153	6	19240	0.0467805	0.247677	20.9586	Prps2
GO:0008355	olfactory learning	biological_process	1	153	6	19240	0.0467805	0.247677	20.9586	Drd4
GO:0008379	thioredoxin peroxidase activity	molecular_function	1	153	6	19240	0.0467805	0.247677	20.9586	Prdx4
GO:0010631	epithelial cell migration	biological_process	1	153	6	19240	0.0467805	0.247677	20.9586	Nanos1
GO:0015174	basic amino acid transmembrane transporter activity	molecular_function	1	153	6	19240	0.0467805	0.247677	20.9586	Slc7a3
GO:0015220	choline transmembrane transporter activity	molecular_function	1	153	6	19240	0.0467805	0.247677	20.9586	Slc6a8
GO:0016241	regulation of macroautophagy	biological_process	1	153	6	19240	0.0467805	0.247677	20.9586	Ubqln2
GO:0016934	extracellularly glycine-gated chloride channel activity	molecular_function	1	153	6	19240	0.0467805	0.247677	20.9586	Glra4
GO:0017176	phosphatidylinositol N-acetylglucosaminyltransferase activity	molecular_function	1	153	6	19240	0.0467805	0.247677	20.9586	Piga
GO:0019262	N-acetylneuraminate catabolic process	biological_process	1	153	6	19240	0.0467805	0.247677	20.9586	Renbp
GO:0019693	ribose phosphate metabolic process	biological_process	1	153	6	19240	0.0467805	0.247677	20.9586	Prps2
GO:0021559	trigeminal nerve development	biological_process	1	153	6	19240	0.0467805	0.247677	20.9586	Pou4f1
GO:0021764	amygdala development	biological_process	1	153	6	19240	0.0467805	0.247677	20.9586	Tbr1
GO:0032364	oxygen homeostasis	biological_process	1	153	6	19240	0.0467805	0.247677	20.9586	Wnt7b
GO:0033300	dehydroascorbic acid transmembrane transporter activity	molecular_function	1	153	6	19240	0.0467805	0.247677	20.9586	Slc2a1
GO:0033600	negative regulation of mammary gland epithelial cell proliferation	biological_process	1	153	6	19240	0.0467805	0.247677	20.9586	Cdkn2a
GO:0038033	positive regulation of endothelial cell chemotaxis by VEGF-activated vascular endothelial growth factor receptor signaling pathway	biological_process	1	153	6	19240	0.0467805	0.247677	20.9586	Hspb1
GO:0042592	homeostatic process	biological_process	1	153	6	19240	0.0467805	0.247677	20.9586	Wnt7b
GO:0042698	ovulation cycle	biological_process	1	153	6	19240	0.0467805	0.247677	20.9586	Nhlh2
GO:0045650	negative regulation of macrophage differentiation	biological_process	1	153	6	19240	0.0467805	0.247677	20.9586	Gata2
GO:0048570	notochord morphogenesis	biological_process	1	153	6	19240	0.0467805	0.247677	20.9586	Kdm6a
GO:0048793	pronephros development	biological_process	1	153	6	19240	0.0467805	0.247677	20.9586	Lhx1
GO:0051256	mitotic spindle midzone assembly	biological_process	1	153	6	19240	0.0467805	0.247677	20.9586	Kif4
GO:0060012	synaptic transmission, glycinergic	biological_process	1	153	6	19240	0.0467805	0.247677	20.9586	Glra4
GO:0060179	male mating behavior	biological_process	1	153	6	19240	0.0467805	0.247677	20.9586	Nhlh2
GO:0060316	positive regulation of ryanodine-sensitive calcium-release channel activity	biological_process	1	153	6	19240	0.0467805	0.247677	20.9586	Calm3
GO:0061042	vascular wound healing	biological_process	1	153	6	19240	0.0467805	0.247677	20.9586	Gata2
GO:0061459	L-arginine transmembrane transporter activity	molecular_function	1	153	6	19240	0.0467805	0.247677	20.9586	Slc7a3
GO:0070100	negative regulation of chemokine-mediated signaling pathway	biological_process	1	153	6	19240	0.0467805	0.247677	20.9586	Rnf113a2
GO:0070345	negative regulation of fat cell proliferation	biological_process	1	153	6	19240	0.0467805	0.247677	20.9586	Gata2
GO:0070837	dehydroascorbic acid transport	biological_process	1	153	6	19240	0.0467805	0.247677	20.9586	Slc2a1
GO:0071763	nuclear membrane organization	biological_process	1	153	6	19240	0.0467805	0.247677	20.9586	Emd
GO:0097070	ductus arteriosus closure	biological_process	1	153	6	19240	0.0467805	0.247677	20.9586	Tfap2b
GO:0097638	L-arginine import across plasma membrane	biological_process	1	153	6	19240	0.0467805	0.247677	20.9586	Slc7a3
GO:0098779	positive regulation of mitophagy in response to mitochondrial depolarization	biological_process	1	153	6	19240	0.0467805	0.247677	20.9586	Huwe1
GO:1900028	negative regulation of ruffle assembly	biological_process	1	153	6	19240	0.0467805	0.247677	20.9586	Tacstd2
GO:1902262	apoptotic process involved in blood vessel morphogenesis	biological_process	1	153	6	19240	0.0467805	0.247677	20.9586	Wnt7b
GO:1903071	positive regulation of ER-associated ubiquitin-dependent protein catabolic process	biological_process	1	153	6	19240	0.0467805	0.247677	20.9586	Ubqln2
GO:1903214	regulation of protein targeting to mitochondrion	biological_process	1	153	6	19240	0.0467805	0.247677	20.9586	Cdkn2a
GO:1903862	positive regulation of oxidative phosphorylation	biological_process	1	153	6	19240	0.0467805	0.247677	20.9586	Nupr1
GO:1904938	planar cell polarity pathway involved in axon guidance	biological_process	1	153	6	19240	0.0467805	0.247677	20.9586	Wnt7b
GO:0007187	G protein-coupled receptor signaling pathway, coupled to cyclic nucleotide second messenger	biological_process	2	153	44	19240	0.0478167	0.247677	5.71598	Drd4;Htr2c
GO:0048469	cell maturation	biological_process	2	153	44	19240	0.0478167	0.247677	5.71598	Gata2;Hes5
GO:0019904	protein domain specific binding	molecular_function	6	153	331	19240	0.049177	0.247677	2.27949	Bhlhe40;Calm3;Hmgb2;Rbmx;Shroom2;Syp
GO:0035019	somatic stem cell population maintenance	biological_process	2	153	45	19240	0.0497858	0.247677	5.58896	Cdkn2a;Gata2
GO:0045786	negative regulation of cell cycle	biological_process	2	153	45	19240	0.0497858	0.247677	5.58896	Cdkn2a;Nupr1
GO:0006874	cellular calcium ion homeostasis	biological_process	3	153	105	19240	0.0513958	0.247677	3.5929	Atp2b3;Ccl2;Htr2c
GO:0098982	GABA-ergic synapse	cellular_component	3	153	105	19240	0.0513958	0.247677	3.5929	Atp2b3;Drd4;Slitrk2
GO:0001657	ureteric bud development	biological_process	2	153	46	19240	0.0517839	0.247677	5.46746	Foxc2;Lhx1
GO:0034707	chloride channel complex	cellular_component	2	153	46	19240	0.0517839	0.247677	5.46746	Clic3;Glra4
GO:0048487	beta-tubulin binding	molecular_function	2	153	46	19240	0.0517839	0.247677	5.46746	Emd;Fgf13
GO:0000445	THO complex part of transcription export complex	cellular_component	1	153	7	19240	0.054363	0.247677	17.9645	Thoc2
GO:0005501	retinoid binding	molecular_function	1	153	7	19240	0.054363	0.247677	17.9645	Ptgds
GO:0006015	5-phosphoribose 1-diphosphate biosynthetic process	biological_process	1	153	7	19240	0.054363	0.247677	17.9645	Prps2
GO:0009165	nucleotide biosynthetic process	biological_process	1	153	7	19240	0.054363	0.247677	17.9645	Prps2
GO:0009931	calcium-dependent protein serine/threonine kinase activity	molecular_function	1	153	7	19240	0.054363	0.247677	17.9645	Mknk2
GO:0010793	regulation of mRNA export from nucleus	biological_process	1	153	7	19240	0.054363	0.247677	17.9645	Thoc2
GO:0014054	positive regulation of gamma-aminobutyric acid secretion	biological_process	1	153	7	19240	0.054363	0.247677	17.9645	Htr2c
GO:0015085	calcium ion transmembrane transporter activity	molecular_function	1	153	7	19240	0.054363	0.247677	17.9645	Atp2b3
GO:0016272	prefoldin complex	cellular_component	1	153	7	19240	0.054363	0.247677	17.9645	Pdrg1
GO:0016460	myosin II complex	cellular_component	1	153	7	19240	0.054363	0.247677	17.9645	Myl12a
GO:0019956	chemokine binding	molecular_function	1	153	7	19240	0.054363	0.247677	17.9645	Plp2
GO:0021520	spinal cord motor neuron cell fate specification	biological_process	1	153	7	19240	0.054363	0.247677	17.9645	Isl2
GO:0021957	corticospinal tract morphogenesis	biological_process	1	153	7	19240	0.054363	0.247677	17.9645	Bhlhe22
GO:0021960	anterior commissure morphogenesis	biological_process	1	153	7	19240	0.054363	0.247677	17.9645	Bhlhe22
GO:0030235	nitric-oxide synthase regulator activity	molecular_function	1	153	7	19240	0.054363	0.247677	17.9645	Calm3
GO:0030835	negative regulation of actin filament depolymerization	biological_process	1	153	7	19240	0.054363	0.247677	17.9645	Shroom2
GO:0030976	thiamine pyrophosphate binding	molecular_function	1	153	7	19240	0.054363	0.247677	17.9645	Tkt
GO:0032098	regulation of appetite	biological_process	1	153	7	19240	0.054363	0.247677	17.9645	Htr2c
GO:0033299	secretion of lysosomal enzymes	biological_process	1	153	7	19240	0.054363	0.247677	17.9645	Bloc1s6
GO:0033629	negative regulation of cell adhesion mediated by integrin	biological_process	1	153	7	19240	0.054363	0.247677	17.9645	Nexmif
GO:0035240	dopamine binding	molecular_function	1	153	7	19240	0.054363	0.247677	17.9645	Drd4
GO:0043426	MRF binding	molecular_function	1	153	7	19240	0.054363	0.247677	17.9645	Bhlhe40
GO:0045048	protein insertion into ER membrane	biological_process	1	153	7	19240	0.054363	0.247677	17.9645	Wdr83os
GO:0045187	regulation of circadian sleep/wake cycle, sleep	biological_process	1	153	7	19240	0.054363	0.247677	17.9645	Ptgds
GO:0045590	negative regulation of regulatory T cell differentiation	biological_process	1	153	7	19240	0.054363	0.247677	17.9645	Hspb1
GO:0046784	viral mRNA export from host cell nucleus	biological_process	1	153	7	19240	0.054363	0.247677	17.9645	Thoc2
GO:0046822	regulation of nucleocytoplasmic transport	biological_process	1	153	7	19240	0.054363	0.247677	17.9645	Cdkn2a
GO:0048016	inositol phosphate-mediated signaling	biological_process	1	153	7	19240	0.054363	0.247677	17.9645	Htr2c
GO:0048864	stem cell development	biological_process	1	153	7	19240	0.054363	0.247677	17.9645	Wnt7b
GO:0051920	peroxiredoxin activity	molecular_function	1	153	7	19240	0.054363	0.247677	17.9645	Prdx4
GO:0055056	D-glucose transmembrane transporter activity	molecular_function	1	153	7	19240	0.054363	0.247677	17.9645	Slc2a1
GO:0060059	embryonic retina morphogenesis in camera-type eye	biological_process	1	153	7	19240	0.054363	0.247677	17.9645	Lhx1
GO:0060428	lung epithelium development	biological_process	1	153	7	19240	0.054363	0.247677	17.9645	Wnt7b
GO:0060510	type II pneumocyte differentiation	biological_process	1	153	7	19240	0.054363	0.247677	17.9645	Aimp2
GO:0060669	embryonic placenta morphogenesis	biological_process	1	153	7	19240	0.054363	0.247677	17.9645	Wnt7b
GO:0061314	Notch signaling involved in heart development	biological_process	1	153	7	19240	0.054363	0.247677	17.9645	Hey1
GO:0070168	negative regulation of biomineral tissue development	biological_process	1	153	7	19240	0.054363	0.247677	17.9645	Hey1
GO:0072112	glomerular visceral epithelial cell differentiation	biological_process	1	153	7	19240	0.054363	0.247677	17.9645	Foxc2
GO:0072189	ureter development	biological_process	1	153	7	19240	0.054363	0.247677	17.9645	Sox17
GO:0072205	metanephric collecting duct development	biological_process	1	153	7	19240	0.054363	0.247677	17.9645	Wnt7b
GO:0120206	photoreceptor distal connecting cilium	cellular_component	1	153	7	19240	0.054363	0.247677	17.9645	Rpgr
GO:1902807	negative regulation of cell cycle G1/S phase transition	biological_process	1	153	7	19240	0.054363	0.247677	17.9645	Cdkn2b
GO:1904036	negative regulation of epithelial cell apoptotic process	biological_process	1	153	7	19240	0.054363	0.247677	17.9645	Nupr1
GO:1905150	regulation of voltage-gated sodium channel activity	biological_process	1	153	7	19240	0.054363	0.247677	17.9645	Fgf13
GO:0045666	positive regulation of neuron differentiation	biological_process	3	153	108	19240	0.0550351	0.247677	3.4931	Gata2;Nap1l2;Neurod2
GO:0021915	neural tube development	biological_process	2	153	48	19240	0.0558645	0.247677	5.23965	Hes5;Kdm6a
GO:0007157	heterophilic cell-cell adhesion via plasma membrane cell adhesion molecules	biological_process	2	153	49	19240	0.0579459	0.247677	5.13272	Cbln1;Tenm1
GO:0009636	response to toxic substance	biological_process	2	153	50	19240	0.0600539	0.247677	5.03007	Nupr1;Slc6a14
GO:0045597	positive regulation of cell differentiation	biological_process	2	153	50	19240	0.0600539	0.247677	5.03007	Insm1;Sox17
GO:0007268	chemical synaptic transmission	biological_process	4	153	186	19240	0.0613925	0.247677	2.70434	Drd4;Glra4;Htr2c;Syp
GO:0030425	dendrite	cellular_component	8	153	530	19240	0.0615033	0.247677	1.89814	Ccl2;Cnn3;Drd4;Fgf13;Gria3;Hspb1;Htr2c;Syn1
GO:0000506	glycosylphosphatidylinositol-N-acetylglucosaminyltransferase (GPI-GnT) complex	cellular_component	1	153	8	19240	0.0618857	0.247677	15.719	Piga
GO:0001652	granular component	cellular_component	1	153	8	19240	0.0618857	0.247677	15.719	Cdkn2a
GO:0001919	regulation of receptor recycling	biological_process	1	153	8	19240	0.0618857	0.247677	15.719	Gria3
GO:0002693	positive regulation of cellular extravasation	biological_process	1	153	8	19240	0.0618857	0.247677	15.719	Ccl2
GO:0003091	renal water homeostasis	biological_process	1	153	8	19240	0.0618857	0.247677	15.719	Tfap2b
GO:0003179	heart valve morphogenesis	biological_process	1	153	8	19240	0.0618857	0.247677	15.719	Scx
GO:0003223	ventricular compact myocardium morphogenesis	biological_process	1	153	8	19240	0.0618857	0.247677	15.719	Pou4f1
GO:0004028	3-chloroallyl aldehyde dehydrogenase activity	molecular_function	1	153	8	19240	0.0618857	0.247677	15.719	Aldh3a1
GO:0005031	tumor necrosis factor-activated receptor activity	molecular_function	1	153	8	19240	0.0618857	0.247677	15.719	Eda2r
GO:0006081	cellular aldehyde metabolic process	biological_process	1	153	8	19240	0.0618857	0.247677	15.719	Aldh3a1
GO:0006098	pentose-phosphate shunt	biological_process	1	153	8	19240	0.0618857	0.247677	15.719	Tkt
GO:0007423	sensory organ development	biological_process	1	153	8	19240	0.0618857	0.247677	15.719	Tfap2b
GO:0010637	negative regulation of mitochondrial fusion	biological_process	1	153	8	19240	0.0618857	0.247677	15.719	Huwe1
GO:0014031	mesenchymal cell development	biological_process	1	153	8	19240	0.0618857	0.247677	15.719	Hey1
GO:0021540	corpus callosum morphogenesis	biological_process	1	153	8	19240	0.0618857	0.247677	15.719	Bhlhe22
GO:0021861	forebrain radial glial cell differentiation	biological_process	1	153	8	19240	0.0618857	0.247677	15.719	Hes5
GO:0030280	structural constituent of skin epidermis	molecular_function	1	153	8	19240	0.0618857	0.247677	15.719	Lor
GO:0030548	acetylcholine receptor regulator activity	molecular_function	1	153	8	19240	0.0618857	0.247677	15.719	Tmem35a
GO:0032541	cortical endoplasmic reticulum	cellular_component	1	153	8	19240	0.0618857	0.247677	15.719	Emd
GO:0034393	positive regulation of smooth muscle cell apoptotic process	biological_process	1	153	8	19240	0.0618857	0.247677	15.719	Cdkn2a
GO:0035065	regulation of histone acetylation	biological_process	1	153	8	19240	0.0618857	0.247677	15.719	Gata2
GO:0035912	dorsal aorta morphogenesis	biological_process	1	153	8	19240	0.0618857	0.247677	15.719	Hey1
GO:0045743	positive regulation of fibroblast growth factor receptor signaling pathway	biological_process	1	153	8	19240	0.0618857	0.247677	15.719	Fgfbp3
GO:0046825	regulation of protein export from nucleus	biological_process	1	153	8	19240	0.0618857	0.247677	15.719	Cdkn2a
GO:0048341	paraxial mesoderm formation	biological_process	1	153	8	19240	0.0618857	0.247677	15.719	Foxc2
GO:0048935	peripheral nervous system neuron development	biological_process	1	153	8	19240	0.0618857	0.247677	15.719	Pou4f1
GO:0050786	RAGE receptor binding	molecular_function	1	153	8	19240	0.0618857	0.247677	15.719	Hmgb2
GO:0055062	phosphate ion homeostasis	biological_process	1	153	8	19240	0.0618857	0.247677	15.719	Tfap2b
GO:0060290	transdifferentiation	biological_process	1	153	8	19240	0.0618857	0.247677	15.719	Insm1
GO:0061299	retina vasculature morphogenesis in camera-type eye	biological_process	1	153	8	19240	0.0618857	0.247677	15.719	Ndp
GO:0070180	large ribosomal subunit rRNA binding	molecular_function	1	153	8	19240	0.0618857	0.247677	15.719	Rpl23
GO:0070192	chromosome organization involved in meiotic cell cycle	biological_process	1	153	8	19240	0.0618857	0.247677	15.719	Atrx
GO:0071243	cellular response to arsenic-containing substance	biological_process	1	153	8	19240	0.0618857	0.247677	15.719	Mknk2
GO:0072197	ureter morphogenesis	biological_process	1	153	8	19240	0.0618857	0.247677	15.719	Lhx1
GO:0099641	anterograde axonal protein transport	biological_process	1	153	8	19240	0.0618857	0.247677	15.719	Hspb1
GO:1904783	positive regulation of NMDA glutamate receptor activity	biological_process	1	153	8	19240	0.0618857	0.247677	15.719	Ccl2
GO:0030199	collagen fibril organization	biological_process	2	153	51	19240	0.062188	0.247677	4.93144	Foxc2;Scx
GO:0031648	protein destabilization	biological_process	2	153	51	19240	0.062188	0.247677	4.93144	Cdkn2a;Sox17
GO:0043066	negative regulation of apoptotic process	biological_process	8	153	532	19240	0.062583	0.248534	1.891	Araf;Nupr1;Pou3f3;Pou4f1;Rpl10;Scx;Tfap2b;Xiap
GO:0007219	Notch signaling pathway	biological_process	3	153	115	19240	0.0639905	0.252876	3.28048	Foxc2;Hes5;Hey1
GO:0043209	myelin sheath	cellular_component	4	153	191	19240	0.0663295	0.252876	2.63354	Calm3;Eef1a1;Syn1;Tkt
GO:0019901	protein kinase binding	molecular_function	8	153	540	19240	0.0670209	0.252876	1.86299	Cdkn2a;Cdkn2b;Eef1a1;Gstp2;Hspb1;Rps6ka3;Syn1;Tbr1
GO:0005516	calmodulin binding	molecular_function	4	153	192	19240	0.067341	0.252876	2.61983	Cnn3;Eef1a1;Mknk2;Pnck
GO:0051091	positive regulation of DNA-binding transcription factor activity	biological_process	3	153	118	19240	0.0680223	0.252876	3.19708	Cdkn2a;Ndp;Neurod2
GO:0000212	meiotic spindle organization	biological_process	1	153	9	19240	0.0693488	0.252876	13.9724	Atrx
GO:0001939	female pronucleus	cellular_component	1	153	9	19240	0.0693488	0.252876	13.9724	Slc2a1
GO:0003208	cardiac ventricle morphogenesis	biological_process	1	153	9	19240	0.0693488	0.252876	13.9724	Hey1
GO:0003309	type B pancreatic cell differentiation	biological_process	1	153	9	19240	0.0693488	0.252876	13.9724	Insm1
GO:0005652	nuclear lamina	cellular_component	1	153	9	19240	0.0693488	0.252876	13.9724	Emd
GO:0006072	glycerol-3-phosphate metabolic process	biological_process	1	153	9	19240	0.0693488	0.252876	13.9724	Gk
GO:0007289	spermatid nucleus differentiation	biological_process	1	153	9	19240	0.0693488	0.252876	13.9724	Hmgb2
GO:0021695	cerebellar cortex development	biological_process	1	153	9	19240	0.0693488	0.252876	13.9724	Neurod2
GO:0021796	cerebral cortex regionalization	biological_process	1	153	9	19240	0.0693488	0.252876	13.9724	Bhlhe22
GO:0034472	snRNA 3'-end processing	biological_process	1	153	9	19240	0.0693488	0.252876	13.9724	Ints6l
GO:0035372	protein localization to microtubule	biological_process	1	153	9	19240	0.0693488	0.252876	13.9724	Mid1
GO:0042421	norepinephrine biosynthetic process	biological_process	1	153	9	19240	0.0693488	0.252876	13.9724	Insm1
GO:0042596	fear response	biological_process	1	153	9	19240	0.0693488	0.252876	13.9724	Drd4
GO:0046620	regulation of organ growth	biological_process	1	153	9	19240	0.0693488	0.252876	13.9724	Foxc2
GO:0048644	muscle organ morphogenesis	biological_process	1	153	9	19240	0.0693488	0.252876	13.9724	Serp1
GO:0048671	negative regulation of collateral sprouting	biological_process	1	153	9	19240	0.0693488	0.252876	13.9724	Fgf13
GO:0060040	retinal bipolar neuron differentiation	biological_process	1	153	9	19240	0.0693488	0.252876	13.9724	Bhlhe22
GO:0060406	positive regulation of penile erection	biological_process	1	153	9	19240	0.0693488	0.252876	13.9724	Drd4
GO:0061549	sympathetic ganglion development	biological_process	1	153	9	19240	0.0693488	0.252876	13.9724	Insm1
GO:0097091	synaptic vesicle clustering	biological_process	1	153	9	19240	0.0693488	0.252876	13.9724	Syn1
GO:0097512	cardiac myofibril	cellular_component	1	153	9	19240	0.0693488	0.252876	13.9724	Hspb1
GO:0150104	transport across blood-brain barrier	biological_process	1	153	9	19240	0.0693488	0.252876	13.9724	Slc2a1
GO:1902667	regulation of axon guidance	biological_process	1	153	9	19240	0.0693488	0.252876	13.9724	Tbr1
GO:1903589	positive regulation of blood vessel endothelial cell proliferation involved in sprouting angiogenesis	biological_process	1	153	9	19240	0.0693488	0.252876	13.9724	Gata2
GO:2000048	negative regulation of cell-cell adhesion mediated by cadherin	biological_process	1	153	9	19240	0.0693488	0.252876	13.9724	Nexmif
GO:2000617	positive regulation of histone H3-K9 acetylation	biological_process	1	153	9	19240	0.0693488	0.252876	13.9724	Nap1l2
GO:0008284	positive regulation of cell population proliferation	biological_process	8	153	545	19240	0.0698914	0.253157	1.8459	Aldh3a1;Hes5;Insm1;Pou3f3;Rpl23;Scx;Tfap2b;Wnt7b
GO:0022625	cytosolic large ribosomal subunit	cellular_component	2	153	55	19240	0.0709746	0.253157	4.57279	Rpl10;Rpl23
GO:0003151	outflow tract morphogenesis	biological_process	2	153	56	19240	0.0732312	0.253157	4.49113	Hey1;Sox17
GO:0006749	glutathione metabolic process	biological_process	2	153	57	19240	0.0755108	0.253157	4.41234	Clic3;Gstp2
GO:0000287	magnesium ion binding	molecular_function	4	153	200	19240	0.0757205	0.253157	2.51503	Cib3;Prps2;Rps6ka3;Tkt
GO:0000346	transcription export complex	cellular_component	1	153	10	19240	0.076753	0.253157	12.5752	Thoc2
GO:0001823	mesonephros development	biological_process	1	153	10	19240	0.076753	0.253157	12.5752	Lhx1
GO:0003143	embryonic heart tube morphogenesis	biological_process	1	153	10	19240	0.076753	0.253157	12.5752	Sox17
GO:0003906	DNA-(apurinic or apyrimidinic site) endonuclease activity	molecular_function	1	153	10	19240	0.076753	0.253157	12.5752	Apex2
GO:0006482	protein demethylation	biological_process	1	153	10	19240	0.076753	0.253157	12.5752	Phf8
GO:0007617	mating behavior	biological_process	1	153	10	19240	0.076753	0.253157	12.5752	Nhlh2
GO:0008020	G protein-coupled photoreceptor activity	molecular_function	1	153	10	19240	0.076753	0.253157	12.5752	Opn1mw
GO:0009881	photoreceptor activity	molecular_function	1	153	10	19240	0.076753	0.253157	12.5752	Opn1mw
GO:0010172	embryonic body morphogenesis	biological_process	1	153	10	19240	0.076753	0.253157	12.5752	Zfp281
GO:0010960	magnesium ion homeostasis	biological_process	1	153	10	19240	0.076753	0.253157	12.5752	Tfap2b
GO:0015386	potassium:proton antiporter activity	molecular_function	1	153	10	19240	0.076753	0.253157	12.5752	Slc9a7
GO:0021517	ventral spinal cord development	biological_process	1	153	10	19240	0.076753	0.253157	12.5752	Lhx1
GO:0021707	cerebellar granule cell differentiation	biological_process	1	153	10	19240	0.076753	0.253157	12.5752	Cbln1
GO:0032816	positive regulation of natural killer cell activation	biological_process	1	153	10	19240	0.076753	0.253157	12.5752	Bloc1s6
GO:0035095	behavioral response to nicotine	biological_process	1	153	10	19240	0.076753	0.253157	12.5752	Htr2c
GO:0035646	endosome to melanosome transport	biological_process	1	153	10	19240	0.076753	0.253157	12.5752	Bloc1s6
GO:0042053	regulation of dopamine metabolic process	biological_process	1	153	10	19240	0.076753	0.253157	12.5752	Drd4
GO:0045217	cell-cell junction maintenance	biological_process	1	153	10	19240	0.076753	0.253157	12.5752	Shroom2
GO:0048382	mesendoderm development	biological_process	1	153	10	19240	0.076753	0.253157	12.5752	Lhx1
GO:0048708	astrocyte differentiation	biological_process	1	153	10	19240	0.076753	0.253157	12.5752	Hes5
GO:0051444	negative regulation of ubiquitin-protein transferase activity	biological_process	1	153	10	19240	0.076753	0.253157	12.5752	Cdkn2a
GO:0060429	epithelium development	biological_process	1	153	10	19240	0.076753	0.253157	12.5752	Lhx1
GO:0060484	lung-associated mesenchyme development	biological_process	1	153	10	19240	0.076753	0.253157	12.5752	Wnt7b
GO:0060710	chorio-allantoic fusion	biological_process	1	153	10	19240	0.076753	0.253157	12.5752	Wnt7b
GO:0070198	protein localization to chromosome, telomeric region	biological_process	1	153	10	19240	0.076753	0.253157	12.5752	Atrx
GO:0070544	histone H3-K36 demethylation	biological_process	1	153	10	19240	0.076753	0.253157	12.5752	Phf8
GO:0071257	cellular response to electrical stimulus	biological_process	1	153	10	19240	0.076753	0.253157	12.5752	Neurod2
GO:0071986	Ragulator complex	cellular_component	1	153	10	19240	0.076753	0.253157	12.5752	Rragb
GO:0090009	primitive streak formation	biological_process	1	153	10	19240	0.076753	0.253157	12.5752	Lhx1
GO:0090129	positive regulation of synapse maturation	biological_process	1	153	10	19240	0.076753	0.253157	12.5752	Neurod2
GO:0098850	extrinsic component of synaptic vesicle membrane	cellular_component	1	153	10	19240	0.076753	0.253157	12.5752	Syn1
GO:1900454	positive regulation of long-term synaptic depression	biological_process	1	153	10	19240	0.076753	0.253157	12.5752	Cbln1
GO:1904753	negative regulation of vascular associated smooth muscle cell migration	biological_process	1	153	10	19240	0.076753	0.253157	12.5752	Drd4
GO:1990253	cellular response to leucine starvation	biological_process	1	153	10	19240	0.076753	0.253157	12.5752	Rragb
GO:2000738	positive regulation of stem cell differentiation	biological_process	1	153	10	19240	0.076753	0.253157	12.5752	Tacstd2
GO:0014704	intercalated disc	cellular_component	2	153	58	19240	0.0778127	0.255	4.33626	Fgf13;Slc2a1
GO:0071347	cellular response to interleukin-1	biological_process	2	153	58	19240	0.0778127	0.255	4.33626	Ccl2;Rbmx
GO:0006814	sodium ion transport	biological_process	3	153	125	19240	0.0778654	0.255	3.01804	Fgf13;Slc6a8;Slc9a7
GO:0010629	negative regulation of gene expression	biological_process	5	153	286	19240	0.0785013	0.256475	2.19846	Gata2;Hey1;Hmgb2;Pou4f1;Zfp281
GO:0006865	amino acid transport	biological_process	2	153	59	19240	0.0801367	0.259429	4.26277	Slc6a14;Slc7a3
GO:0030308	negative regulation of cell growth	biological_process	3	153	128	19240	0.0822649	0.259429	2.9473	Cdkn2a;Sox17;Tro
GO:0005388	P-type calcium transporter activity	molecular_function	1	153	11	19240	0.0840986	0.259429	11.432	Atp2b3
GO:0010389	regulation of G2/M transition of mitotic cell cycle	biological_process	1	153	11	19240	0.0840986	0.259429	11.432	Cdkn2a
GO:0015385	sodium:proton antiporter activity	molecular_function	1	153	11	19240	0.0840986	0.259429	11.432	Slc9a7
GO:0018298	protein-chromophore linkage	biological_process	1	153	11	19240	0.0840986	0.259429	11.432	Opn1mw
GO:0018401	peptidyl-proline hydroxylation to 4-hydroxy-L-proline	biological_process	1	153	11	19240	0.0840986	0.259429	11.432	Prdx4
GO:0030193	regulation of blood coagulation	biological_process	1	153	11	19240	0.0840986	0.259429	11.432	Vkorc1
GO:0032183	SUMO binding	molecular_function	1	153	11	19240	0.0840986	0.259429	11.432	Zcchc12
GO:0032206	positive regulation of telomere maintenance	biological_process	1	153	11	19240	0.0840986	0.259429	11.432	Atrx
GO:0032780	negative regulation of ATPase activity	biological_process	1	153	11	19240	0.0840986	0.259429	11.432	Cnn3
GO:0033625	positive regulation of integrin activation	biological_process	1	153	11	19240	0.0840986	0.259429	11.432	Foxc2
GO:0042074	cell migration involved in gastrulation	biological_process	1	153	11	19240	0.0840986	0.259429	11.432	Sox17
GO:0048617	embryonic foregut morphogenesis	biological_process	1	153	11	19240	0.0840986	0.259429	11.432	Sox17
GO:0051864	histone demethylase activity (H3-K36 specific)	molecular_function	1	153	11	19240	0.0840986	0.259429	11.432	Phf8
GO:0060253	negative regulation of glial cell proliferation	biological_process	1	153	11	19240	0.0840986	0.259429	11.432	Cdkn2b
GO:0060840	artery development	biological_process	1	153	11	19240	0.0840986	0.259429	11.432	Hey1
GO:0090394	negative regulation of excitatory postsynaptic potential	biological_process	1	153	11	19240	0.0840986	0.259429	11.432	Cbln1
GO:0098693	regulation of synaptic vesicle cycle	biological_process	1	153	11	19240	0.0840986	0.259429	11.432	Syn1
GO:1901386	negative regulation of voltage-gated calcium channel activity	biological_process	1	153	11	19240	0.0840986	0.259429	11.432	Drd4
GO:1902176	negative regulation of oxidative stress-induced intrinsic apoptotic signaling pathway	biological_process	1	153	11	19240	0.0840986	0.259429	11.432	Hspb1
GO:1904862	inhibitory synapse assembly	biological_process	1	153	11	19240	0.0840986	0.259429	11.432	Fgf13
GO:1990000	amyloid fibril formation	biological_process	1	153	11	19240	0.0840986	0.259429	11.432	Cdkn2a
GO:2000774	positive regulation of cellular senescence	biological_process	1	153	11	19240	0.0840986	0.259429	11.432	Cdkn2a
GO:2001028	positive regulation of endothelial cell chemotaxis	biological_process	1	153	11	19240	0.0840986	0.259429	11.432	Hspb1
GO:0000082	G1/S transition of mitotic cell cycle	biological_process	2	153	61	19240	0.0848484	0.260579	4.123	Cdkn2a;Phf8
GO:0001917	photoreceptor inner segment	cellular_component	2	153	61	19240	0.0848484	0.260579	4.123	Rs1;Slc2a1
GO:0006915	apoptotic process	biological_process	8	153	571	19240	0.0860247	0.262569	1.76184	Aimp2;Cdkn2a;Fgf13;G0s2;Mknk2;Nhlh2;Rassf7;Xiap
GO:0042493	response to drug	biological_process	3	153	132	19240	0.0882941	0.262569	2.85799	Aldh3a1;Cdkn2a;Htr2c
GO:0001947	heart looping	biological_process	2	153	63	19240	0.0896421	0.262569	3.99212	Sox17;Tbr1
GO:0005254	chloride channel activity	molecular_function	2	153	63	19240	0.0896421	0.262569	3.99212	Clic3;Glra4
GO:0032991	protein-containing complex	cellular_component	11	153	875	19240	0.089794	0.262569	1.58088	Cdkn2a;Gria3;Hmgb2;Lhx1;Myl12a;Prps2;Rbmx;Rpl10;Rpl23;Syp;Xiap
GO:0005684	U2-type spliceosomal complex	cellular_component	1	153	12	19240	0.0913862	0.262569	10.4793	Rnf113a2
GO:0008406	gonad development	biological_process	1	153	12	19240	0.0913862	0.262569	10.4793	Serpinb6b
GO:0008429	phosphatidylethanolamine binding	molecular_function	1	153	12	19240	0.0913862	0.262569	10.4793	Rs1
GO:0010564	regulation of cell cycle process	biological_process	1	153	12	19240	0.0913862	0.262569	10.4793	Insm1
GO:0016486	peptide hormone processing	biological_process	1	153	12	19240	0.0913862	0.262569	10.4793	Pcsk1n
GO:0017101	aminoacyl-tRNA synthetase multienzyme complex	cellular_component	1	153	12	19240	0.0913862	0.262569	10.4793	Aimp2
GO:0017145	stem cell division	biological_process	1	153	12	19240	0.0913862	0.262569	10.4793	Thoc2
GO:0019829	ATPase-coupled cation transmembrane transporter activity	molecular_function	1	153	12	19240	0.0913862	0.262569	10.4793	Atp2b3
GO:0021952	central nervous system projection neuron axonogenesis	biological_process	1	153	12	19240	0.0913862	0.262569	10.4793	Bhlhe22
GO:0021953	central nervous system neuron differentiation	biological_process	1	153	12	19240	0.0913862	0.262569	10.4793	Pou4f1
GO:0030510	regulation of BMP signaling pathway	biological_process	1	153	12	19240	0.0913862	0.262569	10.4793	Tfap2b
GO:0032454	histone demethylase activity (H3-K9 specific)	molecular_function	1	153	12	19240	0.0913862	0.262569	10.4793	Phf8
GO:0043517	positive regulation of DNA damage response, signal transduction by p53 class mediator	biological_process	1	153	12	19240	0.0913862	0.262569	10.4793	Cdkn2a
GO:0044237	cellular metabolic process	biological_process	1	153	12	19240	0.0913862	0.262569	10.4793	Wnt7b
GO:0044294	dendritic growth cone	cellular_component	1	153	12	19240	0.0913862	0.262569	10.4793	Cdkl5
GO:0044309	neuron spine	cellular_component	1	153	12	19240	0.0913862	0.262569	10.4793	Syp
GO:0044666	MLL3/4 complex	cellular_component	1	153	12	19240	0.0913862	0.262569	10.4793	Kdm6a
GO:0048038	quinone binding	molecular_function	1	153	12	19240	0.0913862	0.262569	10.4793	Vkorc1
GO:0048103	somatic stem cell division	biological_process	1	153	12	19240	0.0913862	0.262569	10.4793	Cdkn2a
GO:0050848	regulation of calcium-mediated signaling	biological_process	1	153	12	19240	0.0913862	0.262569	10.4793	Drd4
GO:0060068	vagina development	biological_process	1	153	12	19240	0.0913862	0.262569	10.4793	Lhx1
GO:0060124	positive regulation of growth hormone secretion	biological_process	1	153	12	19240	0.0913862	0.262569	10.4793	Serp1
GO:0060317	cardiac epithelial to mesenchymal transition	biological_process	1	153	12	19240	0.0913862	0.262569	10.4793	Hey1
GO:0090399	replicative senescence	biological_process	1	153	12	19240	0.0913862	0.262569	10.4793	Cdkn2a
GO:0097542	ciliary tip	cellular_component	1	153	12	19240	0.0913862	0.262569	10.4793	Cdkl5
GO:2000785	regulation of autophagosome assembly	biological_process	1	153	12	19240	0.0913862	0.262569	10.4793	Ubqln2
GO:0001540	amyloid-beta binding	molecular_function	2	153	64	19240	0.0920686	0.263434	3.92974	Gprasp2;Gria3
GO:0006006	glucose metabolic process	biological_process	2	153	64	19240	0.0920686	0.263434	3.92974	Serp1;Tfap2b
GO:0008285	negative regulation of cell population proliferation	biological_process	6	153	392	19240	0.0932673	0.265151	1.92477	Aimp2;Cdkn2a;Cdkn2b;Insm1;Nupr1;Tfap2b
GO:0006417	regulation of translation	biological_process	3	153	136	19240	0.094504	0.265151	2.77393	Mknk2;Nanos1;Rpl10
GO:0016328	lateral plasma membrane	cellular_component	2	153	66	19240	0.0969783	0.265151	3.81066	Fgf13;Tacstd2
GO:0042752	regulation of circadian rhythm	biological_process	2	153	66	19240	0.0969783	0.265151	3.81066	Bhlhe40;Drd4
GO:0042803	protein homodimerization activity	molecular_function	9	153	686	19240	0.0971814	0.265151	1.6498	Bhlhe40;Bloc1s6;Hspb1;Mid1;Ndp;Pou3f3;Tenm1;Tfap2b;Tkt
GO:0001963	synaptic transmission, dopaminergic	biological_process	1	153	13	19240	0.0986162	0.265151	9.6732	Drd4
GO:0003198	epithelial to mesenchymal transition involved in endocardial cushion formation	biological_process	1	153	13	19240	0.0986162	0.265151	9.6732	Hey1
GO:0003323	type B pancreatic cell development	biological_process	1	153	13	19240	0.0986162	0.265151	9.6732	Insm1
GO:0006968	cellular defense response	biological_process	1	153	13	19240	0.0986162	0.265151	9.6732	Sh2d1a
GO:0008347	glial cell migration	biological_process	1	153	13	19240	0.0986162	0.265151	9.6732	Ccl2
GO:0009303	rRNA transcription	biological_process	1	153	13	19240	0.0986162	0.265151	9.6732	Cdkn2a
GO:0015299	solute:proton antiporter activity	molecular_function	1	153	13	19240	0.0986162	0.265151	9.6732	Slc9a7
GO:0016574	histone ubiquitination	biological_process	1	153	13	19240	0.0986162	0.265151	9.6732	Huwe1
GO:0019217	regulation of fatty acid metabolic process	biological_process	1	153	13	19240	0.0986162	0.265151	9.6732	Gk
GO:0021527	spinal cord association neuron differentiation	biological_process	1	153	13	19240	0.0986162	0.265151	9.6732	Lhx1
GO:0021795	cerebral cortex cell migration	biological_process	1	153	13	19240	0.0986162	0.265151	9.6732	Fgf13
GO:0030330	DNA damage response, signal transduction by p53 class mediator	biological_process	1	153	13	19240	0.0986162	0.265151	9.6732	Atrx
GO:0033169	histone H3-K9 demethylation	biological_process	1	153	13	19240	0.0986162	0.265151	9.6732	Phf8
GO:0035810	positive regulation of urine volume	biological_process	1	153	13	19240	0.0986162	0.265151	9.6732	Tfap2b
GO:0043200	response to amino acid	biological_process	1	153	13	19240	0.0986162	0.265151	9.6732	Glra4
GO:0043303	mast cell degranulation	biological_process	1	153	13	19240	0.0986162	0.265151	9.6732	Ptgds
GO:0048699	generation of neurons	biological_process	1	153	13	19240	0.0986162	0.265151	9.6732	Thoc2
GO:0051378	serotonin binding	molecular_function	1	153	13	19240	0.0986162	0.265151	9.6732	Htr2c
GO:0055078	sodium ion homeostasis	biological_process	1	153	13	19240	0.0986162	0.265151	9.6732	Tfap2b
GO:0070742	C2H2 zinc finger domain binding	molecular_function	1	153	13	19240	0.0986162	0.265151	9.6732	Gata2
GO:0072711	cellular response to hydroxyurea	biological_process	1	153	13	19240	0.0986162	0.265151	9.6732	Atrx
GO:0097371	MDM2/MDM4 family protein binding	molecular_function	1	153	13	19240	0.0986162	0.265151	9.6732	Cdkn2a
GO:0099738	cell cortex region	cellular_component	1	153	13	19240	0.0986162	0.265151	9.6732	Myl12a
GO:2000146	negative regulation of cell motility	biological_process	1	153	13	19240	0.0986162	0.265151	9.6732	Tacstd2
GO:2000678	negative regulation of transcription regulatory region DNA binding	biological_process	1	153	13	19240	0.0986162	0.265151	9.6732	Hey1
GO:2001223	negative regulation of neuron migration	biological_process	1	153	13	19240	0.0986162	0.265151	9.6732	Nexmif
GO:0043154	negative regulation of cysteine-type endopeptidase activity involved in apoptotic process	biological_process	2	153	67	19240	0.0994607	0.265336	3.75378	Rps6ka3;Xiap
GO:0030496	midbody	cellular_component	3	153	141	19240	0.102511	0.265336	2.67557	Kif4;Nexmif;Slc2a1
GO:0005125	cytokine activity	molecular_function	4	153	223	19240	0.102551	0.265336	2.25563	Bmp15;Ccl2;Ndp;Wnt7b
GO:0016310	phosphorylation	biological_process	8	153	595	19240	0.10271	0.265336	1.69078	Araf;Cdkl5;Gk;Mknk2;Pnck;Prps2;Rps6ka3;Srpk3
GO:0043204	perikaryon	cellular_component	3	153	142	19240	0.104144	0.265336	2.65672	Ccl2;Gria3;Hspb1
GO:0005791	rough endoplasmic reticulum	cellular_component	2	153	69	19240	0.104478	0.265336	3.64497	Ccl2;Ptgds
GO:0042593	glucose homeostasis	biological_process	3	153	143	19240	0.105788	0.265336	2.63815	Cdkn2a;Gk;Tfap2b
GO:0001945	lymph vessel development	biological_process	1	153	14	19240	0.105789	0.265336	8.98226	Foxc2
GO:0001946	lymphangiogenesis	biological_process	1	153	14	19240	0.105789	0.265336	8.98226	Foxc2
GO:0002526	acute inflammatory response	biological_process	1	153	14	19240	0.105789	0.265336	8.98226	Nupr1
GO:0005355	glucose transmembrane transporter activity	molecular_function	1	153	14	19240	0.105789	0.265336	8.98226	Slc2a1
GO:0006071	glycerol metabolic process	biological_process	1	153	14	19240	0.105789	0.265336	8.98226	Gk
GO:0008301	DNA binding, bending	molecular_function	1	153	14	19240	0.105789	0.265336	8.98226	Hmgb2
GO:0010259	multicellular organism aging	biological_process	1	153	14	19240	0.105789	0.265336	8.98226	Serp1
GO:0010880	regulation of release of sequestered calcium ion into cytosol by sarcoplasmic reticulum	biological_process	1	153	14	19240	0.105789	0.265336	8.98226	Casq1
GO:0016594	glycine binding	molecular_function	1	153	14	19240	0.105789	0.265336	8.98226	Glra4
GO:0031915	positive regulation of synaptic plasticity	biological_process	1	153	14	19240	0.105789	0.265336	8.98226	Neurod2
GO:0032434	regulation of proteasomal ubiquitin-dependent protein catabolic process	biological_process	1	153	14	19240	0.105789	0.265336	8.98226	Araf
GO:0032482	Rab protein signal transduction	biological_process	1	153	14	19240	0.105789	0.265336	8.98226	Rab33a
GO:0035136	forelimb morphogenesis	biological_process	1	153	14	19240	0.105789	0.265336	8.98226	Tfap2b
GO:0035137	hindlimb morphogenesis	biological_process	1	153	14	19240	0.105789	0.265336	8.98226	Tfap2b
GO:0042054	histone methyltransferase activity	molecular_function	1	153	14	19240	0.105789	0.265336	8.98226	Prdm13
GO:0045176	apical protein localization	biological_process	1	153	14	19240	0.105789	0.265336	8.98226	Shroom2
GO:0045943	positive regulation of transcription by RNA polymerase I	biological_process	1	153	14	19240	0.105789	0.265336	8.98226	Phf8
GO:0046622	positive regulation of organ growth	biological_process	1	153	14	19240	0.105789	0.265336	8.98226	Serp1
GO:0046785	microtubule polymerization	biological_process	1	153	14	19240	0.105789	0.265336	8.98226	Fgf13
GO:0048545	response to steroid hormone	biological_process	1	153	14	19240	0.105789	0.265336	8.98226	Hmgb2
GO:0050684	regulation of mRNA processing	biological_process	1	153	14	19240	0.105789	0.265336	8.98226	Srpk3
GO:0050805	negative regulation of synaptic transmission	biological_process	1	153	14	19240	0.105789	0.265336	8.98226	Drd4
GO:0060009	Sertoli cell development	biological_process	1	153	14	19240	0.105789	0.265336	8.98226	Atrx
GO:0061036	positive regulation of cartilage development	biological_process	1	153	14	19240	0.105789	0.265336	8.98226	Scx
GO:0089718	amino acid import across plasma membrane	biological_process	1	153	14	19240	0.105789	0.265336	8.98226	Slc6a14
GO:0098690	glycinergic synapse	cellular_component	1	153	14	19240	0.105789	0.265336	8.98226	Glra4
GO:0099151	regulation of postsynaptic density assembly	biological_process	1	153	14	19240	0.105789	0.265336	8.98226	Cbln1
GO:1900025	negative regulation of substrate adhesion-dependent cell spreading	biological_process	1	153	14	19240	0.105789	0.265336	8.98226	Tacstd2
GO:1901800	positive regulation of proteasomal protein catabolic process	biological_process	1	153	14	19240	0.105789	0.265336	8.98226	Nupr1
GO:1902902	negative regulation of autophagosome assembly	biological_process	1	153	14	19240	0.105789	0.265336	8.98226	Nupr1
GO:0003007	heart morphogenesis	biological_process	2	153	70	19240	0.107013	0.265817	3.5929	Foxc2;Kdm6a
GO:0022008	neurogenesis	biological_process	2	153	70	19240	0.107013	0.265817	3.5929	Bhlhe22;Prdm13
GO:0022626	cytosolic ribosome	cellular_component	2	153	70	19240	0.107013	0.265817	3.5929	Rpl10;Rpl23
GO:0032922	circadian regulation of gene expression	biological_process	2	153	70	19240	0.107013	0.265817	3.5929	Bhlhe40;Huwe1
GO:0035725	sodium ion transmembrane transport	biological_process	2	153	70	19240	0.107013	0.265817	3.5929	Slc6a14;Slc6a8
GO:0001570	vasculogenesis	biological_process	2	153	72	19240	0.112131	0.265817	3.4931	Hey1;Sox17
GO:0001938	positive regulation of endothelial cell proliferation	biological_process	2	153	72	19240	0.112131	0.265817	3.4931	Ccl2;Hmgb2
GO:0006469	negative regulation of protein kinase activity	biological_process	2	153	72	19240	0.112131	0.265817	3.4931	Cdkn2a;Hspb1
GO:0032587	ruffle membrane	cellular_component	2	153	72	19240	0.112131	0.265817	3.4931	Cdkl5;Eef1a1
GO:0045669	positive regulation of osteoblast differentiation	biological_process	2	153	72	19240	0.112131	0.265817	3.4931	Hey1;Wnt7b
GO:0001216	DNA-binding transcription activator activity	molecular_function	1	153	15	19240	0.112905	0.265817	8.38344	Foxc2
GO:0003184	pulmonary valve morphogenesis	biological_process	1	153	15	19240	0.112905	0.265817	8.38344	Hey1
GO:0006405	RNA export from nucleus	biological_process	1	153	15	19240	0.112905	0.265817	8.38344	Nxf2
GO:0006473	protein acetylation	biological_process	1	153	15	19240	0.112905	0.265817	8.38344	Nupr1
GO:0007588	excretion	biological_process	1	153	15	19240	0.112905	0.265817	8.38344	Pou3f3
GO:0009116	nucleoside metabolic process	biological_process	1	153	15	19240	0.112905	0.265817	8.38344	Prps2
GO:0021846	cell proliferation in forebrain	biological_process	1	153	15	19240	0.112905	0.265817	8.38344	Wnt7b
GO:0030516	regulation of axon extension	biological_process	1	153	15	19240	0.112905	0.265817	8.38344	Barhl2
GO:0031083	BLOC-1 complex	cellular_component	1	153	15	19240	0.112905	0.265817	8.38344	Bloc1s6
GO:0032438	melanosome organization	biological_process	1	153	15	19240	0.112905	0.265817	8.38344	Shroom2
GO:0033630	positive regulation of cell adhesion mediated by integrin	biological_process	1	153	15	19240	0.112905	0.265817	8.38344	Foxc2
GO:0042043	neurexin family protein binding	molecular_function	1	153	15	19240	0.112905	0.265817	8.38344	Sytl5
GO:0043069	negative regulation of programmed cell death	biological_process	1	153	15	19240	0.112905	0.265817	8.38344	Pou4f1
GO:0043117	positive regulation of vascular permeability	biological_process	1	153	15	19240	0.112905	0.265817	8.38344	Fgfbp3
GO:0043186	P granule	cellular_component	1	153	15	19240	0.112905	0.265817	8.38344	Ddx3y
GO:0051258	protein polymerization	biological_process	1	153	15	19240	0.112905	0.265817	8.38344	Casq1
GO:0060080	inhibitory postsynaptic potential	biological_process	1	153	15	19240	0.112905	0.265817	8.38344	Drd4
GO:0060100	positive regulation of phagocytosis, engulfment	biological_process	1	153	15	19240	0.112905	0.265817	8.38344	Gata2
GO:0060411	cardiac septum morphogenesis	biological_process	1	153	15	19240	0.112905	0.265817	8.38344	Hey1
GO:0098703	calcium ion import across plasma membrane	biological_process	1	153	15	19240	0.112905	0.265817	8.38344	Tmem28
GO:0099072	regulation of postsynaptic membrane neurotransmitter receptor levels	biological_process	1	153	15	19240	0.112905	0.265817	8.38344	Drd4
GO:1900153	positive regulation of nuclear-transcribed mRNA catabolic process, deadenylation-dependent decay	biological_process	1	153	15	19240	0.112905	0.265817	8.38344	Nanos1
GO:1902230	negative regulation of intrinsic apoptotic signaling pathway in response to DNA damage	biological_process	1	153	15	19240	0.112905	0.265817	8.38344	Tpt1
GO:1904659	glucose transmembrane transport	biological_process	1	153	15	19240	0.112905	0.265817	8.38344	Slc2a1
GO:2000178	negative regulation of neural precursor cell proliferation	biological_process	1	153	15	19240	0.112905	0.265817	8.38344	Gata2
GO:2001241	positive regulation of extrinsic apoptotic signaling pathway in absence of ligand	biological_process	1	153	15	19240	0.112905	0.265817	8.38344	Srpx
GO:0004674	protein serine/threonine kinase activity	molecular_function	6	153	415	19240	0.114077	0.267758	1.8181	Araf;Cdkl5;Mknk2;Pnck;Rps6ka3;Srpk3
GO:0007601	visual perception	biological_process	3	153	148	19240	0.114156	0.267758	2.54902	Opn1mw;Rpgr;Rs1
GO:0050680	negative regulation of epithelial cell proliferation	biological_process	2	153	73	19240	0.114713	0.267758	3.44525	Cdkn2b;Nupr1
GO:0001664	G protein-coupled receptor binding	molecular_function	2	153	74	19240	0.117311	0.267758	3.39869	Ccl2;Gprasp2
GO:0001750	photoreceptor outer segment	cellular_component	2	153	74	19240	0.117311	0.267758	3.39869	Opn1mw;Rpgr
GO:0045732	positive regulation of protein catabolic process	biological_process	2	153	74	19240	0.117311	0.267758	3.39869	Huwe1;Sox17
GO:0008360	regulation of cell shape	biological_process	3	153	150	19240	0.117572	0.267758	2.51503	Brwd3;Ccl2;Myl12a
GO:0005509	calcium ion binding	molecular_function	8	153	615	19240	0.11791	0.267758	1.63579	Calm3;Capns2;Casq1;Cib3;Egfl6;Reps2;Tkt;Tpt1
GO:0007596	blood coagulation	biological_process	2	153	75	19240	0.119924	0.267758	3.35338	Bloc1s6;Vkorc1
GO:0000245	spliceosomal complex assembly	biological_process	1	153	16	19240	0.119965	0.267758	7.85948	Srpk3
GO:0002021	response to dietary excess	biological_process	1	153	16	19240	0.119965	0.267758	7.85948	Pcsk1n
GO:0003181	atrioventricular valve morphogenesis	biological_process	1	153	16	19240	0.119965	0.267758	7.85948	Hey1
GO:0003222	ventricular trabecula myocardium morphogenesis	biological_process	1	153	16	19240	0.119965	0.267758	7.85948	Hey1
GO:0004029	aldehyde dehydrogenase (NAD+) activity	molecular_function	1	153	16	19240	0.119965	0.267758	7.85948	Aldh3a1
GO:0005160	transforming growth factor beta receptor binding	molecular_function	1	153	16	19240	0.119965	0.267758	7.85948	Amh
GO:0006044	N-acetylglucosamine metabolic process	biological_process	1	153	16	19240	0.119965	0.267758	7.85948	Renbp
GO:0007212	dopamine receptor signaling pathway	biological_process	1	153	16	19240	0.119965	0.267758	7.85948	Drd4
GO:0008179	adenylate cyclase binding	molecular_function	1	153	16	19240	0.119965	0.267758	7.85948	Calm3
GO:0010633	negative regulation of epithelial cell migration	biological_process	1	153	16	19240	0.119965	0.267758	7.85948	Tacstd2
GO:0021799	cerebral cortex radially oriented cell migration	biological_process	1	153	16	19240	0.119965	0.267758	7.85948	Pou3f3
GO:0022010	central nervous system myelination	biological_process	1	153	16	19240	0.119965	0.267758	7.85948	Hes5
GO:0032402	melanosome transport	biological_process	1	153	16	19240	0.119965	0.267758	7.85948	Bloc1s6
GO:0033235	positive regulation of protein sumoylation	biological_process	1	153	16	19240	0.119965	0.267758	7.85948	Cdkn2a
GO:0033554	cellular response to stress	biological_process	1	153	16	19240	0.119965	0.267758	7.85948	Prdx4
GO:0042813	Wnt-activated receptor activity	molecular_function	1	153	16	19240	0.119965	0.267758	7.85948	Fzd10
GO:0043583	ear development	biological_process	1	153	16	19240	0.119965	0.267758	7.85948	Shroom2
GO:0045820	negative regulation of glycolytic process	biological_process	1	153	16	19240	0.119965	0.267758	7.85948	Nupr1
GO:0048246	macrophage chemotaxis	biological_process	1	153	16	19240	0.119965	0.267758	7.85948	Ccl2
GO:0048715	negative regulation of oligodendrocyte differentiation	biological_process	1	153	16	19240	0.119965	0.267758	7.85948	Hes5
GO:0051279	regulation of release of sequestered calcium ion into cytosol	biological_process	1	153	16	19240	0.119965	0.267758	7.85948	Casq1
GO:2000679	positive regulation of transcription regulatory region DNA binding	biological_process	1	153	16	19240	0.119965	0.267758	7.85948	Pou4f1
GO:2001256	regulation of store-operated calcium entry	biological_process	1	153	16	19240	0.119965	0.267758	7.85948	Casq1
GO:0014069	postsynaptic density	cellular_component	5	153	327	19240	0.120123	0.267758	1.92281	Cnn3;Gria3;Rpl23;Syn1;Syp
GO:0048511	rhythmic process	biological_process	3	153	152	19240	0.121027	0.269338	2.48194	Bhlhe40;Drd4;Huwe1
GO:0016301	kinase activity	molecular_function	8	153	620	19240	0.12189	0.270824	1.6226	Araf;Cdkl5;Gk;Mknk2;Pnck;Prps2;Rps6ka3;Srpk3
GO:0001568	blood vessel development	biological_process	2	153	76	19240	0.122551	0.271419	3.30925	Foxc2;Hey1
GO:0016605	PML body	cellular_component	2	153	76	19240	0.122551	0.271419	3.30925	Atrx;Zcchc12
GO:0035556	intracellular signal transduction	biological_process	6	153	426	19240	0.1248	0.271627	1.77115	Araf;Hspb1;Mknk2;Ppp1r1a;Rps6ka3;Srpk3
GO:0005887	integral component of plasma membrane	cellular_component	14	153	1254	19240	0.125189	0.271627	1.40393	Atp2b3;Drd4;Eda2r;Glra4;Gpr22;Htr2c;Opn1mw;Pcdh10;Pcdhb19;Slc2a1;Slc6a14;Slc6a8;Slc7a3;Tenm1
GO:0001967	suckling behavior	biological_process	1	153	17	19240	0.126969	0.271627	7.39715	Pou4f1
GO:0002089	lens morphogenesis in camera-type eye	biological_process	1	153	17	19240	0.126969	0.271627	7.39715	Shroom2
GO:0002523	leukocyte migration involved in inflammatory response	biological_process	1	153	17	19240	0.126969	0.271627	7.39715	Ccl2
GO:0003016	respiratory system process	biological_process	1	153	17	19240	0.126969	0.271627	7.39715	Kdm6a
GO:0003746	translation elongation factor activity	molecular_function	1	153	17	19240	0.126969	0.271627	7.39715	Eef1a1
GO:0007614	short-term memory	biological_process	1	153	17	19240	0.126969	0.271627	7.39715	Drd4
GO:0017144	drug metabolic process	biological_process	1	153	17	19240	0.126969	0.271627	7.39715	Vkorc1
GO:0021702	cerebellar Purkinje cell differentiation	biological_process	1	153	17	19240	0.126969	0.271627	7.39715	Lhx1
GO:0032452	histone demethylase activity	molecular_function	1	153	17	19240	0.126969	0.271627	7.39715	Phf8
GO:0035254	glutamate receptor binding	molecular_function	1	153	17	19240	0.126969	0.271627	7.39715	Myl12a
GO:0035265	organ growth	biological_process	1	153	17	19240	0.126969	0.271627	7.39715	Gje1
GO:0035909	aorta morphogenesis	biological_process	1	153	17	19240	0.126969	0.271627	7.39715	Tfap2b
GO:0040019	positive regulation of embryonic development	biological_process	1	153	17	19240	0.126969	0.271627	7.39715	Lhx1
GO:0048245	eosinophil chemotaxis	biological_process	1	153	17	19240	0.126969	0.271627	7.39715	Ccl2
GO:0048485	sympathetic nervous system development	biological_process	1	153	17	19240	0.126969	0.271627	7.39715	Tfap2b
GO:0048490	anterograde synaptic vesicle transport	biological_process	1	153	17	19240	0.126969	0.271627	7.39715	Bloc1s6
GO:0048712	negative regulation of astrocyte differentiation	biological_process	1	153	17	19240	0.126969	0.271627	7.39715	Hes5
GO:0060038	cardiac muscle cell proliferation	biological_process	1	153	17	19240	0.126969	0.271627	7.39715	Foxc2
GO:1903427	negative regulation of reactive oxygen species biosynthetic process	biological_process	1	153	17	19240	0.126969	0.271627	7.39715	Eef1a1
GO:1990403	embryonic brain development	biological_process	1	153	17	19240	0.126969	0.271627	7.39715	Rpl10
GO:0045727	positive regulation of translation	biological_process	2	153	78	19240	0.127847	0.273082	3.2244	Barhl2;Serp1
GO:0051216	cartilage development	biological_process	2	153	79	19240	0.130515	0.27671	3.18359	Hes5;Scx
GO:0043547	positive regulation of GTPase activity	biological_process	3	153	158	19240	0.131609	0.27671	2.38769	Ccl2;Cdkl5;Fzd10
GO:0005654	nucleoplasm	cellular_component	30	153	3072	19240	0.131629	0.27671	1.22804	Ammecr1;Apex2;Atrx;Bhlhe40;Cdkl5;Cdkn2a;Ddx3y;Emd;Foxc2;Fzd10;Gata2;Hes5;Hey1;Hmgb2;Huwe1;Kdm6a;Kif4;Mknk2;Mrpl52;Nexmif;Nupr1;Phf8;Pou3f3;Ptgds;Rnf113a2;Rpl23;Rps6ka3;Tkt;Tpt1;Zfp281
GO:0106310	protein serine kinase activity	molecular_function	4	153	245	19240	0.131729	0.27671	2.05309	Araf;Mknk2;Rps6ka3;Srpk3
GO:0106311	protein threonine kinase activity	molecular_function	4	153	245	19240	0.131729	0.27671	2.05309	Araf;Mknk2;Rps6ka3;Srpk3
GO:0006821	chloride transport	biological_process	2	153	80	19240	0.133196	0.27671	3.14379	Clic3;Glra4
GO:0002076	osteoblast development	biological_process	1	153	18	19240	0.133918	0.27671	6.9862	Hey1
GO:0003203	endocardial cushion morphogenesis	biological_process	1	153	18	19240	0.133918	0.27671	6.9862	Hey1
GO:0004970	ionotropic glutamate receptor activity	molecular_function	1	153	18	19240	0.133918	0.27671	6.9862	Gria3
GO:0006414	translational elongation	biological_process	1	153	18	19240	0.133918	0.27671	6.9862	Eef1a1
GO:0007610	behavior	biological_process	1	153	18	19240	0.133918	0.27671	6.9862	Htr2c
GO:0016208	AMP binding	molecular_function	1	153	18	19240	0.133918	0.27671	6.9862	Prps2
GO:0019789	SUMO transferase activity	molecular_function	1	153	18	19240	0.133918	0.27671	6.9862	Cdkn2a
GO:0032039	integrator complex	cellular_component	1	153	18	19240	0.133918	0.27671	6.9862	Ints6l
GO:0043306	positive regulation of mast cell degranulation	biological_process	1	153	18	19240	0.133918	0.27671	6.9862	Gata2
GO:0046827	positive regulation of protein export from nucleus	biological_process	1	153	18	19240	0.133918	0.27671	6.9862	Emd
GO:0048029	monosaccharide binding	molecular_function	1	153	18	19240	0.133918	0.27671	6.9862	Tkt
GO:0051131	chaperone-mediated protein complex assembly	biological_process	1	153	18	19240	0.133918	0.27671	6.9862	Tmem35a
GO:0060216	definitive hemopoiesis	biological_process	1	153	18	19240	0.133918	0.27671	6.9862	Gata2
GO:1904263	positive regulation of TORC1 signaling	biological_process	1	153	18	19240	0.133918	0.27671	6.9862	Rragb
GO:2000737	negative regulation of stem cell differentiation	biological_process	1	153	18	19240	0.133918	0.27671	6.9862	Hes5
GO:0005874	microtubule	cellular_component	5	153	339	19240	0.13395	0.27671	1.85474	Emd;Fgf13;Kif4;Mid1;Shroom2
GO:0030097	hemopoiesis	biological_process	2	153	81	19240	0.13589	0.27988	3.10498	Gata2;Mknk2
GO:0043433	negative regulation of DNA-binding transcription factor activity	biological_process	2	153	81	19240	0.13589	0.27988	3.10498	Bhlhe40;Nupr1
GO:0042393	histone binding	molecular_function	3	153	161	19240	0.137018	0.281785	2.3432	Atrx;Gk;Nap1l2
GO:0001516	prostaglandin biosynthetic process	biological_process	1	153	19	19240	0.140811	0.284089	6.61851	Ptgds
GO:0005324	long-chain fatty acid transporter activity	molecular_function	1	153	19	19240	0.140811	0.284089	6.61851	Slc2a1
GO:0021510	spinal cord development	biological_process	1	153	19	19240	0.140811	0.284089	6.61851	Lhx1
GO:0031290	retinal ganglion cell axon guidance	biological_process	1	153	19	19240	0.140811	0.284089	6.61851	Isl2
GO:0031430	M band	cellular_component	1	153	19	19240	0.140811	0.284089	6.61851	Hspb1
GO:0042908	xenobiotic transport	biological_process	1	153	19	19240	0.140811	0.284089	6.61851	Slc2a1
GO:0042910	xenobiotic transmembrane transporter activity	molecular_function	1	153	19	19240	0.140811	0.284089	6.61851	Slc2a1
GO:0043292	contractile fiber	cellular_component	1	153	19	19240	0.140811	0.284089	6.61851	Hspb1
GO:0045995	regulation of embryonic development	biological_process	1	153	19	19240	0.140811	0.284089	6.61851	Sox17
GO:0046907	intracellular transport	biological_process	1	153	19	19240	0.140811	0.284089	6.61851	Bloc1s6
GO:0060322	head development	biological_process	1	153	19	19240	0.140811	0.284089	6.61851	Lhx1
GO:0098719	sodium ion import across plasma membrane	biological_process	1	153	19	19240	0.140811	0.284089	6.61851	Slc9a7
GO:0098993	anchored component of synaptic vesicle membrane	cellular_component	1	153	19	19240	0.140811	0.284089	6.61851	Syn1
GO:0051213	dioxygenase activity	molecular_function	2	153	83	19240	0.141313	0.284686	3.03016	Kdm6a;Phf8
GO:0008017	microtubule binding	molecular_function	4	153	252	19240	0.141666	0.284981	1.99606	Cnn3;Fgf13;Kif4;Mid1
GO:0006310	DNA recombination	biological_process	2	153	84	19240	0.144042	0.289027	2.99409	Apex2;Hmgb2
GO:0031175	neuron projection development	biological_process	3	153	166	19240	0.1462	0.289027	2.27262	Bloc1s6;Pou4f1;Wnt7b
GO:0001975	response to amphetamine	biological_process	1	153	20	19240	0.14765	0.289027	6.28758	Drd4
GO:0004709	MAP kinase kinase kinase activity	molecular_function	1	153	20	19240	0.14765	0.289027	6.28758	Araf
GO:0005640	nuclear outer membrane	cellular_component	1	153	20	19240	0.14765	0.289027	6.28758	Emd
GO:0005922	connexin complex	cellular_component	1	153	20	19240	0.14765	0.289027	6.28758	Gje1
GO:0006376	mRNA splice site selection	biological_process	1	153	20	19240	0.14765	0.289027	6.28758	Rbmx
GO:0009416	response to light stimulus	biological_process	1	153	20	19240	0.14765	0.289027	6.28758	Bhlhe40
GO:0010314	phosphatidylinositol-5-phosphate binding	molecular_function	1	153	20	19240	0.14765	0.289027	6.28758	Rs1
GO:0021954	central nervous system neuron development	biological_process	1	153	20	19240	0.14765	0.289027	6.28758	Gata2
GO:0030889	negative regulation of B cell proliferation	biological_process	1	153	20	19240	0.14765	0.289027	6.28758	Cdkn2a
GO:0031616	spindle pole centrosome	cellular_component	1	153	20	19240	0.14765	0.289027	6.28758	Emd
GO:0042462	eye photoreceptor cell development	biological_process	1	153	20	19240	0.14765	0.289027	6.28758	Rpgr
GO:0048148	behavioral response to cocaine	biological_process	1	153	20	19240	0.14765	0.289027	6.28758	Drd4
GO:0050832	defense response to fungus	biological_process	1	153	20	19240	0.14765	0.289027	6.28758	Cotl1
GO:0051145	smooth muscle cell differentiation	biological_process	1	153	20	19240	0.14765	0.289027	6.28758	Wnt7b
GO:0055075	potassium ion homeostasis	biological_process	1	153	20	19240	0.14765	0.289027	6.28758	Tfap2b
GO:0060065	uterus development	biological_process	1	153	20	19240	0.14765	0.289027	6.28758	Lhx1
GO:0072520	seminiferous tubule development	biological_process	1	153	20	19240	0.14765	0.289027	6.28758	Atrx
GO:0006334	nucleosome assembly	biological_process	2	153	86	19240	0.149533	0.292298	2.92446	Atrx;Nap1l2
GO:0048471	perinuclear region of cytoplasm	cellular_component	8	153	653	19240	0.149908	0.292618	1.5406	Ccl2;Cdkl5;Hmgb2;Nanos1;Nupr1;Syp;Tenm1;Xiap
GO:0007507	heart development	biological_process	4	153	259	19240	0.151891	0.29607	1.94211	Foxc2;Kdm6a;Pou4f1;Sox17
GO:0048306	calcium-dependent protein binding	molecular_function	2	153	87	19240	0.152294	0.296437	2.89084	Calm3;Syn1
GO:0005840	ribosome	cellular_component	3	153	170	19240	0.153688	0.297256	2.21915	Mrpl52;Rpl23;Rps4x
GO:0004602	glutathione peroxidase activity	molecular_function	1	153	21	19240	0.154436	0.297256	5.98817	Gstp2
GO:0031668	cellular response to extracellular stimulus	biological_process	1	153	21	19240	0.154436	0.297256	5.98817	Cdkn2b
GO:0035066	positive regulation of histone acetylation	biological_process	1	153	21	19240	0.154436	0.297256	5.98817	Nap1l2
GO:0043254	regulation of protein-containing complex assembly	biological_process	1	153	21	19240	0.154436	0.297256	5.98817	Insm1
GO:0046677	response to antibiotic	biological_process	1	153	21	19240	0.154436	0.297256	5.98817	Vkorc1
GO:0050709	negative regulation of protein secretion	biological_process	1	153	21	19240	0.154436	0.297256	5.98817	Drd4
GO:0050773	regulation of dendrite development	biological_process	1	153	21	19240	0.154436	0.297256	5.98817	Cdkl5
GO:0000976	transcription cis-regulatory region binding	molecular_function	4	153	261	19240	0.154864	0.297665	1.92723	Foxc2;Hmgb2;Sox17;Zfp281
GO:0046330	positive regulation of JNK cascade	biological_process	2	153	89	19240	0.157847	0.299608	2.82588	Eda2r;Wnt7b
GO:0000779	condensed chromosome, centromeric region	cellular_component	1	153	22	19240	0.161167	0.299608	5.71598	Atrx
GO:0002224	toll-like receptor signaling pathway	biological_process	1	153	22	19240	0.161167	0.299608	5.71598	Rps6ka3
GO:0002437	inflammatory response to antigenic stimulus	biological_process	1	153	22	19240	0.161167	0.299608	5.71598	Hmgb2
GO:0003180	aortic valve morphogenesis	biological_process	1	153	22	19240	0.161167	0.299608	5.71598	Hey1
GO:0005243	gap junction channel activity	molecular_function	1	153	22	19240	0.161167	0.299608	5.71598	Gje1
GO:0006164	purine nucleotide biosynthetic process	biological_process	1	153	22	19240	0.161167	0.299608	5.71598	Prps2
GO:0006937	regulation of muscle contraction	biological_process	1	153	22	19240	0.161167	0.299608	5.71598	Casq1
GO:0007602	phototransduction	biological_process	1	153	22	19240	0.161167	0.299608	5.71598	Opn1mw
GO:0015935	small ribosomal subunit	cellular_component	1	153	22	19240	0.161167	0.299608	5.71598	Rps4x
GO:0016773	phosphotransferase activity, alcohol group as acceptor	molecular_function	1	153	22	19240	0.161167	0.299608	5.71598	Gk
GO:0019934	cGMP-mediated signaling	biological_process	1	153	22	19240	0.161167	0.299608	5.71598	Htr2c
GO:0030902	hindbrain development	biological_process	1	153	22	19240	0.161167	0.299608	5.71598	Tbr1
GO:0032502	developmental process	biological_process	1	153	22	19240	0.161167	0.299608	5.71598	Scx
GO:0044772	mitotic cell cycle phase transition	biological_process	1	153	22	19240	0.161167	0.299608	5.71598	Ccno
GO:0045182	translation regulator activity	molecular_function	1	153	22	19240	0.161167	0.299608	5.71598	Rpl10
GO:0045638	negative regulation of myeloid cell differentiation	biological_process	1	153	22	19240	0.161167	0.299608	5.71598	Gata2
GO:0048646	anatomical structure formation involved in morphogenesis	biological_process	1	153	22	19240	0.161167	0.299608	5.71598	Lhx1
GO:0050850	positive regulation of calcium-mediated signaling	biological_process	1	153	22	19240	0.161167	0.299608	5.71598	Neurod2
GO:0050998	nitric-oxide synthase binding	molecular_function	1	153	22	19240	0.161167	0.299608	5.71598	Calm3
GO:0051591	response to cAMP	biological_process	1	153	22	19240	0.161167	0.299608	5.71598	Aldh3a1
GO:0051770	positive regulation of nitric-oxide synthase biosynthetic process	biological_process	1	153	22	19240	0.161167	0.299608	5.71598	Ccl2
GO:0060384	innervation	biological_process	1	153	22	19240	0.161167	0.299608	5.71598	Pou4f1
GO:0090026	positive regulation of monocyte chemotaxis	biological_process	1	153	22	19240	0.161167	0.299608	5.71598	Ccl2
GO:0018105	peptidyl-serine phosphorylation	biological_process	3	153	174	19240	0.161294	0.299608	2.16813	Mknk2;Pnck;Rps6ka3
GO:0008013	beta-catenin binding	molecular_function	2	153	92	19240	0.166245	0.304812	2.73373	Shroom2;Sox17
GO:0000027	ribosomal large subunit assembly	biological_process	1	153	23	19240	0.167845	0.304812	5.46746	Rpl10
GO:0002687	positive regulation of leukocyte migration	biological_process	1	153	23	19240	0.167845	0.304812	5.46746	Ccl2
GO:0006336	DNA replication-independent nucleosome assembly	biological_process	1	153	23	19240	0.167845	0.304812	5.46746	Atrx
GO:0006509	membrane protein ectodomain proteolysis	biological_process	1	153	23	19240	0.167845	0.304812	5.46746	Rbmx
GO:0007422	peripheral nervous system development	biological_process	1	153	23	19240	0.167845	0.304812	5.46746	Nhlh2
GO:0030318	melanocyte differentiation	biological_process	1	153	23	19240	0.167845	0.304812	5.46746	Bloc1s6
GO:0032279	asymmetric synapse	cellular_component	1	153	23	19240	0.167845	0.304812	5.46746	Gria3
GO:0032874	positive regulation of stress-activated MAPK cascade	biological_process	1	153	23	19240	0.167845	0.304812	5.46746	Mid1
GO:0042744	hydrogen peroxide catabolic process	biological_process	1	153	23	19240	0.167845	0.304812	5.46746	Prdx4
GO:0048020	CCR chemokine receptor binding	molecular_function	1	153	23	19240	0.167845	0.304812	5.46746	Ccl2
GO:0050860	negative regulation of T cell receptor signaling pathway	biological_process	1	153	23	19240	0.167845	0.304812	5.46746	Sh2d1a
GO:0061077	chaperone-mediated protein folding	biological_process	1	153	23	19240	0.167845	0.304812	5.46746	Hspb1
GO:0071837	HMG box domain binding	molecular_function	1	153	23	19240	0.167845	0.304812	5.46746	Pou3f3
GO:0090190	positive regulation of branching involved in ureteric bud morphogenesis	biological_process	1	153	23	19240	0.167845	0.304812	5.46746	Lhx1
GO:0099149	regulation of postsynaptic neurotransmitter receptor internalization	biological_process	1	153	23	19240	0.167845	0.304812	5.46746	Drd4
GO:1902017	regulation of cilium assembly	biological_process	1	153	23	19240	0.167845	0.304812	5.46746	Cdkl5
GO:0043524	negative regulation of neuron apoptotic process	biological_process	3	153	179	19240	0.170959	0.31006	2.10757	Pou4f1;Tfap2b;Xiap
GO:0010759	positive regulation of macrophage chemotaxis	biological_process	1	153	24	19240	0.174471	0.311522	5.23965	Ccl2
GO:0014003	oligodendrocyte development	biological_process	1	153	24	19240	0.174471	0.311522	5.23965	Hes5
GO:0014032	neural crest cell development	biological_process	1	153	24	19240	0.174471	0.311522	5.23965	Foxc2
GO:0016706	2-oxoglutarate-dependent dioxygenase activity	molecular_function	1	153	24	19240	0.174471	0.311522	5.23965	Phf8
GO:0035567	non-canonical Wnt signaling pathway	biological_process	1	153	24	19240	0.174471	0.311522	5.23965	Fzd10
GO:0046928	regulation of neurotransmitter secretion	biological_process	1	153	24	19240	0.174471	0.311522	5.23965	Drd4
GO:0050482	arachidonic acid secretion	biological_process	1	153	24	19240	0.174471	0.311522	5.23965	Drd4
GO:0050870	positive regulation of T cell activation	biological_process	1	153	24	19240	0.174471	0.311522	5.23965	Ccl2
GO:0097150	neuronal stem cell population maintenance	biological_process	1	153	24	19240	0.174471	0.311522	5.23965	Hes5
GO:0097746	blood vessel diameter maintenance	biological_process	1	153	24	19240	0.174471	0.311522	5.23965	Foxc2
GO:1904706	negative regulation of vascular associated smooth muscle cell proliferation	biological_process	1	153	24	19240	0.174471	0.311522	5.23965	Drd4
GO:2000010	positive regulation of protein localization to cell surface	biological_process	1	153	24	19240	0.174471	0.311522	5.23965	Tmem35a
GO:0043197	dendritic spine	cellular_component	3	153	181	19240	0.174871	0.311835	2.08428	Cnn3;Drd4;Gria3
GO:0050821	protein stabilization	biological_process	3	153	182	19240	0.176837	0.314934	2.07283	Cdkn2a;Rpl23;Sox17
GO:0035064	methylated histone binding	molecular_function	2	153	96	19240	0.177561	0.31541	2.61983	Atrx;Phf8
GO:0043679	axon terminus	cellular_component	2	153	96	19240	0.177561	0.31541	2.61983	Ccl2;Drd4
GO:0006338	chromatin remodeling	biological_process	2	153	97	19240	0.180409	0.317113	2.59282	Atrx;Kdm6a
GO:0007498	mesoderm development	biological_process	1	153	25	19240	0.181044	0.317113	5.03007	Pou4f1
GO:0008637	apoptotic mitochondrial changes	biological_process	1	153	25	19240	0.181044	0.317113	5.03007	Cdkn2a
GO:0016209	antioxidant activity	molecular_function	1	153	25	19240	0.181044	0.317113	5.03007	Prdx4
GO:0016620	oxidoreductase activity, acting on the aldehyde or oxo group of donors, NAD or NADP as acceptor	molecular_function	1	153	25	19240	0.181044	0.317113	5.03007	Aldh3a1
GO:0021983	pituitary gland development	biological_process	1	153	25	19240	0.181044	0.317113	5.03007	Gata2
GO:0022409	positive regulation of cell-cell adhesion	biological_process	1	153	25	19240	0.181044	0.317113	5.03007	Ccl2
GO:0044306	neuron projection terminus	cellular_component	1	153	25	19240	0.181044	0.317113	5.03007	Syp
GO:0045954	positive regulation of natural killer cell mediated cytotoxicity	biological_process	1	153	25	19240	0.181044	0.317113	5.03007	Sh2d1a
GO:0048593	camera-type eye morphogenesis	biological_process	1	153	25	19240	0.181044	0.317113	5.03007	Shroom2
GO:0071392	cellular response to estradiol stimulus	biological_process	1	153	25	19240	0.181044	0.317113	5.03007	Pou4f1
GO:0001702	gastrulation with mouth forming second	biological_process	1	153	26	19240	0.187564	0.322807	4.8366	Lhx1
GO:0005721	pericentric heterochromatin	cellular_component	1	153	26	19240	0.187564	0.322807	4.8366	Atrx
GO:0006885	regulation of pH	biological_process	1	153	26	19240	0.187564	0.322807	4.8366	Slc9a7
GO:0007276	gamete generation	biological_process	1	153	26	19240	0.187564	0.322807	4.8366	Ddx3y
GO:0009880	embryonic pattern specification	biological_process	1	153	26	19240	0.187564	0.322807	4.8366	Lhx1
GO:0017134	fibroblast growth factor binding	molecular_function	1	153	26	19240	0.187564	0.322807	4.8366	Fgfbp3
GO:0031018	endocrine pancreas development	biological_process	1	153	26	19240	0.187564	0.322807	4.8366	Insm1
GO:0035097	histone methyltransferase complex	cellular_component	1	153	26	19240	0.187564	0.322807	4.8366	Kdm6a
GO:0043086	negative regulation of catalytic activity	biological_process	1	153	26	19240	0.187564	0.322807	4.8366	Renbp
GO:0043296	apical junction complex	cellular_component	1	153	26	19240	0.187564	0.322807	4.8366	Shroom2
GO:0045736	negative regulation of cyclin-dependent protein serine/threonine kinase activity	biological_process	1	153	26	19240	0.187564	0.322807	4.8366	Cdkn2a
GO:0048168	regulation of neuronal synaptic plasticity	biological_process	1	153	26	19240	0.187564	0.322807	4.8366	Syp
GO:0061484	hematopoietic stem cell homeostasis	biological_process	1	153	26	19240	0.187564	0.322807	4.8366	Gprasp2
GO:0090303	positive regulation of wound healing	biological_process	1	153	26	19240	0.187564	0.322807	4.8366	Ccl2
GO:0006351	transcription, DNA-templated	biological_process	2	153	100	19240	0.188993	0.324861	2.51503	Scx;Tceanc
GO:0007420	brain development	biological_process	3	153	189	19240	0.190764	0.327498	1.99606	Hes5;Pou3f3;Shroom2
GO:0005667	transcription regulator complex	cellular_component	4	153	285	19240	0.192137	0.328621	1.76494	Gata2;Lhx1;Scx;Sox17
GO:0017075	syntaxin-1 binding	molecular_function	1	153	27	19240	0.194034	0.328621	4.65747	Syp
GO:0023019	signal transduction involved in regulation of gene expression	biological_process	1	153	27	19240	0.194034	0.328621	4.65747	Sox17
GO:0030295	protein kinase activator activity	molecular_function	1	153	27	19240	0.194034	0.328621	4.65747	Fgf13
GO:0032839	dendrite cytoplasm	cellular_component	1	153	27	19240	0.194034	0.328621	4.65747	Cdkl5
GO:0035924	cellular response to vascular endothelial growth factor stimulus	biological_process	1	153	27	19240	0.194034	0.328621	4.65747	Hspb1
GO:0048247	lymphocyte chemotaxis	biological_process	1	153	27	19240	0.194034	0.328621	4.65747	Ccl2
GO:0048844	artery morphogenesis	biological_process	1	153	27	19240	0.194034	0.328621	4.65747	Foxc2
GO:0060425	lung morphogenesis	biological_process	1	153	27	19240	0.194034	0.328621	4.65747	Wnt7b
GO:0060716	labyrinthine layer blood vessel development	biological_process	1	153	27	19240	0.194034	0.328621	4.65747	Hey1
GO:0099560	synaptic membrane adhesion	biological_process	1	153	27	19240	0.194034	0.328621	4.65747	Slitrk2
GO:0009791	post-embryonic development	biological_process	2	153	102	19240	0.194746	0.329424	2.46572	Lhx1;Serp1
GO:0001892	embryonic placenta development	biological_process	1	153	28	19240	0.200452	0.335381	4.49113	Gata2
GO:0001944	vasculature development	biological_process	1	153	28	19240	0.200452	0.335381	4.49113	Wnt7b
GO:0004693	cyclin-dependent protein serine/threonine kinase activity	molecular_function	1	153	28	19240	0.200452	0.335381	4.49113	Cdkl5
GO:0006693	prostaglandin metabolic process	biological_process	1	153	28	19240	0.200452	0.335381	4.49113	Ptgds
GO:0030234	enzyme regulator activity	molecular_function	1	153	28	19240	0.200452	0.335381	4.49113	Calm3
GO:0031641	regulation of myelination	biological_process	1	153	28	19240	0.200452	0.335381	4.49113	Hes5
GO:0043548	phosphatidylinositol 3-kinase binding	molecular_function	1	153	28	19240	0.200452	0.335381	4.49113	Calm3
GO:0055010	ventricular cardiac muscle tissue morphogenesis	biological_process	1	153	28	19240	0.200452	0.335381	4.49113	Foxc2
GO:0080025	phosphatidylinositol-3,5-bisphosphate binding	molecular_function	1	153	28	19240	0.200452	0.335381	4.49113	Rs1
GO:0000781	chromosome, telomeric region	cellular_component	2	153	105	19240	0.203418	0.33666	2.39527	Atrx;Thoc2
GO:0034451	centriolar satellite	cellular_component	2	153	105	19240	0.203418	0.33666	2.39527	Klhl4;Rassf7
GO:0046982	protein heterodimerization activity	molecular_function	4	153	294	19240	0.206793	0.33666	1.71091	Bhlhe40;Neurod2;Tenm1;Tfap2b
GO:0000307	cyclin-dependent protein kinase holoenzyme complex	cellular_component	1	153	29	19240	0.206819	0.33666	4.33626	Ccno
GO:0001223	transcription coactivator binding	molecular_function	1	153	29	19240	0.206819	0.33666	4.33626	Rpl23
GO:0001533	cornified envelope	cellular_component	1	153	29	19240	0.206819	0.33666	4.33626	Lor
GO:0007269	neurotransmitter secretion	biological_process	1	153	29	19240	0.206819	0.33666	4.33626	Syn1
GO:0007569	cell aging	biological_process	1	153	29	19240	0.206819	0.33666	4.33626	Cdkn2a
GO:0009409	response to cold	biological_process	1	153	29	19240	0.206819	0.33666	4.33626	Pcsk1n
GO:0015276	ligand-gated ion channel activity	molecular_function	1	153	29	19240	0.206819	0.33666	4.33626	Gria3
GO:0017147	Wnt-protein binding	molecular_function	1	153	29	19240	0.206819	0.33666	4.33626	Fzd10
GO:0031210	phosphatidylcholine binding	molecular_function	1	153	29	19240	0.206819	0.33666	4.33626	Rs1
GO:0036094	small molecule binding	molecular_function	1	153	29	19240	0.206819	0.33666	4.33626	Ptgds
GO:0043122	regulation of I-kappaB kinase/NF-kappaB signaling	biological_process	1	153	29	19240	0.206819	0.33666	4.33626	Hspb1
GO:0043325	phosphatidylinositol-3,4-bisphosphate binding	molecular_function	1	153	29	19240	0.206819	0.33666	4.33626	Rs1
GO:0045454	cell redox homeostasis	biological_process	1	153	29	19240	0.206819	0.33666	4.33626	Prdx4
GO:0045672	positive regulation of osteoclast differentiation	biological_process	1	153	29	19240	0.206819	0.33666	4.33626	Pou4f1
GO:0048169	regulation of long-term neuronal synaptic plasticity	biological_process	1	153	29	19240	0.206819	0.33666	4.33626	Syp
GO:0051384	response to glucocorticoid	biological_process	1	153	29	19240	0.206819	0.33666	4.33626	Aldh3a1
GO:0051453	regulation of intracellular pH	biological_process	1	153	29	19240	0.206819	0.33666	4.33626	Slc9a7
GO:0070382	exocytic vesicle	cellular_component	1	153	29	19240	0.206819	0.33666	4.33626	Sytl5
GO:0090314	positive regulation of protein targeting to membrane	biological_process	1	153	29	19240	0.206819	0.33666	4.33626	Ccl2
GO:0099175	regulation of postsynapse organization	biological_process	1	153	29	19240	0.206819	0.33666	4.33626	Cdkl5
GO:0005975	carbohydrate metabolic process	biological_process	3	153	198	19240	0.209062	0.339374	1.90533	Gk;Ppp1r1a;Renbp
GO:0030030	cell projection organization	biological_process	3	153	198	19240	0.209062	0.339374	1.90533	Ccno;Gpr22;Rpgr
GO:0032760	positive regulation of tumor necrosis factor production	biological_process	2	153	107	19240	0.209223	0.339374	2.3505	Ccl2;Hspb1
GO:0006366	transcription by RNA polymerase II	biological_process	2	153	108	19240	0.212133	0.341782	2.32873	Lhx1;Rbmx
GO:0008089	anterograde axonal transport	biological_process	1	153	30	19240	0.213137	0.341782	4.19172	Bloc1s6
GO:0010608	posttranscriptional regulation of gene expression	biological_process	1	153	30	19240	0.213137	0.341782	4.19172	Nanos1
GO:0012506	vesicle membrane	cellular_component	1	153	30	19240	0.213137	0.341782	4.19172	Drd4
GO:0016032	viral process	biological_process	1	153	30	19240	0.213137	0.341782	4.19172	Fv1
GO:0043153	entrainment of circadian clock by photoperiod	biological_process	1	153	30	19240	0.213137	0.341782	4.19172	Bhlhe40
GO:0060828	regulation of canonical Wnt signaling pathway	biological_process	1	153	30	19240	0.213137	0.341782	4.19172	Emd
GO:1902042	negative regulation of extrinsic apoptotic signaling pathway via death domain receptors	biological_process	1	153	30	19240	0.213137	0.341782	4.19172	Hmgb2
GO:1990138	neuron projection extension	biological_process	1	153	30	19240	0.213137	0.341782	4.19172	Nrn1
GO:0015630	microtubule cytoskeleton	cellular_component	3	153	200	19240	0.213181	0.341782	1.88627	Klhl4;Map7d2;Mid1
GO:0004672	protein kinase activity	molecular_function	6	153	506	19240	0.215897	0.344955	1.49113	Araf;Cdkl5;Mknk2;Pnck;Rps6ka3;Srpk3
GO:0001501	skeletal system development	biological_process	2	153	110	19240	0.217963	0.344955	2.28639	Foxc2;Serp1
GO:0004364	glutathione transferase activity	molecular_function	1	153	31	19240	0.219404	0.344955	4.0565	Gstp2
GO:0006904	vesicle docking involved in exocytosis	biological_process	1	153	31	19240	0.219404	0.344955	4.0565	Bloc1s6
GO:0016538	cyclin-dependent protein serine/threonine kinase regulator activity	molecular_function	1	153	31	19240	0.219404	0.344955	4.0565	Ccno
GO:0019897	extrinsic component of plasma membrane	cellular_component	1	153	31	19240	0.219404	0.344955	4.0565	Rs1
GO:0030511	positive regulation of transforming growth factor beta receptor signaling pathway	biological_process	1	153	31	19240	0.219404	0.344955	4.0565	Cdkn2b
GO:0031297	replication fork processing	biological_process	1	153	31	19240	0.219404	0.344955	4.0565	Atrx
GO:0031424	keratinization	biological_process	1	153	31	19240	0.219404	0.344955	4.0565	Lor
GO:0042771	intrinsic apoptotic signaling pathway in response to DNA damage by p53 class mediator	biological_process	1	153	31	19240	0.219404	0.344955	4.0565	Nupr1
GO:0045879	negative regulation of smoothened signaling pathway	biological_process	1	153	31	19240	0.219404	0.344955	4.0565	Wnt7b
GO:0048026	positive regulation of mRNA splicing, via spliceosome	biological_process	1	153	31	19240	0.219404	0.344955	4.0565	Rbmx
GO:0050768	negative regulation of neurogenesis	biological_process	1	153	31	19240	0.219404	0.344955	4.0565	Wnt7b
GO:0051059	NF-kappaB binding	molecular_function	1	153	31	19240	0.219404	0.344955	4.0565	Cdkn2a
GO:0098839	postsynaptic density membrane	cellular_component	1	153	31	19240	0.219404	0.344955	4.0565	Hspb1
GO:0099092	postsynaptic density, intracellular component	cellular_component	1	153	31	19240	0.219404	0.344955	4.0565	Cdkl5
GO:2000179	positive regulation of neural precursor cell proliferation	biological_process	1	153	31	19240	0.219404	0.344955	4.0565	Insm1
GO:0007010	cytoskeleton organization	biological_process	2	153	111	19240	0.220883	0.346887	2.2658	Brwd3;Ccl2
GO:0001958	endochondral ossification	biological_process	1	153	32	19240	0.225621	0.349169	3.92974	Scx
GO:0002548	monocyte chemotaxis	biological_process	1	153	32	19240	0.225621	0.349169	3.92974	Ccl2
GO:0004866	endopeptidase inhibitor activity	molecular_function	1	153	32	19240	0.225621	0.349169	3.92974	Pcsk1n
GO:0006506	GPI anchor biosynthetic process	biological_process	1	153	32	19240	0.225621	0.349169	3.92974	Piga
GO:0007631	feeding behavior	biological_process	1	153	32	19240	0.225621	0.349169	3.92974	Htr2c
GO:0017080	sodium channel regulator activity	molecular_function	1	153	32	19240	0.225621	0.349169	3.92974	Fgf13
GO:0031032	actomyosin structure organization	biological_process	1	153	32	19240	0.225621	0.349169	3.92974	Cnn3
GO:0032467	positive regulation of cytokinesis	biological_process	1	153	32	19240	0.225621	0.349169	3.92974	Opn1mw
GO:0045089	positive regulation of innate immune response	biological_process	1	153	32	19240	0.225621	0.349169	3.92974	Hmgb2
GO:0048870	cell motility	biological_process	1	153	32	19240	0.225621	0.349169	3.92974	Lratd1
GO:0050806	positive regulation of synaptic transmission	biological_process	1	153	32	19240	0.225621	0.349169	3.92974	Ccl2
GO:2000352	negative regulation of endothelial cell apoptotic process	biological_process	1	153	32	19240	0.225621	0.349169	3.92974	Gata2
GO:2001238	positive regulation of extrinsic apoptotic signaling pathway	biological_process	1	153	32	19240	0.225621	0.349169	3.92974	G0s2
GO:0015293	symporter activity	molecular_function	2	153	113	19240	0.226734	0.349327	2.22569	Slc6a14;Slc6a8
GO:0032496	response to lipopolysaccharide	biological_process	2	153	113	19240	0.226734	0.349327	2.22569	Hmgb2;Rps6ka3
GO:0098685	Schaffer collateral - CA1 synapse	cellular_component	2	153	113	19240	0.226734	0.349327	2.22569	Syn1;Syp
GO:0098793	presynapse	cellular_component	2	153	113	19240	0.226734	0.349327	2.22569	Slc2a1;Syn1
GO:0007049	cell cycle	biological_process	7	153	625	19240	0.230331	0.352014	1.40842	Apex2;Ccno;Cdkn2a;Cdkn2b;Insm1;Phf8;Rps6ka3
GO:0010667	negative regulation of cardiac muscle cell apoptotic process	biological_process	1	153	33	19240	0.231789	0.352014	3.81066	Nupr1
GO:0012501	programmed cell death	biological_process	1	153	33	19240	0.231789	0.352014	3.81066	Eda2r
GO:0015171	amino acid transmembrane transporter activity	molecular_function	1	153	33	19240	0.231789	0.352014	3.81066	Slc7a3
GO:0030332	cyclin binding	molecular_function	1	153	33	19240	0.231789	0.352014	3.81066	Insm1
GO:0034260	negative regulation of GTPase activity	biological_process	1	153	33	19240	0.231789	0.352014	3.81066	Fzd10
GO:0050775	positive regulation of dendrite morphogenesis	biological_process	1	153	33	19240	0.231789	0.352014	3.81066	Cdkl5
GO:0051209	release of sequestered calcium ion into cytosol	biological_process	1	153	33	19240	0.231789	0.352014	3.81066	Htr2c
GO:0051491	positive regulation of filopodium assembly	biological_process	1	153	33	19240	0.231789	0.352014	3.81066	Tenm1
GO:0051497	negative regulation of stress fiber assembly	biological_process	1	153	33	19240	0.231789	0.352014	3.81066	Tacstd2
GO:0051968	positive regulation of synaptic transmission, glutamatergic	biological_process	1	153	33	19240	0.231789	0.352014	3.81066	Ccl2
GO:0071260	cellular response to mechanical stimulus	biological_process	1	153	33	19240	0.231789	0.352014	3.81066	Scx
GO:0071310	cellular response to organic substance	biological_process	1	153	33	19240	0.231789	0.352014	3.81066	Syp
GO:0051015	actin filament binding	molecular_function	3	153	210	19240	0.234027	0.355023	1.79645	Bloc1s6;Cotl1;Shroom2
GO:0030165	PDZ domain binding	molecular_function	2	153	116	19240	0.235531	0.355449	2.16813	Atp2b3;Gria3
GO:0003713	transcription coactivator activity	molecular_function	3	153	211	19240	0.236133	0.355449	1.78794	Hmgb2;Nupr1;Zcchc12
GO:0000422	autophagy of mitochondrion	biological_process	1	153	34	19240	0.237909	0.355449	3.69858	Cdkn2a
GO:0001824	blastocyst development	biological_process	1	153	34	19240	0.237909	0.355449	3.69858	Thoc2
GO:0006406	mRNA export from nucleus	biological_process	1	153	34	19240	0.237909	0.355449	3.69858	Thoc2
GO:0031640	killing of cells of other organism	biological_process	1	153	34	19240	0.237909	0.355449	3.69858	Ccl2
GO:0032008	positive regulation of TOR signaling	biological_process	1	153	34	19240	0.237909	0.355449	3.69858	Rragb
GO:0043388	positive regulation of DNA binding	biological_process	1	153	34	19240	0.237909	0.355449	3.69858	Hmgb2
GO:0045664	regulation of neuron differentiation	biological_process	1	153	34	19240	0.237909	0.355449	3.69858	Neurod2
GO:0051281	positive regulation of release of sequestered calcium ion into cytosol	biological_process	1	153	34	19240	0.237909	0.355449	3.69858	Casq1
GO:0055074	calcium ion homeostasis	biological_process	1	153	34	19240	0.237909	0.355449	3.69858	Tfap2b
GO:0070507	regulation of microtubule cytoskeleton organization	biological_process	1	153	34	19240	0.237909	0.355449	3.69858	Rassf7
GO:0071773	cellular response to BMP stimulus	biological_process	1	153	34	19240	0.237909	0.355449	3.69858	Scx
GO:0097718	disordered domain specific binding	molecular_function	1	153	34	19240	0.237909	0.355449	3.69858	Cdkn2a
GO:0019900	kinase binding	molecular_function	2	153	117	19240	0.238467	0.355898	2.1496	Eef1a1;Slc2a1
GO:0000793	condensed chromosome	cellular_component	1	153	35	19240	0.24398	0.361006	3.5929	Hmgb2
GO:0004601	peroxidase activity	molecular_function	1	153	35	19240	0.24398	0.361006	3.5929	Prdx4
GO:0005637	nuclear inner membrane	cellular_component	1	153	35	19240	0.24398	0.361006	3.5929	Emd
GO:0008045	motor neuron axon guidance	biological_process	1	153	35	19240	0.24398	0.361006	3.5929	Lhx1
GO:0031593	polyubiquitin modification-dependent protein binding	molecular_function	1	153	35	19240	0.24398	0.361006	3.5929	Ubqln2
GO:0072593	reactive oxygen species metabolic process	biological_process	1	153	35	19240	0.24398	0.361006	3.5929	Prdx4
GO:1900182	positive regulation of protein localization to nucleus	biological_process	1	153	35	19240	0.24398	0.361006	3.5929	Cdkn2a
GO:2000463	positive regulation of excitatory postsynaptic potential	biological_process	1	153	35	19240	0.24398	0.361006	3.5929	Drd4
GO:0045211	postsynaptic membrane	cellular_component	3	153	216	19240	0.246708	0.364654	1.74655	Cbln1;Glra4;Gria3
GO:0035264	multicellular organism growth	biological_process	2	153	120	19240	0.247288	0.36512	2.09586	Atrx;Kdm6a
GO:0006513	protein monoubiquitination	biological_process	1	153	36	19240	0.250003	0.366777	3.4931	Huwe1
GO:0019882	antigen processing and presentation	biological_process	1	153	36	19240	0.250003	0.366777	3.4931	Rab33a
GO:0042056	chemoattractant activity	molecular_function	1	153	36	19240	0.250003	0.366777	3.4931	Hmgb2
GO:0048701	embryonic cranial skeleton morphogenesis	biological_process	1	153	36	19240	0.250003	0.366777	3.4931	Foxc2
GO:0060999	positive regulation of dendritic spine development	biological_process	1	153	36	19240	0.250003	0.366777	3.4931	Cdkl5
GO:2001244	positive regulation of intrinsic apoptotic signaling pathway	biological_process	1	153	36	19240	0.250003	0.366777	3.4931	Nupr1
GO:0004864	protein phosphatase inhibitor activity	molecular_function	1	153	37	19240	0.255978	0.372589	3.39869	Ppp1r1a
GO:0007154	cell communication	biological_process	1	153	37	19240	0.255978	0.372589	3.39869	Gje1
GO:0008643	carbohydrate transport	biological_process	1	153	37	19240	0.255978	0.372589	3.39869	Slc2a1
GO:0032543	mitochondrial translation	biological_process	1	153	37	19240	0.255978	0.372589	3.39869	Mrpl52
GO:0042073	intraciliary transport	biological_process	1	153	37	19240	0.255978	0.372589	3.39869	Rpgr
GO:0051482	positive regulation of cytosolic calcium ion concentration involved in phospholipase C-activating G protein-coupled signaling pathway	biological_process	1	153	37	19240	0.255978	0.372589	3.39869	Htr2c
GO:0070273	phosphatidylinositol-4-phosphate binding	molecular_function	1	153	37	19240	0.255978	0.372589	3.39869	Rs1
GO:0016853	isomerase activity	molecular_function	2	153	123	19240	0.256121	0.372589	2.04474	Ptgds;Renbp
GO:0043005	neuron projection	cellular_component	6	153	538	19240	0.257511	0.374216	1.40243	Calm3;Fgf13;Glra4;Pou4f1;Syp;Tenm1
GO:0042383	sarcolemma	cellular_component	2	153	124	19240	0.259067	0.375861	2.02825	Casq1;Slc2a1
GO:0050896	response to stimulus	biological_process	3	153	222	19240	0.259496	0.375861	1.69935	Opn1mw;Rpgr;Rs1
GO:0070374	positive regulation of ERK1 and ERK2 cascade	biological_process	3	153	222	19240	0.259496	0.375861	1.69935	Ccl2;Fgfbp3;Htr2c
GO:0001708	cell fate specification	biological_process	1	153	38	19240	0.261906	0.375861	3.30925	Tbr1
GO:0005876	spindle microtubule	cellular_component	1	153	38	19240	0.261906	0.375861	3.30925	Xiap
GO:0006906	vesicle fusion	biological_process	1	153	38	19240	0.261906	0.375861	3.30925	Bloc1s6
GO:0007257	activation of JUN kinase activity	biological_process	1	153	38	19240	0.261906	0.375861	3.30925	Wnt7b
GO:0009725	response to hormone	biological_process	1	153	38	19240	0.261906	0.375861	3.30925	Foxc2
GO:0048468	cell development	biological_process	1	153	38	19240	0.261906	0.375861	3.30925	Irx2
GO:0048873	homeostasis of number of cells within a tissue	biological_process	1	153	38	19240	0.261906	0.375861	3.30925	Gata2
GO:0099060	integral component of postsynaptic specialization membrane	cellular_component	1	153	38	19240	0.261906	0.375861	3.30925	Glra4
GO:2001234	negative regulation of apoptotic signaling pathway	biological_process	1	153	38	19240	0.261906	0.375861	3.30925	Hspb1
GO:0004386	helicase activity	molecular_function	2	153	126	19240	0.26496	0.379849	1.99606	Atrx;Ddx3y
GO:0005230	extracellular ligand-gated ion channel activity	molecular_function	1	153	39	19240	0.267787	0.381528	3.2244	Glra4
GO:0005977	glycogen metabolic process	biological_process	1	153	39	19240	0.267787	0.381528	3.2244	Ppp1r1a
GO:0006641	triglyceride metabolic process	biological_process	1	153	39	19240	0.267787	0.381528	3.2244	Gk
GO:0007369	gastrulation	biological_process	1	153	39	19240	0.267787	0.381528	3.2244	Sox17
GO:0097192	extrinsic apoptotic signaling pathway in absence of ligand	biological_process	1	153	39	19240	0.267787	0.381528	3.2244	Mknk2
GO:2000134	negative regulation of G1/S transition of mitotic cell cycle	biological_process	1	153	39	19240	0.267787	0.381528	3.2244	Cdkn2b
GO:0005615	extracellular space	cellular_component	15	153	1575	19240	0.270424	0.382987	1.19763	Amh;Bmp15;Ccl2;Hmgb2;Ndp;Nrn1;Pcsk1n;Ppp1r1a;Prdx4;Ptgds;Rs1;Serpinb6b;Tacstd2;Tpt1;Wnt7b
GO:1990830	cellular response to leukemia inhibitory factor	biological_process	2	153	128	19240	0.270854	0.382987	1.96487	Piga;Sox17
GO:0001707	mesoderm formation	biological_process	1	153	40	19240	0.273622	0.382987	3.14379	Scx
GO:0007029	endoplasmic reticulum organization	biological_process	1	153	40	19240	0.273622	0.382987	3.14379	Casq1
GO:0030513	positive regulation of BMP signaling pathway	biological_process	1	153	40	19240	0.273622	0.382987	3.14379	Hes5
GO:0030833	regulation of actin filament polymerization	biological_process	1	153	40	19240	0.273622	0.382987	3.14379	Cotl1
GO:0033209	tumor necrosis factor-mediated signaling pathway	biological_process	1	153	40	19240	0.273622	0.382987	3.14379	Eda2r
GO:0043507	positive regulation of JUN kinase activity	biological_process	1	153	40	19240	0.273622	0.382987	3.14379	Fzd10
GO:0043531	ADP binding	molecular_function	1	153	40	19240	0.273622	0.382987	3.14379	Prps2
GO:0043539	protein serine/threonine kinase activator activity	molecular_function	1	153	40	19240	0.273622	0.382987	3.14379	Mtcp1
GO:0045214	sarcomere organization	biological_process	1	153	40	19240	0.273622	0.382987	3.14379	Casq1
GO:0045747	positive regulation of Notch signaling pathway	biological_process	1	153	40	19240	0.273622	0.382987	3.14379	Hes5
GO:0051017	actin filament bundle assembly	biological_process	1	153	40	19240	0.273622	0.382987	3.14379	Shroom2
GO:0060325	face morphogenesis	biological_process	1	153	40	19240	0.273622	0.382987	3.14379	Scx
GO:0060412	ventricular septum morphogenesis	biological_process	1	153	40	19240	0.273622	0.382987	3.14379	Hey1
GO:0071345	cellular response to cytokine stimulus	biological_process	1	153	40	19240	0.273622	0.382987	3.14379	Pou4f1
GO:0004867	serine-type endopeptidase inhibitor activity	molecular_function	2	153	129	19240	0.2738	0.382987	1.94964	Pcsk1n;Serpinb6b
GO:0090090	negative regulation of canonical Wnt signaling pathway	biological_process	2	153	129	19240	0.2738	0.382987	1.94964	Emd;Sox17
GO:0005938	cell cortex	cellular_component	2	153	130	19240	0.276746	0.385919	1.93464	Drd4;Shroom2
GO:0006935	chemotaxis	biological_process	2	153	130	19240	0.276746	0.385919	1.93464	Ccl2;Hmgb2
GO:0047485	protein N-terminus binding	molecular_function	2	153	130	19240	0.276746	0.385919	1.93464	Calm3;Cdkn2a
GO:0000785	chromatin	cellular_component	4	153	335	19240	0.277012	0.385919	1.50151	Hmgb2;Nap1l2;Nhlh2;Pou4f1
GO:0001569	branching involved in blood vessel morphogenesis	biological_process	1	153	41	19240	0.27941	0.387306	3.06711	Foxc2
GO:0008009	chemokine activity	molecular_function	1	153	41	19240	0.27941	0.387306	3.06711	Ccl2
GO:0021549	cerebellum development	biological_process	1	153	41	19240	0.27941	0.387306	3.06711	Lhx1
GO:0032728	positive regulation of interferon-beta production	biological_process	1	153	41	19240	0.27941	0.387306	3.06711	Hmgb2
GO:0071364	cellular response to epidermal growth factor stimulus	biological_process	1	153	41	19240	0.27941	0.387306	3.06711	Eef1a1
GO:0005547	phosphatidylinositol-3,4,5-trisphosphate binding	molecular_function	1	153	42	19240	0.285152	0.393294	2.99409	Rs1
GO:0005771	multivesicular body	cellular_component	1	153	42	19240	0.285152	0.393294	2.99409	Tpt1
GO:0009306	protein secretion	biological_process	1	153	42	19240	0.285152	0.393294	2.99409	Cbln1
GO:0030534	adult behavior	biological_process	1	153	42	19240	0.285152	0.393294	2.99409	Fgfbp3
GO:0050796	regulation of insulin secretion	biological_process	1	153	42	19240	0.285152	0.393294	2.99409	Tfap2b
GO:0004857	enzyme inhibitor activity	molecular_function	1	153	43	19240	0.290849	0.396404	2.92446	Renbp
GO:0010507	negative regulation of autophagy	biological_process	1	153	43	19240	0.290849	0.396404	2.92446	Nupr1
GO:0010975	regulation of neuron projection development	biological_process	1	153	43	19240	0.290849	0.396404	2.92446	Tbr1
GO:0019843	rRNA binding	molecular_function	1	153	43	19240	0.290849	0.396404	2.92446	Rps4x
GO:0030016	myofibril	cellular_component	1	153	43	19240	0.290849	0.396404	2.92446	Casq1
GO:0034198	cellular response to amino acid starvation	biological_process	1	153	43	19240	0.290849	0.396404	2.92446	Rragb
GO:0045471	response to ethanol	biological_process	1	153	43	19240	0.290849	0.396404	2.92446	Gk
GO:0045787	positive regulation of cell cycle	biological_process	1	153	43	19240	0.290849	0.396404	2.92446	Nupr1
GO:0046658	anchored component of plasma membrane	cellular_component	1	153	43	19240	0.290849	0.396404	2.92446	Nrn1
GO:0051480	regulation of cytosolic calcium ion concentration	biological_process	1	153	43	19240	0.290849	0.396404	2.92446	Atp2b3
GO:0070098	chemokine-mediated signaling pathway	biological_process	1	153	43	19240	0.290849	0.396404	2.92446	Ccl2
GO:0070534	protein K63-linked ubiquitination	biological_process	1	153	43	19240	0.290849	0.396404	2.92446	Cdkn2a
GO:0001974	blood vessel remodeling	biological_process	1	153	44	19240	0.296501	0.400552	2.85799	Foxc2
GO:0007052	mitotic spindle organization	biological_process	1	153	44	19240	0.296501	0.400552	2.85799	Kif4
GO:0010811	positive regulation of cell-substrate adhesion	biological_process	1	153	44	19240	0.296501	0.400552	2.85799	Egfl6
GO:0022627	cytosolic small ribosomal subunit	cellular_component	1	153	44	19240	0.296501	0.400552	2.85799	Rps4x
GO:0042169	SH2 domain binding	molecular_function	1	153	44	19240	0.296501	0.400552	2.85799	Syp
GO:0051402	neuron apoptotic process	biological_process	1	153	44	19240	0.296501	0.400552	2.85799	Xiap
GO:0060076	excitatory synapse	cellular_component	1	153	44	19240	0.296501	0.400552	2.85799	Syp
GO:0097191	extrinsic apoptotic signaling pathway	biological_process	1	153	44	19240	0.296501	0.400552	2.85799	G0s2
GO:1902895	positive regulation of pri-miRNA transcription by RNA polymerase II	biological_process	1	153	44	19240	0.296501	0.400552	2.85799	Gata2
GO:0005777	peroxisome	cellular_component	2	153	138	19240	0.300277	0.405257	1.82249	Tkt;Tmem35a
GO:0002088	lens development in camera-type eye	biological_process	1	153	45	19240	0.302109	0.406142	2.79448	Gje1
GO:0006959	humoral immune response	biological_process	1	153	45	19240	0.302109	0.406142	2.79448	Sh2d1a
GO:0034504	protein localization to nucleus	biological_process	1	153	45	19240	0.302109	0.406142	2.79448	Cdkl5
GO:0042149	cellular response to glucose starvation	biological_process	1	153	45	19240	0.302109	0.406142	2.79448	Slc2a1
GO:0000791	euchromatin	cellular_component	1	153	46	19240	0.307671	0.409636	2.73373	Rbmx
GO:0003727	single-stranded RNA binding	molecular_function	1	153	46	19240	0.307671	0.409636	2.73373	Rbmx
GO:0005844	polysome	cellular_component	1	153	46	19240	0.307671	0.409636	2.73373	Rps4x
GO:0006836	neurotransmitter transport	biological_process	1	153	46	19240	0.307671	0.409636	2.73373	Slc6a8
GO:0030133	transport vesicle	cellular_component	1	153	46	19240	0.307671	0.409636	2.73373	Bloc1s6
GO:0030285	integral component of synaptic vesicle membrane	cellular_component	1	153	46	19240	0.307671	0.409636	2.73373	Syp
GO:0043473	pigmentation	biological_process	1	153	46	19240	0.307671	0.409636	2.73373	Bloc1s6
GO:0045773	positive regulation of axon extension	biological_process	1	153	46	19240	0.307671	0.409636	2.73373	Cdkl5
GO:0048018	receptor ligand activity	molecular_function	1	153	46	19240	0.307671	0.409636	2.73373	Wnt7b
GO:0048536	spleen development	biological_process	1	153	46	19240	0.307671	0.409636	2.73373	Cdkn2b
GO:0000228	nuclear chromosome	cellular_component	1	153	47	19240	0.31319	0.412611	2.67557	Atrx
GO:0001658	branching involved in ureteric bud morphogenesis	biological_process	1	153	47	19240	0.31319	0.412611	2.67557	Lhx1
GO:0032266	phosphatidylinositol-3-phosphate binding	molecular_function	1	153	47	19240	0.31319	0.412611	2.67557	Rs1
GO:0032391	photoreceptor connecting cilium	cellular_component	1	153	47	19240	0.31319	0.412611	2.67557	Rpgr
GO:0048706	embryonic skeletal system development	biological_process	1	153	47	19240	0.31319	0.412611	2.67557	Scx
GO:0050776	regulation of immune response	biological_process	1	153	47	19240	0.31319	0.412611	2.67557	Sh2d1a
GO:0051930	regulation of sensory perception of pain	biological_process	1	153	47	19240	0.31319	0.412611	2.67557	Htr2c
GO:0071005	U2-type precatalytic spliceosome	cellular_component	1	153	47	19240	0.31319	0.412611	2.67557	Rnf113a2
GO:0071560	cellular response to transforming growth factor beta stimulus	biological_process	1	153	47	19240	0.31319	0.412611	2.67557	Scx
GO:0120163	negative regulation of cold-induced thermogenesis	biological_process	1	153	47	19240	0.31319	0.412611	2.67557	Foxc2
GO:1904315	transmitter-gated ion channel activity involved in regulation of postsynaptic membrane potential	molecular_function	1	153	47	19240	0.31319	0.412611	2.67557	Gria3
GO:0044325	ion channel binding	molecular_function	2	153	143	19240	0.314926	0.414503	1.75876	Calm3;Fgf13
GO:0010862	positive regulation of pathway-restricted SMAD protein phosphorylation	biological_process	1	153	48	19240	0.318665	0.417832	2.61983	Bmp15
GO:0015485	cholesterol binding	molecular_function	1	153	48	19240	0.318665	0.417832	2.61983	Syp
GO:0045907	positive regulation of vasoconstriction	biological_process	1	153	48	19240	0.318665	0.417832	2.61983	Htr2c
GO:0048488	synaptic vesicle endocytosis	biological_process	1	153	48	19240	0.318665	0.417832	2.61983	Syp
GO:0008083	growth factor activity	molecular_function	2	153	146	19240	0.323685	0.422549	1.72263	Bmp15;Fgf13
GO:0001890	placenta development	biological_process	1	153	49	19240	0.324097	0.422549	2.56636	Ndp
GO:0007568	aging	biological_process	1	153	49	19240	0.324097	0.422549	2.56636	Cdkn2a
GO:0031201	SNARE complex	cellular_component	1	153	49	19240	0.324097	0.422549	2.56636	Bloc1s6
GO:0046427	positive regulation of receptor signaling pathway via JAK-STAT	biological_process	1	153	49	19240	0.324097	0.422549	2.56636	Hes5
GO:0048477	oogenesis	biological_process	1	153	49	19240	0.324097	0.422549	2.56636	Nanos1
GO:0045766	positive regulation of angiogenesis	biological_process	2	153	147	19240	0.326598	0.425408	1.71091	Gata2;Hspb1
GO:0000281	mitotic cytokinesis	biological_process	1	153	50	19240	0.329485	0.427558	2.51503	Kif4
GO:0001541	ovarian follicle development	biological_process	1	153	50	19240	0.329485	0.427558	2.51503	Bmp15
GO:0009953	dorsal/ventral pattern formation	biological_process	1	153	50	19240	0.329485	0.427558	2.51503	Lhx1
GO:0032993	protein-DNA complex	cellular_component	1	153	50	19240	0.329485	0.427558	2.51503	Nupr1
GO:0051092	positive regulation of NF-kappaB transcription factor activity	biological_process	2	153	149	19240	0.332415	0.430954	1.68794	Amh;Eda2r
GO:0001558	regulation of cell growth	biological_process	1	153	51	19240	0.334831	0.432061	2.46572	Nanos1
GO:0019838	growth factor binding	molecular_function	1	153	51	19240	0.334831	0.432061	2.46572	Fgfbp3
GO:0030838	positive regulation of actin filament polymerization	biological_process	1	153	51	19240	0.334831	0.432061	2.46572	Tenm1
GO:0055038	recycling endosome membrane	cellular_component	1	153	51	19240	0.334831	0.432061	2.46572	Slc9a7
GO:1901216	positive regulation of neuron death	biological_process	1	153	51	19240	0.334831	0.432061	2.46572	Aimp2
GO:0003779	actin binding	molecular_function	4	153	368	19240	0.336032	0.433206	1.36687	Cnn3;Cotl1;Emd;Shroom2
GO:0001525	angiogenesis	biological_process	3	153	259	19240	0.33961	0.436459	1.45658	Ccl2;Sox17;Wnt7b
GO:0003777	microtubule motor activity	molecular_function	1	153	52	19240	0.340135	0.436459	2.4183	Kif4
GO:0009611	response to wounding	biological_process	1	153	52	19240	0.340135	0.436459	2.4183	Ccl2
GO:0030968	endoplasmic reticulum unfolded protein response	biological_process	1	153	52	19240	0.340135	0.436459	2.4183	Serp1
GO:0032024	positive regulation of insulin secretion	biological_process	1	153	52	19240	0.340135	0.436459	2.4183	Serp1
GO:0006986	response to unfolded protein	biological_process	1	153	53	19240	0.345397	0.44198	2.37267	Hspb1
GO:0045600	positive regulation of fat cell differentiation	biological_process	1	153	53	19240	0.345397	0.44198	2.37267	Htr2c
GO:1902476	chloride transmembrane transport	biological_process	1	153	53	19240	0.345397	0.44198	2.37267	Glra4
GO:0003684	damaged DNA binding	molecular_function	1	153	54	19240	0.350616	0.446592	2.32873	Hmgb2
GO:0004527	exonuclease activity	molecular_function	1	153	54	19240	0.350616	0.446592	2.32873	Apex2
GO:0030178	negative regulation of Wnt signaling pathway	biological_process	1	153	54	19240	0.350616	0.446592	2.32873	Sox17
GO:0043588	skin development	biological_process	1	153	54	19240	0.350616	0.446592	2.32873	Tfap2b
GO:0071363	cellular response to growth factor stimulus	biological_process	1	153	54	19240	0.350616	0.446592	2.32873	Emd
GO:0046872	metal ion binding	molecular_function	27	153	3133	19240	0.355766	0.450695	1.08372	Apex2;Araf;Atrx;Capns2;Casq1;Cib3;Drd4;Egr4;Gata2;Insm1;Isl2;Kdm6a;Kif4;Lhx1;Mid1;Mknk2;Nanos1;Phf8;Prdm13;Prps2;Reps2;Sytl5;Tkt;Xiap;Zcchc12;Zcchc18;Zfp281
GO:0000381	regulation of alternative mRNA splicing, via spliceosome	biological_process	1	153	55	19240	0.355795	0.450695	2.28639	Rbmx
GO:0003678	DNA helicase activity	molecular_function	1	153	55	19240	0.355795	0.450695	2.28639	Atrx
GO:0005776	autophagosome	cellular_component	1	153	55	19240	0.355795	0.450695	2.28639	Srpx
GO:0045599	negative regulation of fat cell differentiation	biological_process	1	153	55	19240	0.355795	0.450695	2.28639	Gata2
GO:0051219	phosphoprotein binding	molecular_function	1	153	55	19240	0.355795	0.450695	2.28639	Mid1
GO:0005886	plasma membrane	cellular_component	36	153	4238	19240	0.356493	0.451166	1.06821	Aldh3a1;Atp2b3;Calm3;Capns2;Cbln1;Cotl1;Drd4;Eda2r;Eef1a1;Fgf13;Fzd10;Gje1;Glra4;Gpr22;Gria3;Gstp2;Hspb1;Htr2c;Nrn1;Opn1mw;Plp2;Rab33a;Reps2;Rs1;Shroom2;Slc2a1;Slc7a3;Slc9a7;Slitrk2;Slitrk4;Sytl5;Tacstd2;Tenm1;Tmem28;Ubqln2;Wnt7b
GO:0072659	protein localization to plasma membrane	biological_process	2	153	158	19240	0.358403	0.453169	1.59179	Fgf13;Myl12a
GO:0001756	somitogenesis	biological_process	1	153	56	19240	0.360932	0.453875	2.24556	Foxc2
GO:0008544	epidermis development	biological_process	1	153	56	19240	0.360932	0.453875	2.24556	Cdkn2a
GO:0015297	antiporter activity	molecular_function	1	153	56	19240	0.360932	0.453875	2.24556	Slc9a7
GO:0017053	transcription repressor complex	cellular_component	1	153	56	19240	0.360932	0.453875	2.24556	Insm1
GO:0042531	positive regulation of tyrosine phosphorylation of STAT protein	biological_process	1	153	56	19240	0.360932	0.453875	2.24556	Hes5
GO:0070301	cellular response to hydrogen peroxide	biological_process	1	153	56	19240	0.360932	0.453875	2.24556	Cdkn2a
GO:0008201	heparin binding	molecular_function	2	153	159	19240	0.36127	0.453886	1.58178	Ccl2;Fgfbp3
GO:0030426	growth cone	cellular_component	2	153	160	19240	0.364131	0.457066	1.5719	Calm3;Fgf13
GO:0008286	insulin receptor signaling pathway	biological_process	1	153	57	19240	0.366029	0.4582	2.20617	Foxc2
GO:0050877	nervous system process	biological_process	1	153	57	19240	0.366029	0.4582	2.20617	Glra4
GO:0071230	cellular response to amino acid stimulus	biological_process	1	153	57	19240	0.366029	0.4582	2.20617	Rragb
GO:0003690	double-stranded DNA binding	molecular_function	2	153	161	19240	0.366988	0.458984	1.56213	Hes5;Hmgb2
GO:0010595	positive regulation of endothelial cell migration	biological_process	1	153	58	19240	0.371086	0.462435	2.16813	Foxc2
GO:0010942	positive regulation of cell death	biological_process	1	153	58	19240	0.371086	0.462435	2.16813	Eef1a1
GO:0042475	odontogenesis of dentin-containing tooth	biological_process	1	153	58	19240	0.371086	0.462435	2.16813	Wnt7b
GO:0043406	positive regulation of MAP kinase activity	biological_process	1	153	58	19240	0.371086	0.462435	2.16813	Tenm1
GO:0005576	extracellular region	cellular_component	15	153	1699	19240	0.375096	0.464083	1.11023	Amh;Bmp15;C1ql3;Cbln1;Ccl2;Egfl6;Fgf13;Fgfbp3;Hmgb2;Ndp;Pcsk1n;Ptgds;Rs1;Tenm1;Wnt7b
GO:0000209	protein polyubiquitination	biological_process	2	153	164	19240	0.375528	0.464083	1.53356	Cdkn2a;Huwe1
GO:0000502	proteasome complex	cellular_component	1	153	59	19240	0.376102	0.464083	2.13138	Hspb1
GO:0005200	structural constituent of cytoskeleton	molecular_function	1	153	59	19240	0.376102	0.464083	2.13138	Lor
GO:0005762	mitochondrial large ribosomal subunit	cellular_component	1	153	59	19240	0.376102	0.464083	2.13138	Mrpl52
GO:0007200	phospholipase C-activating G protein-coupled receptor signaling pathway	biological_process	1	153	59	19240	0.376102	0.464083	2.13138	Htr2c
GO:0007389	pattern specification process	biological_process	1	153	59	19240	0.376102	0.464083	2.13138	Lhx1
GO:0009898	cytoplasmic side of plasma membrane	cellular_component	1	153	59	19240	0.376102	0.464083	2.13138	Lor
GO:0009925	basal plasma membrane	cellular_component	1	153	59	19240	0.376102	0.464083	2.13138	Tacstd2
GO:0032731	positive regulation of interleukin-1 beta production	biological_process	1	153	59	19240	0.376102	0.464083	2.13138	Hspb1
GO:0048704	embryonic skeletal system morphogenesis	biological_process	1	153	59	19240	0.376102	0.464083	2.13138	Foxc2
GO:0005730	nucleolus	cellular_component	7	153	742	19240	0.377294	0.465138	1.18634	Ccno;Cdkn2a;Eef1a1;Hmgb2;Phf8;Rpl23;Rps6ka3
GO:0000792	heterochromatin	cellular_component	1	153	60	19240	0.381079	0.469386	2.09586	Atrx
GO:0000045	autophagosome assembly	biological_process	1	153	61	19240	0.386016	0.473358	2.0615	Ubqln2
GO:0007519	skeletal muscle tissue development	biological_process	1	153	61	19240	0.386016	0.473358	2.0615	Srpk3
GO:0009615	response to virus	biological_process	1	153	61	19240	0.386016	0.473358	2.0615	Fv1
GO:0010506	regulation of autophagy	biological_process	1	153	61	19240	0.386016	0.473358	2.0615	Rragb
GO:0016197	endosomal transport	biological_process	1	153	61	19240	0.386016	0.473358	2.0615	Reps2
GO:0010976	positive regulation of neuron projection development	biological_process	2	153	168	19240	0.386843	0.473951	1.49704	Eef1a1;Hspb1
GO:0019898	extrinsic component of membrane	cellular_component	1	153	62	19240	0.390914	0.477668	2.02825	Bloc1s6
GO:0048856	anatomical structure development	biological_process	1	153	62	19240	0.390914	0.477668	2.02825	Tfap2b
GO:0050766	positive regulation of phagocytosis	biological_process	1	153	62	19240	0.390914	0.477668	2.02825	Gata2
GO:0005080	protein kinase C binding	molecular_function	1	153	63	19240	0.395773	0.482752	1.99606	Hspb1
GO:0021766	hippocampus development	biological_process	1	153	63	19240	0.395773	0.482752	1.99606	Fgf13
GO:0005635	nuclear envelope	cellular_component	2	153	172	19240	0.398067	0.485123	1.46223	Emd;Nxf2
GO:0030139	endocytic vesicle	cellular_component	1	153	64	19240	0.400594	0.486808	1.96487	Ccl2
GO:0030175	filopodium	cellular_component	1	153	64	19240	0.400594	0.486808	1.96487	Fgf13
GO:0030315	T-tubule	cellular_component	1	153	64	19240	0.400594	0.486808	1.96487	Casq1
GO:0005216	ion channel activity	molecular_function	2	153	173	19240	0.400859	0.486808	1.45378	Glra4;Gria3
GO:0045785	positive regulation of cell adhesion	biological_process	1	153	65	19240	0.405376	0.491082	1.93464	Ccl2
GO:0051536	iron-sulfur cluster binding	molecular_function	1	153	65	19240	0.405376	0.491082	1.93464	Kif4
GO:0006914	autophagy	biological_process	2	153	175	19240	0.406424	0.491082	1.43716	Srpx;Ubqln2
GO:0009617	response to bacterium	biological_process	2	153	175	19240	0.406424	0.491082	1.43716	Ccl2;Tmem255a
GO:0030198	extracellular matrix organization	biological_process	2	153	175	19240	0.406424	0.491082	1.43716	Egfl6;Prdx4
GO:0003924	GTPase activity	molecular_function	3	153	290	19240	0.40651	0.491082	1.30088	Eef1a1;Rab33a;Rragb
GO:0007517	muscle organ development	biological_process	1	153	66	19240	0.410121	0.494579	1.90533	Srpk3
GO:0008344	adult locomotory behavior	biological_process	1	153	66	19240	0.410121	0.494579	1.90533	Drd4
GO:0036064	ciliary basal body	cellular_component	2	153	177	19240	0.411965	0.495937	1.42092	Cdkl5;Rpgr
GO:0038023	signaling receptor activity	molecular_function	2	153	177	19240	0.411965	0.495937	1.42092	Eda2r;Gria3
GO:0000165	MAPK cascade	biological_process	1	153	67	19240	0.414828	0.498515	1.87689	Fgf13
GO:0001786	phosphatidylserine binding	molecular_function	1	153	67	19240	0.414828	0.498515	1.87689	Rs1
GO:0016740	transferase activity	molecular_function	15	153	1748	19240	0.418329	0.502286	1.0791	Araf;Cdkl5;Gk;Gstp2;Huwe1;Mid1;Mknk2;Piga;Pnck;Prdm13;Prps2;Rps6ka3;Srpk3;Tkt;Xiap
GO:0007612	learning	biological_process	1	153	68	19240	0.419498	0.502379	1.84929	Fgf13
GO:0034220	ion transmembrane transport	biological_process	1	153	68	19240	0.419498	0.502379	1.84929	Glra4
GO:0060395	SMAD protein signal transduction	biological_process	1	153	68	19240	0.419498	0.502379	1.84929	Bmp15
GO:0008021	synaptic vesicle	cellular_component	2	153	180	19240	0.420228	0.502818	1.39724	Syn1;Syp
GO:0000049	tRNA binding	molecular_function	1	153	69	19240	0.42413	0.5053	1.82249	Eef1a1
GO:0033674	positive regulation of kinase activity	biological_process	1	153	69	19240	0.42413	0.5053	1.82249	Drd4
GO:0043198	dendritic shaft	cellular_component	1	153	69	19240	0.42413	0.5053	1.82249	Gria3
GO:0043621	protein self-association	molecular_function	1	153	69	19240	0.42413	0.5053	1.82249	Slc2a1
GO:1990841	promoter-specific chromatin binding	molecular_function	1	153	69	19240	0.42413	0.5053	1.82249	Foxc2
GO:0046777	protein autophosphorylation	biological_process	2	153	182	19240	0.425704	0.506738	1.38189	Cdkl5;Mknk2
GO:0061630	ubiquitin protein ligase activity	molecular_function	3	153	300	19240	0.427721	0.508542	1.25752	Huwe1;Rnf113a2;Xiap
GO:0007165	signal transduction	biological_process	10	153	1146	19240	0.427956	0.508542	1.09731	Araf;Drd4;Fzd10;Glra4;Gpr22;Htr2c;Opn1mw;Ppp1r1a;Rassf7;Tenm1
GO:0005524	ATP binding	molecular_function	12	153	1395	19240	0.43225	0.512672	1.08173	Araf;Atrx;Cdkl5;Ddx3y;Gk;Kif4;Mknk2;Pnck;Prps2;Renbp;Rps6ka3;Srpk3
GO:0016529	sarcoplasmic reticulum	cellular_component	1	153	71	19240	0.433286	0.512672	1.77115	Casq1
GO:0019827	stem cell population maintenance	biological_process	1	153	71	19240	0.433286	0.512672	1.77115	Tpt1
GO:0030593	neutrophil chemotaxis	biological_process	1	153	71	19240	0.433286	0.512672	1.77115	Ccl2
GO:0099061	integral component of postsynaptic density membrane	cellular_component	1	153	71	19240	0.433286	0.512672	1.77115	Gria3
GO:0000795	synaptonemal complex	cellular_component	1	153	72	19240	0.437809	0.515376	1.74655	Syn1
GO:0002039	p53 binding	molecular_function	1	153	72	19240	0.437809	0.515376	1.74655	Cdkn2a
GO:0003724	RNA helicase activity	molecular_function	1	153	72	19240	0.437809	0.515376	1.74655	Ddx3y
GO:0006633	fatty acid biosynthetic process	biological_process	1	153	72	19240	0.437809	0.515376	1.74655	Ptgds
GO:0006909	phagocytosis	biological_process	1	153	72	19240	0.437809	0.515376	1.74655	Gata2
GO:0050839	cell adhesion molecule binding	molecular_function	1	153	72	19240	0.437809	0.515376	1.74655	Tenm1
GO:0030433	ubiquitin-dependent ERAD pathway	biological_process	1	153	73	19240	0.442296	0.519332	1.72263	Ubqln2
GO:0036126	sperm flagellum	cellular_component	1	153	73	19240	0.442296	0.519332	1.72263	Rpgr
GO:0042472	inner ear morphogenesis	biological_process	1	153	73	19240	0.442296	0.519332	1.72263	Gata2
GO:0000149	SNARE binding	molecular_function	1	153	74	19240	0.446748	0.521899	1.69935	Syp
GO:0001932	regulation of protein phosphorylation	biological_process	1	153	74	19240	0.446748	0.521899	1.69935	Hspb1
GO:0007224	smoothened signaling pathway	biological_process	1	153	74	19240	0.446748	0.521899	1.69935	Hes5
GO:0008076	voltage-gated potassium channel complex	cellular_component	1	153	74	19240	0.446748	0.521899	1.69935	Calm3
GO:0009267	cellular response to starvation	biological_process	1	153	74	19240	0.446748	0.521899	1.69935	Rragb
GO:0042734	presynaptic membrane	cellular_component	1	153	74	19240	0.446748	0.521899	1.69935	Syp
GO:0006325	chromatin organization	biological_process	3	153	310	19240	0.448665	0.523695	1.21695	Atrx;Kdm6a;Phf8
GO:0006897	endocytosis	biological_process	2	153	191	19240	0.450009	0.524398	1.31677	Reps2;Syp
GO:0005581	collagen trimer	cellular_component	1	153	75	19240	0.451165	0.524398	1.67669	C1ql3
GO:0006812	cation transport	biological_process	1	153	75	19240	0.451165	0.524398	1.67669	Slc9a7
GO:0007623	circadian rhythm	biological_process	1	153	75	19240	0.451165	0.524398	1.67669	Bhlhe40
GO:0097110	scaffold protein binding	molecular_function	1	153	75	19240	0.451165	0.524398	1.67669	Xiap
GO:0031965	nuclear membrane	cellular_component	2	153	193	19240	0.455332	0.527274	1.30313	Emd;Phf8
GO:0032088	negative regulation of NF-kappaB transcription factor activity	biological_process	1	153	76	19240	0.455546	0.527274	1.65463	Cdkn2a
GO:0043525	positive regulation of neuron apoptotic process	biological_process	1	153	76	19240	0.455546	0.527274	1.65463	Tfap2b
GO:0048812	neuron projection morphogenesis	biological_process	1	153	76	19240	0.455546	0.527274	1.65463	Wnt7b
GO:0090575	RNA polymerase II transcription regulator complex	cellular_component	1	153	76	19240	0.455546	0.527274	1.65463	Pou4f1
GO:0006468	protein phosphorylation	biological_process	5	153	559	19240	0.459049	0.529754	1.12479	Araf;Cdkl5;Mknk2;Pnck;Srpk3
GO:0019233	sensory perception of pain	biological_process	1	153	77	19240	0.459893	0.529754	1.63314	Ccl2
GO:0045171	intercellular bridge	cellular_component	1	153	77	19240	0.459893	0.529754	1.63314	Nupr1
GO:0060041	retina development in camera-type eye	biological_process	1	153	77	19240	0.459893	0.529754	1.63314	Lhx1
GO:0060348	bone development	biological_process	1	153	77	19240	0.459893	0.529754	1.63314	Vkorc1
GO:0004888	transmembrane signaling receptor activity	molecular_function	2	153	195	19240	0.460626	0.529754	1.28976	Fzd10;Glra4
GO:0022857	transmembrane transporter activity	molecular_function	2	153	195	19240	0.460626	0.529754	1.28976	Slc2a1;Slc7a3
GO:0030424	axon	cellular_component	4	153	438	19240	0.46131	0.529754	1.14842	Drd4;Fgf13;Hspb1;Syn1
GO:0008270	zinc ion binding	molecular_function	6	153	684	19240	0.462295	0.529754	1.10308	Apex2;Gata2;Mid1;Nanos1;Phf8;Zcchc12
GO:0007283	spermatogenesis	biological_process	4	153	439	19240	0.463057	0.529754	1.1458	Atrx;Hmgb2;Prdx4;Sox17
GO:0005788	endoplasmic reticulum lumen	cellular_component	1	153	78	19240	0.464205	0.529754	1.6122	Wnt7b
GO:0006486	protein glycosylation	biological_process	1	153	78	19240	0.464205	0.529754	1.6122	Serp1
GO:0019003	GDP binding	molecular_function	1	153	78	19240	0.464205	0.529754	1.6122	Prps2
GO:0031526	brush border membrane	cellular_component	1	153	78	19240	0.464205	0.529754	1.6122	Slc6a14
GO:0032956	regulation of actin cytoskeleton organization	biological_process	1	153	78	19240	0.464205	0.529754	1.6122	Fzd10
GO:0034976	response to endoplasmic reticulum stress	biological_process	1	153	78	19240	0.464205	0.529754	1.6122	Srpx
GO:0071277	cellular response to calcium ion	biological_process	1	153	78	19240	0.464205	0.529754	1.6122	Neurod2
GO:0030246	carbohydrate binding	molecular_function	2	153	197	19240	0.46589	0.531238	1.27667	Prps2;Tkt
GO:0004519	endonuclease activity	molecular_function	1	153	79	19240	0.468483	0.533315	1.59179	Apex2
GO:0071013	catalytic step 2 spliceosome	cellular_component	1	153	79	19240	0.468483	0.533315	1.59179	Rbmx
GO:0016567	protein ubiquitination	biological_process	3	153	321	19240	0.471346	0.5355	1.17525	Huwe1;Neurod2;Rnf113a2
GO:0006919	activation of cysteine-type endopeptidase activity involved in apoptotic process	biological_process	1	153	80	19240	0.472728	0.5355	1.5719	Cdkn2a
GO:0032091	negative regulation of protein binding	biological_process	1	153	80	19240	0.472728	0.5355	1.5719	Cdkn2a
GO:0040008	regulation of growth	biological_process	1	153	80	19240	0.472728	0.5355	1.5719	Tkt
GO:0043130	ubiquitin binding	molecular_function	1	153	80	19240	0.472728	0.5355	1.5719	Hspb1
GO:0048661	positive regulation of smooth muscle cell proliferation	biological_process	1	153	80	19240	0.472728	0.5355	1.5719	Hes5
GO:0045444	fat cell differentiation	biological_process	1	153	81	19240	0.476938	0.539827	1.55249	Tfap2b
GO:0007018	microtubule-based movement	biological_process	1	153	82	19240	0.481115	0.542325	1.53356	Kif4
GO:0007179	transforming growth factor beta receptor signaling pathway	biological_process	1	153	82	19240	0.481115	0.542325	1.53356	Ccl2
GO:0017148	negative regulation of translation	biological_process	1	153	82	19240	0.481115	0.542325	1.53356	Nanos1
GO:0060090	molecular adaptor activity	molecular_function	1	153	82	19240	0.481115	0.542325	1.53356	Aimp2
GO:0070062	extracellular exosome	cellular_component	1	153	82	19240	0.481115	0.542325	1.53356	Rbmx
GO:0060271	cilium assembly	biological_process	2	153	203	19240	0.4815	0.542325	1.23893	Ccno;Rpgr
GO:0000166	nucleotide binding	molecular_function	14	153	1698	19240	0.48476	0.544783	1.03682	Araf;Atrx;Cdkl5;Ddx3y;Eef1a1;Gk;Kif4;Mknk2;Pnck;Prps2;Rab33a;Rps6ka3;Rragb;Srpk3
GO:0007155	cell adhesion	biological_process	5	153	576	19240	0.485173	0.544783	1.09159	Egfl6;Hes5;Pcdh10;Pcdhb19;Rs1
GO:0030900	forebrain development	biological_process	1	153	83	19240	0.485259	0.544783	1.51508	Atrx
GO:0060326	cell chemotaxis	biological_process	1	153	83	19240	0.485259	0.544783	1.51508	Hmgb2
GO:0010977	negative regulation of neuron projection development	biological_process	1	153	85	19240	0.493448	0.553078	1.47943	Thoc2
GO:0034613	cellular protein localization	biological_process	1	153	85	19240	0.493448	0.553078	1.47943	Rragb
GO:0000922	spindle pole	cellular_component	1	153	86	19240	0.497495	0.55626	1.46223	Tpt1
GO:0001725	stress fiber	cellular_component	1	153	86	19240	0.497495	0.55626	1.46223	Myl12a
GO:0051082	unfolded protein binding	molecular_function	1	153	86	19240	0.497495	0.55626	1.46223	Pdrg1
GO:0005802	trans-Golgi network	cellular_component	2	153	212	19240	0.504385	0.563508	1.18634	Pcsk1n;Slc9a7
GO:0000187	activation of MAPK activity	biological_process	1	153	88	19240	0.505491	0.563832	1.429	Drd4
GO:0005901	caveola	cellular_component	1	153	88	19240	0.505491	0.563832	1.429	Slc2a1
GO:0006811	ion transport	biological_process	5	153	591	19240	0.507864	0.565955	1.06389	Clic3;Glra4;Gria3;Slc6a8;Slc9a7
GO:0005546	phosphatidylinositol-4,5-bisphosphate binding	molecular_function	1	153	89	19240	0.509441	0.565955	1.41294	Rs1
GO:0031647	regulation of protein stability	biological_process	1	153	89	19240	0.509441	0.565955	1.41294	Cdkn2a
GO:0051028	mRNA transport	biological_process	1	153	89	19240	0.509441	0.565955	1.41294	Thoc2
GO:0071356	cellular response to tumor necrosis factor	biological_process	1	153	89	19240	0.509441	0.565955	1.41294	Ccl2
GO:0016491	oxidoreductase activity	molecular_function	5	153	597	19240	0.516833	0.573705	1.0532	Aldh3a1;Kdm6a;Phf8;Prdx4;Vkorc1
GO:0005819	spindle	cellular_component	1	153	91	19240	0.517248	0.573706	1.38189	Emd
GO:0071346	cellular response to interferon-gamma	biological_process	1	153	92	19240	0.521105	0.57752	1.36687	Ccl2
GO:0005911	cell-cell junction	cellular_component	2	153	219	19240	0.521731	0.577751	1.14842	Shroom2;Slc2a1
GO:0005884	actin filament	cellular_component	1	153	93	19240	0.524932	0.580829	1.35217	Cotl1
GO:0042277	peptide binding	molecular_function	1	153	94	19240	0.528728	0.584562	1.33778	Gpr22
GO:0016525	negative regulation of angiogenesis	biological_process	1	153	97	19240	0.539937	0.595525	1.29641	Ccl2
GO:0031966	mitochondrial membrane	cellular_component	1	153	97	19240	0.539937	0.595525	1.29641	Calm3
GO:0120162	positive regulation of cold-induced thermogenesis	biological_process	1	153	97	19240	0.539937	0.595525	1.29641	G0s2
GO:0005525	GTP binding	molecular_function	3	153	356	19240	0.540506	0.595677	1.0597	Eef1a1;Rab33a;Rragb
GO:0007030	Golgi organization	biological_process	1	153	98	19240	0.543614	0.598625	1.28318	Huwe1
GO:0043065	positive regulation of apoptotic process	biological_process	3	153	358	19240	0.544302	0.598906	1.05378	Cdkn2a;Nupr1;Pou4f1
GO:0001933	negative regulation of protein phosphorylation	biological_process	1	153	99	19240	0.547262	0.601205	1.27022	Insm1
GO:0031594	neuromuscular junction	cellular_component	1	153	99	19240	0.547262	0.601205	1.27022	Syp
GO:0043025	neuronal cell body	cellular_component	5	153	619	19240	0.549121	0.602768	1.01576	Ccl2;Cnn3;Drd4;Gria3;Shroom2
GO:0001503	ossification	biological_process	1	153	101	19240	0.554471	0.607194	1.24507	Foxc2
GO:0001843	neural tube closure	biological_process	1	153	101	19240	0.554471	0.607194	1.24507	Kdm6a
GO:0050829	defense response to Gram-negative bacterium	biological_process	1	153	101	19240	0.554471	0.607194	1.24507	Hmgb2
GO:0007417	central nervous system development	biological_process	1	153	102	19240	0.558032	0.610127	1.23286	Slc2a1
GO:0061844	antimicrobial humoral immune response mediated by antimicrobial peptide	biological_process	1	153	102	19240	0.558032	0.610127	1.23286	Ccl2
GO:0003697	single-stranded DNA binding	molecular_function	1	153	104	19240	0.565071	0.616847	1.20915	Pou4f1
GO:0006457	protein folding	biological_process	1	153	104	19240	0.565071	0.616847	1.20915	Pdrg1
GO:0006281	DNA repair	biological_process	3	153	371	19240	0.568537	0.620141	1.01686	Apex2;Atrx;Huwe1
GO:0004842	ubiquitin-protein transferase activity	molecular_function	2	153	239	19240	0.569027	0.620185	1.05231	Huwe1;Xiap
GO:0005783	endoplasmic reticulum	cellular_component	12	153	1539	19240	0.57174	0.621952	0.98052	Aldh3a1;Casq1;Emd;Piga;Prdx4;Ptgds;Rpl10;Serp1;Srpx;Tmem35a;Vkorc1;Wdr83os
GO:0004930	G protein-coupled receptor activity	molecular_function	5	153	635	19240	0.571955	0.621952	0.99017	Drd4;Fzd10;Gpr22;Htr2c;Opn1mw
GO:0090263	positive regulation of canonical Wnt signaling pathway	biological_process	1	153	106	19240	0.571998	0.621952	1.18634	Xiap
GO:0005543	phospholipid binding	molecular_function	1	153	107	19240	0.575421	0.6242	1.17525	Sytl5
GO:0007613	memory	biological_process	1	153	107	19240	0.575421	0.6242	1.17525	Fgf13
GO:0030324	lung development	biological_process	1	153	107	19240	0.575421	0.6242	1.17525	Wnt7b
GO:0071805	potassium ion transmembrane transport	biological_process	1	153	109	19240	0.582184	0.631042	1.15368	Slc9a7
GO:0051260	protein homooligomerization	biological_process	1	153	110	19240	0.585526	0.634166	1.1432	Rs1
GO:0007156	homophilic cell adhesion via plasma membrane adhesion molecules	biological_process	1	153	111	19240	0.58884	0.636759	1.1329	Pcdh10
GO:0007626	locomotory behavior	biological_process	1	153	111	19240	0.58884	0.636759	1.1329	Htr2c
GO:0005604	basement membrane	cellular_component	1	153	112	19240	0.592129	0.639814	1.12278	Egfl6
GO:0006887	exocytosis	biological_process	1	153	113	19240	0.595392	0.642837	1.11285	Sytl5
GO:0072686	mitotic spindle	cellular_component	1	153	114	19240	0.598628	0.645457	1.10308	Nexmif
GO:0005856	cytoskeleton	cellular_component	10	153	1309	19240	0.598752	0.645457	0.960669	Cdkl5;Cotl1;Hspb1;Kif4;Mid1;Rassf7;Rpgr;Shroom2;Syn1;Tenm1
GO:0000278	mitotic cell cycle	biological_process	1	153	115	19240	0.601839	0.647774	1.09349	Ccno
GO:0042391	regulation of membrane potential	biological_process	1	153	115	19240	0.601839	0.647774	1.09349	Glra4
GO:0006979	response to oxidative stress	biological_process	1	153	119	19240	0.614429	0.660296	1.05674	Prdx4
GO:0055037	recycling endosome	cellular_component	1	153	119	19240	0.614429	0.660296	1.05674	Slc9a7
GO:0008380	RNA splicing	biological_process	2	153	262	19240	0.619158	0.664833	0.959936	Rbmx;Thoc2
GO:0001666	response to hypoxia	biological_process	1	153	121	19240	0.620575	0.664833	1.03927	Aldh3a1
GO:0030176	integral component of endoplasmic reticulum membrane	cellular_component	1	153	121	19240	0.620575	0.664833	1.03927	Wdr83os
GO:0030414	peptidase inhibitor activity	molecular_function	1	153	121	19240	0.620575	0.664833	1.03927	Renbp
GO:0002020	protease binding	molecular_function	1	153	125	19240	0.632576	0.676641	1.00601	Xiap
GO:0043123	positive regulation of I-kappaB kinase/NF-kappaB signaling	biological_process	1	153	125	19240	0.632576	0.676641	1.00601	Eda2r
GO:0003712	transcription coregulator activity	molecular_function	1	153	126	19240	0.635517	0.678736	0.998029	Phf8
GO:0042826	histone deacetylase binding	molecular_function	1	153	126	19240	0.635517	0.678736	0.998029	Insm1
GO:0016477	cell migration	biological_process	2	153	271	19240	0.637526	0.680356	0.928056	Nanos1;Shroom2
GO:0004518	nuclease activity	molecular_function	1	153	127	19240	0.638435	0.6808	0.99017	Apex2
GO:0017124	SH3 domain binding	molecular_function	1	153	129	19240	0.6442	0.686418	0.974819	Drd4
GO:0019221	cytokine-mediated signaling pathway	biological_process	1	153	131	19240	0.649875	0.691931	0.959936	Ccl2
GO:0006813	potassium ion transport	biological_process	1	153	132	19240	0.652678	0.694381	0.952664	Slc9a7
GO:0031012	extracellular matrix	cellular_component	2	153	279	19240	0.653269	0.694475	0.901445	Egfl6;Ndp
GO:0005244	voltage-gated ion channel activity	molecular_function	1	153	135	19240	0.660955	0.701567	0.931494	Clic3
GO:0005912	adherens junction	cellular_component	1	153	135	19240	0.660955	0.701567	0.931494	Shroom2
GO:0003723	RNA binding	molecular_function	6	153	840	19240	0.662708	0.702291	0.898226	Ddx3y;Nanos1;Nxf2;Rbmx;Rps4x;Thoc2
GO:0045121	membrane raft	cellular_component	2	153	284	19240	0.662831	0.702291	0.885575	Atp2b3;Slc2a1
GO:0005178	integrin binding	molecular_function	1	153	136	19240	0.66367	0.702291	0.924644	Egfl6
GO:0050830	defense response to Gram-positive bacterium	biological_process	1	153	136	19240	0.66367	0.702291	0.924644	Hmgb2
GO:0055085	transmembrane transport	biological_process	3	153	428	19240	0.665054	0.702452	0.881437	Slc2a1;Slc7a3;Slc9a7
GO:0000226	microtubule cytoskeleton organization	biological_process	1	153	137	19240	0.666364	0.702452	0.917895	Map7d2
GO:0001650	fibrillar center	cellular_component	1	153	137	19240	0.666364	0.702452	0.917895	Apex2
GO:0005923	bicellular tight junction	cellular_component	1	153	137	19240	0.666364	0.702452	0.917895	Shroom2
GO:0034765	regulation of ion transmembrane transport	biological_process	1	153	137	19240	0.666364	0.702452	0.917895	Clic3
GO:0006364	rRNA processing	biological_process	1	153	140	19240	0.674317	0.710294	0.898226	Cdkn2a
GO:0007015	actin filament organization	biological_process	1	153	141	19240	0.676925	0.712499	0.891856	Shroom2
GO:0005759	mitochondrial matrix	cellular_component	1	153	142	19240	0.679514	0.714679	0.885575	Casq1
GO:0005506	iron ion binding	molecular_function	1	153	143	19240	0.682081	0.716833	0.879382	Phf8
GO:0030141	secretory granule	cellular_component	1	153	149	19240	0.697063	0.730559	0.843971	Pcsk1n
GO:0031225	anchored component of membrane	cellular_component	1	153	149	19240	0.697063	0.730559	0.843971	Nrn1
GO:0031514	motile cilium	cellular_component	1	153	149	19240	0.697063	0.730559	0.843971	Rpgr
GO:0031625	ubiquitin protein ligase binding	molecular_function	2	153	303	19240	0.697256	0.730559	0.830044	Mid1;Rpl23
GO:0000398	mRNA splicing, via spliceosome	biological_process	1	153	154	19240	0.70901	0.742312	0.816569	Rnf113a2
GO:0030054	cell junction	cellular_component	6	153	892	19240	0.718267	0.751434	0.845863	Cbln1;Glra4;Gria3;Nrn1;Shroom2;Syp
GO:0001701	in utero embryonic development	biological_process	2	153	316	19240	0.719108	0.751745	0.795896	Kdm6a;Wnt7b
GO:0031982	vesicle	cellular_component	1	153	162	19240	0.727159	0.759587	0.776245	Slc2a1
GO:0008283	cell population proliferation	biological_process	1	153	163	19240	0.729347	0.761298	0.771482	Foxc2
GO:0002250	adaptive immune response	biological_process	1	153	164	19240	0.731518	0.762412	0.766778	Sh2d1a
GO:0005681	spliceosomal complex	cellular_component	1	153	164	19240	0.731518	0.762412	0.766778	Rbmx
GO:0007166	cell surface receptor signaling pathway	biological_process	1	153	166	19240	0.735808	0.766305	0.75754	Fzd10
GO:0071222	cellular response to lipopolysaccharide	biological_process	1	153	168	19240	0.740029	0.770121	0.748522	Ccl2
GO:0007204	positive regulation of cytosolic calcium ion concentration	biological_process	1	153	171	19240	0.746236	0.775412	0.73539	Gata2
GO:0032259	methylation	biological_process	1	153	171	19240	0.746236	0.775412	0.73539	Prdm13
GO:0006974	cellular response to DNA damage stimulus	biological_process	3	153	488	19240	0.748791	0.777482	0.773063	Apex2;Atrx;Huwe1
GO:0005741	mitochondrial outer membrane	cellular_component	1	153	173	19240	0.750292	0.778456	0.726888	Gk
GO:0003676	nucleic acid binding	molecular_function	3	153	494	19240	0.756174	0.783467	0.763674	Ddx3y;Rbmx;Zcchc12
GO:0008168	methyltransferase activity	molecular_function	1	153	176	19240	0.756255	0.783467	0.714498	Prdm13
GO:0006397	mRNA processing	biological_process	2	153	344	19240	0.761712	0.788529	0.731114	Rbmx;Thoc2
GO:0043161	proteasome-mediated ubiquitin-dependent protein catabolic process	biological_process	1	153	182	19240	0.767761	0.794196	0.690943	Huwe1
GO:0006954	inflammatory response	biological_process	2	153	350	19240	0.770085	0.796004	0.718581	Ccl2;Hmgb2
GO:0051607	defense response to virus	biological_process	1	153	184	19240	0.771475	0.796845	0.683433	Fv1
GO:0016324	apical plasma membrane	cellular_component	2	153	353	19240	0.774175	0.799036	0.712474	Shroom2;Slc2a1
GO:0006631	fatty acid metabolic process	biological_process	1	153	186	19240	0.77513	0.799425	0.676084	Ptgds
GO:0005694	chromosome	cellular_component	3	153	511	19240	0.776155	0.799885	0.738268	Atrx;Hmgb2;Kif4
GO:0000139	Golgi membrane	cellular_component	1	153	188	19240	0.778727	0.801938	0.668892	Huwe1
GO:0005085	guanyl-nucleotide exchange factor activity	molecular_function	1	153	196	19240	0.792552	0.815567	0.64159	Rpgr
GO:0009986	cell surface	cellular_component	4	153	687	19240	0.800353	0.822982	0.732178	Fzd10;Htr2c;Ndp;Wnt7b
GO:0042127	regulation of cell population proliferation	biological_process	1	153	202	19240	0.802354	0.824427	0.622533	Tfap2b
GO:0016757	glycosyltransferase activity	molecular_function	1	153	206	19240	0.808632	0.83026	0.610445	Piga
GO:0005739	mitochondrion	cellular_component	11	153	1741	19240	0.827378	0.848876	0.794525	Ammecr1;Apex2;Araf;Casq1;Cdkn2a;G0s2;Gk;Gstp2;Mrpl52;Mtcp1;Prdx4
GO:0005789	endoplasmic reticulum membrane	cellular_component	2	153	400	19240	0.830442	0.851388	0.628758	Piga;Tkt
GO:0005102	signaling receptor binding	molecular_function	2	153	402	19240	0.832532	0.852898	0.62563	Amh;Wnt7b
GO:0016323	basolateral plasma membrane	cellular_component	1	153	230	19240	0.842349	0.862316	0.546746	Slc2a1
GO:0031267	small GTPase binding	molecular_function	1	153	231	19240	0.843618	0.862976	0.544379	Cdkl5
GO:0015629	actin cytoskeleton	cellular_component	1	153	237	19240	0.851021	0.869904	0.530598	Cnn3
GO:0043231	intracellular membrane-bounded organelle	cellular_component	6	153	1073	19240	0.861317	0.879779	0.703178	Apex2;Atp2b3;Casq1;Slc9a7;Tkt;Vkorc1
GO:0019899	enzyme binding	molecular_function	2	153	433	19240	0.862098	0.879926	0.580839	Cotl1;Mid1
GO:0006511	ubiquitin-dependent protein catabolic process	biological_process	1	153	248	19240	0.8637	0.88091	0.507063	Ubqln2
GO:0030335	positive regulation of cell migration	biological_process	1	153	252	19240	0.86804	0.884683	0.499014	Insm1
GO:0006955	immune response	biological_process	1	153	253	19240	0.869103	0.885114	0.497042	Ccl2
GO:0045087	innate immune response	biological_process	2	153	450	19240	0.87622	0.891705	0.558896	Hmgb2;Sh2d1a
GO:0005829	cytosol	cellular_component	23	153	3579	19240	0.895681	0.91084	0.808127	Aimp2;Aldh3a1;Araf;Cnn3;Cotl1;Ddx3y;Eef1a1;Fgf13;Gk;Gstp2;Huwe1;Kif4;Nexmif;Prdx4;Rpl10;Rpl23;Rps4x;Rps6ka3;Slc2a1;Syn1;Tpt1;Ubqln2;Xiap
GO:0002376	immune system process	biological_process	2	153	483	19240	0.899918	0.914475	0.520711	Hmgb2;Sh2d1a
GO:0006886	intracellular protein transport	biological_process	1	153	290	19240	0.902995	0.916928	0.433626	Sytl5
GO:0005794	Golgi apparatus	cellular_component	7	153	1337	19240	0.913699	0.927116	0.658386	Casq1;Fv1;Pcsk1n;Ptgds;Rab33a;Rpgr;Slc9a7
GO:0005768	endosome	cellular_component	3	153	699	19240	0.919866	0.932689	0.539707	Bloc1s6;Rab33a;Slc9a7
GO:0005813	centrosome	cellular_component	2	153	520	19240	0.921455	0.932876	0.48366	Cdkl5;Rpgr
GO:0008289	lipid binding	molecular_function	1	153	317	19240	0.922076	0.932876	0.396693	Rs1
GO:0062023	collagen-containing extracellular matrix	cellular_component	1	153	317	19240	0.922076	0.932876	0.396693	Ndp
GO:0016607	nuclear speck	cellular_component	1	153	329	19240	0.929311	0.939508	0.382224	Zcchc12
GO:0005929	cilium	cellular_component	1	153	360	19240	0.945059	0.954731	0.34931	Rpgr
GO:0003824	catalytic activity	molecular_function	1	153	378	19240	0.952547	0.961593	0.332676	Tkt
GO:0051301	cell division	biological_process	1	153	383	19240	0.954441	0.962801	0.328333	Ccno
GO:0005743	mitochondrial inner membrane	cellular_component	1	153	408	19240	0.962841	0.970048	0.308215	Apex2
GO:0031410	cytoplasmic vesicle	cellular_component	3	153	828	19240	0.963029	0.970048	0.455622	Syp;Tmem35a;Ubqln2
GO:0005764	lysosome	cellular_component	1	153	421	19240	0.966581	0.972917	0.298697	Rragb
GO:0009897	external side of plasma membrane	cellular_component	1	153	427	19240	0.968179	0.973816	0.2945	Htr2c
GO:0016020	membrane	cellular_component	42	153	6617	19240	0.97302	0.977974	0.798182	Bloc1s6;Capns2;Casq1;Cbln1;Clic3;Drd4;Eda2r;Eef1a1;Egfl6;Emd;Fzd10;Gje1;Gk;Glra4;Gpr22;Gria3;Htr2c;Nrn1;Opn1mw;Piga;Ptgds;Rab33a;Rs1;Serp1;Shroom2;Slc2a1;Slc6a14;Slc6a8;Slc7a3;Slc9a7;Slitrk2;Slitrk4;Syp;Sytl5;Tacstd2;Tenm1;Tmem255a;Tmem28;Tmem35a;Ubqln2;Vkorc1;Wdr83os
GO:0042995	cell projection	cellular_component	4	153	1119	19240	0.980248	0.984522	0.449514	Cdkl5;Fgf13;Glra4;Rpgr
GO:0006629	lipid metabolic process	biological_process	1	153	547	19240	0.988093	0.991681	0.229893	Ptgds
GO:0007186	G protein-coupled receptor signaling pathway	biological_process	6	153	1633	19240	0.991634	0.994513	0.462039	Ccl2;Drd4;Fzd10;Gpr22;Htr2c;Opn1mw
GO:0015031	protein transport	biological_process	1	153	624	19240	0.993685	0.995047	0.201525	Serp1
GO:0016021	integral component of membrane	cellular_component	30	153	5405	19240	0.994019	0.995047	0.697974	Aldh3a1;Clic3;Drd4;Eda2r;Emd;Fzd10;Gje1;Glra4;Gpr22;Gria3;Htr2c;Opn1mw;Piga;Plp2;Serp1;Slc2a1;Slc6a14;Slc6a8;Slc7a3;Slc9a7;Slitrk2;Slitrk4;Syp;Tacstd2;Tenm1;Tmem255a;Tmem28;Tmem35a;Vkorc1;Wdr83os
GO:0044877	protein-containing complex binding	molecular_function	1	153	637	19240	0.994327	0.995047	0.197412	Syp
GO:0016787	hydrolase activity	molecular_function	4	153	1582	19240	0.998981	0.998981	0.317956	Apex2;Atrx;Ddx3y;Rragb
