# Supplementary material for: Genome-wide DNA methylation and transcriptome sequencing analyses of lens tissue in an age-related mouse cataract model
Source: PLoS One. 2025 Jan 30;20(1):e0316766. doi: 10.1371/journal.pone.0316766 (PMC11781636; doi:10.1371/journal.pone.0316766)
Supplement: S8 Table — (XLSX) [file pone.0316766.s010.xlsx]

## Sheet: Sheet1
id	Term	Category	ListHits	ListTotal	PopHits	PopTotal	p-value	q-value	Enrichment_score	geneID
GO:0048172	regulation of short-term neuronal synaptic plasticity	biological_process	3	122	19	19240	0.000223797	0.109624	24.9008	Rab3a;Syn1;Syp
GO:0043229	intracellular organelle	cellular_component	3	122	20	19240	0.000262075	0.109624	23.6557	Rab3a;Syn1;Syp
GO:0071558	histone demethylase activity (H3-K27 specific)	molecular_function	2	122	5	19240	0.00039385	0.109624	63.082	Kdm6a;Phf8
GO:0030864	cortical actin cytoskeleton	cellular_component	4	122	56	19240	0.000438098	0.109624	11.2646	Cotl1;Dstn;Shroom2;Slc2a1
GO:0003682	chromatin binding	molecular_function	11	122	529	19240	0.000549195	0.109624	3.27931	Actl6b;Atf5;Fosl2;Kdm6a;Med12;Phf8;Pitx2;Samd11;Tfap2b;Tox3;Wdhd1
GO:0071557	histone H3-K27 demethylation	biological_process	2	122	6	19240	0.000588322	0.109624	52.5683	Kdm6a;Phf8
GO:0006814	sodium ion transport	biological_process	5	122	125	19240	0.00120789	0.151819	6.3082	Scn3b;Slc17a1;Slc5a3;Slc6a8;Slc9a7
GO:0097091	synaptic vesicle clustering	biological_process	2	122	9	19240	0.00139447	0.151819	35.0455	Rab3a;Syn1
GO:1901798	positive regulation of signal transduction by p53 class mediator	biological_process	2	122	9	19240	0.00139447	0.151819	35.0455	Cdkn2a;Rpl23
GO:1990948	ubiquitin ligase inhibitor activity	molecular_function	2	122	9	19240	0.00139447	0.151819	35.0455	Cdkn2a;Rpl23
GO:0005244	voltage-gated ion channel activity	molecular_function	5	122	135	19240	0.00169833	0.151819	5.84092	Cacna1f;Clic3;Kcnd1;Kcns2;Scn3b
GO:1904667	negative regulation of ubiquitin protein ligase activity	biological_process	2	122	10	19240	0.00173587	0.151819	31.541	Cdkn2a;Rpl23
GO:0034765	regulation of ion transmembrane transport	biological_process	5	122	137	19240	0.00181171	0.151819	5.75565	Cacna1f;Clic3;Kcnd1;Kcns2;Scn3b
GO:0048786	presynaptic active zone	cellular_component	3	122	39	19240	0.00192451	0.151819	12.1311	Rab3a;Syn1;Syp
GO:0006357	regulation of transcription by RNA polymerase II	biological_process	19	122	1457	19240	0.00203692	0.151819	2.05655	Actl6b;Atf5;Barhl2;Bhlhe40;Brwd3;Egr4;Fosl2;Fstl3;Hdx;Maff;Mamld1;Med12;Phf8;Pitx2;Tbr1;Tfap2b;Tox3;Zfp612;Zfp711
GO:0030510	regulation of BMP signaling pathway	biological_process	2	122	12	19240	0.0025249	0.176427	26.2842	Fstl3;Tfap2b
GO:0048568	embryonic organ development	biological_process	3	122	46	19240	0.00309535	0.203565	10.2851	Kdm6a;Med12;Wnt7b
GO:0021915	neural tube development	biological_process	3	122	48	19240	0.00349457	0.211208	9.85656	Kdm6a;Med12;Sema3c
GO:0007409	axonogenesis	biological_process	4	122	100	19240	0.00377719	0.211208	6.3082	Cacna1f;Nrn1;Rab3a;Slitrk4
GO:0033138	positive regulation of peptidyl-serine phosphorylation	biological_process	4	122	101	19240	0.00391397	0.211208	6.24574	Araf;Cd44;Mtcp1;Tenm1
GO:0009116	nucleoside metabolic process	biological_process	2	122	15	19240	0.00396724	0.211208	21.0273	Mtap;Prps2
GO:0006811	ion transport	biological_process	10	122	591	19240	0.00440213	0.219481	2.66844	Cacna1f;Clic3;Kcnd1;Kcns2;Scn3b;Slc17a1;Slc5a3;Slc6a8;Slc9a7;Trpc5
GO:0048246	macrophage chemotaxis	biological_process	2	122	16	19240	0.00451526	0.219481	19.7131	Cx3cr1;Lgals3
GO:0014069	postsynaptic density	cellular_component	7	122	327	19240	0.00486804	0.220724	3.37595	Cnih2;Cnn3;Cpeb1;Kcnd1;Rpl23;Syn1;Syp
GO:0003016	respiratory system process	biological_process	2	122	17	19240	0.00509616	0.220724	18.5535	Kdm6a;Rab3a
GO:0051219	phosphoprotein binding	molecular_function	3	122	55	19240	0.00513311	0.220724	8.60209	Cd44;Pitx2;Tox3
GO:0055085	transmembrane transport	biological_process	8	122	428	19240	0.00597088	0.236825	2.94776	Cacna1f;Kcnd1;Kcns2;Slc17a1;Slc2a1;Slc5a3;Slc9a7;Trpc5
GO:0045893	positive regulation of transcription, DNA-templated	biological_process	10	122	623	19240	0.00632602	0.236825	2.53138	Atf5;Cdkn2a;Fosl2;Med12;Phf8;Pitx2;Tfap2b;Tox3;Trp53inp2;Zfp711
GO:0001953	negative regulation of cell-matrix adhesion	biological_process	2	122	19	19240	0.00635489	0.236825	16.6005	Cdkn2a;Nexmif
GO:0098993	anchored component of synaptic vesicle membrane	cellular_component	2	122	19	19240	0.00635489	0.236825	16.6005	Rab3a;Syn1
GO:2000059	negative regulation of ubiquitin-dependent protein catabolic process	biological_process	2	122	20	19240	0.00703187	0.24122	15.7705	Cdkn2a;Rpl23
GO:0005515	protein binding	molecular_function	46	122	5254	19240	0.00776983	0.24122	1.38074	Actl6b;Araf;Atf5;Bhlhe40;C1ql3;Cd44;Cdkn2a;Cnn3;Cotl1;Cpeb1;Eef2;Emd;Fgd1;Kdm6a;Krt19;Lgals3;Mcf2;Med12;Nrn1;Nxf2;Pcdh11x;Pitx2;Rab3a;Rasl11b;Rpl23;Rps6ka3;Septin6;Sh2d1a;Shroom2;Sik2;Slc2a1;Slc5a3;Slitrk4;Srpx;Syn1;Syp;Tenm1;Tfap2b;Tmem35a;Tox3;Tradd;Trib3;Trpc5;Ube2g2;Wdhd1;Wnt7b
GO:0050860	negative regulation of T cell receptor signaling pathway	biological_process	2	122	23	19240	0.00924823	0.24122	13.7135	Lgals3;Sh2d1a
GO:0005540	hyaluronic acid binding	molecular_function	2	122	24	19240	0.0100475	0.24122	13.1421	Cd44;Hapln4
GO:0050908	detection of light stimulus involved in visual perception	biological_process	2	122	24	19240	0.0100475	0.24122	13.1421	Cacna1f;Prcd
GO:0003924	GTPase activity	molecular_function	6	122	290	19240	0.0104982	0.24122	3.26286	Eef2;Gnb3;Rab33a;Rab3a;Rasl11b;Septin6
GO:0044306	neuron projection terminus	cellular_component	2	122	25	19240	0.0108762	0.24122	12.6164	Fstl3;Syp
GO:0051015	actin filament binding	molecular_function	5	122	210	19240	0.0109363	0.24122	3.75488	Cotl1;Dstn;Eef2;Shroom2;Tagln
GO:2000300	regulation of synaptic vesicle exocytosis	biological_process	3	122	73	19240	0.011208	0.24122	6.48102	Nrn1;Rab3a;Syp
GO:0008076	voltage-gated potassium channel complex	cellular_component	3	122	74	19240	0.0116285	0.24122	6.39344	Kcnd1;Kcns2;Slc5a3
GO:0051965	positive regulation of synapse assembly	biological_process	3	122	74	19240	0.0116285	0.24122	6.39344	Lrrc24;Slitrk4;Srpx2
GO:0060070	canonical Wnt signaling pathway	biological_process	3	122	74	19240	0.0116285	0.24122	6.39344	Kdm6a;Med12;Wnt7b
GO:0048168	regulation of neuronal synaptic plasticity	biological_process	2	122	26	19240	0.0117341	0.24122	12.1311	Cpeb1;Syp
GO:0031490	chromatin DNA binding	molecular_function	3	122	75	19240	0.0120579	0.24122	6.3082	Kdm6a;Pitx2;Tox3
GO:0045727	positive regulation of translation	biological_process	3	122	78	19240	0.0134005	0.24122	6.06557	Barhl2;Cpeb1;Eef2
GO:0045944	positive regulation of transcription by RNA polymerase II	biological_process	14	122	1155	19240	0.0146918	0.24122	1.91157	Atf5;Barhl2;Cdkn2a;Egr4;Fosl2;Fstl3;Maff;Med12;Nlrc5;Pitx2;Rps6ka3;Tbr1;Tfap2b;Tox3
GO:0051092	positive regulation of NF-kappaB transcription factor activity	biological_process	4	122	149	19240	0.0150041	0.24122	4.23369	Cx3cr1;Eda2r;Tnfrsf8;Tradd
GO:0032281	AMPA glutamate receptor complex	cellular_component	2	122	30	19240	0.0154493	0.24122	10.5137	Cnih2;Nrn1
GO:0043153	entrainment of circadian clock by photoperiod	biological_process	2	122	30	19240	0.0154493	0.24122	10.5137	Bhlhe40;Fbxl8
GO:0010951	negative regulation of endopeptidase activity	biological_process	3	122	83	19240	0.0158206	0.24122	5.70018	Pcsk1n;Renbp;Spock3
GO:0050768	negative regulation of neurogenesis	biological_process	2	122	31	19240	0.016447	0.24122	10.1745	Atf5;Wnt7b
GO:0048870	cell motility	biological_process	2	122	32	19240	0.0174716	0.24122	9.85656	Dstn;Srpx2
GO:0005634	nucleus	cellular_component	49	122	5966	19240	0.0196705	0.24122	1.29526	Actl6b;Ak2;Ammecr1;Atf5;Barhl2;Bhlhe40;Brwd3;Ccno;Cd44;Cdkl5;Cdkn2a;Clic3;Cotl1;Cpeb1;Eef2;Egr4;Emd;Fbxl8;Fosl2;Fstl3;Gprasp2;Hdx;Huwe1;Kdm6a;Kif4;Lgals3;Maff;Mamld1;Med12;Mtap;Nexmif;Nlrc5;Nxf2;Phf8;Pitx2;Rps6ka3;Samd11;Sik2;Tbr1;Tenm1;Tfap2b;Tox3;Tradd;Trib3;Tro;Trp53inp2;Wdhd1;Zfp612;Zfp711
GO:0000079	regulation of cyclin-dependent protein serine/threonine kinase activity	biological_process	2	122	35	19240	0.0207024	0.24122	9.01171	Ccno;Cdkn2a
GO:0050807	regulation of synapse organization	biological_process	2	122	36	19240	0.0218305	0.24122	8.76138	C1ql3;Slitrk4
GO:0016235	aggresome	cellular_component	2	122	37	19240	0.0229836	0.24122	8.52459	Eef2;Ucma
GO:0048471	perinuclear region of cytoplasm	cellular_component	9	122	653	19240	0.0232237	0.24122	2.17357	Cdkl5;Cpeb1;Cx3cr1;Kcns2;Rab3a;Slc5a3;Syp;Tenm1;Ucma
GO:0005216	ion channel activity	molecular_function	4	122	173	19240	0.0244517	0.24122	3.64636	Cacna1f;Kcnd1;Kcns2;Trpc5
GO:0000978	RNA polymerase II cis-regulatory region sequence-specific DNA binding	molecular_function	13	122	1120	19240	0.0253457	0.24122	1.8305	Bhlhe40;Egr4;Fosl2;Hdx;Kdm6a;Maff;Med12;Nlrc5;Pitx2;Tbr1;Tfap2b;Zfp612;Zfp711
GO:0014070	response to organic cyclic compound	biological_process	2	122	39	19240	0.0253633	0.24122	8.08743	Aldh3a1;Cdkn2a
GO:0009791	post-embryonic development	biological_process	3	122	102	19240	0.0271253	0.24122	4.63838	Atf5;Rab3a;Sema3c
GO:0008021	synaptic vesicle	cellular_component	4	122	180	19240	0.0277543	0.24122	3.50455	Rab3a;Septin6;Syn1;Syp
GO:0003779	actin binding	molecular_function	6	122	368	19240	0.0299181	0.24122	2.57128	Cnn3;Cotl1;Dstn;Emd;Shroom2;Trpc5
GO:0004857	enzyme inhibitor activity	molecular_function	2	122	43	19240	0.030407	0.24122	7.33511	Renbp;Spock3
GO:0030324	lung development	biological_process	3	122	107	19240	0.030657	0.24122	4.42163	Pitx2;Rab3a;Wnt7b
GO:0000910	cytokinesis	biological_process	1	122	5	19240	0.0313085	0.24122	31.541	Dstn
GO:0001661	conditioned taste aversion	biological_process	1	122	5	19240	0.0313085	0.24122	31.541	Tbr1
GO:0002046	opsin binding	molecular_function	1	122	5	19240	0.0313085	0.24122	31.541	Prcd
GO:0002282	microglial cell activation involved in immune response	biological_process	1	122	5	19240	0.0313085	0.24122	31.541	Cx3cr1
GO:0002906	negative regulation of mature B cell apoptotic process	biological_process	1	122	5	19240	0.0313085	0.24122	31.541	Cd44
GO:0003171	atrioventricular valve development	biological_process	1	122	5	19240	0.0313085	0.24122	31.541	Pitx2
GO:0003253	cardiac neural crest cell migration involved in outflow tract morphogenesis	biological_process	1	122	5	19240	0.0313085	0.24122	31.541	Pitx2
GO:0006166	purine ribonucleoside salvage	biological_process	1	122	5	19240	0.0313085	0.24122	31.541	Mtap
GO:0009156	ribonucleoside monophosphate biosynthetic process	biological_process	1	122	5	19240	0.0313085	0.24122	31.541	Prps2
GO:0010644	cell communication by electrical coupling	biological_process	1	122	5	19240	0.0313085	0.24122	31.541	Gjc2
GO:0015136	sialic acid transmembrane transporter activity	molecular_function	1	122	5	19240	0.0313085	0.24122	31.541	Slc17a1
GO:0015739	sialic acid transport	biological_process	1	122	5	19240	0.0313085	0.24122	31.541	Slc17a1
GO:0015911	long-chain fatty acid import across plasma membrane	biological_process	1	122	5	19240	0.0313085	0.24122	31.541	Slc2a1
GO:0017076	purine nucleotide binding	molecular_function	1	122	5	19240	0.0313085	0.24122	31.541	Renbp
GO:0019509	L-methionine salvage from methylthioadenosine	biological_process	1	122	5	19240	0.0313085	0.24122	31.541	Mtap
GO:0019960	C-X3-C chemokine binding	molecular_function	1	122	5	19240	0.0313085	0.24122	31.541	Cx3cr1
GO:0021871	forebrain regionalization	biological_process	1	122	5	19240	0.0313085	0.24122	31.541	Wnt7b
GO:0021891	olfactory bulb interneuron development	biological_process	1	122	5	19240	0.0313085	0.24122	31.541	Atf5
GO:0022009	central nervous system vasculogenesis	biological_process	1	122	5	19240	0.0313085	0.24122	31.541	Wnt7b
GO:0032350	regulation of hormone metabolic process	biological_process	1	122	5	19240	0.0313085	0.24122	31.541	Gnb3
GO:0033031	positive regulation of neutrophil apoptotic process	biological_process	1	122	5	19240	0.0313085	0.24122	31.541	Cd44
GO:0033088	negative regulation of immature T cell proliferation in thymus	biological_process	1	122	5	19240	0.0313085	0.24122	31.541	Cdkn2a
GO:0034653	retinoic acid catabolic process	biological_process	1	122	5	19240	0.0313085	0.24122	31.541	Crabp1
GO:0042731	PH domain binding	molecular_function	1	122	5	19240	0.0313085	0.24122	31.541	Samd11
GO:0045185	maintenance of protein location	biological_process	1	122	5	19240	0.0313085	0.24122	31.541	Lgals3
GO:0060033	anatomical structure regression	biological_process	1	122	5	19240	0.0313085	0.24122	31.541	Wnt7b
GO:0060058	positive regulation of apoptotic process involved in mammary gland involution	biological_process	1	122	5	19240	0.0313085	0.24122	31.541	Cdkn2a
GO:0060478	acrosomal vesicle exocytosis	biological_process	1	122	5	19240	0.0313085	0.24122	31.541	Rab3a
GO:0060666	dichotomous subdivision of terminal units involved in salivary gland branching	biological_process	1	122	5	19240	0.0313085	0.24122	31.541	Sema3c
GO:0070513	death domain binding	molecular_function	1	122	5	19240	0.0313085	0.24122	31.541	Tradd
GO:0071677	positive regulation of mononuclear cell migration	biological_process	1	122	5	19240	0.0313085	0.24122	31.541	Lgals3
GO:0072044	collecting duct development	biological_process	1	122	5	19240	0.0313085	0.24122	31.541	Tfap2b
GO:0086006	voltage-gated sodium channel activity involved in cardiac muscle cell action potential	molecular_function	1	122	5	19240	0.0313085	0.24122	31.541	Scn3b
GO:0098708	glucose import across plasma membrane	biological_process	1	122	5	19240	0.0313085	0.24122	31.541	Slc2a1
GO:0099504	synaptic vesicle cycle	biological_process	1	122	5	19240	0.0313085	0.24122	31.541	Syn1
GO:1902041	regulation of extrinsic apoptotic signaling pathway via death domain receptors	biological_process	1	122	5	19240	0.0313085	0.24122	31.541	Lgals3
GO:1905477	positive regulation of protein localization to membrane	biological_process	1	122	5	19240	0.0313085	0.24122	31.541	Slc5a3
GO:1990769	proximal neuron projection	cellular_component	1	122	5	19240	0.0313085	0.24122	31.541	Gjc2
GO:2000346	negative regulation of hepatocyte proliferation	biological_process	1	122	5	19240	0.0313085	0.24122	31.541	Cdkn2a
GO:2000435	negative regulation of protein neddylation	biological_process	1	122	5	19240	0.0313085	0.24122	31.541	Cdkn2a
GO:0043565	sequence-specific DNA binding	molecular_function	7	122	474	19240	0.0314463	0.24122	2.32898	Atf5;Egr4;Fosl2;Maff;Pitx2;Tfap2b;Zfp711
GO:0060076	excitatory synapse	cellular_component	2	122	44	19240	0.0317252	0.24122	7.16841	Srpx2;Syp
GO:0071805	potassium ion transmembrane transport	biological_process	3	122	109	19240	0.0321342	0.24122	4.3405	Kcnd1;Kcns2;Slc9a7
GO:0031012	extracellular matrix	cellular_component	5	122	279	19240	0.0326008	0.24122	2.82625	Hapln4;Lgals3;Lrrc24;Spock3;Ucma
GO:0051260	protein homooligomerization	biological_process	3	122	110	19240	0.0328866	0.24122	4.30104	Kcnd1;Kcns2;Rs1
GO:0042149	cellular response to glucose starvation	biological_process	2	122	45	19240	0.0330656	0.24122	7.00911	Sik2;Slc2a1
GO:0007010	cytoskeleton organization	biological_process	3	122	111	19240	0.0336482	0.24122	4.2623	Brwd3;Fgd1;Tagln
GO:0045773	positive regulation of axon extension	biological_process	2	122	46	19240	0.0344279	0.24122	6.85674	Cdkl5;Trpc5
GO:0015293	symporter activity	molecular_function	3	122	113	19240	0.0351987	0.24122	4.18686	Slc17a1;Slc5a3;Slc6a8
GO:0098793	presynapse	cellular_component	3	122	113	19240	0.0351987	0.24122	4.18686	Septin6;Slc2a1;Syn1
GO:0002189	ribose phosphate diphosphokinase complex	cellular_component	1	122	6	19240	0.0374525	0.24122	26.2842	Prps2
GO:0004711	ribosomal protein S6 kinase activity	molecular_function	1	122	6	19240	0.0374525	0.24122	26.2842	Rps6ka3
GO:0004749	ribose phosphate diphosphokinase activity	molecular_function	1	122	6	19240	0.0374525	0.24122	26.2842	Prps2
GO:0006167	AMP biosynthetic process	biological_process	1	122	6	19240	0.0374525	0.24122	26.2842	Prps2
GO:0015220	choline transmembrane transporter activity	molecular_function	1	122	6	19240	0.0374525	0.24122	26.2842	Slc6a8
GO:0017176	phosphatidylinositol N-acetylglucosaminyltransferase activity	molecular_function	1	122	6	19240	0.0374525	0.24122	26.2842	Piga
GO:0019262	N-acetylneuraminate catabolic process	biological_process	1	122	6	19240	0.0374525	0.24122	26.2842	Renbp
GO:0019693	ribose phosphate metabolic process	biological_process	1	122	6	19240	0.0374525	0.24122	26.2842	Prps2
GO:0019863	IgE binding	molecular_function	1	122	6	19240	0.0374525	0.24122	26.2842	Lgals3
GO:0021764	amygdala development	biological_process	1	122	6	19240	0.0374525	0.24122	26.2842	Tbr1
GO:0031630	regulation of synaptic vesicle fusion to presynaptic active zone membrane	biological_process	1	122	6	19240	0.0374525	0.24122	26.2842	Rab3a
GO:0031682	G-protein gamma-subunit binding	molecular_function	1	122	6	19240	0.0374525	0.24122	26.2842	Gnb3
GO:0032364	oxygen homeostasis	biological_process	1	122	6	19240	0.0374525	0.24122	26.2842	Wnt7b
GO:0033300	dehydroascorbic acid transmembrane transporter activity	molecular_function	1	122	6	19240	0.0374525	0.24122	26.2842	Slc2a1
GO:0033600	negative regulation of mammary gland epithelial cell proliferation	biological_process	1	122	6	19240	0.0374525	0.24122	26.2842	Cdkn2a
GO:0035886	vascular associated smooth muscle cell differentiation	biological_process	1	122	6	19240	0.0374525	0.24122	26.2842	Pitx2
GO:0036465	synaptic vesicle recycling	biological_process	1	122	6	19240	0.0374525	0.24122	26.2842	Rab3a
GO:0042592	homeostatic process	biological_process	1	122	6	19240	0.0374525	0.24122	26.2842	Wnt7b
GO:0043549	regulation of kinase activity	biological_process	1	122	6	19240	0.0374525	0.24122	26.2842	Nlrc5
GO:0045345	positive regulation of MHC class I biosynthetic process	biological_process	1	122	6	19240	0.0374525	0.24122	26.2842	Nlrc5
GO:0046605	regulation of centrosome cycle	biological_process	1	122	6	19240	0.0374525	0.24122	26.2842	Atf5
GO:0048570	notochord morphogenesis	biological_process	1	122	6	19240	0.0374525	0.24122	26.2842	Kdm6a
GO:0051256	mitotic spindle midzone assembly	biological_process	1	122	6	19240	0.0374525	0.24122	26.2842	Kif4
GO:0060706	cell differentiation involved in embryonic placenta development	biological_process	1	122	6	19240	0.0374525	0.24122	26.2842	Krt19
GO:0070447	positive regulation of oligodendrocyte progenitor proliferation	biological_process	1	122	6	19240	0.0374525	0.24122	26.2842	Gjc2
GO:0070487	monocyte aggregation	biological_process	1	122	6	19240	0.0374525	0.24122	26.2842	Cd44
GO:0070829	heterochromatin maintenance	biological_process	1	122	6	19240	0.0374525	0.24122	26.2842	Wdhd1
GO:0070837	dehydroascorbic acid transport	biological_process	1	122	6	19240	0.0374525	0.24122	26.2842	Slc2a1
GO:0071763	nuclear membrane organization	biological_process	1	122	6	19240	0.0374525	0.24122	26.2842	Emd
GO:0086012	membrane depolarization during cardiac muscle cell action potential	biological_process	1	122	6	19240	0.0374525	0.24122	26.2842	Scn3b
GO:0086015	SA node cell action potential	biological_process	1	122	6	19240	0.0374525	0.24122	26.2842	Scn3b
GO:0097070	ductus arteriosus closure	biological_process	1	122	6	19240	0.0374525	0.24122	26.2842	Tfap2b
GO:0097227	sperm annulus	cellular_component	1	122	6	19240	0.0374525	0.24122	26.2842	Septin6
GO:0098779	positive regulation of mitophagy in response to mitochondrial depolarization	biological_process	1	122	6	19240	0.0374525	0.24122	26.2842	Huwe1
GO:1902259	regulation of delayed rectifier potassium channel activity	biological_process	1	122	6	19240	0.0374525	0.24122	26.2842	Kcns2
GO:1902262	apoptotic process involved in blood vessel morphogenesis	biological_process	1	122	6	19240	0.0374525	0.24122	26.2842	Wnt7b
GO:1903214	regulation of protein targeting to mitochondrion	biological_process	1	122	6	19240	0.0374525	0.24122	26.2842	Cdkn2a
GO:1903721	positive regulation of I-kappaB phosphorylation	biological_process	1	122	6	19240	0.0374525	0.24122	26.2842	Cx3cr1
GO:1904141	positive regulation of microglial cell migration	biological_process	1	122	6	19240	0.0374525	0.24122	26.2842	Cx3cr1
GO:1904938	planar cell polarity pathway involved in axon guidance	biological_process	1	122	6	19240	0.0374525	0.24122	26.2842	Wnt7b
GO:0019900	kinase binding	molecular_function	3	122	117	19240	0.038409	0.24122	4.04372	Atf5;Slc2a1;Tradd
GO:0016358	dendrite development	biological_process	2	122	49	19240	0.0386428	0.24122	6.43694	Actl6b;Mcf2
GO:0031146	SCF-dependent proteasomal ubiquitin-dependent protein catabolic process	biological_process	2	122	49	19240	0.0386428	0.24122	6.43694	Fbxl8;Nccrp1
GO:0001228	DNA-binding transcription activator activity, RNA polymerase II-specific	molecular_function	7	122	496	19240	0.0387047	0.24122	2.22567	Atf5;Barhl2;Egr4;Fosl2;Maff;Pitx2;Tfap2b
GO:0003700	DNA-binding transcription factor activity	molecular_function	8	122	611	19240	0.0407768	0.24122	2.06488	Atf5;Barhl2;Fosl2;Maff;Pitx2;Tbr1;Tfap2b;Zfp711
GO:0005501	retinoid binding	molecular_function	1	122	7	19240	0.0435579	0.24122	22.5293	Crabp1
GO:0006015	5-phosphoribose 1-diphosphate biosynthetic process	biological_process	1	122	7	19240	0.0435579	0.24122	22.5293	Prps2
GO:0009165	nucleotide biosynthetic process	biological_process	1	122	7	19240	0.0435579	0.24122	22.5293	Prps2
GO:0014054	positive regulation of gamma-aminobutyric acid secretion	biological_process	1	122	7	19240	0.0435579	0.24122	22.5293	Htr2c
GO:0016272	prefoldin complex	cellular_component	1	122	7	19240	0.0435579	0.24122	22.5293	Pdrg1
GO:0019956	chemokine binding	molecular_function	1	122	7	19240	0.0435579	0.24122	22.5293	Plp2
GO:0021889	olfactory bulb interneuron differentiation	biological_process	1	122	7	19240	0.0435579	0.24122	22.5293	Atf5
GO:0021902	commitment of neuronal cell to specific neuron type in forebrain	biological_process	1	122	7	19240	0.0435579	0.24122	22.5293	Tbr1
GO:0021930	cerebellar granule cell precursor proliferation	biological_process	1	122	7	19240	0.0435579	0.24122	22.5293	Atf5
GO:0030835	negative regulation of actin filament depolymerization	biological_process	1	122	7	19240	0.0435579	0.24122	22.5293	Shroom2
GO:0032098	regulation of appetite	biological_process	1	122	7	19240	0.0435579	0.24122	22.5293	Htr2c
GO:0033629	negative regulation of cell adhesion mediated by integrin	biological_process	1	122	7	19240	0.0435579	0.24122	22.5293	Nexmif
GO:0043426	MRF binding	molecular_function	1	122	7	19240	0.0435579	0.24122	22.5293	Bhlhe40
GO:0045428	regulation of nitric oxide biosynthetic process	biological_process	1	122	7	19240	0.0435579	0.24122	22.5293	Cx3cr1
GO:0045590	negative regulation of regulatory T cell differentiation	biological_process	1	122	7	19240	0.0435579	0.24122	22.5293	Cd44
GO:0046033	AMP metabolic process	biological_process	1	122	7	19240	0.0435579	0.24122	22.5293	Ak2
GO:0046822	regulation of nucleocytoplasmic transport	biological_process	1	122	7	19240	0.0435579	0.24122	22.5293	Cdkn2a
GO:0048016	inositol phosphate-mediated signaling	biological_process	1	122	7	19240	0.0435579	0.24122	22.5293	Htr2c
GO:0048864	stem cell development	biological_process	1	122	7	19240	0.0435579	0.24122	22.5293	Wnt7b
GO:0051798	positive regulation of hair follicle development	biological_process	1	122	7	19240	0.0435579	0.24122	22.5293	Tradd
GO:0055056	D-glucose transmembrane transporter activity	molecular_function	1	122	7	19240	0.0435579	0.24122	22.5293	Slc2a1
GO:0060335	positive regulation of interferon-gamma-mediated signaling pathway	biological_process	1	122	7	19240	0.0435579	0.24122	22.5293	Nlrc5
GO:0060373	regulation of ventricular cardiac muscle cell membrane depolarization	biological_process	1	122	7	19240	0.0435579	0.24122	22.5293	Scn3b
GO:0060392	negative regulation of SMAD protein signal transduction	biological_process	1	122	7	19240	0.0435579	0.24122	22.5293	Ucma
GO:0060428	lung epithelium development	biological_process	1	122	7	19240	0.0435579	0.24122	22.5293	Wnt7b
GO:0060442	branching involved in prostate gland morphogenesis	biological_process	1	122	7	19240	0.0435579	0.24122	22.5293	Cd44
GO:0060669	embryonic placenta morphogenesis	biological_process	1	122	7	19240	0.0435579	0.24122	22.5293	Wnt7b
GO:0060971	embryonic heart tube left/right pattern formation	biological_process	1	122	7	19240	0.0435579	0.24122	22.5293	Pitx2
GO:0061072	iris morphogenesis	biological_process	1	122	7	19240	0.0435579	0.24122	22.5293	Pitx2
GO:0072205	metanephric collecting duct development	biological_process	1	122	7	19240	0.0435579	0.24122	22.5293	Wnt7b
GO:0086014	atrial cardiac muscle cell action potential	biological_process	1	122	7	19240	0.0435579	0.24122	22.5293	Scn3b
GO:0098883	synapse pruning	biological_process	1	122	7	19240	0.0435579	0.24122	22.5293	Cx3cr1
GO:2000766	negative regulation of cytoplasmic translation	biological_process	1	122	7	19240	0.0435579	0.24122	22.5293	Cpeb1
GO:2000767	positive regulation of cytoplasmic translation	biological_process	1	122	7	19240	0.0435579	0.24122	22.5293	Eef2
GO:1990837	sequence-specific double-stranded DNA binding	molecular_function	7	122	510	19240	0.0438558	0.24122	2.16458	Barhl2;Bhlhe40;Egr4;Maff;Pitx2;Tfap2b;Zfp612
GO:0035914	skeletal muscle cell differentiation	biological_process	2	122	54	19240	0.0460758	0.24122	5.84092	Emd;Maff
GO:0004896	cytokine receptor activity	molecular_function	2	122	55	19240	0.0476208	0.24122	5.73472	Cd44;Cx3cr1
GO:0005776	autophagosome	cellular_component	2	122	55	19240	0.0476208	0.24122	5.73472	Srpx;Trp53inp2
GO:0030018	Z disc	cellular_component	3	122	128	19240	0.0479771	0.24122	3.69621	Krt19;Scn3b;Slc2a1
GO:0045202	synapse	cellular_component	9	122	750	19240	0.0491714	0.24122	1.89246	Cdkl5;Cnih2;Cpeb1;Eef2;Nrn1;Slc2a1;Srpx2;Syn1;Syp
GO:0001756	somitogenesis	biological_process	2	122	56	19240	0.0491846	0.24122	5.63232	Med12;Sema3c
GO:0000506	glycosylphosphatidylinositol-N-acetylglucosaminyltransferase (GPI-GnT) complex	cellular_component	1	122	8	19240	0.0496248	0.24122	19.7131	Piga
GO:0001652	granular component	cellular_component	1	122	8	19240	0.0496248	0.24122	19.7131	Cdkn2a
GO:0003091	renal water homeostasis	biological_process	1	122	8	19240	0.0496248	0.24122	19.7131	Tfap2b
GO:0004028	3-chloroallyl aldehyde dehydrogenase activity	molecular_function	1	122	8	19240	0.0496248	0.24122	19.7131	Aldh3a1
GO:0005031	tumor necrosis factor-activated receptor activity	molecular_function	1	122	8	19240	0.0496248	0.24122	19.7131	Eda2r
GO:0005114	type II transforming growth factor beta receptor binding	molecular_function	1	122	8	19240	0.0496248	0.24122	19.7131	Cd44
GO:0006020	inositol metabolic process	biological_process	1	122	8	19240	0.0496248	0.24122	19.7131	Slc5a3
GO:0006081	cellular aldehyde metabolic process	biological_process	1	122	8	19240	0.0496248	0.24122	19.7131	Aldh3a1
GO:0006333	chromatin assembly or disassembly	biological_process	1	122	8	19240	0.0496248	0.24122	19.7131	Actl6b
GO:0007423	sensory organ development	biological_process	1	122	8	19240	0.0496248	0.24122	19.7131	Tfap2b
GO:0010637	negative regulation of mitochondrial fusion	biological_process	1	122	8	19240	0.0496248	0.24122	19.7131	Huwe1
GO:0010827	regulation of glucose transmembrane transport	biological_process	1	122	8	19240	0.0496248	0.24122	19.7131	Trib3
GO:0015747	urate transport	biological_process	1	122	8	19240	0.0496248	0.24122	19.7131	Slc17a1
GO:0016763	pentosyltransferase activity	molecular_function	1	122	8	19240	0.0496248	0.24122	19.7131	Mtap
GO:0019205	nucleobase-containing compound kinase activity	molecular_function	1	122	8	19240	0.0496248	0.24122	19.7131	Ak2
GO:0019800	peptide cross-linking via chondroitin 4-sulfate glycosaminoglycan	biological_process	1	122	8	19240	0.0496248	0.24122	19.7131	Spock3
GO:0019871	sodium channel inhibitor activity	molecular_function	1	122	8	19240	0.0496248	0.24122	19.7131	Scn3b
GO:0030548	acetylcholine receptor regulator activity	molecular_function	1	122	8	19240	0.0496248	0.24122	19.7131	Tmem35a
GO:0031258	lamellipodium membrane	cellular_component	1	122	8	19240	0.0496248	0.24122	19.7131	Cd44
GO:0032541	cortical endoplasmic reticulum	cellular_component	1	122	8	19240	0.0496248	0.24122	19.7131	Emd
GO:0034393	positive regulation of smooth muscle cell apoptotic process	biological_process	1	122	8	19240	0.0496248	0.24122	19.7131	Cdkn2a
GO:0035425	autocrine signaling	biological_process	1	122	8	19240	0.0496248	0.24122	19.7131	Cx3cr1
GO:0043576	regulation of respiratory gaseous exchange	biological_process	1	122	8	19240	0.0496248	0.24122	19.7131	Slc5a3
GO:0046825	regulation of protein export from nucleus	biological_process	1	122	8	19240	0.0496248	0.24122	19.7131	Cdkn2a
GO:0055009	atrial cardiac muscle tissue morphogenesis	biological_process	1	122	8	19240	0.0496248	0.24122	19.7131	Pitx2
GO:0055062	phosphate ion homeostasis	biological_process	1	122	8	19240	0.0496248	0.24122	19.7131	Tfap2b
GO:0061760	antifungal innate immune response	biological_process	1	122	8	19240	0.0496248	0.24122	19.7131	Cx3cr1
GO:0070180	large ribosomal subunit rRNA binding	molecular_function	1	122	8	19240	0.0496248	0.24122	19.7131	Rpl23
GO:2000288	positive regulation of myoblast proliferation	biological_process	1	122	8	19240	0.0496248	0.24122	19.7131	Pitx2
GO:0005886	plasma membrane	cellular_component	35	122	4238	19240	0.0504362	0.24305	1.30242	Aldh3a1;Cacna1f;Cd44;Cnih2;Cotl1;Cx3cr1;Eda2r;Eef2;Emp1;Gjc2;Gpr153;H60b;Htr2c;Kcns2;Krt19;Nrn1;Pik3ip1;Plp2;Prss27;Rab33a;Rab3a;Reps2;Rs1;Scn3b;Shroom2;Slc17a1;Slc2a1;Slc5a3;Slc9a7;Slitrk4;Tenm1;Tnfrsf8;Tradd;Trpc5;Wnt7b
GO:0006749	glutathione metabolic process	biological_process	2	122	57	19240	0.0507668	0.24305	5.53351	Clic3;Gpx3
GO:0006813	potassium ion transport	biological_process	3	122	132	19240	0.0517202	0.24305	3.5842	Kcnd1;Kcns2;Slc9a7
GO:0042493	response to drug	biological_process	3	122	132	19240	0.0517202	0.24305	3.5842	Aldh3a1;Cdkn2a;Htr2c
GO:0007200	phospholipase C-activating G protein-coupled receptor signaling pathway	biological_process	2	122	59	19240	0.0539856	0.24305	5.34593	Cx3cr1;Htr2c
GO:0001939	female pronucleus	cellular_component	1	122	9	19240	0.0556536	0.24305	17.5228	Slc2a1
GO:0002821	positive regulation of adaptive immune response	biological_process	1	122	9	19240	0.0556536	0.24305	17.5228	Cd44
GO:0004017	adenylate kinase activity	molecular_function	1	122	9	19240	0.0556536	0.24305	17.5228	Ak2
GO:0005412	glucose:sodium symporter activity	molecular_function	1	122	9	19240	0.0556536	0.24305	17.5228	Slc5a3
GO:0005652	nuclear lamina	cellular_component	1	122	9	19240	0.0556536	0.24305	17.5228	Emd
GO:0008430	selenium binding	molecular_function	1	122	9	19240	0.0556536	0.24305	17.5228	Gpx3
GO:0010807	regulation of synaptic vesicle priming	biological_process	1	122	9	19240	0.0556536	0.24305	17.5228	Rab3a
GO:0016247	channel regulator activity	molecular_function	1	122	9	19240	0.0556536	0.24305	17.5228	Cnih2
GO:0030836	positive regulation of actin filament depolymerization	biological_process	1	122	9	19240	0.0556536	0.24305	17.5228	Dstn
GO:0032926	negative regulation of activin receptor signaling pathway	biological_process	1	122	9	19240	0.0556536	0.24305	17.5228	Fstl3
GO:0043405	regulation of MAP kinase activity	biological_process	1	122	9	19240	0.0556536	0.24305	17.5228	Trib3
GO:0046415	urate metabolic process	biological_process	1	122	9	19240	0.0556536	0.24305	17.5228	Slc17a1
GO:0051602	response to electrical stimulus	biological_process	1	122	9	19240	0.0556536	0.24305	17.5228	Rab3a
GO:0055015	ventricular cardiac muscle cell development	biological_process	1	122	9	19240	0.0556536	0.24305	17.5228	Pitx2
GO:0055123	digestive system development	biological_process	1	122	9	19240	0.0556536	0.24305	17.5228	Pitx2
GO:0060371	regulation of atrial cardiac muscle cell membrane depolarization	biological_process	1	122	9	19240	0.0556536	0.24305	17.5228	Scn3b
GO:0150104	transport across blood-brain barrier	biological_process	1	122	9	19240	0.0556536	0.24305	17.5228	Slc2a1
GO:1902667	regulation of axon guidance	biological_process	1	122	9	19240	0.0556536	0.24305	17.5228	Tbr1
GO:1904153	negative regulation of retrograde protein transport, ER to cytosol	biological_process	1	122	9	19240	0.0556536	0.24305	17.5228	Ube2g2
GO:2000048	negative regulation of cell-cell adhesion mediated by cadherin	biological_process	1	122	9	19240	0.0556536	0.24305	17.5228	Nexmif
GO:2000562	negative regulation of CD4-positive, alpha-beta T cell proliferation	biological_process	1	122	9	19240	0.0556536	0.24305	17.5228	Cd44
GO:0045892	negative regulation of transcription, DNA-templated	biological_process	7	122	539	19240	0.05589	0.243132	2.04812	Atf5;Bhlhe40;Cdkn2a;Samd11;Tbr1;Tfap2b;Trib3
GO:0019901	protein kinase binding	molecular_function	7	122	540	19240	0.0563384	0.243528	2.04432	Cd44;Cdkn2a;Eef2;Rps6ka3;Syn1;Tbr1;Trib3
GO:0000082	G1/S transition of mitotic cell cycle	biological_process	2	122	61	19240	0.0572747	0.243528	5.17065	Cdkn2a;Phf8
GO:0001917	photoreceptor inner segment	cellular_component	2	122	61	19240	0.0572747	0.243528	5.17065	Rs1;Slc2a1
GO:0016197	endosomal transport	biological_process	2	122	61	19240	0.0572747	0.243528	5.17065	Ap5m1;Reps2
GO:0043022	ribosome binding	molecular_function	2	122	61	19240	0.0572747	0.243528	5.17065	Cpeb1;Eef2
GO:0001764	neuron migration	biological_process	3	122	139	19240	0.0586003	0.243528	3.4037	Barhl2;Cdkl5;Pitx2
GO:0008284	positive regulation of cell population proliferation	biological_process	7	122	545	19240	0.0586141	0.243528	2.02557	Aldh3a1;Lgals3;Nccrp1;Rpl23;Tfap2b;Trpc5;Wnt7b
GO:0030496	midbody	cellular_component	3	122	141	19240	0.0606417	0.243528	3.35542	Kif4;Nexmif;Slc2a1
GO:0005068	transmembrane receptor protein tyrosine kinase adaptor activity	molecular_function	1	122	10	19240	0.0616445	0.243528	15.7705	Tradd
GO:0006482	protein demethylation	biological_process	1	122	10	19240	0.0616445	0.243528	15.7705	Phf8
GO:0008135	translation factor activity, RNA binding	molecular_function	1	122	10	19240	0.0616445	0.243528	15.7705	Cpeb1
GO:0008331	high voltage-gated calcium channel activity	molecular_function	1	122	10	19240	0.0616445	0.243528	15.7705	Cacna1f
GO:0010960	magnesium ion homeostasis	biological_process	1	122	10	19240	0.0616445	0.243528	15.7705	Tfap2b
GO:0015386	potassium:proton antiporter activity	molecular_function	1	122	10	19240	0.0616445	0.243528	15.7705	Slc9a7
GO:0016188	synaptic vesicle maturation	biological_process	1	122	10	19240	0.0616445	0.243528	15.7705	Rab3a
GO:0035095	behavioral response to nicotine	biological_process	1	122	10	19240	0.0616445	0.243528	15.7705	Htr2c
GO:0045217	cell-cell junction maintenance	biological_process	1	122	10	19240	0.0616445	0.243528	15.7705	Shroom2
GO:0045717	negative regulation of fatty acid biosynthetic process	biological_process	1	122	10	19240	0.0616445	0.243528	15.7705	Trib3
GO:0048702	embryonic neurocranium morphogenesis	biological_process	1	122	10	19240	0.0616445	0.243528	15.7705	Med12
GO:0051444	negative regulation of ubiquitin-protein transferase activity	biological_process	1	122	10	19240	0.0616445	0.243528	15.7705	Cdkn2a
GO:0060484	lung-associated mesenchyme development	biological_process	1	122	10	19240	0.0616445	0.243528	15.7705	Wnt7b
GO:0060710	chorio-allantoic fusion	biological_process	1	122	10	19240	0.0616445	0.243528	15.7705	Wnt7b
GO:0070544	histone H3-K36 demethylation	biological_process	1	122	10	19240	0.0616445	0.243528	15.7705	Phf8
GO:0070782	phosphatidylserine exposure on apoptotic cell surface	biological_process	1	122	10	19240	0.0616445	0.243528	15.7705	Trpc5
GO:0090207	regulation of triglyceride metabolic process	biological_process	1	122	10	19240	0.0616445	0.243528	15.7705	Gnb3
GO:0098850	extrinsic component of synaptic vesicle membrane	cellular_component	1	122	10	19240	0.0616445	0.243528	15.7705	Syn1
GO:0005249	voltage-gated potassium channel activity	molecular_function	2	122	64	19240	0.0623355	0.245391	4.92828	Kcnd1;Kcns2
GO:0019005	SCF ubiquitin ligase complex	cellular_component	2	122	66	19240	0.0657909	0.245595	4.77894	Fbxl8;Nccrp1
GO:0030672	synaptic vesicle membrane	cellular_component	2	122	66	19240	0.0657909	0.245595	4.77894	Syn1;Syp
GO:0051726	regulation of cell cycle	biological_process	4	122	241	19240	0.0674235	0.245595	2.61751	Atf5;Cdkn2a;Fbxl8;Rpl23
GO:0043154	negative regulation of cysteine-type endopeptidase activity involved in apoptotic process	biological_process	2	122	67	19240	0.0675423	0.245595	4.70761	Cd44;Rps6ka3
GO:0010389	regulation of G2/M transition of mitotic cell cycle	biological_process	1	122	11	19240	0.0675976	0.245595	14.3368	Cdkn2a
GO:0014044	Schwann cell development	biological_process	1	122	11	19240	0.0675976	0.245595	14.3368	Med12
GO:0015385	sodium:proton antiporter activity	molecular_function	1	122	11	19240	0.0675976	0.245595	14.3368	Slc9a7
GO:0032060	bleb assembly	biological_process	1	122	11	19240	0.0675976	0.245595	14.3368	Emp1
GO:0032780	negative regulation of ATPase activity	biological_process	1	122	11	19240	0.0675976	0.245595	14.3368	Cnn3
GO:0050774	negative regulation of dendrite morphogenesis	biological_process	1	122	11	19240	0.0675976	0.245595	14.3368	Trpc5
GO:0051864	histone demethylase activity (H3-K36 specific)	molecular_function	1	122	11	19240	0.0675976	0.245595	14.3368	Phf8
GO:0060174	limb bud formation	biological_process	1	122	11	19240	0.0675976	0.245595	14.3368	Sema3c
GO:0098693	regulation of synaptic vesicle cycle	biological_process	1	122	11	19240	0.0675976	0.245595	14.3368	Syn1
GO:1901386	negative regulation of voltage-gated calcium channel activity	biological_process	1	122	11	19240	0.0675976	0.245595	14.3368	Cacna1f
GO:1902166	negative regulation of intrinsic apoptotic signaling pathway in response to DNA damage by p53 class mediator	biological_process	1	122	11	19240	0.0675976	0.245595	14.3368	Cd44
GO:1990000	amyloid fibril formation	biological_process	1	122	11	19240	0.0675976	0.245595	14.3368	Cdkn2a
GO:2000774	positive regulation of cellular senescence	biological_process	1	122	11	19240	0.0675976	0.245595	14.3368	Cdkn2a
GO:0007601	visual perception	biological_process	3	122	148	19240	0.068045	0.245595	3.19672	Cacna1f;Prcd;Rs1
GO:0030141	secretory granule	cellular_component	3	122	149	19240	0.0691349	0.245595	3.17527	Fstl3;Pcsk1n;Rab3a
GO:1901224	positive regulation of NIK/NF-kappaB signaling	biological_process	2	122	68	19240	0.069309	0.245595	4.63838	C1qtnf4;Tradd
GO:0043621	protein self-association	molecular_function	2	122	69	19240	0.0710909	0.245595	4.57116	Samd11;Slc2a1
GO:0019722	calcium-mediated signaling	biological_process	2	122	70	19240	0.0728877	0.245595	4.50585	Cx3cr1;Tox3
GO:0032922	circadian regulation of gene expression	biological_process	2	122	70	19240	0.0728877	0.245595	4.50585	Bhlhe40;Huwe1
GO:0035725	sodium ion transmembrane transport	biological_process	2	122	70	19240	0.0728877	0.245595	4.50585	Scn3b;Slc6a8
GO:0050808	synapse organization	biological_process	2	122	70	19240	0.0728877	0.245595	4.50585	Syn1;Wnt7b
GO:0004861	cyclin-dependent protein serine/threonine kinase inhibitor activity	molecular_function	1	122	12	19240	0.0735134	0.245595	13.1421	Cdkn2a
GO:0006516	glycoprotein catabolic process	biological_process	1	122	12	19240	0.0735134	0.245595	13.1421	Nccrp1
GO:0008429	phosphatidylethanolamine binding	molecular_function	1	122	12	19240	0.0735134	0.245595	13.1421	Rs1
GO:0010243	response to organonitrogen compound	biological_process	1	122	12	19240	0.0735134	0.245595	13.1421	Cdkn2a
GO:0016486	peptide hormone processing	biological_process	1	122	12	19240	0.0735134	0.245595	13.1421	Pcsk1n
GO:0016918	retinal binding	molecular_function	1	122	12	19240	0.0735134	0.245595	13.1421	Crabp1
GO:0030042	actin filament depolymerization	biological_process	1	122	12	19240	0.0735134	0.245595	13.1421	Dstn
GO:0030214	hyaluronan catabolic process	biological_process	1	122	12	19240	0.0735134	0.245595	13.1421	Cd44
GO:0032454	histone demethylase activity (H3-K9 specific)	molecular_function	1	122	12	19240	0.0735134	0.245595	13.1421	Phf8
GO:0043517	positive regulation of DNA damage response, signal transduction by p53 class mediator	biological_process	1	122	12	19240	0.0735134	0.245595	13.1421	Cdkn2a
GO:0043596	nuclear replication fork	cellular_component	1	122	12	19240	0.0735134	0.245595	13.1421	Wdhd1
GO:0044237	cellular metabolic process	biological_process	1	122	12	19240	0.0735134	0.245595	13.1421	Wnt7b
GO:0044294	dendritic growth cone	cellular_component	1	122	12	19240	0.0735134	0.245595	13.1421	Cdkl5
GO:0044309	neuron spine	cellular_component	1	122	12	19240	0.0735134	0.245595	13.1421	Syp
GO:0044666	MLL3/4 complex	cellular_component	1	122	12	19240	0.0735134	0.245595	13.1421	Kdm6a
GO:0048103	somatic stem cell division	biological_process	1	122	12	19240	0.0735134	0.245595	13.1421	Cdkn2a
GO:0070986	left/right axis specification	biological_process	1	122	12	19240	0.0735134	0.245595	13.1421	Pitx2
GO:0090399	replicative senescence	biological_process	1	122	12	19240	0.0735134	0.245595	13.1421	Cdkn2a
GO:0097542	ciliary tip	cellular_component	1	122	12	19240	0.0735134	0.245595	13.1421	Cdkl5
GO:1900272	negative regulation of long-term synaptic potentiation	biological_process	1	122	12	19240	0.0735134	0.245595	13.1421	Cx3cr1
GO:0005525	GTP binding	molecular_function	5	122	356	19240	0.0763724	0.245595	2.21496	Eef2;Rab33a;Rab3a;Rasl11b;Septin6
GO:0002039	p53 binding	molecular_function	2	122	72	19240	0.0765249	0.245595	4.38069	Cdkn2a;Eef2
GO:0006469	negative regulation of protein kinase activity	biological_process	2	122	72	19240	0.0765249	0.245595	4.38069	Cdkn2a;Trib3
GO:0030433	ubiquitin-dependent ERAD pathway	biological_process	2	122	73	19240	0.0783648	0.245595	4.32068	Nccrp1;Ube2g2
GO:0000900	translation repressor activity, mRNA regulatory element binding	molecular_function	1	122	13	19240	0.0793918	0.245595	12.1311	Cpeb1
GO:0003334	keratinocyte development	biological_process	1	122	13	19240	0.0793918	0.245595	12.1311	Fosl2
GO:0005940	septin ring	cellular_component	1	122	13	19240	0.0793918	0.245595	12.1311	Septin6
GO:0006928	movement of cell or subcellular component	biological_process	1	122	13	19240	0.0793918	0.245595	12.1311	Dstn
GO:0006968	cellular defense response	biological_process	1	122	13	19240	0.0793918	0.245595	12.1311	Sh2d1a
GO:0008097	5S rRNA binding	molecular_function	1	122	13	19240	0.0793918	0.245595	12.1311	Eef2
GO:0009303	rRNA transcription	biological_process	1	122	13	19240	0.0793918	0.245595	12.1311	Cdkn2a
GO:0015279	store-operated calcium channel activity	molecular_function	1	122	13	19240	0.0793918	0.245595	12.1311	Trpc5
GO:0015299	solute:proton antiporter activity	molecular_function	1	122	13	19240	0.0793918	0.245595	12.1311	Slc9a7
GO:0016574	histone ubiquitination	biological_process	1	122	13	19240	0.0793918	0.245595	12.1311	Huwe1
GO:0019841	retinol binding	molecular_function	1	122	13	19240	0.0793918	0.245595	12.1311	Crabp1
GO:0021795	cerebral cortex cell migration	biological_process	1	122	13	19240	0.0793918	0.245595	12.1311	Cx3cr1
GO:0031105	septin complex	cellular_component	1	122	13	19240	0.0793918	0.245595	12.1311	Septin6
GO:0032153	cell division site	cellular_component	1	122	13	19240	0.0793918	0.245595	12.1311	Septin6
GO:0033169	histone H3-K9 demethylation	biological_process	1	122	13	19240	0.0793918	0.245595	12.1311	Phf8
GO:0035810	positive regulation of urine volume	biological_process	1	122	13	19240	0.0793918	0.245595	12.1311	Tfap2b
GO:0051378	serotonin binding	molecular_function	1	122	13	19240	0.0793918	0.245595	12.1311	Htr2c
GO:0055078	sodium ion homeostasis	biological_process	1	122	13	19240	0.0793918	0.245595	12.1311	Tfap2b
GO:0060071	Wnt signaling pathway, planar cell polarity pathway	biological_process	1	122	13	19240	0.0793918	0.245595	12.1311	Med12
GO:0060340	positive regulation of type I interferon-mediated signaling pathway	biological_process	1	122	13	19240	0.0793918	0.245595	12.1311	Nlrc5
GO:0072687	meiotic spindle	cellular_component	1	122	13	19240	0.0793918	0.245595	12.1311	Cpeb1
GO:0097371	MDM2/MDM4 family protein binding	molecular_function	1	122	13	19240	0.0793918	0.245595	12.1311	Cdkn2a
GO:2001223	negative regulation of neuron migration	biological_process	1	122	13	19240	0.0793918	0.245595	12.1311	Nexmif
GO:0001750	photoreceptor outer segment	cellular_component	2	122	74	19240	0.0802186	0.245595	4.2623	Cacna1f;Prcd
GO:0045732	positive regulation of protein catabolic process	biological_process	2	122	74	19240	0.0802186	0.245595	4.2623	Huwe1;Trib3
GO:0007623	circadian rhythm	biological_process	2	122	75	19240	0.082086	0.245595	4.20546	Atf5;Bhlhe40
GO:0007507	heart development	biological_process	4	122	259	19240	0.0828127	0.245595	2.4356	Kdm6a;Med12;Pitx2;Sema3c
GO:0032088	negative regulation of NF-kappaB transcription factor activity	biological_process	2	122	76	19240	0.0839668	0.245595	4.15013	Cdkn2a;Nlrc5
GO:0043010	camera-type eye development	biological_process	2	122	76	19240	0.0839668	0.245595	4.15013	Pitx2;Shroom2
GO:0003215	cardiac right ventricle morphogenesis	biological_process	1	122	14	19240	0.0852333	0.245595	11.2646	Sema3c
GO:0005355	glucose transmembrane transporter activity	molecular_function	1	122	14	19240	0.0852333	0.245595	11.2646	Slc2a1
GO:0008191	metalloendopeptidase inhibitor activity	molecular_function	1	122	14	19240	0.0852333	0.245595	11.2646	Spock3
GO:0030479	actin cortical patch	cellular_component	1	122	14	19240	0.0852333	0.245595	11.2646	Dstn
GO:0031076	embryonic camera-type eye development	biological_process	1	122	14	19240	0.0852333	0.245595	11.2646	Pitx2
GO:0032434	regulation of proteasomal ubiquitin-dependent protein catabolic process	biological_process	1	122	14	19240	0.0852333	0.245595	11.2646	Araf
GO:0032482	Rab protein signal transduction	biological_process	1	122	14	19240	0.0852333	0.245595	11.2646	Rab33a
GO:0032525	somite rostral/caudal axis specification	biological_process	1	122	14	19240	0.0852333	0.245595	11.2646	Kdm6a
GO:0034116	positive regulation of heterotypic cell-cell adhesion	biological_process	1	122	14	19240	0.0852333	0.245595	11.2646	Cd44
GO:0035136	forelimb morphogenesis	biological_process	1	122	14	19240	0.0852333	0.245595	11.2646	Tfap2b
GO:0035137	hindlimb morphogenesis	biological_process	1	122	14	19240	0.0852333	0.245595	11.2646	Tfap2b
GO:0035435	phosphate ion transmembrane transport	biological_process	1	122	14	19240	0.0852333	0.245595	11.2646	Slc17a1
GO:0042129	regulation of T cell proliferation	biological_process	1	122	14	19240	0.0852333	0.245595	11.2646	Lgals3
GO:0042267	natural killer cell mediated cytotoxicity	biological_process	1	122	14	19240	0.0852333	0.245595	11.2646	H60b
GO:0042551	neuron maturation	biological_process	1	122	14	19240	0.0852333	0.245595	11.2646	Actl6b
GO:0044319	wound healing, spreading of cells	biological_process	1	122	14	19240	0.0852333	0.245595	11.2646	Cd44
GO:0045176	apical protein localization	biological_process	1	122	14	19240	0.0852333	0.245595	11.2646	Shroom2
GO:0045806	negative regulation of endocytosis	biological_process	1	122	14	19240	0.0852333	0.245595	11.2646	Lgals3
GO:0045943	positive regulation of transcription by RNA polymerase I	biological_process	1	122	14	19240	0.0852333	0.245595	11.2646	Phf8
GO:0046703	natural killer cell lectin-like receptor binding	molecular_function	1	122	14	19240	0.0852333	0.245595	11.2646	H60b
GO:0048185	activin binding	molecular_function	1	122	14	19240	0.0852333	0.245595	11.2646	Fstl3
GO:0051014	actin filament severing	biological_process	1	122	14	19240	0.0852333	0.245595	11.2646	Dstn
GO:0061337	cardiac conduction	biological_process	1	122	14	19240	0.0852333	0.245595	11.2646	Scn3b
GO:0086002	cardiac muscle cell action potential involved in contraction	biological_process	1	122	14	19240	0.0852333	0.245595	11.2646	Scn3b
GO:0097386	glial cell projection	cellular_component	1	122	14	19240	0.0852333	0.245595	11.2646	Lgals3
GO:1990124	messenger ribonucleoprotein complex	cellular_component	1	122	14	19240	0.0852333	0.245595	11.2646	Cpeb1
GO:0007267	cell-cell signaling	biological_process	2	122	77	19240	0.0858608	0.246767	4.09623	Gjc2;Sh2d1a
GO:0000209	protein polyubiquitination	biological_process	3	122	164	19240	0.0864115	0.247713	2.88485	Cdkn2a;Huwe1;Ube2g2
GO:0034976	response to endoplasmic reticulum stress	biological_process	2	122	78	19240	0.0877676	0.248852	4.04372	Srpx;Trib3
GO:0045165	cell fate commitment	biological_process	2	122	79	19240	0.0896871	0.248852	3.99253	Barhl2;Wnt7b
GO:0006405	RNA export from nucleus	biological_process	1	122	15	19240	0.091038	0.248852	10.5137	Nxf2
GO:0006828	manganese ion transport	biological_process	1	122	15	19240	0.091038	0.248852	10.5137	Trpc5
GO:0021846	cell proliferation in forebrain	biological_process	1	122	15	19240	0.091038	0.248852	10.5137	Wnt7b
GO:0030516	regulation of axon extension	biological_process	1	122	15	19240	0.091038	0.248852	10.5137	Barhl2
GO:0032438	melanosome organization	biological_process	1	122	15	19240	0.091038	0.248852	10.5137	Shroom2
GO:0032680	regulation of tumor necrosis factor production	biological_process	1	122	15	19240	0.091038	0.248852	10.5137	Cx3cr1
GO:0042622	photoreceptor outer segment membrane	cellular_component	1	122	15	19240	0.091038	0.248852	10.5137	Prcd
GO:0042805	actinin binding	molecular_function	1	122	15	19240	0.091038	0.248852	10.5137	Trpc5
GO:0043518	negative regulation of DNA damage response, signal transduction by p53 class mediator	biological_process	1	122	15	19240	0.091038	0.248852	10.5137	Cd44
GO:0044257	cellular protein catabolic process	biological_process	1	122	15	19240	0.091038	0.248852	10.5137	Ube2g2
GO:0060074	synapse maturation	biological_process	1	122	15	19240	0.091038	0.248852	10.5137	Cx3cr1
GO:0061640	cytoskeleton-dependent cytokinesis	biological_process	1	122	15	19240	0.091038	0.248852	10.5137	Septin6
GO:0070492	oligosaccharide binding	molecular_function	1	122	15	19240	0.091038	0.248852	10.5137	Lgals3
GO:0071565	nBAF complex	cellular_component	1	122	15	19240	0.091038	0.248852	10.5137	Actl6b
GO:1903428	positive regulation of reactive oxygen species biosynthetic process	biological_process	1	122	15	19240	0.091038	0.248852	10.5137	Slc5a3
GO:1904659	glucose transmembrane transport	biological_process	1	122	15	19240	0.091038	0.248852	10.5137	Slc2a1
GO:2001241	positive regulation of extrinsic apoptotic signaling pathway in absence of ligand	biological_process	1	122	15	19240	0.091038	0.248852	10.5137	Srpx
GO:0045444	fat cell differentiation	biological_process	2	122	81	19240	0.0935632	0.251112	3.89395	Atf5;Tfap2b
GO:0005267	potassium channel activity	molecular_function	2	122	82	19240	0.0955194	0.251112	3.84646	Kcnd1;Kcns2
GO:0060090	molecular adaptor activity	molecular_function	2	122	82	19240	0.0955194	0.251112	3.84646	Septin6;Tradd
GO:0010468	regulation of gene expression	biological_process	5	122	382	19240	0.0960139	0.251112	2.0642	Atf5;Cdkn2a;Gnb3;Kdm6a;Tbr1
GO:0001778	plasma membrane repair	biological_process	1	122	16	19240	0.0968062	0.251112	9.85656	Rab3a
GO:0001972	retinoic acid binding	molecular_function	1	122	16	19240	0.0968062	0.251112	9.85656	Crabp1
GO:0002021	response to dietary excess	biological_process	1	122	16	19240	0.0968062	0.251112	9.85656	Pcsk1n
GO:0004029	aldehyde dehydrogenase (NAD+) activity	molecular_function	1	122	16	19240	0.0968062	0.251112	9.85656	Aldh3a1
GO:0005160	transforming growth factor beta receptor binding	molecular_function	1	122	16	19240	0.0968062	0.251112	9.85656	Rasl11b
GO:0006044	N-acetylglucosamine metabolic process	biological_process	1	122	16	19240	0.0968062	0.251112	9.85656	Renbp
GO:0016010	dystrophin-associated glycoprotein complex	cellular_component	1	122	16	19240	0.0968062	0.251112	9.85656	Krt19
GO:0033235	positive regulation of protein sumoylation	biological_process	1	122	16	19240	0.0968062	0.251112	9.85656	Cdkn2a
GO:0034703	cation channel complex	cellular_component	1	122	16	19240	0.0968062	0.251112	9.85656	Trpc5
GO:0036122	BMP binding	molecular_function	1	122	16	19240	0.0968062	0.251112	9.85656	Ucma
GO:0043583	ear development	biological_process	1	122	16	19240	0.0968062	0.251112	9.85656	Shroom2
GO:0046626	regulation of insulin receptor signaling pathway	biological_process	1	122	16	19240	0.0968062	0.251112	9.85656	Sik2
GO:0050918	positive chemotaxis	biological_process	1	122	16	19240	0.0968062	0.251112	9.85656	Lgals3
GO:0070679	inositol 1,4,5 trisphosphate binding	molecular_function	1	122	16	19240	0.0968062	0.251112	9.85656	Trpc5
GO:0071625	vocalization behavior	biological_process	1	122	16	19240	0.0968062	0.251112	9.85656	Srpx2
GO:0086005	ventricular cardiac muscle cell action potential	biological_process	1	122	16	19240	0.0968062	0.251112	9.85656	Scn3b
GO:0086010	membrane depolarization during action potential	biological_process	1	122	16	19240	0.0968062	0.251112	9.85656	Scn3b
GO:0090181	regulation of cholesterol metabolic process	biological_process	1	122	16	19240	0.0968062	0.251112	9.85656	Gnb3
GO:0051213	dioxygenase activity	molecular_function	2	122	83	19240	0.0974872	0.252293	3.80012	Kdm6a;Phf8
GO:0043025	neuronal cell body	cellular_component	7	122	619	19240	0.09893	0.254185	1.78342	Cacna1f;Cnn3;Cpeb1;Gjc2;Kcnd1;Shroom2;Trpc5
GO:0030182	neuron differentiation	biological_process	3	122	176	19240	0.101416	0.254185	2.68815	Barhl2;Tbr1;Wnt7b
GO:0007218	neuropeptide signaling pathway	biological_process	2	122	85	19240	0.101457	0.254185	3.7107	Pcsk1n;Tenm1
GO:0001518	voltage-gated sodium channel complex	cellular_component	1	122	17	19240	0.102538	0.254185	9.27676	Scn3b
GO:0002089	lens morphogenesis in camera-type eye	biological_process	1	122	17	19240	0.102538	0.254185	9.27676	Shroom2
GO:0003746	translation elongation factor activity	molecular_function	1	122	17	19240	0.102538	0.254185	9.27676	Eef2
GO:0014067	negative regulation of phosphatidylinositol 3-kinase signaling	biological_process	1	122	17	19240	0.102538	0.254185	9.27676	Pik3ip1
GO:0016514	SWI/SNF complex	cellular_component	1	122	17	19240	0.102538	0.254185	9.27676	Actl6b
GO:0032452	histone demethylase activity	molecular_function	1	122	17	19240	0.102538	0.254185	9.27676	Phf8
GO:0033270	paranode region of axon	cellular_component	1	122	17	19240	0.102538	0.254185	9.27676	Gjc2
GO:0035909	aorta morphogenesis	biological_process	1	122	17	19240	0.102538	0.254185	9.27676	Tfap2b
GO:0048245	eosinophil chemotaxis	biological_process	1	122	17	19240	0.102538	0.254185	9.27676	Lgals3
GO:0048485	sympathetic nervous system development	biological_process	1	122	17	19240	0.102538	0.254185	9.27676	Tfap2b
GO:0048712	negative regulation of astrocyte differentiation	biological_process	1	122	17	19240	0.102538	0.254185	9.27676	Atf5
GO:0070603	SWI/SNF superfamily-type complex	cellular_component	1	122	17	19240	0.102538	0.254185	9.27676	Actl6b
GO:0098962	regulation of postsynaptic neurotransmitter receptor activity	biological_process	1	122	17	19240	0.102538	0.254185	9.27676	Cnih2
GO:1900271	regulation of long-term synaptic potentiation	biological_process	1	122	17	19240	0.102538	0.254185	9.27676	Rab3a
GO:1990403	embryonic brain development	biological_process	1	122	17	19240	0.102538	0.254185	9.27676	Med12
GO:2000649	regulation of sodium ion transmembrane transporter activity	biological_process	1	122	17	19240	0.102538	0.254185	9.27676	Scn3b
GO:0005262	calcium channel activity	molecular_function	2	122	86	19240	0.103459	0.255901	3.66756	Cacna1f;Trpc5
GO:0000977	RNA polymerase II transcription regulatory region sequence-specific DNA binding	molecular_function	5	122	393	19240	0.105032	0.258559	2.00642	Atf5;Barhl2;Egr4;Fosl2;Tfap2b
GO:0045121	membrane raft	cellular_component	4	122	284	19240	0.106782	0.258559	2.2212	Eef2;Slc2a1;Tradd;Trpc5
GO:0043195	terminal bouton	cellular_component	2	122	88	19240	0.107495	0.258559	3.5842	Rab3a;Syp
GO:0043197	dendritic spine	cellular_component	3	122	181	19240	0.107957	0.258559	2.61389	Cnih2;Cnn3;Kcnd1
GO:0001709	cell fate determination	biological_process	1	122	18	19240	0.108234	0.258559	8.76138	Barhl2
GO:0006414	translational elongation	biological_process	1	122	18	19240	0.108234	0.258559	8.76138	Eef2
GO:0007610	behavior	biological_process	1	122	18	19240	0.108234	0.258559	8.76138	Htr2c
GO:0016208	AMP binding	molecular_function	1	122	18	19240	0.108234	0.258559	8.76138	Prps2
GO:0019789	SUMO transferase activity	molecular_function	1	122	18	19240	0.108234	0.258559	8.76138	Cdkn2a
GO:0030595	leukocyte chemotaxis	biological_process	1	122	18	19240	0.108234	0.258559	8.76138	Cx3cr1
GO:0042325	regulation of phosphorylation	biological_process	1	122	18	19240	0.108234	0.258559	8.76138	Srpx2
GO:0046827	positive regulation of protein export from nucleus	biological_process	1	122	18	19240	0.108234	0.258559	8.76138	Emd
GO:0048029	monosaccharide binding	molecular_function	1	122	18	19240	0.108234	0.258559	8.76138	Lgals3
GO:0051131	chaperone-mediated protein complex assembly	biological_process	1	122	18	19240	0.108234	0.258559	8.76138	Tmem35a
GO:0060339	negative regulation of type I interferon-mediated signaling pathway	biological_process	1	122	18	19240	0.108234	0.258559	8.76138	Nlrc5
GO:2000310	regulation of NMDA receptor activity	biological_process	1	122	18	19240	0.108234	0.258559	8.76138	Cnih2
GO:0046330	positive regulation of JNK cascade	biological_process	2	122	89	19240	0.109529	0.261094	3.54393	Eda2r;Wnt7b
GO:0032869	cellular response to insulin stimulus	biological_process	2	122	90	19240	0.111573	0.264062	3.50455	Cpeb1;Trib3
GO:0004550	nucleoside diphosphate kinase activity	molecular_function	1	122	19	19240	0.113894	0.264062	8.30026	Ak2
GO:0005324	long-chain fatty acid transporter activity	molecular_function	1	122	19	19240	0.113894	0.264062	8.30026	Slc2a1
GO:0021510	spinal cord development	biological_process	1	122	19	19240	0.113894	0.264062	8.30026	Med12
GO:0031434	mitogen-activated protein kinase kinase binding	molecular_function	1	122	19	19240	0.113894	0.264062	8.30026	Trib3
GO:0042908	xenobiotic transport	biological_process	1	122	19	19240	0.113894	0.264062	8.30026	Slc2a1
GO:0042910	xenobiotic transmembrane transporter activity	molecular_function	1	122	19	19240	0.113894	0.264062	8.30026	Slc2a1
GO:0043034	costamere	cellular_component	1	122	19	19240	0.113894	0.264062	8.30026	Krt19
GO:0045667	regulation of osteoblast differentiation	biological_process	1	122	19	19240	0.113894	0.264062	8.30026	Ucma
GO:0048489	synaptic vesicle transport	biological_process	1	122	19	19240	0.113894	0.264062	8.30026	Rab3a
GO:0051090	regulation of DNA-binding transcription factor activity	biological_process	1	122	19	19240	0.113894	0.264062	8.30026	Cdkn2a
GO:0051443	positive regulation of ubiquitin-protein transferase activity	biological_process	1	122	19	19240	0.113894	0.264062	8.30026	Trib3
GO:0098719	sodium ion import across plasma membrane	biological_process	1	122	19	19240	0.113894	0.264062	8.30026	Slc9a7
GO:0010628	positive regulation of gene expression	biological_process	6	122	521	19240	0.11408	0.264062	1.81618	Cd44;Cdkn2a;Gjc2;Kdm6a;Rpl23;Wnt7b
GO:0008013	beta-catenin binding	molecular_function	2	122	92	19240	0.11569	0.266178	3.42837	Med12;Shroom2
GO:0005576	extracellular region	cellular_component	15	122	1699	19240	0.119014	0.266178	1.39233	C1ql3;C1qtnf4;Fstl3;Gpx3;Hapln4;Lgals3;Pcsk1n;Prss27;Rs1;Sema3c;Spock3;Srpx2;Tenm1;Ucma;Wnt7b
GO:0004709	MAP kinase kinase kinase activity	molecular_function	1	122	20	19240	0.119518	0.266178	7.88525	Araf
GO:0005640	nuclear outer membrane	cellular_component	1	122	20	19240	0.119518	0.266178	7.88525	Emd
GO:0005922	connexin complex	cellular_component	1	122	20	19240	0.119518	0.266178	7.88525	Gjc2
GO:0009416	response to light stimulus	biological_process	1	122	20	19240	0.119518	0.266178	7.88525	Bhlhe40
GO:0010314	phosphatidylinositol-5-phosphate binding	molecular_function	1	122	20	19240	0.119518	0.266178	7.88525	Rs1
GO:0030889	negative regulation of B cell proliferation	biological_process	1	122	20	19240	0.119518	0.266178	7.88525	Cdkn2a
GO:0031489	myosin V binding	molecular_function	1	122	20	19240	0.119518	0.266178	7.88525	Rab3a
GO:0031616	spindle pole centrosome	cellular_component	1	122	20	19240	0.119518	0.266178	7.88525	Emd
GO:0034704	calcium channel complex	cellular_component	1	122	20	19240	0.119518	0.266178	7.88525	Trpc5
GO:0042326	negative regulation of phosphorylation	biological_process	1	122	20	19240	0.119518	0.266178	7.88525	Cdkn2a
GO:0044344	cellular response to fibroblast growth factor stimulus	biological_process	1	122	20	19240	0.119518	0.266178	7.88525	Cd44
GO:0048557	embryonic digestive tract morphogenesis	biological_process	1	122	20	19240	0.119518	0.266178	7.88525	Pitx2
GO:0050832	defense response to fungus	biological_process	1	122	20	19240	0.119518	0.266178	7.88525	Cotl1
GO:0051145	smooth muscle cell differentiation	biological_process	1	122	20	19240	0.119518	0.266178	7.88525	Wnt7b
GO:0055075	potassium ion homeostasis	biological_process	1	122	20	19240	0.119518	0.266178	7.88525	Tfap2b
GO:0090280	positive regulation of calcium ion import	biological_process	1	122	20	19240	0.119518	0.266178	7.88525	Lgals3
GO:0090398	cellular senescence	biological_process	1	122	20	19240	0.119518	0.266178	7.88525	Cdkn2a
GO:0030425	dendrite	cellular_component	6	122	530	19240	0.121025	0.268998	1.78534	Cnih2;Cnn3;Gnb3;Htr2c;Syn1;Trpc5
GO:0005615	extracellular space	cellular_component	14	122	1575	19240	0.12445	0.269498	1.40182	C1qtnf4;Fstl3;Gpx3;H60b;Lgals3;Lrrc24;Nrn1;Pcsk1n;Rs1;Sema3c;Spock3;Srpx2;Ucma;Wnt7b
GO:0004602	glutathione peroxidase activity	molecular_function	1	122	21	19240	0.125107	0.269498	7.50976	Gpx3
GO:0004950	chemokine receptor activity	molecular_function	1	122	21	19240	0.125107	0.269498	7.50976	Cx3cr1
GO:0006261	DNA-dependent DNA replication	biological_process	1	122	21	19240	0.125107	0.269498	7.50976	Wdhd1
GO:0006884	cell volume homeostasis	biological_process	1	122	21	19240	0.125107	0.269498	7.50976	Gnb3
GO:0008307	structural constituent of muscle	molecular_function	1	122	21	19240	0.125107	0.269498	7.50976	Krt19
GO:0016973	poly(A)+ mRNA export from nucleus	biological_process	1	122	21	19240	0.125107	0.269498	7.50976	Nxf2
GO:0045598	regulation of fat cell differentiation	biological_process	1	122	21	19240	0.125107	0.269498	7.50976	Gnb3
GO:0046847	filopodium assembly	biological_process	1	122	21	19240	0.125107	0.269498	7.50976	Fgd1
GO:0050773	regulation of dendrite development	biological_process	1	122	21	19240	0.125107	0.269498	7.50976	Cdkl5
GO:0050901	leukocyte tethering or rolling	biological_process	1	122	21	19240	0.125107	0.269498	7.50976	Cx3cr1
GO:0051899	membrane depolarization	biological_process	1	122	21	19240	0.125107	0.269498	7.50976	Scn3b
GO:0070063	RNA polymerase binding	molecular_function	1	122	21	19240	0.125107	0.269498	7.50976	Wdhd1
GO:0072359	circulatory system development	biological_process	1	122	21	19240	0.125107	0.269498	7.50976	Kdm6a
GO:0090050	positive regulation of cell migration involved in sprouting angiogenesis	biological_process	1	122	21	19240	0.125107	0.269498	7.50976	Srpx2
GO:0097352	autophagosome maturation	biological_process	1	122	21	19240	0.125107	0.269498	7.50976	Lix1
GO:0006338	chromatin remodeling	biological_process	2	122	97	19240	0.126149	0.271018	3.25165	Actl6b;Kdm6a
GO:0005856	cytoskeleton	cellular_component	12	122	1309	19240	0.126414	0.271018	1.44573	Atf5;Cdkl5;Cotl1;Fgd1;Kif4;Rassf7;Septin6;Shroom2;Syn1;Tenm1;Tradd;Ucma
GO:0022857	transmembrane transporter activity	molecular_function	3	122	195	19240	0.127104	0.271018	2.42623	Slc17a1;Slc2a1;Slc5a3
GO:0051117	ATPase binding	molecular_function	2	122	98	19240	0.128268	0.271018	3.21847	Rab3a;Trpc5
GO:0003677	DNA binding	molecular_function	15	122	1722	19240	0.129039	0.271018	1.37374	Atf5;Barhl2;Bhlhe40;Cdkn2a;Egr4;Fosl2;Hdx;Huwe1;Kif4;Maff;Pitx2;Tbr1;Tfap2b;Tox3;Wdhd1
GO:0005811	lipid droplet	cellular_component	2	122	99	19240	0.130394	0.271018	3.18596	Ces1a;Ube2g2
GO:0002224	toll-like receptor signaling pathway	biological_process	1	122	22	19240	0.130661	0.271018	7.16841	Rps6ka3
GO:0005243	gap junction channel activity	molecular_function	1	122	22	19240	0.130661	0.271018	7.16841	Gjc2
GO:0006164	purine nucleotide biosynthetic process	biological_process	1	122	22	19240	0.130661	0.271018	7.16841	Prps2
GO:0019934	cGMP-mediated signaling	biological_process	1	122	22	19240	0.130661	0.271018	7.16841	Htr2c
GO:0030215	semaphorin receptor binding	molecular_function	1	122	22	19240	0.130661	0.271018	7.16841	Sema3c
GO:0030902	hindbrain development	biological_process	1	122	22	19240	0.130661	0.271018	7.16841	Tbr1
GO:0035267	NuA4 histone acetyltransferase complex	cellular_component	1	122	22	19240	0.130661	0.271018	7.16841	Actl6b
GO:0044772	mitotic cell cycle phase transition	biological_process	1	122	22	19240	0.130661	0.271018	7.16841	Ccno
GO:0045055	regulated exocytosis	biological_process	1	122	22	19240	0.130661	0.271018	7.16841	Rab3a
GO:0045182	translation regulator activity	molecular_function	1	122	22	19240	0.130661	0.271018	7.16841	Cpeb1
GO:0051591	response to cAMP	biological_process	1	122	22	19240	0.130661	0.271018	7.16841	Aldh3a1
GO:0051770	positive regulation of nitric-oxide synthase biosynthetic process	biological_process	1	122	22	19240	0.130661	0.271018	7.16841	Cpeb1
GO:0090026	positive regulation of monocyte chemotaxis	biological_process	1	122	22	19240	0.130661	0.271018	7.16841	Cx3cr1
GO:2000311	regulation of AMPA receptor activity	biological_process	1	122	22	19240	0.130661	0.271018	7.16841	Cnih2
GO:0007399	nervous system development	biological_process	5	122	424	19240	0.13259	0.274509	1.85973	Actl6b;Barhl2;Nexmif;Nrn1;Sema3c
GO:0000981	DNA-binding transcription factor activity, RNA polymerase II-specific	molecular_function	10	122	1056	19240	0.133326	0.275523	1.49342	Barhl2;Bhlhe40;Egr4;Fosl2;Hdx;Maff;Pitx2;Tbr1;Tfap2b;Zfp612
GO:0000287	magnesium ion binding	molecular_function	3	122	200	19240	0.13422	0.276816	2.36557	Prps2;Rps6ka3;Sik2
GO:0001843	neural tube closure	biological_process	2	122	101	19240	0.134672	0.276816	3.12287	Kdm6a;Med12
GO:0009897	external side of plasma membrane	cellular_component	5	122	427	19240	0.135417	0.276816	1.84666	Cd44;Cx3cr1;H60b;Htr2c;Lgals3
GO:0007422	peripheral nervous system development	biological_process	1	122	23	19240	0.13618	0.276816	6.85674	Slc5a3
GO:0032006	regulation of TOR signaling	biological_process	1	122	23	19240	0.13618	0.276816	6.85674	Araf
GO:0042744	hydrogen peroxide catabolic process	biological_process	1	122	23	19240	0.13618	0.276816	6.85674	Gpx3
GO:0043044	ATP-dependent chromatin remodeling	biological_process	1	122	23	19240	0.13618	0.276816	6.85674	Actl6b
GO:0060261	positive regulation of transcription initiation from RNA polymerase II promoter	biological_process	1	122	23	19240	0.13618	0.276816	6.85674	Med12
GO:1902017	regulation of cilium assembly	biological_process	1	122	23	19240	0.13618	0.276816	6.85674	Cdkl5
GO:0002244	hematopoietic progenitor cell differentiation	biological_process	2	122	102	19240	0.136823	0.277117	3.09225	Eef2;Fstl3
GO:0007417	central nervous system development	biological_process	2	122	102	19240	0.136823	0.277117	3.09225	Hapln4;Slc2a1
GO:0042127	regulation of cell population proliferation	biological_process	3	122	202	19240	0.137105	0.277185	2.34215	Atf5;Pitx2;Tfap2b
GO:0001701	in utero embryonic development	biological_process	4	122	316	19240	0.141467	0.27933	1.99626	Kdm6a;Maff;Pitx2;Wnt7b
GO:0001671	ATPase activator activity	molecular_function	1	122	24	19240	0.141664	0.27933	6.57104	Rab3a
GO:0001894	tissue homeostasis	biological_process	1	122	24	19240	0.141664	0.27933	6.57104	Trp53inp2
GO:0005891	voltage-gated calcium channel complex	cellular_component	1	122	24	19240	0.141664	0.27933	6.57104	Cacna1f
GO:0007130	synaptonemal complex assembly	biological_process	1	122	24	19240	0.141664	0.27933	6.57104	Cpeb1
GO:0010460	positive regulation of heart rate	biological_process	1	122	24	19240	0.141664	0.27933	6.57104	Scn3b
GO:0010765	positive regulation of sodium ion transport	biological_process	1	122	24	19240	0.141664	0.27933	6.57104	Scn3b
GO:0010842	retina layer formation	biological_process	1	122	24	19240	0.141664	0.27933	6.57104	Rs1
GO:0014003	oligodendrocyte development	biological_process	1	122	24	19240	0.141664	0.27933	6.57104	Med12
GO:0016079	synaptic vesicle exocytosis	biological_process	1	122	24	19240	0.141664	0.27933	6.57104	Rab3a
GO:0016493	C-C chemokine receptor activity	molecular_function	1	122	24	19240	0.141664	0.27933	6.57104	Cx3cr1
GO:0016706	2-oxoglutarate-dependent dioxygenase activity	molecular_function	1	122	24	19240	0.141664	0.27933	6.57104	Phf8
GO:0030742	GTP-dependent protein binding	molecular_function	1	122	24	19240	0.141664	0.27933	6.57104	Rab3a
GO:2000010	positive regulation of protein localization to cell surface	biological_process	1	122	24	19240	0.141664	0.27933	6.57104	Tmem35a
GO:0006874	cellular calcium ion homeostasis	biological_process	2	122	105	19240	0.143322	0.282101	3.0039	Cacna1f;Htr2c
GO:0008637	apoptotic mitochondrial changes	biological_process	1	122	25	19240	0.147113	0.283087	6.3082	Cdkn2a
GO:0016327	apicolateral plasma membrane	cellular_component	1	122	25	19240	0.147113	0.283087	6.3082	Krt19
GO:0016620	oxidoreductase activity, acting on the aldehyde or oxo group of donors, NAD or NADP as acceptor	molecular_function	1	122	25	19240	0.147113	0.283087	6.3082	Aldh3a1
GO:0019957	C-C chemokine binding	molecular_function	1	122	25	19240	0.147113	0.283087	6.3082	Cx3cr1
GO:0021983	pituitary gland development	biological_process	1	122	25	19240	0.147113	0.283087	6.3082	Pitx2
GO:0022409	positive regulation of cell-cell adhesion	biological_process	1	122	25	19240	0.147113	0.283087	6.3082	Fstl3
GO:0032691	negative regulation of interleukin-1 beta production	biological_process	1	122	25	19240	0.147113	0.283087	6.3082	Cx3cr1
GO:0036342	post-anal tail morphogenesis	biological_process	1	122	25	19240	0.147113	0.283087	6.3082	Med12
GO:0045954	positive regulation of natural killer cell mediated cytotoxicity	biological_process	1	122	25	19240	0.147113	0.283087	6.3082	Sh2d1a
GO:0048593	camera-type eye morphogenesis	biological_process	1	122	25	19240	0.147113	0.283087	6.3082	Shroom2
GO:0061025	membrane fusion	biological_process	1	122	25	19240	0.147113	0.283087	6.3082	Huwe1
GO:0070509	calcium ion import	biological_process	1	122	25	19240	0.147113	0.283087	6.3082	Cacna1f
GO:0016604	nuclear body	cellular_component	4	122	321	19240	0.147254	0.283087	1.96517	Bhlhe40;Cdkn2a;Clic3;Mamld1
GO:0016055	Wnt signaling pathway	biological_process	3	122	209	19240	0.147367	0.283087	2.26371	Cd44;Pitx2;Wnt7b
GO:0032760	positive regulation of tumor necrosis factor production	biological_process	2	122	107	19240	0.14769	0.28322	2.94776	C1qtnf4;Tnfrsf8
GO:0006885	regulation of pH	biological_process	1	122	26	19240	0.152528	0.287082	6.06557	Slc9a7
GO:0007274	neuromuscular synaptic transmission	biological_process	1	122	26	19240	0.152528	0.287082	6.06557	Rab3a
GO:0007520	myoblast fusion	biological_process	1	122	26	19240	0.152528	0.287082	6.06557	Pitx2
GO:0035097	histone methyltransferase complex	cellular_component	1	122	26	19240	0.152528	0.287082	6.06557	Kdm6a
GO:0042476	odontogenesis	biological_process	1	122	26	19240	0.152528	0.287082	6.06557	Pitx2
GO:0043027	cysteine-type endopeptidase inhibitor activity involved in apoptotic process	molecular_function	1	122	26	19240	0.152528	0.287082	6.06557	Rps6ka3
GO:0043086	negative regulation of catalytic activity	biological_process	1	122	26	19240	0.152528	0.287082	6.06557	Renbp
GO:0043296	apical junction complex	cellular_component	1	122	26	19240	0.152528	0.287082	6.06557	Shroom2
GO:0045736	negative regulation of cyclin-dependent protein serine/threonine kinase activity	biological_process	1	122	26	19240	0.152528	0.287082	6.06557	Cdkn2a
GO:0061484	hematopoietic stem cell homeostasis	biological_process	1	122	26	19240	0.152528	0.287082	6.06557	Gprasp2
GO:0072332	intrinsic apoptotic signaling pathway by p53 class mediator	biological_process	1	122	26	19240	0.152528	0.287082	6.06557	Eda2r
GO:0001501	skeletal system development	biological_process	2	122	110	19240	0.154292	0.289914	2.86736	Hapln4;Lgals3
GO:0002052	positive regulation of neuroblast proliferation	biological_process	1	122	27	19240	0.157909	0.291806	5.84092	Cx3cr1
GO:0005539	glycosaminoglycan binding	molecular_function	1	122	27	19240	0.157909	0.291806	5.84092	Spock3
GO:0017075	syntaxin-1 binding	molecular_function	1	122	27	19240	0.157909	0.291806	5.84092	Syp
GO:0032839	dendrite cytoplasm	cellular_component	1	122	27	19240	0.157909	0.291806	5.84092	Cdkl5
GO:0035925	mRNA 3'-UTR AU-rich region binding	molecular_function	1	122	27	19240	0.157909	0.291806	5.84092	Cpeb1
GO:0043236	laminin binding	molecular_function	1	122	27	19240	0.157909	0.291806	5.84092	Lgals3
GO:0045671	negative regulation of osteoclast differentiation	biological_process	1	122	27	19240	0.157909	0.291806	5.84092	Fstl3
GO:0046966	thyroid hormone receptor binding	molecular_function	1	122	27	19240	0.157909	0.291806	5.84092	Med12
GO:0048843	negative regulation of axon extension involved in axon guidance	biological_process	1	122	27	19240	0.157909	0.291806	5.84092	Sema3c
GO:0060425	lung morphogenesis	biological_process	1	122	27	19240	0.157909	0.291806	5.84092	Wnt7b
GO:0019904	protein domain specific binding	molecular_function	4	122	331	19240	0.159098	0.293518	1.9058	Bhlhe40;Med12;Shroom2;Syp
GO:0007155	cell adhesion	biological_process	6	122	576	19240	0.159645	0.294042	1.64276	Cd44;Cx3cr1;Hapln4;Pcdh11x;Rs1;Srpx2
GO:0098685	Schaffer collateral - CA1 synapse	cellular_component	2	122	113	19240	0.160951	0.29596	2.79124	Syn1;Syp
GO:0001944	vasculature development	biological_process	1	122	28	19240	0.163256	0.297727	5.63232	Wnt7b
GO:0004693	cyclin-dependent protein serine/threonine kinase activity	molecular_function	1	122	28	19240	0.163256	0.297727	5.63232	Cdkl5
GO:0006139	nucleobase-containing compound metabolic process	biological_process	1	122	28	19240	0.163256	0.297727	5.63232	Ak2
GO:0080025	phosphatidylinositol-3,5-bisphosphate binding	molecular_function	1	122	28	19240	0.163256	0.297727	5.63232	Rs1
GO:0000278	mitotic cell cycle	biological_process	2	122	115	19240	0.16542	0.297727	2.74269	Ccno;Wdhd1
GO:0050896	response to stimulus	biological_process	3	122	222	19240	0.167057	0.297727	2.13115	Cacna1f;Prcd;Rs1
GO:0000307	cyclin-dependent protein kinase holoenzyme complex	cellular_component	1	122	29	19240	0.16857	0.297727	5.4381	Ccno
GO:0001223	transcription coactivator binding	molecular_function	1	122	29	19240	0.16857	0.297727	5.4381	Rpl23
GO:0001774	microglial cell activation	biological_process	1	122	29	19240	0.16857	0.297727	5.4381	Cx3cr1
GO:0006284	base-excision repair	biological_process	1	122	29	19240	0.16857	0.297727	5.4381	Huwe1
GO:0006820	anion transport	biological_process	1	122	29	19240	0.16857	0.297727	5.4381	Slc17a1
GO:0007269	neurotransmitter secretion	biological_process	1	122	29	19240	0.16857	0.297727	5.4381	Syn1
GO:0007569	cell aging	biological_process	1	122	29	19240	0.16857	0.297727	5.4381	Cdkn2a
GO:0009409	response to cold	biological_process	1	122	29	19240	0.16857	0.297727	5.4381	Pcsk1n
GO:0010800	positive regulation of peptidyl-threonine phosphorylation	biological_process	1	122	29	19240	0.16857	0.297727	5.4381	Trpc5
GO:0010906	regulation of glucose metabolic process	biological_process	1	122	29	19240	0.16857	0.297727	5.4381	Gnb3
GO:0014059	regulation of dopamine secretion	biological_process	1	122	29	19240	0.16857	0.297727	5.4381	Rab3a
GO:0031210	phosphatidylcholine binding	molecular_function	1	122	29	19240	0.16857	0.297727	5.4381	Rs1
GO:0043325	phosphatidylinositol-3,4-bisphosphate binding	molecular_function	1	122	29	19240	0.16857	0.297727	5.4381	Rs1
GO:0043425	bHLH transcription factor binding	molecular_function	1	122	29	19240	0.16857	0.297727	5.4381	Bhlhe40
GO:0045499	chemorepellent activity	molecular_function	1	122	29	19240	0.16857	0.297727	5.4381	Sema3c
GO:0048169	regulation of long-term neuronal synaptic plasticity	biological_process	1	122	29	19240	0.16857	0.297727	5.4381	Syp
GO:0051384	response to glucocorticoid	biological_process	1	122	29	19240	0.16857	0.297727	5.4381	Aldh3a1
GO:0051453	regulation of intracellular pH	biological_process	1	122	29	19240	0.16857	0.297727	5.4381	Slc9a7
GO:0099175	regulation of postsynapse organization	biological_process	1	122	29	19240	0.16857	0.297727	5.4381	Cdkl5
GO:0042802	identical protein binding	molecular_function	15	122	1808	19240	0.170728	0.301062	1.30839	C1ql3;Gpx3;Htr2c;Kdm6a;Nrn1;Pitx2;Prps2;Renbp;Slc2a1;Srpx2;Syn1;Syp;Tenm1;Tradd;Ube2g2
GO:0003148	outflow tract septum morphogenesis	biological_process	1	122	30	19240	0.17385	0.304169	5.25683	Sema3c
GO:0032418	lysosome localization	biological_process	1	122	30	19240	0.17385	0.304169	5.25683	Rab3a
GO:0048738	cardiac muscle tissue development	biological_process	1	122	30	19240	0.17385	0.304169	5.25683	Pitx2
GO:0060828	regulation of canonical Wnt signaling pathway	biological_process	1	122	30	19240	0.17385	0.304169	5.25683	Emd
GO:1990138	neuron projection extension	biological_process	1	122	30	19240	0.17385	0.304169	5.25683	Nrn1
GO:0035264	multicellular organism growth	biological_process	2	122	120	19240	0.176684	0.307573	2.62842	Atf5;Kdm6a
GO:0001666	response to hypoxia	biological_process	2	122	121	19240	0.178952	0.307573	2.60669	Aldh3a1;Fosl2
GO:0030414	peptidase inhibitor activity	molecular_function	2	122	121	19240	0.178952	0.307573	2.60669	Renbp;Spock3
GO:0006904	vesicle docking involved in exocytosis	biological_process	1	122	31	19240	0.179097	0.307573	5.08726	Rab3a
GO:0016538	cyclin-dependent protein serine/threonine kinase regulator activity	molecular_function	1	122	31	19240	0.179097	0.307573	5.08726	Ccno
GO:0017156	calcium-ion regulated exocytosis	biological_process	1	122	31	19240	0.179097	0.307573	5.08726	Rab3a
GO:0019897	extrinsic component of plasma membrane	cellular_component	1	122	31	19240	0.179097	0.307573	5.08726	Rs1
GO:0030507	spectrin binding	molecular_function	1	122	31	19240	0.179097	0.307573	5.08726	Gnb3
GO:0042788	polysomal ribosome	cellular_component	1	122	31	19240	0.179097	0.307573	5.08726	Eef2
GO:0045879	negative regulation of smoothened signaling pathway	biological_process	1	122	31	19240	0.179097	0.307573	5.08726	Wnt7b
GO:0051059	NF-kappaB binding	molecular_function	1	122	31	19240	0.179097	0.307573	5.08726	Cdkn2a
GO:0099092	postsynaptic density, intracellular component	cellular_component	1	122	31	19240	0.179097	0.307573	5.08726	Cdkl5
GO:0001968	fibronectin binding	molecular_function	1	122	32	19240	0.18431	0.311738	4.92828	Fstl3
GO:0002548	monocyte chemotaxis	biological_process	1	122	32	19240	0.18431	0.311738	4.92828	Lgals3
GO:0004866	endopeptidase inhibitor activity	molecular_function	1	122	32	19240	0.18431	0.311738	4.92828	Pcsk1n
GO:0005272	sodium channel activity	molecular_function	1	122	32	19240	0.18431	0.311738	4.92828	Scn3b
GO:0005921	gap junction	cellular_component	1	122	32	19240	0.18431	0.311738	4.92828	Gjc2
GO:0006506	GPI anchor biosynthetic process	biological_process	1	122	32	19240	0.18431	0.311738	4.92828	Piga
GO:0007631	feeding behavior	biological_process	1	122	32	19240	0.18431	0.311738	4.92828	Htr2c
GO:0017080	sodium channel regulator activity	molecular_function	1	122	32	19240	0.18431	0.311738	4.92828	Scn3b
GO:0031032	actomyosin structure organization	biological_process	1	122	32	19240	0.18431	0.311738	4.92828	Cnn3
GO:0032355	response to estradiol	biological_process	1	122	32	19240	0.18431	0.311738	4.92828	Fosl2
GO:0042383	sarcolemma	cellular_component	2	122	124	19240	0.185781	0.313389	2.54363	Krt19;Slc2a1
GO:0016324	apical plasma membrane	cellular_component	4	122	353	19240	0.186325	0.313389	1.78702	Cd44;Shroom2;Slc17a1;Slc2a1
GO:0000166	nucleotide binding	molecular_function	14	122	1698	19240	0.187607	0.313389	1.30028	Ak2;Araf;Cdkl5;Eef2;Kif4;Nlrc5;Prps2;Rab33a;Rab3a;Rasl11b;Rps6ka3;Septin6;Sik2;Ube2g2
GO:0043123	positive regulation of I-kappaB kinase/NF-kappaB signaling	biological_process	2	122	125	19240	0.188066	0.313389	2.52328	Eda2r;Tradd
GO:0004860	protein kinase inhibitor activity	molecular_function	1	122	33	19240	0.189491	0.313389	4.77894	Trib3
GO:0005164	tumor necrosis factor receptor binding	molecular_function	1	122	33	19240	0.189491	0.313389	4.77894	Tradd
GO:0005834	heterotrimeric G-protein complex	cellular_component	1	122	33	19240	0.189491	0.313389	4.77894	Gnb3
GO:0012501	programmed cell death	biological_process	1	122	33	19240	0.189491	0.313389	4.77894	Eda2r
GO:0016236	macroautophagy	biological_process	1	122	33	19240	0.189491	0.313389	4.77894	Trp53inp2
GO:0017157	regulation of exocytosis	biological_process	1	122	33	19240	0.189491	0.313389	4.77894	Rab3a
GO:0050775	positive regulation of dendrite morphogenesis	biological_process	1	122	33	19240	0.189491	0.313389	4.77894	Cdkl5
GO:0051209	release of sequestered calcium ion into cytosol	biological_process	1	122	33	19240	0.189491	0.313389	4.77894	Htr2c
GO:0051491	positive regulation of filopodium assembly	biological_process	1	122	33	19240	0.189491	0.313389	4.77894	Tenm1
GO:0071310	cellular response to organic substance	biological_process	1	122	33	19240	0.189491	0.313389	4.77894	Syp
GO:2001240	negative regulation of extrinsic apoptotic signaling pathway in absence of ligand	biological_process	1	122	33	19240	0.189491	0.313389	4.77894	Cx3cr1
GO:0003712	transcription coregulator activity	molecular_function	2	122	126	19240	0.190355	0.314353	2.50325	Med12;Phf8
GO:0007165	signal transduction	biological_process	10	122	1146	19240	0.191033	0.315007	1.37613	Araf;Cx3cr1;Gnb3;Gpr153;Htr2c;Rasl11b;Rassf7;Tenm1;Tnfrsf8;Tradd
GO:0000422	autophagy of mitochondrion	biological_process	1	122	34	19240	0.194639	0.317245	4.63838	Cdkn2a
GO:0031640	killing of cells of other organism	biological_process	1	122	34	19240	0.194639	0.317245	4.63838	Lgals3
GO:0043388	positive regulation of DNA binding	biological_process	1	122	34	19240	0.194639	0.317245	4.63838	Pitx2
GO:0048147	negative regulation of fibroblast proliferation	biological_process	1	122	34	19240	0.194639	0.317245	4.63838	Emd
GO:0055074	calcium ion homeostasis	biological_process	1	122	34	19240	0.194639	0.317245	4.63838	Tfap2b
GO:0070507	regulation of microtubule cytoskeleton organization	biological_process	1	122	34	19240	0.194639	0.317245	4.63838	Rassf7
GO:0097718	disordered domain specific binding	molecular_function	1	122	34	19240	0.194639	0.317245	4.63838	Cdkn2a
GO:0030308	negative regulation of cell growth	biological_process	2	122	128	19240	0.194944	0.317245	2.46414	Cdkn2a;Tro
GO:1990830	cellular response to leukemia inhibitory factor	biological_process	2	122	128	19240	0.194944	0.317245	2.46414	Mcf2;Piga
GO:0004601	peroxidase activity	molecular_function	1	122	35	19240	0.199755	0.322726	4.50585	Gpx3
GO:0005637	nuclear inner membrane	cellular_component	1	122	35	19240	0.199755	0.322726	4.50585	Emd
GO:0035116	embryonic hindlimb morphogenesis	biological_process	1	122	35	19240	0.199755	0.322726	4.50585	Pitx2
GO:1900182	positive regulation of protein localization to nucleus	biological_process	1	122	35	19240	0.199755	0.322726	4.50585	Cdkn2a
GO:1905606	regulation of presynapse assembly	biological_process	1	122	35	19240	0.199755	0.322726	4.50585	Slitrk4
GO:0016301	kinase activity	molecular_function	6	122	620	19240	0.200976	0.32423	1.52618	Ak2;Araf;Cdkl5;Prps2;Rps6ka3;Sik2
GO:0106310	protein serine kinase activity	molecular_function	3	122	245	19240	0.203594	0.325298	1.93108	Araf;Rps6ka3;Sik2
GO:0106311	protein threonine kinase activity	molecular_function	3	122	245	19240	0.203594	0.325298	1.93108	Araf;Rps6ka3;Sik2
GO:0005154	epidermal growth factor receptor binding	molecular_function	1	122	36	19240	0.204839	0.325298	4.38069	Cd44
GO:0006513	protein monoubiquitination	biological_process	1	122	36	19240	0.204839	0.325298	4.38069	Huwe1
GO:0019882	antigen processing and presentation	biological_process	1	122	36	19240	0.204839	0.325298	4.38069	Rab33a
GO:0042056	chemoattractant activity	molecular_function	1	122	36	19240	0.204839	0.325298	4.38069	Lgals3
GO:0043967	histone H4 acetylation	biological_process	1	122	36	19240	0.204839	0.325298	4.38069	Actl6b
GO:0050919	negative chemotaxis	biological_process	1	122	36	19240	0.204839	0.325298	4.38069	Sema3c
GO:0055007	cardiac muscle cell differentiation	biological_process	1	122	36	19240	0.204839	0.325298	4.38069	Pitx2
GO:0060999	positive regulation of dendritic spine development	biological_process	1	122	36	19240	0.204839	0.325298	4.38069	Cdkl5
GO:0086091	regulation of heart rate by cardiac conduction	biological_process	1	122	36	19240	0.204839	0.325298	4.38069	Scn3b
GO:0007154	cell communication	biological_process	1	122	37	19240	0.20989	0.329113	4.2623	Gjc2
GO:0008219	cell death	biological_process	1	122	37	19240	0.20989	0.329113	4.2623	Emp1
GO:0008643	carbohydrate transport	biological_process	1	122	37	19240	0.20989	0.329113	4.2623	Slc2a1
GO:0015459	potassium channel regulator activity	molecular_function	1	122	37	19240	0.20989	0.329113	4.2623	Slc5a3
GO:0032809	neuronal cell body membrane	cellular_component	1	122	37	19240	0.20989	0.329113	4.2623	Cx3cr1
GO:0051482	positive regulation of cytosolic calcium ion concentration involved in phospholipase C-activating G protein-coupled signaling pathway	biological_process	1	122	37	19240	0.20989	0.329113	4.2623	Htr2c
GO:0061631	ubiquitin conjugating enzyme activity	molecular_function	1	122	37	19240	0.20989	0.329113	4.2623	Ube2g2
GO:0070273	phosphatidylinositol-4-phosphate binding	molecular_function	1	122	37	19240	0.20989	0.329113	4.2623	Rs1
GO:0071526	semaphorin-plexin signaling pathway	biological_process	1	122	37	19240	0.20989	0.329113	4.2623	Sema3c
GO:0001708	cell fate specification	biological_process	1	122	38	19240	0.21491	0.333954	4.15013	Tbr1
GO:0002931	response to ischemia	biological_process	1	122	38	19240	0.21491	0.333954	4.15013	Cx3cr1
GO:0007257	activation of JUN kinase activity	biological_process	1	122	38	19240	0.21491	0.333954	4.15013	Wnt7b
GO:0035249	synaptic transmission, glutamatergic	biological_process	1	122	38	19240	0.21491	0.333954	4.15013	Cnih2
GO:0045595	regulation of cell differentiation	biological_process	1	122	38	19240	0.21491	0.333954	4.15013	Tfap2b
GO:2001234	negative regulation of apoptotic signaling pathway	biological_process	1	122	38	19240	0.21491	0.333954	4.15013	Cx3cr1
GO:0030335	positive regulation of cell migration	biological_process	3	122	252	19240	0.215069	0.333954	1.87744	Cpeb1;Sema3c;Tradd
GO:0004672	protein kinase activity	molecular_function	5	122	506	19240	0.218532	0.33886	1.55835	Araf;Cdkl5;Rps6ka3;Sik2;Trib3
GO:0004993	G protein-coupled serotonin receptor activity	molecular_function	1	122	39	19240	0.219898	0.339098	4.04372	Htr2c
GO:0043085	positive regulation of catalytic activity	biological_process	1	122	39	19240	0.219898	0.339098	4.04372	Slc5a3
GO:0070059	intrinsic apoptotic signaling pathway in response to endoplasmic reticulum stress	biological_process	1	122	39	19240	0.219898	0.339098	4.04372	Trib3
GO:2000134	negative regulation of G1/S transition of mitotic cell cycle	biological_process	1	122	39	19240	0.219898	0.339098	4.04372	Gjc2
GO:0098978	glutamatergic synapse	cellular_component	5	122	509	19240	0.221968	0.341096	1.54916	Cdkl5;Cnih2;Nrn1;Slc6a8;Slitrk4
GO:0005654	nucleoplasm	cellular_component	23	122	3072	19240	0.223241	0.341096	1.18073	Ammecr1;Atf5;Bhlhe40;Cdkl5;Cdkn2a;Cpeb1;Emd;Fosl2;Fstl3;Huwe1;Kdm6a;Kif4;Maff;Med12;Mtap;Nexmif;Phf8;Pitx2;Rpl23;Rps6ka3;Tox3;Trib3;Wdhd1
GO:0005737	cytoplasm	cellular_component	48	122	6865	19240	0.22475	0.341096	1.10267	Ak2;Aldh3a1;Ap5m1;Atf5;Bhlhe40;Ccno;Cdkl5;Cdkn2a;Clic3;Cotl1;Cpeb1;Crabp1;Dstn;Eef2;Emd;Fgd1;Gnb3;Huwe1;Kif4;Lgals3;Lix1;Mtap;Nccrp1;Nexmif;Nlrc5;Pdrg1;Pdzd4;Pitx2;Prps2;Rab3a;Rassf7;Reps2;Rpl23;Rps6ka3;Septin6;Sh2d1a;Shroom2;Sik2;Slc2a1;Srpx2;Tagln;Tenm1;Tradd;Tro;Trp53inp2;Trpc5;Ucma;Wnt7b
GO:0005245	voltage-gated calcium channel activity	molecular_function	1	122	40	19240	0.224855	0.341096	3.94262	Cacna1f
GO:0030833	regulation of actin filament polymerization	biological_process	1	122	40	19240	0.224855	0.341096	3.94262	Cotl1
GO:0033209	tumor necrosis factor-mediated signaling pathway	biological_process	1	122	40	19240	0.224855	0.341096	3.94262	Eda2r
GO:0042110	T cell activation	biological_process	1	122	40	19240	0.224855	0.341096	3.94262	Cd44
GO:0043531	ADP binding	molecular_function	1	122	40	19240	0.224855	0.341096	3.94262	Prps2
GO:0043539	protein serine/threonine kinase activator activity	molecular_function	1	122	40	19240	0.224855	0.341096	3.94262	Mtcp1
GO:0045214	sarcomere organization	biological_process	1	122	40	19240	0.224855	0.341096	3.94262	Krt19
GO:0051017	actin filament bundle assembly	biological_process	1	122	40	19240	0.224855	0.341096	3.94262	Shroom2
GO:0060412	ventricular septum morphogenesis	biological_process	1	122	40	19240	0.224855	0.341096	3.94262	Pitx2
GO:0006816	calcium ion transport	biological_process	2	122	142	19240	0.227406	0.344033	2.2212	Cacna1f;Trpc5
GO:0043204	perikaryon	cellular_component	2	122	142	19240	0.227406	0.344033	2.2212	Cacna1f;Gjc2
GO:0042593	glucose homeostasis	biological_process	2	122	143	19240	0.229742	0.34426	2.20566	Cdkn2a;Tfap2b
GO:0044325	ion channel binding	molecular_function	2	122	143	19240	0.229742	0.34426	2.20566	Scn3b;Slc5a3
GO:0001569	branching involved in blood vessel morphogenesis	biological_process	1	122	41	19240	0.22978	0.34426	3.84646	Pitx2
GO:0005109	frizzled binding	molecular_function	1	122	41	19240	0.22978	0.34426	3.84646	Wnt7b
GO:0007492	endoderm development	biological_process	1	122	41	19240	0.22978	0.34426	3.84646	Med12
GO:0016592	mediator complex	cellular_component	1	122	41	19240	0.22978	0.34426	3.84646	Med12
GO:0032154	cleavage furrow	cellular_component	1	122	41	19240	0.22978	0.34426	3.84646	Septin6
GO:0000976	transcription cis-regulatory region binding	molecular_function	3	122	261	19240	0.23002	0.34426	1.8127	Atf5;Fosl2;Pitx2
GO:0061629	RNA polymerase II-specific DNA-binding transcription factor binding	molecular_function	2	122	145	19240	0.234419	0.348428	2.17524	Bhlhe40;Pitx2
GO:0005547	phosphatidylinositol-3,4,5-trisphosphate binding	molecular_function	1	122	42	19240	0.234675	0.348428	3.75488	Rs1
GO:0009306	protein secretion	biological_process	1	122	42	19240	0.234675	0.348428	3.75488	Rab3a
GO:0019955	cytokine binding	molecular_function	1	122	42	19240	0.234675	0.348428	3.75488	Cd44
GO:0050767	regulation of neurogenesis	biological_process	1	122	42	19240	0.234675	0.348428	3.75488	Bhlhe40
GO:0050796	regulation of insulin secretion	biological_process	1	122	42	19240	0.234675	0.348428	3.75488	Tfap2b
GO:0008285	negative regulation of cell population proliferation	biological_process	4	122	392	19240	0.237852	0.35007	1.60923	Atf5;Cdkn2a;Cpeb1;Tfap2b
GO:0045766	positive regulation of angiogenesis	biological_process	2	122	147	19240	0.239102	0.35007	2.14565	Cx3cr1;Lgals3
GO:0000086	G2/M transition of mitotic cell cycle	biological_process	1	122	43	19240	0.239538	0.35007	3.66756	Fbxl8
GO:0001772	immunological synapse	cellular_component	1	122	43	19240	0.239538	0.35007	3.66756	Lgals3
GO:0010975	regulation of neuron projection development	biological_process	1	122	43	19240	0.239538	0.35007	3.66756	Tbr1
GO:0046658	anchored component of plasma membrane	cellular_component	1	122	43	19240	0.239538	0.35007	3.66756	Nrn1
GO:0050769	positive regulation of neurogenesis	biological_process	1	122	43	19240	0.239538	0.35007	3.66756	Cx3cr1
GO:0051020	GTPase binding	molecular_function	1	122	43	19240	0.239538	0.35007	3.66756	Gnb3
GO:0051480	regulation of cytosolic calcium ion concentration	biological_process	1	122	43	19240	0.239538	0.35007	3.66756	Trpc5
GO:0070098	chemokine-mediated signaling pathway	biological_process	1	122	43	19240	0.239538	0.35007	3.66756	Cx3cr1
GO:0070534	protein K63-linked ubiquitination	biological_process	1	122	43	19240	0.239538	0.35007	3.66756	Cdkn2a
GO:2001237	negative regulation of extrinsic apoptotic signaling pathway	biological_process	1	122	43	19240	0.239538	0.35007	3.66756	Lgals3
GO:0001662	behavioral fear response	biological_process	1	122	44	19240	0.244371	0.35298	3.5842	Htr2c
GO:0001974	blood vessel remodeling	biological_process	1	122	44	19240	0.244371	0.35298	3.5842	Sema3c
GO:0007052	mitotic spindle organization	biological_process	1	122	44	19240	0.244371	0.35298	3.5842	Kif4
GO:0007187	G protein-coupled receptor signaling pathway, coupled to cyclic nucleotide second messenger	biological_process	1	122	44	19240	0.244371	0.35298	3.5842	Htr2c
GO:0030855	epithelial cell differentiation	biological_process	1	122	44	19240	0.244371	0.35298	3.5842	Tagln
GO:0042169	SH2 domain binding	molecular_function	1	122	44	19240	0.244371	0.35298	3.5842	Syp
GO:0046034	ATP metabolic process	biological_process	1	122	44	19240	0.244371	0.35298	3.5842	Ak2
GO:0051402	neuron apoptotic process	biological_process	1	122	44	19240	0.244371	0.35298	3.5842	Trpc5
GO:0097191	extrinsic apoptotic signaling pathway	biological_process	1	122	44	19240	0.244371	0.35298	3.5842	Tradd
GO:0008360	regulation of cell shape	biological_process	2	122	150	19240	0.246135	0.355069	2.10273	Brwd3;Fgd1
GO:0043066	negative regulation of apoptotic process	biological_process	5	122	532	19240	0.248845	0.356235	1.48219	Araf;Atf5;Cd44;Lgals3;Tfap2b
GO:0006959	humoral immune response	biological_process	1	122	45	19240	0.249173	0.356235	3.50455	Sh2d1a
GO:0030276	clathrin binding	molecular_function	1	122	45	19240	0.249173	0.356235	3.50455	Trpc5
GO:0034504	protein localization to nucleus	biological_process	1	122	45	19240	0.249173	0.356235	3.50455	Cdkl5
GO:0035019	somatic stem cell population maintenance	biological_process	1	122	45	19240	0.249173	0.356235	3.50455	Cdkn2a
GO:0045786	negative regulation of cell cycle	biological_process	1	122	45	19240	0.249173	0.356235	3.50455	Cdkn2a
GO:0070888	E-box binding	molecular_function	1	122	45	19240	0.249173	0.356235	3.50455	Bhlhe40
GO:0000775	chromosome, centromeric region	cellular_component	2	122	152	19240	0.250828	0.357686	2.07506	Septin6;Wdhd1
GO:0048511	rhythmic process	biological_process	2	122	152	19240	0.250828	0.357686	2.07506	Bhlhe40;Huwe1
GO:0005844	polysome	cellular_component	1	122	46	19240	0.253945	0.358927	3.42837	Eef2
GO:0006836	neurotransmitter transport	biological_process	1	122	46	19240	0.253945	0.358927	3.42837	Slc6a8
GO:0030285	integral component of synaptic vesicle membrane	cellular_component	1	122	46	19240	0.253945	0.358927	3.42837	Syp
GO:0034707	chloride channel complex	cellular_component	1	122	46	19240	0.253945	0.358927	3.42837	Clic3
GO:0048018	receptor ligand activity	molecular_function	1	122	46	19240	0.253945	0.358927	3.42837	Wnt7b
GO:0048487	beta-tubulin binding	molecular_function	1	122	46	19240	0.253945	0.358927	3.42837	Emd
GO:0048536	spleen development	biological_process	1	122	46	19240	0.253945	0.358927	3.42837	Pitx2
GO:0043005	neuron projection	cellular_component	5	122	538	19240	0.255996	0.361368	1.46566	Cpeb1;Cx3cr1;Gnb3;Syp;Tenm1
GO:0001658	branching involved in ureteric bud morphogenesis	biological_process	1	122	47	19240	0.258687	0.362877	3.35542	Cd44
GO:0032266	phosphatidylinositol-3-phosphate binding	molecular_function	1	122	47	19240	0.258687	0.362877	3.35542	Rs1
GO:0048706	embryonic skeletal system development	biological_process	1	122	47	19240	0.258687	0.362877	3.35542	Ucma
GO:0050776	regulation of immune response	biological_process	1	122	47	19240	0.258687	0.362877	3.35542	Sh2d1a
GO:0051930	regulation of sensory perception of pain	biological_process	1	122	47	19240	0.258687	0.362877	3.35542	Htr2c
GO:0015485	cholesterol binding	molecular_function	1	122	48	19240	0.2634	0.367183	3.28552	Syp
GO:0035458	cellular response to interferon-beta	biological_process	1	122	48	19240	0.2634	0.367183	3.28552	Ube2g2
GO:0045907	positive regulation of vasoconstriction	biological_process	1	122	48	19240	0.2634	0.367183	3.28552	Htr2c
GO:0048488	synaptic vesicle endocytosis	biological_process	1	122	48	19240	0.2634	0.367183	3.28552	Syp
GO:0048813	dendrite morphogenesis	biological_process	1	122	48	19240	0.2634	0.367183	3.28552	Cacna1f
GO:0072659	protein localization to plasma membrane	biological_process	2	122	158	19240	0.264922	0.368845	1.99626	Rab3a;Scn3b
GO:0007157	heterophilic cell-cell adhesion via plasma membrane cell adhesion molecules	biological_process	1	122	49	19240	0.268082	0.371856	3.21847	Tenm1
GO:0007568	aging	biological_process	1	122	49	19240	0.268082	0.371856	3.21847	Cdkn2a
GO:0060048	cardiac muscle contraction	biological_process	1	122	49	19240	0.268082	0.371856	3.21847	Scn3b
GO:0030426	growth cone	cellular_component	2	122	160	19240	0.269621	0.37316	1.97131	Cpeb1;Trpc5
GO:0004674	protein serine/threonine kinase activity	molecular_function	4	122	415	19240	0.2697	0.37316	1.52005	Araf;Cdkl5;Rps6ka3;Sik2
GO:0005524	ATP binding	molecular_function	11	122	1395	19240	0.2702	0.37316	1.24355	Ak2;Araf;Cdkl5;Kif4;Nlrc5;Prps2;Renbp;Rps6ka3;Sik2;Trib3;Ube2g2
GO:0009986	cell surface	cellular_component	6	122	687	19240	0.270358	0.37316	1.37734	Cd44;Cx3cr1;Htr2c;Lgals3;Srpx2;Wnt7b
GO:0005887	integral component of plasma membrane	cellular_component	10	122	1254	19240	0.272459	0.374592	1.25761	Cx3cr1;Eda2r;Htr2c;Pcdh11x;Sema3c;Slc17a1;Slc2a1;Slc6a8;Tenm1;Trpc5
GO:0000281	mitotic cytokinesis	biological_process	1	122	50	19240	0.272735	0.374592	3.1541	Kif4
GO:0009636	response to toxic substance	biological_process	1	122	50	19240	0.272735	0.374592	3.1541	Gjc2
GO:0031334	positive regulation of protein-containing complex assembly	biological_process	1	122	50	19240	0.272735	0.374592	3.1541	Lgals3
GO:0001558	regulation of cell growth	biological_process	1	122	51	19240	0.277359	0.378616	3.09225	Cd44
GO:0001755	neural crest cell migration	biological_process	1	122	51	19240	0.277359	0.378616	3.09225	Sema3c
GO:0030838	positive regulation of actin filament polymerization	biological_process	1	122	51	19240	0.277359	0.378616	3.09225	Tenm1
GO:0031648	protein destabilization	biological_process	1	122	51	19240	0.277359	0.378616	3.09225	Cdkn2a
GO:0055038	recycling endosome membrane	cellular_component	1	122	51	19240	0.277359	0.378616	3.09225	Slc9a7
GO:0002250	adaptive immune response	biological_process	2	122	164	19240	0.279018	0.380418	1.92323	Cx3cr1;Sh2d1a
GO:0003777	microtubule motor activity	molecular_function	1	122	52	19240	0.281953	0.383951	3.03279	Kif4
GO:0031175	neuron projection development	biological_process	2	122	166	19240	0.283715	0.38588	1.90006	Cd44;Wnt7b
GO:0035556	intracellular signal transduction	biological_process	4	122	426	19240	0.285203	0.387432	1.4808	Araf;Nlrc5;Rps6ka3;Sik2
GO:0046982	protein heterodimerization activity	molecular_function	3	122	294	19240	0.286216	0.388276	1.60923	Bhlhe40;Tenm1;Tfap2b
GO:0045600	positive regulation of fat cell differentiation	biological_process	1	122	53	19240	0.286518	0.388276	2.97556	Htr2c
GO:0030514	negative regulation of BMP signaling pathway	biological_process	1	122	54	19240	0.291055	0.392995	2.92046	Fstl3
GO:0043588	skin development	biological_process	1	122	54	19240	0.291055	0.392995	2.92046	Tfap2b
GO:0071363	cellular response to growth factor stimulus	biological_process	1	122	54	19240	0.291055	0.392995	2.92046	Emd
GO:0007204	positive regulation of cytosolic calcium ion concentration	biological_process	2	122	171	19240	0.295443	0.396686	1.8445	Cx3cr1;Trpc5
GO:0022625	cytosolic large ribosomal subunit	cellular_component	1	122	55	19240	0.295563	0.396686	2.86736	Rpl23
GO:0045599	negative regulation of fat cell differentiation	biological_process	1	122	55	19240	0.295563	0.396686	2.86736	Trib3
GO:0045668	negative regulation of osteoblast differentiation	biological_process	1	122	55	19240	0.295563	0.396686	2.86736	Ucma
GO:0097060	synaptic membrane	cellular_component	1	122	55	19240	0.295563	0.396686	2.86736	Srpx2
GO:0006915	apoptotic process	biological_process	5	122	571	19240	0.296149	0.396996	1.38095	Cdkn2a;Rassf7;Tox3;Tradd;Trib3
GO:0061630	ubiquitin protein ligase activity	molecular_function	3	122	300	19240	0.296584	0.397103	1.57705	Huwe1;Med12;Nccrp1
GO:0005635	nuclear envelope	cellular_component	2	122	172	19240	0.297786	0.398235	1.83378	Emd;Nxf2
GO:0003151	outflow tract morphogenesis	biological_process	1	122	56	19240	0.300043	0.398868	2.81616	Sema3c
GO:0008544	epidermis development	biological_process	1	122	56	19240	0.300043	0.398868	2.81616	Cdkn2a
GO:0015297	antiporter activity	molecular_function	1	122	56	19240	0.300043	0.398868	2.81616	Slc9a7
GO:0070301	cellular response to hydrogen peroxide	biological_process	1	122	56	19240	0.300043	0.398868	2.81616	Cdkn2a
GO:1903078	positive regulation of protein localization to plasma membrane	biological_process	1	122	56	19240	0.300043	0.398868	2.81616	Lgals3
GO:0008286	insulin receptor signaling pathway	biological_process	1	122	57	19240	0.304494	0.403761	2.76675	Sik2
GO:0071230	cellular response to amino acid stimulus	biological_process	1	122	57	19240	0.304494	0.403761	2.76675	Cpeb1
GO:0006914	autophagy	biological_process	2	122	175	19240	0.304807	0.403761	1.80234	Srpx;Trp53inp2
GO:0014704	intercalated disc	cellular_component	1	122	58	19240	0.308917	0.407756	2.71905	Slc2a1
GO:0042475	odontogenesis of dentin-containing tooth	biological_process	1	122	58	19240	0.308917	0.407756	2.71905	Wnt7b
GO:0043406	positive regulation of MAP kinase activity	biological_process	1	122	58	19240	0.308917	0.407756	2.71905	Tenm1
GO:0035176	social behavior	biological_process	1	122	59	19240	0.313313	0.41307	2.67296	Cx3cr1
GO:0006325	chromatin organization	biological_process	3	122	310	19240	0.313913	0.413199	1.52618	Actl6b;Kdm6a;Phf8
GO:0043524	negative regulation of neuron apoptotic process	biological_process	2	122	179	19240	0.314149	0.413199	1.76207	Tfap2b;Tox3
GO:0045087	innate immune response	biological_process	4	122	450	19240	0.319447	0.419395	1.40182	Cx3cr1;Lgals3;Nlrc5;Sh2d1a
GO:0032991	protein-containing complex	cellular_component	7	122	875	19240	0.319611	0.419395	1.26164	Cd44;Cdkn2a;Prps2;Rab3a;Rpl23;Syp;Tradd
GO:0046777	protein autophosphorylation	biological_process	2	122	182	19240	0.321139	0.419602	1.73302	Cdkl5;Sik2
GO:0050821	protein stabilization	biological_process	2	122	182	19240	0.321139	0.419602	1.73302	Cdkn2a;Rpl23
GO:0000045	autophagosome assembly	biological_process	1	122	61	19240	0.32202	0.419602	2.58533	Trp53inp2
GO:0007519	skeletal muscle tissue development	biological_process	1	122	61	19240	0.32202	0.419602	2.58533	Pitx2
GO:0010506	regulation of autophagy	biological_process	1	122	61	19240	0.32202	0.419602	2.58533	Trib3
GO:0052689	carboxylic ester hydrolase activity	molecular_function	1	122	61	19240	0.32202	0.419602	2.58533	Ces1a
GO:0016310	phosphorylation	biological_process	5	122	595	19240	0.32601	0.423249	1.32525	Araf;Cdkl5;Prps2;Rps6ka3;Sik2
GO:0062023	collagen-containing extracellular matrix	cellular_component	3	122	317	19240	0.326063	0.423249	1.49248	Lgals3;Sema3c;Srpx2
GO:0048856	anatomical structure development	biological_process	1	122	62	19240	0.326333	0.423249	2.54363	Tfap2b
GO:0070936	protein K48-linked ubiquitination	biological_process	1	122	62	19240	0.326333	0.423249	2.54363	Ube2g2
GO:0005829	cytosol	cellular_component	25	122	3579	19240	0.329581	0.426826	1.1016	Ak2;Aldh3a1;Ap5m1;Araf;Atf5;Cd44;Cnn3;Cotl1;Cpeb1;Crabp1;Eef2;Fbxl8;Huwe1;Kif4;Mtap;Nexmif;Nlrc5;Rab3a;Rpl23;Rps6ka3;Slc2a1;Syn1;Tox3;Trp53inp2;Ube2g2
GO:0007268	chemical synaptic transmission	biological_process	2	122	186	19240	0.330432	0.426826	1.69575	Htr2c;Syp
GO:0001947	heart looping	biological_process	1	122	63	19240	0.330619	0.426826	2.50325	Tbr1
GO:0005254	chloride channel activity	molecular_function	1	122	63	19240	0.330619	0.426826	2.50325	Clic3
GO:0006355	regulation of transcription, DNA-templated	biological_process	8	122	1033	19240	0.33247	0.428721	1.22134	Atf5;Barhl2;Bhlhe40;Fosl2;Maff;Pitx2;Tbr1;Tfap2b
GO:0001540	amyloid-beta binding	molecular_function	1	122	64	19240	0.334877	0.429842	2.46414	Gprasp2
GO:0006006	glucose metabolic process	biological_process	1	122	64	19240	0.334877	0.429842	2.46414	Tfap2b
GO:0006396	RNA processing	biological_process	1	122	64	19240	0.334877	0.429842	2.46414	Wdhd1
GO:0048666	neuron development	biological_process	1	122	64	19240	0.334877	0.429842	2.46414	Tenm1
GO:0030054	cell junction	cellular_component	7	122	892	19240	0.337103	0.432061	1.23759	Cnih2;Cpeb1;Gjc2;Nrn1;Shroom2;Srpx2;Syp
GO:0007420	brain development	biological_process	2	122	189	19240	0.337379	0.432061	1.66884	Cx3cr1;Shroom2
GO:0009653	anatomical structure morphogenesis	biological_process	1	122	65	19240	0.339109	0.433284	2.42623	Pitx2
GO:0051536	iron-sulfur cluster binding	molecular_function	1	122	65	19240	0.339109	0.433284	2.42623	Kif4
GO:0004252	serine-type endopeptidase activity	molecular_function	2	122	190	19240	0.33969	0.433531	1.66005	Pik3ip1;Prss27
GO:0006897	endocytosis	biological_process	2	122	191	19240	0.341999	0.435484	1.65136	Reps2;Syp
GO:0043209	myelin sheath	cellular_component	2	122	191	19240	0.341999	0.435484	1.65136	Gjc2;Syn1
GO:0042752	regulation of circadian rhythm	biological_process	1	122	66	19240	0.343314	0.436661	2.38947	Bhlhe40
GO:0031965	nuclear membrane	cellular_component	2	122	193	19240	0.346609	0.440351	1.63425	Emd;Phf8
GO:0001786	phosphatidylserine binding	molecular_function	1	122	67	19240	0.347492	0.440472	2.3538	Rs1
GO:0048146	positive regulation of fibroblast proliferation	biological_process	1	122	67	19240	0.347492	0.440472	2.3538	Fosl2
GO:0042981	regulation of apoptotic process	biological_process	2	122	194	19240	0.34891	0.441768	1.62582	Tox3;Tradd
GO:0004888	transmembrane signaling receptor activity	molecular_function	2	122	195	19240	0.351209	0.444176	1.61749	Cd44;Tnfrsf8
GO:0015631	tubulin binding	molecular_function	1	122	68	19240	0.351644	0.444224	2.31919	Atf5
GO:0005085	guanyl-nucleotide exchange factor activity	molecular_function	2	122	196	19240	0.353504	0.44607	1.60923	Fgd1;Mcf2
GO:0030512	negative regulation of transforming growth factor beta receptor signaling pathway	biological_process	1	122	69	19240	0.35577	0.447448	2.28558	Rasl11b
GO:0043198	dendritic shaft	cellular_component	1	122	69	19240	0.35577	0.447448	2.28558	Cnih2
GO:0030246	carbohydrate binding	molecular_function	2	122	197	19240	0.355797	0.447448	1.60107	Lgals3;Prps2
GO:0003007	heart morphogenesis	biological_process	1	122	70	19240	0.359869	0.451553	2.25293	Kdm6a
GO:0022626	cytosolic ribosome	cellular_component	1	122	70	19240	0.359869	0.451553	2.25293	Rpl23
GO:0015630	microtubule cytoskeleton	cellular_component	2	122	200	19240	0.362659	0.453432	1.57705	Map7d2;Septin6
GO:0007049	cell cycle	biological_process	5	122	625	19240	0.363772	0.453432	1.26164	Ccno;Cdkn2a;Phf8;Rps6ka3;Septin6
GO:0010508	positive regulation of autophagy	biological_process	1	122	71	19240	0.363943	0.453432	2.2212	Trp53inp2
GO:0019827	stem cell population maintenance	biological_process	1	122	71	19240	0.363943	0.453432	2.2212	Med12
GO:0030593	neutrophil chemotaxis	biological_process	1	122	71	19240	0.363943	0.453432	2.2212	Lgals3
GO:0099061	integral component of postsynaptic density membrane	cellular_component	1	122	71	19240	0.363943	0.453432	2.2212	Cnih2
GO:0005874	microtubule	cellular_component	3	122	339	19240	0.364205	0.453432	1.39562	Emd;Kif4;Shroom2
GO:0002376	immune system process	biological_process	4	122	483	19240	0.367003	0.454602	1.30604	H60b;Lgals3;Nlrc5;Sh2d1a
GO:0000795	synaptonemal complex	cellular_component	1	122	72	19240	0.367991	0.454602	2.19035	Syn1
GO:0001570	vasculogenesis	biological_process	1	122	72	19240	0.367991	0.454602	2.19035	Pitx2
GO:0032587	ruffle membrane	cellular_component	1	122	72	19240	0.367991	0.454602	2.19035	Cdkl5
GO:0045669	positive regulation of osteoblast differentiation	biological_process	1	122	72	19240	0.367991	0.454602	2.19035	Wnt7b
GO:0050839	cell adhesion molecule binding	molecular_function	1	122	72	19240	0.367991	0.454602	2.19035	Tenm1
GO:0071456	cellular response to hypoxia	biological_process	1	122	72	19240	0.367991	0.454602	2.19035	Cpeb1
GO:0060271	cilium assembly	biological_process	2	122	203	19240	0.369494	0.455954	1.55374	Ccno;Septin6
GO:0036126	sperm flagellum	cellular_component	1	122	73	19240	0.372014	0.458558	2.16034	Ak2
GO:0000149	SNARE binding	molecular_function	1	122	74	19240	0.376011	0.460794	2.13115	Syp
GO:0001664	G protein-coupled receptor binding	molecular_function	1	122	74	19240	0.376011	0.460794	2.13115	Gprasp2
GO:0001932	regulation of protein phosphorylation	biological_process	1	122	74	19240	0.376011	0.460794	2.13115	Gjc2
GO:0031398	positive regulation of protein ubiquitination	biological_process	1	122	74	19240	0.376011	0.460794	2.13115	Huwe1
GO:0042734	presynaptic membrane	cellular_component	1	122	74	19240	0.376011	0.460794	2.13115	Syp
GO:0016757	glycosyltransferase activity	molecular_function	2	122	206	19240	0.376301	0.460794	1.53112	Mtap;Piga
GO:0005581	collagen trimer	cellular_component	1	122	75	19240	0.379983	0.464285	2.10273	C1ql3
GO:0006812	cation transport	biological_process	1	122	75	19240	0.379983	0.464285	2.10273	Slc9a7
GO:0008134	transcription factor binding	molecular_function	3	122	349	19240	0.381453	0.465573	1.35563	Cdkn2a;Med12;Pitx2
GO:0032436	positive regulation of proteasomal ubiquitin-dependent protein catabolic process	biological_process	1	122	76	19240	0.38393	0.467066	2.07506	Trib3
GO:0043525	positive regulation of neuron apoptotic process	biological_process	1	122	76	19240	0.38393	0.467066	2.07506	Tfap2b
GO:0048812	neuron projection morphogenesis	biological_process	1	122	76	19240	0.38393	0.467066	2.07506	Wnt7b
GO:0003713	transcription coactivator activity	molecular_function	2	122	211	19240	0.387579	0.470813	1.49483	Med12;Tox3
GO:0060041	retina development in camera-type eye	biological_process	1	122	77	19240	0.387852	0.470813	2.04812	Cacna1f
GO:0005802	trans-Golgi network	cellular_component	2	122	212	19240	0.389824	0.472693	1.48778	Pcsk1n;Slc9a7
GO:0007275	multicellular organism development	biological_process	8	122	1094	19240	0.39152	0.472976	1.15324	Barhl2;Eda2r;Fstl3;Nexmif;Pitx2;Sema3c;Shroom2;Wnt7b
GO:0003730	mRNA 3'-UTR binding	molecular_function	1	122	78	19240	0.391749	0.472976	2.02186	Cpeb1
GO:0005788	endoplasmic reticulum lumen	cellular_component	1	122	78	19240	0.391749	0.472976	2.02186	Wnt7b
GO:0019003	GDP binding	molecular_function	1	122	78	19240	0.391749	0.472976	2.02186	Prps2
GO:0005758	mitochondrial intermembrane space	cellular_component	1	122	79	19240	0.395622	0.476622	1.99626	Ak2
GO:0031072	heat shock protein binding	molecular_function	1	122	79	19240	0.395622	0.476622	1.99626	Atf5
GO:0045211	postsynaptic membrane	cellular_component	2	122	216	19240	0.398768	0.478679	1.46023	Cnih2;Kcnd1
GO:0006821	chloride transport	biological_process	1	122	80	19240	0.39947	0.478679	1.97131	Clic3
GO:0006919	activation of cysteine-type endopeptidase activity involved in apoptotic process	biological_process	1	122	80	19240	0.39947	0.478679	1.97131	Cdkn2a
GO:0032091	negative regulation of protein binding	biological_process	1	122	80	19240	0.39947	0.478679	1.97131	Cdkn2a
GO:0043130	ubiquitin binding	molecular_function	1	122	80	19240	0.39947	0.478679	1.97131	Trp53inp2
GO:0003729	mRNA binding	molecular_function	2	122	217	19240	0.400995	0.479992	1.4535	Cpeb1;Nxf2
GO:0001649	osteoblast differentiation	biological_process	1	122	81	19240	0.403294	0.481198	1.94697	Trp53inp2
GO:0005902	microvillus	cellular_component	1	122	81	19240	0.403294	0.481198	1.94697	Cd44
GO:0043433	negative regulation of DNA-binding transcription factor activity	biological_process	1	122	81	19240	0.403294	0.481198	1.94697	Bhlhe40
GO:0005911	cell-cell junction	cellular_component	2	122	219	19240	0.405437	0.482641	1.44023	Shroom2;Slc2a1
GO:0007018	microtubule-based movement	biological_process	1	122	82	19240	0.407093	0.482641	1.92323	Kif4
GO:0017148	negative regulation of translation	biological_process	1	122	82	19240	0.407093	0.482641	1.92323	Cpeb1
GO:0030594	neurotransmitter receptor activity	molecular_function	1	122	82	19240	0.407093	0.482641	1.92323	Htr2c
GO:0043087	regulation of GTPase activity	biological_process	1	122	82	19240	0.407093	0.482641	1.92323	Fgd1
GO:0099055	integral component of postsynaptic membrane	cellular_component	1	122	82	19240	0.407093	0.482641	1.92323	Slc6a8
GO:0050729	positive regulation of inflammatory response	biological_process	1	122	83	19240	0.410869	0.486087	1.90006	Tradd
GO:0060326	cell chemotaxis	biological_process	1	122	83	19240	0.410869	0.486087	1.90006	Cx3cr1
GO:0070374	positive regulation of ERK1 and ERK2 cascade	biological_process	2	122	222	19240	0.412071	0.486993	1.42077	Cd44;Htr2c
GO:0005125	cytokine activity	molecular_function	2	122	223	19240	0.414274	0.488973	1.41439	C1qtnf4;Wnt7b
GO:0007368	determination of left/right symmetry	biological_process	1	122	84	19240	0.414621	0.488973	1.87744	Pitx2
GO:0034613	cellular protein localization	biological_process	1	122	85	19240	0.418349	0.49285	1.85535	Septin6
GO:0005813	centrosome	cellular_component	4	122	520	19240	0.42015	0.494451	1.21311	Atf5;Cdkl5;Cpeb1;Nlrc5
GO:0051082	unfolded protein binding	molecular_function	1	122	86	19240	0.422054	0.496168	1.83378	Pdrg1
GO:0032092	positive regulation of protein binding	biological_process	1	122	87	19240	0.425735	0.499446	1.8127	Trib3
GO:0048306	calcium-dependent protein binding	molecular_function	1	122	87	19240	0.425735	0.499446	1.8127	Syn1
GO:0000987	cis-regulatory region sequence-specific DNA binding	molecular_function	1	122	88	19240	0.429393	0.501853	1.7921	Tfap2b
GO:0001726	ruffle	cellular_component	1	122	88	19240	0.429393	0.501853	1.7921	Fgd1
GO:0005901	caveola	cellular_component	1	122	88	19240	0.429393	0.501853	1.7921	Slc2a1
GO:0016323	basolateral plasma membrane	cellular_component	2	122	230	19240	0.429582	0.501853	1.37135	Cd44;Slc2a1
GO:0031267	small GTPase binding	molecular_function	2	122	231	19240	0.431752	0.502726	1.36541	Cdkl5;Fgd1
GO:0005546	phosphatidylinositol-4,5-bisphosphate binding	molecular_function	1	122	89	19240	0.433028	0.502726	1.77197	Rs1
GO:0007005	mitochondrion organization	biological_process	1	122	89	19240	0.433028	0.502726	1.77197	Rab3a
GO:0031647	regulation of protein stability	biological_process	1	122	89	19240	0.433028	0.502726	1.77197	Cdkn2a
GO:0051028	mRNA transport	biological_process	1	122	89	19240	0.433028	0.502726	1.77197	Cpeb1
GO:0071356	cellular response to tumor necrosis factor	biological_process	1	122	89	19240	0.433028	0.502726	1.77197	Tradd
GO:0071944	cell periphery	cellular_component	1	122	90	19240	0.43664	0.506393	1.75228	Krt19
GO:0008022	protein C-terminus binding	molecular_function	2	122	234	19240	0.438236	0.507718	1.34791	Med12;Rab3a
GO:0005819	spindle	cellular_component	1	122	91	19240	0.440229	0.508873	1.73302	Emd
GO:0065003	protein-containing complex assembly	biological_process	1	122	91	19240	0.440229	0.508873	1.73302	Slc2a1
GO:0042803	protein homodimerization activity	molecular_function	5	122	686	19240	0.440598	0.508873	1.14945	Bhlhe40;Pitx2;Tenm1;Tfap2b;Tox3
GO:0070588	calcium ion transmembrane transport	biological_process	1	122	92	19240	0.443795	0.512036	1.71418	Trpc5
GO:0015629	actin cytoskeleton	cellular_component	2	122	237	19240	0.44468	0.512528	1.33084	Cnn3;Dstn
GO:0005884	actin filament	cellular_component	1	122	93	19240	0.447339	0.515062	1.69575	Cotl1
GO:0004842	ubiquitin-protein transferase activity	molecular_function	2	122	239	19240	0.448954	0.516389	1.31971	Huwe1;Ube2g2
GO:0050804	modulation of chemical synaptic transmission	biological_process	1	122	94	19240	0.45086	0.518049	1.67771	Cx3cr1
GO:0035064	methylated histone binding	molecular_function	1	122	96	19240	0.457836	0.524986	1.64276	Phf8
GO:0043679	axon terminus	cellular_component	1	122	96	19240	0.457836	0.524986	1.64276	Septin6
GO:0016525	negative regulation of angiogenesis	biological_process	1	122	97	19240	0.461291	0.528291	1.62582	Cx3cr1
GO:0006412	translation	biological_process	2	122	245	19240	0.461664	0.528291	1.28739	Eef2;Rpl23
GO:0007030	Golgi organization	biological_process	1	122	98	19240	0.464725	0.53125	1.60923	Huwe1
GO:0006511	ubiquitin-dependent protein catabolic process	biological_process	2	122	248	19240	0.467956	0.533513	1.27181	Trp53inp2;Ube2g2
GO:0000151	ubiquitin ligase complex	cellular_component	1	122	99	19240	0.468136	0.533513	1.59298	Med12
GO:0031594	neuromuscular junction	cellular_component	1	122	99	19240	0.468136	0.533513	1.59298	Syp
GO:0001503	ossification	biological_process	1	122	101	19240	0.474895	0.540274	1.56143	Fstl3
GO:0006468	protein phosphorylation	biological_process	4	122	559	19240	0.475035	0.540274	1.12848	Araf;Cdkl5;Sik2;Trib3
GO:0008017	microtubule binding	molecular_function	2	122	252	19240	0.476277	0.541136	1.25163	Cnn3;Kif4
GO:0000902	cell morphogenesis	biological_process	1	122	102	19240	0.478242	0.541834	1.54613	Shroom2
GO:0061844	antimicrobial humoral immune response mediated by antimicrobial peptide	biological_process	1	122	102	19240	0.478242	0.541834	1.54613	Lgals3
GO:0006955	immune response	biological_process	2	122	253	19240	0.478345	0.541834	1.24668	Cx3cr1;H60b
GO:0006457	protein folding	biological_process	1	122	104	19240	0.484873	0.548672	1.51639	Pdrg1
GO:0000122	negative regulation of transcription by RNA polymerase II	biological_process	6	122	879	19240	0.486242	0.549665	1.07648	Bhlhe40;Pitx2;Rpl23;Samd11;Tfap2b;Trib3
GO:0034451	centriolar satellite	cellular_component	1	122	105	19240	0.488157	0.551273	1.50195	Rassf7
GO:0001525	angiogenesis	biological_process	2	122	259	19240	0.49065	0.553529	1.2178	Srpx2;Wnt7b
GO:0032755	positive regulation of interleukin-6 production	biological_process	1	122	106	19240	0.491421	0.553839	1.48778	C1qtnf4
GO:0007613	memory	biological_process	1	122	107	19240	0.494663	0.556932	1.47388	Cx3cr1
GO:0006366	transcription by RNA polymerase II	biological_process	1	122	108	19240	0.497886	0.559433	1.46023	Fosl2
GO:0045666	positive regulation of neuron differentiation	biological_process	1	122	108	19240	0.497886	0.559433	1.46023	Trpc5
GO:0050728	negative regulation of inflammatory response	biological_process	1	122	109	19240	0.501087	0.56206	1.44683	Cd44
GO:0005764	lysosome	cellular_component	3	122	421	19240	0.501229	0.56206	1.12379	Ap5m1;Rab3a;Slc17a1
GO:0007626	locomotory behavior	biological_process	1	122	111	19240	0.507431	0.567875	1.42077	Htr2c
GO:0016042	lipid catabolic process	biological_process	1	122	111	19240	0.507431	0.567875	1.42077	Ces1a
GO:0005730	nucleolus	cellular_component	5	122	742	19240	0.509276	0.569371	1.0627	Ccno;Cdkn2a;Phf8;Rpl23;Rps6ka3
GO:0019903	protein phosphatase binding	molecular_function	1	122	112	19240	0.510572	0.570249	1.40808	Lgals3
GO:0005198	structural molecule activity	molecular_function	1	122	113	19240	0.513694	0.571452	1.39562	Krt19
GO:0006887	exocytosis	biological_process	1	122	113	19240	0.513694	0.571452	1.39562	Rab3a
GO:0032496	response to lipopolysaccharide	biological_process	1	122	113	19240	0.513694	0.571452	1.39562	Rps6ka3
GO:0050731	positive regulation of peptidyl-tyrosine phosphorylation	biological_process	1	122	113	19240	0.513694	0.571452	1.39562	Cd44
GO:0016477	cell migration	biological_process	2	122	271	19240	0.514713	0.572017	1.16387	Cd44;Shroom2
GO:0030334	regulation of cell migration	biological_process	1	122	114	19240	0.516796	0.573192	1.38338	Pitx2
GO:0072686	mitotic spindle	cellular_component	1	122	114	19240	0.516796	0.573192	1.38338	Nexmif
GO:0005882	intermediate filament	cellular_component	1	122	115	19240	0.519878	0.574331	1.37135	Krt19
GO:0007219	Notch signaling pathway	biological_process	1	122	115	19240	0.519878	0.574331	1.37135	Krt19
GO:0042391	regulation of membrane potential	biological_process	1	122	115	19240	0.519878	0.574331	1.37135	Cnih2
GO:0051897	positive regulation of protein kinase B signaling	biological_process	1	122	115	19240	0.519878	0.574331	1.37135	Cx3cr1
GO:0016491	oxidoreductase activity	molecular_function	4	122	597	19240	0.526598	0.581181	1.05665	Aldh3a1;Gpx3;Kdm6a;Phf8
GO:0010466	negative regulation of peptidase activity	biological_process	1	122	118	19240	0.529008	0.582691	1.33648	Spock3
GO:0051091	positive regulation of DNA-binding transcription factor activity	biological_process	1	122	118	19240	0.529008	0.582691	1.33648	Cdkn2a
GO:0006979	response to oxidative stress	biological_process	1	122	119	19240	0.532013	0.584848	1.32525	Gpx3
GO:0055037	recycling endosome	cellular_component	1	122	119	19240	0.532013	0.584848	1.32525	Slc9a7
GO:0001669	acrosomal vesicle	cellular_component	1	122	120	19240	0.534999	0.586976	1.31421	Rab3a
GO:0005201	extracellular matrix structural constituent	molecular_function	1	122	120	19240	0.534999	0.586976	1.31421	Srpx2
GO:0044297	cell body	cellular_component	1	122	121	19240	0.537966	0.589653	1.30335	Gnb3
GO:0005667	transcription regulator complex	cellular_component	2	122	285	19240	0.541834	0.593311	1.1067	Atf5;Pitx2
GO:0016853	isomerase activity	molecular_function	1	122	123	19240	0.543844	0.594929	1.28215	Renbp
GO:0009952	anterior/posterior pattern specification	biological_process	1	122	126	19240	0.552522	0.603831	1.25163	Bhlhe40
GO:0004867	serine-type endopeptidase inhibitor activity	molecular_function	1	122	129	19240	0.561036	0.611344	1.22252	Pcsk1n
GO:0030336	negative regulation of cell migration	biological_process	1	122	129	19240	0.561036	0.611344	1.22252	Cx3cr1
GO:0090090	negative regulation of canonical Wnt signaling pathway	biological_process	1	122	129	19240	0.561036	0.611344	1.22252	Emd
GO:0005938	cell cortex	cellular_component	1	122	130	19240	0.563838	0.612606	1.21311	Shroom2
GO:0006935	chemotaxis	biological_process	1	122	130	19240	0.563838	0.612606	1.21311	Cx3cr1
GO:0047485	protein N-terminus binding	molecular_function	1	122	130	19240	0.563838	0.612606	1.21311	Cdkn2a
GO:0000776	kinetochore	cellular_component	1	122	131	19240	0.566623	0.614437	1.20385	Septin6
GO:0019221	cytokine-mediated signaling pathway	biological_process	1	122	131	19240	0.566623	0.614437	1.20385	Cx3cr1
GO:0042995	cell projection	cellular_component	7	122	1119	19240	0.569765	0.617245	0.986537	Cd44;Cdkl5;Cnih2;Fgd1;Kcnd1;Prcd;Septin6
GO:0031625	ubiquitin protein ligase binding	molecular_function	2	122	303	19240	0.57515	0.622476	1.04096	Rpl23;Trib3
GO:0005912	adherens junction	cellular_component	1	122	135	19240	0.577586	0.624508	1.16818	Shroom2
GO:0006417	regulation of translation	biological_process	1	122	136	19240	0.580283	0.626818	1.15959	Cpeb1
GO:0000226	microtubule cytoskeleton organization	biological_process	1	122	137	19240	0.582964	0.628499	1.15113	Map7d2
GO:0005923	bicellular tight junction	cellular_component	1	122	137	19240	0.582964	0.628499	1.15113	Shroom2
GO:0005777	peroxisome	cellular_component	1	122	138	19240	0.585627	0.630762	1.14279	Tmem35a
GO:0006364	rRNA processing	biological_process	1	122	140	19240	0.590903	0.635832	1.12646	Cdkn2a
GO:0007015	actin filament organization	biological_process	1	122	141	19240	0.593516	0.63803	1.11847	Shroom2
GO:0005506	iron ion binding	molecular_function	1	122	143	19240	0.598693	0.642977	1.10283	Phf8
GO:0008289	lipid binding	molecular_function	2	122	317	19240	0.599834	0.643584	0.994984	Crabp1;Rs1
GO:0030154	cell differentiation	biological_process	6	122	988	19240	0.601596	0.644855	0.957722	Eda2r;Fstl3;Huwe1;Lgals3;Sema3c;Septin6
GO:0016567	protein ubiquitination	biological_process	2	122	321	19240	0.606688	0.649691	0.982585	Huwe1;Med12
GO:0005770	late endosome	cellular_component	1	122	147	19240	0.608851	0.651383	1.07282	Ap5m1
GO:0001227	DNA-binding transcription repressor activity, RNA polymerase II-specific	molecular_function	2	122	323	19240	0.610082	0.652076	0.976501	Bhlhe40;Pitx2
GO:0031225	anchored component of membrane	cellular_component	1	122	149	19240	0.613834	0.654834	1.05842	Nrn1
GO:0031514	motile cilium	cellular_component	1	122	149	19240	0.613834	0.654834	1.05842	Septin6
GO:0005622	intracellular anatomical structure	cellular_component	1	122	150	19240	0.616301	0.65684	1.05137	Slc2a1
GO:0003735	structural constituent of ribosome	molecular_function	1	122	151	19240	0.618753	0.658553	1.0444	Rpl23
GO:0005794	Golgi apparatus	cellular_component	8	122	1337	19240	0.619087	0.658553	0.943635	Cd44;Fgd1;Fstl3;Pcsk1n;Prcd;Rab33a;Slc9a7;Ucma
GO:0001822	kidney development	biological_process	1	122	152	19240	0.62119	0.660162	1.03753	Tfap2b
GO:0009887	animal organ morphogenesis	biological_process	1	122	157	19240	0.633143	0.672226	1.00449	Pitx2
GO:0043547	positive regulation of GTPase activity	biological_process	1	122	158	19240	0.635489	0.674076	0.998132	Cdkl5
GO:0098609	cell-cell adhesion	biological_process	1	122	159	19240	0.637819	0.675907	0.991855	Srpx2
GO:1990904	ribonucleoprotein complex	cellular_component	1	122	160	19240	0.640135	0.677718	0.985656	Eef2
GO:0003690	double-stranded DNA binding	molecular_function	1	122	161	19240	0.642436	0.678228	0.979534	Fosl2
GO:0008236	serine-type peptidase activity	molecular_function	1	122	161	19240	0.642436	0.678228	0.979534	Prss27
GO:0042393	histone binding	molecular_function	1	122	161	19240	0.642436	0.678228	0.979534	Samd11
GO:0006397	mRNA processing	biological_process	2	122	344	19240	0.644387	0.679359	0.916889	Cpeb1;Lgals3
GO:0031982	vesicle	cellular_component	1	122	162	19240	0.644722	0.679359	0.973487	Slc2a1
GO:0030027	lamellipodium	cellular_component	1	122	163	19240	0.646994	0.681111	0.967515	Fgd1
GO:0005783	endoplasmic reticulum	cellular_component	9	122	1539	19240	0.648721	0.682202	0.922251	Aldh3a1;Ces1a;Cnih2;Emd;Piga;Prcd;Srpx;Tmem35a;Ube2g2
GO:0005681	spliceosomal complex	cellular_component	1	122	164	19240	0.649252	0.682202	0.961615	Lgals3
GO:0005768	endosome	cellular_component	4	122	699	19240	0.651513	0.683936	0.90246	Ap5m1;Rab33a;Rab3a;Slc9a7
GO:0010976	positive regulation of neuron projection development	biological_process	1	122	168	19240	0.658139	0.689597	0.93872	Cpeb1
GO:0071222	cellular response to lipopolysaccharide	biological_process	1	122	168	19240	0.658139	0.689597	0.93872	Cx3cr1
GO:0005840	ribosome	cellular_component	1	122	170	19240	0.662499	0.692866	0.927676	Rpl23
GO:0046983	protein dimerization activity	molecular_function	1	122	170	19240	0.662499	0.692866	0.927676	Bhlhe40
GO:0032259	methylation	biological_process	1	122	171	19240	0.664658	0.694475	0.922251	Mtap
GO:0043065	positive regulation of apoptotic process	biological_process	2	122	358	19240	0.66592	0.695143	0.881033	Cdkn2a;Tnfrsf8
GO:0018105	peptidyl-serine phosphorylation	biological_process	1	122	174	19240	0.671054	0.699849	0.90635	Rps6ka3
GO:0003714	transcription corepressor activity	molecular_function	1	122	175	19240	0.673159	0.700085	0.901171	Trib3
GO:0009617	response to bacterium	biological_process	1	122	175	19240	0.673159	0.700085	0.901171	Nlrc5
GO:0030198	extracellular matrix organization	biological_process	1	122	175	19240	0.673159	0.700085	0.901171	Lgals3
GO:0036064	ciliary basal body	cellular_component	1	122	177	19240	0.677329	0.703114	0.890988	Cdkl5
GO:0038023	signaling receptor activity	molecular_function	1	122	177	19240	0.677329	0.703114	0.890988	Eda2r
GO:0030036	actin cytoskeleton organization	biological_process	1	122	178	19240	0.679394	0.70449	0.885983	Fgd1
GO:0016740	transferase activity	molecular_function	10	122	1748	19240	0.679914	0.70449	0.902202	Ak2;Araf;Cdkl5;Huwe1;Mtap;Piga;Prps2;Rps6ka3;Sik2;Ube2g2
GO:0006281	DNA repair	biological_process	2	122	371	19240	0.684972	0.708974	0.850161	Huwe1;Wdhd1
GO:0007411	axon guidance	biological_process	1	122	181	19240	0.68551	0.708974	0.871298	Sema3c
GO:0043161	proteasome-mediated ubiquitin-dependent protein catabolic process	biological_process	1	122	182	19240	0.687524	0.710399	0.866511	Huwe1
GO:0000139	Golgi membrane	cellular_component	1	122	188	19240	0.699337	0.721937	0.838856	Huwe1
GO:0051301	cell division	biological_process	2	122	383	19240	0.701769	0.72378	0.823524	Ccno;Septin6
GO:0005516	calmodulin binding	molecular_function	1	122	192	19240	0.706965	0.728467	0.82138	Cnn3
GO:0005975	carbohydrate metabolic process	biological_process	1	122	198	19240	0.718049	0.738526	0.796489	Renbp
GO:0030030	cell projection organization	biological_process	1	122	198	19240	0.718049	0.738526	0.796489	Ccno
GO:0005102	signaling receptor binding	molecular_function	2	122	402	19240	0.726851	0.746893	0.784602	Srpx2;Wnt7b
GO:0005743	mitochondrial inner membrane	cellular_component	2	122	408	19240	0.734396	0.753953	0.773063	Ak2;Lgals3
GO:0043235	receptor complex	cellular_component	1	122	218	19240	0.752076	0.771396	0.723417	Tradd
GO:0019899	enzyme binding	molecular_function	2	122	433	19240	0.763966	0.782873	0.728429	Cotl1;Trib3
GO:0030424	axon	cellular_component	2	122	438	19240	0.769529	0.787852	0.720114	Rab3a;Syn1
GO:0004930	G protein-coupled receptor activity	molecular_function	3	122	635	19240	0.771581	0.789229	0.745063	Cx3cr1;Gpr153;Htr2c
GO:0044877	protein-containing complex binding	molecular_function	3	122	637	19240	0.773423	0.79039	0.742723	Krt19;Syp;Tradd
GO:0016021	integral component of membrane	cellular_component	31	122	5405	19240	0.775204	0.791077	0.904506	Aldh3a1;Cacna1f;Cd44;Clic3;Cnih2;Cx3cr1;Eda2r;Emd;Emp1;Gjc2;Gpr153;H60b;Htr2c;Kcnd1;Kcns2;Lrrc24;Piga;Pik3ip1;Plp2;Scn3b;Slc17a1;Slc2a1;Slc5a3;Slc6a8;Slc9a7;Slitrk4;Syp;Tenm1;Tmem35a;Tnfrsf8;Trpc5
GO:0031410	cytoplasmic vesicle	cellular_component	4	122	828	19240	0.77551	0.791077	0.76186	Rab3a;Syp;Tmem35a;Trp53inp2
GO:0003723	RNA binding	molecular_function	4	122	840	19240	0.785073	0.800102	0.750976	Cpeb1;Eef2;Nxf2;Wdhd1
GO:0016192	vesicle-mediated transport	biological_process	1	122	253	19240	0.802109	0.816091	0.62334	Cnih2
GO:0016020	membrane	cellular_component	38	122	6617	19240	0.802222	0.816091	0.905665	Ap5m1;Cacna1f;Cd44;Clic3;Cnih2;Cpeb1;Cx3cr1;Eda2r;Emd;Emp1;Gjc2;Gpr153;H60b;Htr2c;Kcnd1;Kcns2;Lrrc24;Nrn1;Piga;Pik3ip1;Prcd;Rab33a;Rab3a;Rasl11b;Rs1;Scn3b;Shroom2;Slc17a1;Slc2a1;Slc5a3;Slc6a8;Slc9a7;Slitrk4;Syp;Tenm1;Tmem35a;Tnfrsf8;Trpc5
GO:0008380	RNA splicing	biological_process	1	122	262	19240	0.813265	0.826573	0.601927	Lgals3
GO:0005694	chromosome	cellular_component	2	122	511	19240	0.838671	0.85162	0.61724	Kif4;Septin6
GO:0006954	inflammatory response	biological_process	1	122	350	19240	0.894274	0.907258	0.450585	Cd44
GO:0005929	cilium	cellular_component	1	122	360	19240	0.900909	0.913161	0.438069	Septin6
GO:0005509	calcium ion binding	molecular_function	2	122	615	19240	0.905178	0.916657	0.512862	Reps2;Spock3
GO:0015031	protein transport	biological_process	2	122	624	19240	0.909541	0.920241	0.505464	Ap5m1;Rab3a
GO:0003824	catalytic activity	molecular_function	1	122	378	19240	0.911828	0.921721	0.417209	Mtap
GO:0005789	endoplasmic reticulum membrane	cellular_component	1	122	400	19240	0.923564	0.932741	0.394262	Piga
GO:0007283	spermatogenesis	biological_process	1	122	439	19240	0.940687	0.949177	0.359237	Septin6
GO:0006974	cellular response to DNA damage stimulus	biological_process	1	122	488	19240	0.956904	0.96467	0.323166	Huwe1
GO:0003676	nucleic acid binding	molecular_function	1	122	494	19240	0.95856	0.965468	0.319241	Cpeb1
GO:0008233	peptidase activity	molecular_function	1	122	498	19240	0.959628	0.965674	0.316677	Prss27
GO:0006508	proteolysis	biological_process	1	122	506	19240	0.961684	0.966872	0.31167	Prss27
GO:0005739	mitochondrion	cellular_component	6	122	1741	19240	0.969647	0.974003	0.543498	Ak2;Ammecr1;Araf;Cdkn2a;Maff;Mtcp1
GO:0046872	metal ion binding	molecular_function	12	122	3133	19240	0.98506	0.988597	0.604041	Araf;Cacna1f;Cpeb1;Egr4;Fgd1;Kcnd1;Kdm6a;Kif4;Phf8;Prps2;Reps2;Sik2
GO:0008270	zinc ion binding	molecular_function	1	122	684	19240	0.98809	0.990749	0.230563	Phf8
GO:0007186	G protein-coupled receptor signaling pathway	biological_process	4	122	1633	19240	0.993894	0.995675	0.386295	Cx3cr1;Gnb3;Gpr153;Htr2c
GO:0043231	intracellular membrane-bounded organelle	cellular_component	1	122	1073	19240	0.999109	0.99967	0.146976	Slc9a7
GO:0016787	hydrolase activity	molecular_function	2	122	1582	19240	0.99967	0.99967	0.199374	Prss27;Rasl11b
