# Supplementary material for: Genome-wide DNA methylation and transcriptome sequencing analyses of lens tissue in an age-related mouse cataract model
Source: PLoS One. 2025 Jan 30;20(1):e0316766. doi: 10.1371/journal.pone.0316766 (PMC11781636; doi:10.1371/journal.pone.0316766)
Supplement: S9 Table — (XLSX) [file pone.0316766.s011.xlsx]

## Sheet: Sheet1
id	Term	Classification_level1	Classification_level2	ListHits	ListTotal	PopHits	PopTotal	p-value	q-value	Enrichment_score	geneID	hyperlink_only_excel
mmu00010	Glycolysis / Gluconeogenesis	Metabolism	Carbohydrate metabolism	1	54	68	8635	0.348352	0.602955	2.35158	Aldh3a1	mmu00010
mmu00030	Pentose phosphate pathway	Metabolism	Carbohydrate metabolism	2	54	33	8635	0.0179062	0.310212	9.69136	Prps2;Tkt	mmu00030
mmu00130	Ubiquinone and other terpenoid-quinone biosynthesis	Metabolism	Metabolism of cofactors and vitamins	1	54	11	8635	0.0667162	0.392248	14.537	Vkorc1	mmu00130
mmu00230	Purine metabolism	Metabolism	Nucleotide metabolism	1	54	136	8635	0.576806	0.682409	1.17579	Prps2	mmu00230
mmu00340	Histidine metabolism	Metabolism	Amino acid metabolism	1	54	26	8635	0.150699	0.443943	6.15028	Aldh3a1	mmu00340
mmu00350	Tyrosine metabolism	Metabolism	Amino acid metabolism	1	54	40	8635	0.222367	0.473099	3.99769	Aldh3a1	mmu00350
mmu00360	Phenylalanine metabolism	Metabolism	Amino acid metabolism	1	54	23	8635	0.134519	0.443943	6.9525	Aldh3a1	mmu00360
mmu00410	beta-Alanine metabolism	Metabolism	Metabolism of other amino acids	1	54	31	8635	0.177009	0.448836	5.1583	Aldh3a1	mmu00410
mmu00480	Glutathione metabolism	Metabolism	Metabolism of other amino acids	1	54	71	8635	0.360598	0.602955	2.25222	Gstp2	mmu00480
mmu00520	Amino sugar and nucleotide sugar metabolism	Metabolism	Carbohydrate metabolism	1	54	50	8635	0.269889	0.559526	3.19815	Renbp	mmu00520
mmu00561	Glycerolipid metabolism	Metabolism	Lipid metabolism	1	54	62	8635	0.323164	0.602955	2.57915	Gk	mmu00561
mmu00563	Glycosylphosphatidylinositol (GPI)-anchor biosynthesis	Metabolism	Glycan biosynthesis and metabolism	1	54	26	8635	0.150699	0.443943	6.15028	Piga	mmu00563
mmu00590	Arachidonic acid metabolism	Metabolism	Lipid metabolism	1	54	85	8635	0.414826	0.602955	1.88126	Ptgds	mmu00590
mmu00980	Metabolism of xenobiotics by cytochrome P450	Metabolism	Xenobiotics biodegradation and metabolism	2	54	73	8635	0.0761422	0.392248	4.38102	Aldh3a1;Gstp2	mmu00980
mmu00982	Drug metabolism - cytochrome P450	Metabolism	Xenobiotics biodegradation and metabolism	2	54	71	8635	0.072563	0.392248	4.50443	Aldh3a1;Gstp2	mmu00982
mmu00983	Drug metabolism - other enzymes	Metabolism	Xenobiotics biodegradation and metabolism	1	54	92	8635	0.44022	0.603466	1.73812	Gstp2	mmu00983
mmu01521	EGFR tyrosine kinase inhibitor resistance	Human Diseases	Drug resistance: antineoplastic	1	54	79	8635	0.392162	0.602955	2.02414	Araf	mmu01521
mmu01522	Endocrine resistance	Human Diseases	Drug resistance: antineoplastic	2	54	93	8635	0.114692	0.443129	3.43887	Araf;Cdkn2a	mmu01522
mmu01524	Platinum drug resistance	Human Diseases	Drug resistance: antineoplastic	3	54	80	8635	0.0135332	0.310212	5.99653	Cdkn2a;Gstp2;Xiap	mmu01524
mmu03008	Ribosome biogenesis in eukaryotes	Genetic Information Processing	Translation	1	54	78	8635	0.388301	0.602955	2.05009	Nxf2	mmu03008
mmu03010	Ribosome	Genetic Information Processing	Translation	3	54	142	8635	0.0588263	0.392248	3.37833	Rpl10;Rpl23;Rps4x	mmu03010
mmu03013	RNA transport	Genetic Information Processing	Translation	3	54	177	8635	0.0985053	0.438859	2.7103	Eef1a1;Nxf2;Thoc2	mmu03013
mmu03015	mRNA surveillance pathway	Genetic Information Processing	Translation	1	54	102	8635	0.474632	0.620249	1.56772	Nxf2	mmu03015
mmu03040	Spliceosome	Genetic Information Processing	Transcription	2	54	132	8635	0.199679	0.458722	2.42284	Rbmx;Thoc2	mmu03040
mmu03320	PPAR signaling pathway	Organismal Systems	Endocrine system	1	54	89	8635	0.429472	0.603466	1.79671	Gk	mmu03320
mmu03410	Base excision repair	Genetic Information Processing	Replication and repair	1	54	34	8635	0.19241	0.458722	4.70316	Apex2	mmu03410
mmu04010	MAPK signaling pathway	Environmental Information Processing	Signal transduction	4	54	294	8635	0.111014	0.443129	2.17561	Araf;Hspb1;Mknk2;Rps6ka3	mmu04010
mmu04012	ErbB signaling pathway	Environmental Information Processing	Signal transduction	1	54	84	8635	0.411107	0.602955	1.90366	Araf	mmu04012
mmu04014	Ras signaling pathway	Environmental Information Processing	Signal transduction	1	54	231	8635	0.769806	0.797677	0.69224	Calm3	mmu04014
mmu04015	Rap1 signaling pathway	Environmental Information Processing	Signal transduction	1	54	214	8635	0.743176	0.788409	0.747231	Calm3	mmu04015
mmu04020	Calcium signaling pathway	Environmental Information Processing	Signal transduction	4	54	240	8635	0.0624952	0.392248	2.66512	Atp2b3;Calm3;Casq1;Htr2c	mmu04020
mmu04022	cGMP-PKG signaling pathway	Environmental Information Processing	Signal transduction	2	54	173	8635	0.294694	0.582535	1.84864	Atp2b3;Calm3	mmu04022
mmu04024	cAMP signaling pathway	Environmental Information Processing	Signal transduction	4	54	215	8635	0.0449208	0.392248	2.97502	Amh;Atp2b3;Calm3;Gria3	mmu04024
mmu04060	Cytokine-cytokine receptor interaction	Environmental Information Processing	Signaling molecules and interaction	4	54	291	8635	0.107963	0.443129	2.19804	Amh;Bmp15;Ccl2;Eda2r	mmu04060
mmu04061	Viral protein interaction with cytokine and cytokine receptor	Environmental Information Processing	Signaling molecules and interaction	1	54	94	8635	0.447275	0.603466	1.70114	Ccl2	mmu04061
mmu04062	Chemokine signaling pathway	Organismal Systems	Immune system	1	54	191	8635	0.702284	0.755622	0.837212	Ccl2	mmu04062
mmu04064	NF-kappa B signaling pathway	Environmental Information Processing	Signal transduction	2	54	105	8635	0.139772	0.443943	3.04586	Eda2r;Xiap	mmu04064
mmu04066	HIF-1 signaling pathway	Environmental Information Processing	Signal transduction	2	54	114	8635	0.159297	0.443943	2.80539	Mknk2;Slc2a1	mmu04066
mmu04068	FoxO signaling pathway	Environmental Information Processing	Signal transduction	2	54	131	8635	0.1974	0.458722	2.44133	Araf;Cdkn2b	mmu04068
mmu04070	Phosphatidylinositol signaling system	Environmental Information Processing	Signal transduction	1	54	96	8635	0.454242	0.608041	1.6657	Calm3	mmu04070
mmu04080	Neuroactive ligand-receptor interaction	Environmental Information Processing	Signaling molecules and interaction	3	54	358	8635	0.389167	0.602955	1.34001	Drd4;Gria3;Htr2c	mmu04080
mmu04110	Cell cycle	Cellular Processes	Cell growth and death	2	54	123	8635	0.179303	0.448836	2.60012	Cdkn2a;Cdkn2b	mmu04110
mmu04114	Oocyte meiosis	Cellular Processes	Cell growth and death	2	54	119	8635	0.170359	0.448836	2.68752	Calm3;Rps6ka3	mmu04114
mmu04115	p53 signaling pathway	Cellular Processes	Cell growth and death	1	54	72	8635	0.36463	0.602955	2.22094	Cdkn2a	mmu04115
mmu04120	Ubiquitin mediated proteolysis	Genetic Information Processing	Folding, sorting and degradation	3	54	145	8635	0.0618595	0.392248	3.30843	Huwe1;Mid1;Xiap	mmu04120
mmu04140	Autophagy - animal	Cellular Processes	Transport and catabolism	1	54	138	8635	0.582167	0.682409	1.15875	Rragb	mmu04140
mmu04141	Protein processing in endoplasmic reticulum	Genetic Information Processing	Folding, sorting and degradation	1	54	172	8635	0.663737	0.732661	0.929694	Ubqln2	mmu04141
mmu04150	mTOR signaling pathway	Environmental Information Processing	Signal transduction	4	54	156	8635	0.0161027	0.310212	4.10019	Fzd10;Rps6ka3;Rragb;Wnt7b	mmu04150
mmu04151	PI3K-Akt signaling pathway	Environmental Information Processing	Signal transduction	1	54	359	8635	0.899768	0.905093	0.445425	Mtcp1	mmu04151
mmu04210	Apoptosis	Cellular Processes	Cell growth and death	1	54	136	8635	0.576806	0.682409	1.17579	Xiap	mmu04210
mmu04215	Apoptosis - multiple species	Cellular Processes	Cell growth and death	1	54	32	8635	0.182175	0.448836	4.99711	Xiap	mmu04215
mmu04217	Necroptosis	Cellular Processes	Cell growth and death	1	54	174	8635	0.668015	0.732661	0.919008	Xiap	mmu04217
mmu04218	Cellular senescence	Cellular Processes	Cell growth and death	3	54	178	8635	0.0997686	0.438859	2.69507	Calm3;Cdkn2a;Cdkn2b	mmu04218
mmu04260	Cardiac muscle contraction	Organismal Systems	Circulatory system	1	54	83	8635	0.407365	0.602955	1.9266	Slc9a7	mmu04260
mmu04261	Adrenergic signaling in cardiomyocytes	Organismal Systems	Circulatory system	3	54	152	8635	0.0692168	0.392248	3.15607	Atp2b3;Calm3;Ppp1r1a	mmu04261
mmu04270	Vascular smooth muscle contraction	Organismal Systems	Circulatory system	2	54	142	8635	0.222635	0.473099	2.25222	Araf;Calm3	mmu04270
mmu04310	Wnt signaling pathway	Environmental Information Processing	Signal transduction	3	54	168	8635	0.0874425	0.412923	2.85549	Fzd10;Sox17;Wnt7b	mmu04310
mmu04330	Notch signaling pathway	Environmental Information Processing	Signal transduction	2	54	60	8635	0.0539579	0.392248	5.33025	Hes5;Hey1	mmu04330
mmu04350	TGF-beta signaling pathway	Environmental Information Processing	Signal transduction	2	54	95	8635	0.118785	0.443943	3.36647	Amh;Cdkn2b	mmu04350
mmu04360	Axon guidance	Organismal Systems	Development and regeneration	1	54	181	8635	0.68257	0.739089	0.883466	Myl12a	mmu04360
mmu04370	VEGF signaling pathway	Environmental Information Processing	Signal transduction	1	54	58	8635	0.305844	0.590835	2.75702	Hspb1	mmu04370
mmu04371	Apelin signaling pathway	Environmental Information Processing	Signal transduction	1	54	137	8635	0.579495	0.682409	1.16721	Calm3	mmu04371
mmu04390	Hippo signaling pathway	Environmental Information Processing	Signal transduction	3	54	157	8635	0.0747062	0.392248	3.05556	Amh;Fzd10;Wnt7b	mmu04390
mmu04510	Focal adhesion	Cellular Processes	Cellular community - eukaryotes	2	54	201	8635	0.359201	0.602955	1.59112	Myl12a;Xiap	mmu04510
mmu04530	Tight junction	Cellular Processes	Cellular community - eukaryotes	1	54	166	8635	0.650577	0.727618	0.963298	Myl12a	mmu04530
mmu04540	Gap junction	Cellular Processes	Cellular community - eukaryotes	1	54	86	8635	0.418522	0.602955	1.85939	Htr2c	mmu04540
mmu04550	Signaling pathways regulating pluripotency of stem cells	Cellular Processes	Cellular community - eukaryotes	2	54	140	8635	0.218023	0.473099	2.28439	Fzd10;Wnt7b	mmu04550
mmu04611	Platelet activation	Organismal Systems	Immune system	1	54	124	8635	0.543193	0.659592	1.28958	Myl12a	mmu04611
mmu04621	NOD-like receptor signaling pathway	Organismal Systems	Immune system	2	54	202	8635	0.361474	0.602955	1.58324	Ccl2;Xiap	mmu04621
mmu04625	C-type lectin receptor signaling pathway	Organismal Systems	Immune system	1	54	112	8635	0.506965	0.632956	1.42774	Calm3	mmu04625
mmu04650	Natural killer cell mediated cytotoxicity	Organismal Systems	Immune system	2	54	144	8635	0.227256	0.476956	2.22094	Araf;Sh2d1a	mmu04650
mmu04657	IL-17 signaling pathway	Organismal Systems	Immune system	1	54	91	8635	0.43666	0.603466	1.75722	Ccl2	mmu04657
mmu04668	TNF signaling pathway	Environmental Information Processing	Signal transduction	1	54	113	8635	0.510088	0.632956	1.41511	Ccl2	mmu04668
mmu04670	Leukocyte transendothelial migration	Organismal Systems	Immune system	1	54	118	8635	0.525418	0.647254	1.35515	Myl12a	mmu04670
mmu04710	Circadian rhythm	Organismal Systems	Environmental adaptation	1	54	30	8635	0.171812	0.448836	5.33025	Bhlhe40	mmu04710
mmu04713	Circadian entrainment	Organismal Systems	Environmental adaptation	2	54	98	8635	0.124993	0.443943	3.26342	Calm3;Gria3	mmu04713
mmu04714	Thermogenesis	Organismal Systems	Environmental adaptation	1	54	218	8635	0.749702	0.788409	0.73352	Rps6ka3	mmu04714
mmu04720	Long-term potentiation	Organismal Systems	Nervous system	4	54	67	8635	0.000782182	0.0664855	9.54671	Araf;Calm3;Ppp1r1a;Rps6ka3	mmu04720
mmu04722	Neurotrophin signaling pathway	Organismal Systems	Nervous system	2	54	121	8635	0.174821	0.448836	2.6431	Calm3;Rps6ka3	mmu04722
mmu04723	Retrograde endocannabinoid signaling	Organismal Systems	Nervous system	1	54	141	8635	0.590083	0.682409	1.1341	Gria3	mmu04723
mmu04724	Glutamatergic synapse	Organismal Systems	Nervous system	1	54	113	8635	0.510088	0.632956	1.41511	Gria3	mmu04724
mmu04726	Serotonergic synapse	Organismal Systems	Nervous system	2	54	131	8635	0.1974	0.458722	2.44133	Araf;Htr2c	mmu04726
mmu04728	Dopaminergic synapse	Organismal Systems	Nervous system	3	54	135	8635	0.0520359	0.392248	3.5535	Calm3;Drd4;Gria3	mmu04728
mmu04730	Long-term depression	Organismal Systems	Nervous system	2	54	60	8635	0.0539579	0.392248	5.33025	Araf;Gria3	mmu04730
mmu04740	Olfactory transduction	Organismal Systems	Sensory system	1	54	1149	8635	0.999563	0.999563	0.139171	Calm3	mmu04740
mmu04744	Phototransduction	Organismal Systems	Sensory system	1	54	27	8635	0.156027	0.443943	5.9225	Calm3	mmu04744
mmu04750	Inflammatory mediator regulation of TRP channels	Organismal Systems	Sensory system	2	54	127	8635	0.188319	0.457346	2.51823	Calm3;Htr2c	mmu04750
mmu04810	Regulation of actin cytoskeleton	Cellular Processes	Cell motility	2	54	220	8635	0.40185	0.602955	1.4537	Araf;Myl12a	mmu04810
mmu04910	Insulin signaling pathway	Organismal Systems	Endocrine system	3	54	139	8635	0.0558665	0.392248	3.45124	Araf;Calm3;Mknk2	mmu04910
mmu04911	Insulin secretion	Organismal Systems	Endocrine system	1	54	86	8635	0.418522	0.602955	1.85939	Slc2a1	mmu04911
mmu04912	GnRH signaling pathway	Organismal Systems	Endocrine system	1	54	90	8635	0.433077	0.603466	1.77675	Calm3	mmu04912
mmu04913	Ovarian steroidogenesis	Organismal Systems	Endocrine system	1	54	63	8635	0.327427	0.602955	2.53821	Bmp15	mmu04913
mmu04914	Progesterone-mediated oocyte maturation	Organismal Systems	Endocrine system	2	54	90	8635	0.108625	0.443129	3.5535	Araf;Rps6ka3	mmu04914
mmu04915	Estrogen signaling pathway	Organismal Systems	Endocrine system	1	54	134	8635	0.571377	0.682409	1.19334	Calm3	mmu04915
mmu04916	Melanogenesis	Organismal Systems	Endocrine system	3	54	100	8635	0.0244128	0.377289	4.79722	Calm3;Fzd10;Wnt7b	mmu04916
mmu04919	Thyroid hormone signaling pathway	Organismal Systems	Endocrine system	1	54	120	8635	0.531417	0.649935	1.33256	Slc2a1	mmu04919
mmu04920	Adipocytokine signaling pathway	Organismal Systems	Endocrine system	1	54	71	8635	0.360598	0.602955	2.25222	Slc2a1	mmu04920
mmu04921	Oxytocin signaling pathway	Organismal Systems	Endocrine system	1	54	153	8635	0.620304	0.712511	1.04515	Calm3	mmu04921
mmu04922	Glucagon signaling pathway	Organismal Systems	Endocrine system	2	54	104	8635	0.137637	0.443943	3.07514	Calm3;Slc2a1	mmu04922
mmu04924	Renin secretion	Organismal Systems	Endocrine system	1	54	75	8635	0.376576	0.602955	2.1321	Calm3	mmu04924
mmu04925	Aldosterone synthesis and secretion	Organismal Systems	Endocrine system	2	54	102	8635	0.13339	0.443943	3.13544	Atp2b3;Calm3	mmu04925
mmu04928	Parathyroid hormone synthesis, secretion and action	Organismal Systems	Endocrine system	1	54	108	8635	0.494273	0.632956	1.48062	Araf	mmu04928
mmu04931	Insulin resistance	Human Diseases	Endocrine and metabolic disease	2	54	110	8635	0.150553	0.443943	2.90741	Rps6ka3;Slc2a1	mmu04931
mmu04933	AGE-RAGE signaling pathway in diabetic complications	Human Diseases	Endocrine and metabolic disease	1	54	101	8635	0.471286	0.620249	1.58324	Ccl2	mmu04933
mmu04934	Cushing syndrome	Human Diseases	Endocrine and metabolic disease	4	54	162	8635	0.0182477	0.310212	3.94833	Cdkn2a;Cdkn2b;Fzd10;Wnt7b	mmu04934
mmu04961	Endocrine and other factor-regulated calcium reabsorption	Organismal Systems	Excretory system	1	54	61	8635	0.318874	0.602318	2.62143	Atp2b3	mmu04961
mmu04970	Salivary secretion	Organismal Systems	Digestive system	2	54	86	8635	0.10068	0.438859	3.71878	Atp2b3;Calm3	mmu04970
mmu04971	Gastric acid secretion	Organismal Systems	Digestive system	1	54	75	8635	0.376576	0.602955	2.1321	Calm3	mmu04971
mmu04972	Pancreatic secretion	Organismal Systems	Digestive system	1	54	113	8635	0.510088	0.632956	1.41511	Atp2b3	mmu04972
mmu04976	Bile secretion	Organismal Systems	Digestive system	1	54	100	8635	0.46792	0.620249	1.59907	Slc2a1	mmu04976
mmu04978	Mineral absorption	Organismal Systems	Digestive system	1	54	54	8635	0.288089	0.582535	2.96125	Atp2b3	mmu04978
mmu05010	Alzheimer disease	Human Diseases	Neurodegenerative disease	4	54	356	8635	0.182027	0.448836	1.79671	Araf;Calm3;Fzd10;Wnt7b	mmu05010
mmu05012	Parkinson disease	Human Diseases	Neurodegenerative disease	1	54	234	8635	0.774216	0.797677	0.683365	Calm3	mmu05012
mmu05014	Amyotrophic lateral sclerosis	Human Diseases	Neurodegenerative disease	2	54	355	8635	0.657363	0.730403	0.900887	Nxf2;Ubqln2	mmu05014
mmu05016	Huntington disease	Human Diseases	Neurodegenerative disease	1	54	289	8635	0.841816	0.851837	0.553313	Gria3	mmu05016
mmu05017	Spinocerebellar ataxia	Human Diseases	Neurodegenerative disease	1	54	141	8635	0.590083	0.682409	1.1341	Gria3	mmu05017
mmu05022	Pathways of neurodegeneration - multiple diseases	Human Diseases	Neurodegenerative disease	5	54	459	8635	0.157807	0.443943	1.74191	Araf;Calm3;Fzd10;Gria3;Wnt7b	mmu05022
mmu05031	Amphetamine addiction	Human Diseases	Substance dependence	2	54	69	8635	0.0690412	0.392248	4.635	Calm3;Gria3	mmu05031
mmu05033	Nicotine addiction	Human Diseases	Substance dependence	1	54	40	8635	0.222367	0.473099	3.99769	Gria3	mmu05033
mmu05034	Alcoholism	Human Diseases	Substance dependence	2	54	205	8635	0.368273	0.602955	1.56007	Araf;Calm3	mmu05034
mmu05132	Salmonella infection	Human Diseases	Infectious disease: bacterial	1	54	252	8635	0.798983	0.813336	0.634553	Myl12a	mmu05132
mmu05133	Pertussis	Human Diseases	Infectious disease: bacterial	1	54	76	8635	0.380509	0.602955	2.10404	Calm3	mmu05133
mmu05134	Legionellosis	Human Diseases	Infectious disease: bacterial	1	54	60	8635	0.314558	0.600841	2.66512	Eef1a1	mmu05134
mmu05135	Yersinia infection	Human Diseases	Infectious disease: bacterial	2	54	134	8635	0.204247	0.458941	2.38668	Ccl2;Rps6ka3	mmu05135
mmu05140	Leishmaniasis	Human Diseases	Infectious disease: parasitic	1	54	69	8635	0.352459	0.602955	2.3175	Eef1a1	mmu05140
mmu05142	Chagas disease	Human Diseases	Infectious disease: parasitic	1	54	103	8635	0.477956	0.620249	1.5525	Ccl2	mmu05142
mmu05144	Malaria	Human Diseases	Infectious disease: parasitic	1	54	55	8635	0.292569	0.582535	2.90741	Ccl2	mmu05144
mmu05145	Toxoplasmosis	Human Diseases	Infectious disease: parasitic	1	54	109	8635	0.497475	0.632956	1.46704	Xiap	mmu05145
mmu05146	Amoebiasis	Human Diseases	Infectious disease: parasitic	2	54	106	8635	0.141914	0.443943	3.01712	Hspb1;Serpinb6b	mmu05146
mmu05152	Tuberculosis	Human Diseases	Infectious disease: bacterial	1	54	179	8635	0.678477	0.739089	0.893337	Calm3	mmu05152
mmu05160	Hepatitis C	Human Diseases	Infectious disease: viral	1	54	162	8635	0.641523	0.724817	0.987083	Araf	mmu05160
mmu05161	Hepatitis B	Human Diseases	Infectious disease: viral	1	54	163	8635	0.643808	0.724817	0.981027	Araf	mmu05161
mmu05163	Human cytomegalovirus infection	Human Diseases	Infectious disease: viral	3	54	250	8635	0.205174	0.458941	1.91889	Calm3;Ccl2;Cdkn2a	mmu05163
mmu05164	Influenza A	Human Diseases	Infectious disease: viral	2	54	168	8635	0.283059	0.579758	1.90366	Ccl2;Nxf2	mmu05164
mmu05165	Human papillomavirus infection	Human Diseases	Infectious disease: viral	4	54	354	8635	0.179527	0.448836	1.80686	Fzd10;Hes5;Hey1;Wnt7b	mmu05165
mmu05166	Human T-cell leukemia virus 1 infection	Human Diseases	Infectious disease: viral	4	54	240	8635	0.0624952	0.392248	2.66512	Cdkn2a;Cdkn2b;Slc2a1;Xiap	mmu05166
mmu05167	Kaposi sarcoma-associated herpesvirus infection	Human Diseases	Infectious disease: viral	1	54	219	8635	0.751308	0.788409	0.730171	Calm3	mmu05167
mmu05168	Herpes simplex virus 1 infection	Human Diseases	Infectious disease: viral	2	54	449	8635	0.779324	0.798103	0.712282	Ccl2;Nxf2	mmu05168
mmu05170	Human immunodeficiency virus 1 infection	Human Diseases	Infectious disease: viral	1	54	234	8635	0.774216	0.797677	0.683365	Calm3	mmu05170
mmu05171	Coronavirus disease - COVID-19	Human Diseases	Infectious disease: viral	4	54	243	8635	0.0648187	0.392248	2.63222	Ccl2;Rpl10;Rpl23;Rps4x	mmu05171
mmu05200	Pathways in cancer	Human Diseases	Cancer: overview	11	54	542	8635	0.000434647	0.0664855	3.24535	Araf;Calm3;Cdkn2a;Cdkn2b;Fzd10;Gstp2;Hes5;Hey1;Slc2a1;Wnt7b;Xiap	mmu05200
mmu05202	Transcriptional misregulation in cancer	Human Diseases	Cancer: overview	3	54	216	8635	0.152262	0.443943	2.22094	Gria3;Kdm6a;Nupr1	mmu05202
mmu05203	Viral carcinogenesis	Human Diseases	Cancer: overview	2	54	223	8635	0.408472	0.602955	1.43415	Cdkn2a;Cdkn2b	mmu05203
mmu05204	Chemical carcinogenesis	Human Diseases	Cancer: overview	2	54	101	8635	0.131278	0.443943	3.16648	Aldh3a1;Gstp2	mmu05204
mmu05205	Proteoglycans in cancer	Human Diseases	Cancer: overview	3	54	202	8635	0.131973	0.443943	2.37486	Araf;Fzd10;Wnt7b	mmu05205
mmu05206	MicroRNAs in cancer	Human Diseases	Cancer: overview	1	54	162	8635	0.641523	0.724817	0.987083	Cdkn2a	mmu05206
mmu05210	Colorectal cancer	Human Diseases	Cancer: specific types	1	54	88	8635	0.425845	0.603466	1.81713	Araf	mmu05210
mmu05211	Renal cell carcinoma	Human Diseases	Cancer: specific types	2	54	68	8635	0.0673025	0.392248	4.70316	Araf;Slc2a1	mmu05211
mmu05212	Pancreatic cancer	Human Diseases	Cancer: specific types	2	54	76	8635	0.0816147	0.396414	4.20809	Araf;Cdkn2a	mmu05212
mmu05213	Endometrial cancer	Human Diseases	Cancer: specific types	1	54	58	8635	0.305844	0.590835	2.75702	Araf	mmu05213
mmu05214	Glioma	Human Diseases	Cancer: specific types	3	54	74	8635	0.0109613	0.310212	6.48273	Araf;Calm3;Cdkn2a	mmu05214
mmu05215	Prostate cancer	Human Diseases	Cancer: specific types	2	54	99	8635	0.12708	0.443943	3.23045	Araf;Gstp2	mmu05215
mmu05217	Basal cell carcinoma	Human Diseases	Cancer: specific types	2	54	63	8635	0.0588405	0.392248	5.07643	Fzd10;Wnt7b	mmu05217
mmu05218	Melanoma	Human Diseases	Cancer: specific types	2	54	72	8635	0.0743455	0.392248	4.44187	Araf;Cdkn2a	mmu05218
mmu05219	Bladder cancer	Human Diseases	Cancer: specific types	2	54	41	8635	0.0269407	0.38166	7.80036	Araf;Cdkn2a	mmu05219
mmu05220	Chronic myeloid leukemia	Human Diseases	Cancer: specific types	2	54	76	8635	0.0816147	0.396414	4.20809	Araf;Cdkn2a	mmu05220
mmu05221	Acute myeloid leukemia	Human Diseases	Cancer: specific types	1	54	70	8635	0.356541	0.602955	2.28439	Araf	mmu05221
mmu05222	Small cell lung cancer	Human Diseases	Cancer: specific types	2	54	93	8635	0.114692	0.443129	3.43887	Cdkn2b;Xiap	mmu05222
mmu05223	Non-small cell lung cancer	Human Diseases	Cancer: specific types	2	54	72	8635	0.0743455	0.392248	4.44187	Araf;Cdkn2a	mmu05223
mmu05224	Breast cancer	Human Diseases	Cancer: specific types	5	54	147	8635	0.00215979	0.122388	5.43903	Araf;Fzd10;Hes5;Hey1;Wnt7b	mmu05224
mmu05225	Hepatocellular carcinoma	Human Diseases	Cancer: specific types	5	54	173	8635	0.00435967	0.185286	4.6216	Araf;Cdkn2a;Fzd10;Gstp2;Wnt7b	mmu05225
mmu05226	Gastric cancer	Human Diseases	Cancer: specific types	4	54	149	8635	0.0138109	0.310212	4.29282	Araf;Cdkn2b;Fzd10;Wnt7b	mmu05226
mmu05230	Central carbon metabolism in cancer	Human Diseases	Cancer: overview	1	54	69	8635	0.352459	0.602955	2.3175	Slc2a1	mmu05230
mmu05323	Rheumatoid arthritis	Human Diseases	Immune disease	1	54	86	8635	0.418522	0.602955	1.85939	Ccl2	mmu05323
mmu05410	Hypertrophic cardiomyopathy	Human Diseases	Cardiovascular disease	1	54	91	8635	0.43666	0.603466	1.75722	Emd	mmu05410
mmu05412	Arrhythmogenic right ventricular cardiomyopathy	Human Diseases	Cardiovascular disease	1	54	77	8635	0.384417	0.602955	2.07672	Emd	mmu05412
mmu05414	Dilated cardiomyopathy	Human Diseases	Cardiovascular disease	1	54	94	8635	0.447275	0.603466	1.70114	Emd	mmu05414
mmu05415	Diabetic cardiomyopathy	Human Diseases	Cardiovascular disease	1	54	197	8635	0.713529	0.762893	0.811713	Slc2a1	mmu05415
mmu05417	Lipid and atherosclerosis	Human Diseases	Cardiovascular disease	2	54	216	8635	0.39297	0.602955	1.48062	Calm3;Ccl2	mmu05417
mmu05418	Fluid shear stress and atherosclerosis	Human Diseases	Cardiovascular disease	3	54	147	8635	0.0639219	0.392248	3.26342	Calm3;Ccl2;Gstp2	mmu05418
