# Supplementary material for: Genome-wide DNA methylation and transcriptome sequencing analyses of lens tissue in an age-related mouse cataract model
Source: PLoS One. 2025 Jan 30;20(1):e0316766. doi: 10.1371/journal.pone.0316766 (PMC11781636; doi:10.1371/journal.pone.0316766)
Supplement: S10 Table — (XLSX) [file pone.0316766.s012.xlsx]

## Sheet: Sheet1
id	Term	Classification_level1	Classification_level2	ListHits	ListTotal	PopHits	PopTotal	p-value	q-value	Enrichment_score	geneID	hyperlink_only_excel
mmu00010	Glycolysis / Gluconeogenesis	Metabolism	Carbohydrate metabolism	1	46	68	8635	0.30555	0.614797	2.76055	Aldh3a1	mmu00010
mmu00030	Pentose phosphate pathway	Metabolism	Carbohydrate metabolism	1	46	33	8635	0.16188	0.614797	5.68841	Prps2	mmu00030
mmu00230	Purine metabolism	Metabolism	Nucleotide metabolism	2	46	136	8635	0.163306	0.614797	2.76055	Ak2;Prps2	mmu00230
mmu00270	Cysteine and methionine metabolism	Metabolism	Amino acid metabolism	1	46	53	8635	0.247197	0.614797	3.54184	Mtap	mmu00270
mmu00340	Histidine metabolism	Metabolism	Amino acid metabolism	1	46	26	8635	0.12984	0.602044	7.2199	Aldh3a1	mmu00340
mmu00350	Tyrosine metabolism	Metabolism	Amino acid metabolism	1	46	40	8635	0.192766	0.614797	4.69293	Aldh3a1	mmu00350
mmu00360	Phenylalanine metabolism	Metabolism	Amino acid metabolism	1	46	23	8635	0.115745	0.602044	8.16163	Aldh3a1	mmu00360
mmu00410	beta-Alanine metabolism	Metabolism	Metabolism of other amino acids	1	46	31	8635	0.152846	0.614797	6.0554	Aldh3a1	mmu00410
mmu00480	Glutathione metabolism	Metabolism	Metabolism of other amino acids	1	46	71	8635	0.316678	0.614797	2.64391	Gpx3	mmu00480
mmu00520	Amino sugar and nucleotide sugar metabolism	Metabolism	Carbohydrate metabolism	1	46	50	8635	0.234964	0.614797	3.75435	Renbp	mmu00520
mmu00563	Glycosylphosphatidylinositol (GPI)-anchor biosynthesis	Metabolism	Glycan biosynthesis and metabolism	1	46	26	8635	0.12984	0.602044	7.2199	Piga	mmu00563
mmu00590	Arachidonic acid metabolism	Metabolism	Lipid metabolism	1	46	85	8635	0.366343	0.614797	2.20844	Gpx3	mmu00590
mmu00730	Thiamine metabolism	Metabolism	Metabolism of cofactors and vitamins	1	46	15	8635	0.0770555	0.562105	12.5145	Ak2	mmu00730
mmu00980	Metabolism of xenobiotics by cytochrome P450	Metabolism	Xenobiotics biodegradation and metabolism	1	46	73	8635	0.323999	0.614797	2.57147	Aldh3a1	mmu00980
mmu00982	Drug metabolism - cytochrome P450	Metabolism	Xenobiotics biodegradation and metabolism	1	46	71	8635	0.316678	0.614797	2.64391	Aldh3a1	mmu00982
mmu01521	EGFR tyrosine kinase inhibitor resistance	Human Diseases	Drug resistance: antineoplastic	1	46	79	8635	0.345506	0.614797	2.37617	Araf	mmu01521
mmu01522	Endocrine resistance	Human Diseases	Drug resistance: antineoplastic	2	46	93	8635	0.0875714	0.562105	4.03693	Araf;Cdkn2a	mmu01522
mmu01524	Platinum drug resistance	Human Diseases	Drug resistance: antineoplastic	1	46	80	8635	0.349025	0.614797	2.34647	Cdkn2a	mmu01524
mmu03008	Ribosome biogenesis in eukaryotes	Genetic Information Processing	Translation	1	46	78	8635	0.341969	0.614797	2.40663	Nxf2	mmu03008
mmu03010	Ribosome	Genetic Information Processing	Translation	1	46	142	8635	0.534553	0.632094	1.32195	Rpl23	mmu03010
mmu03013	RNA transport	Genetic Information Processing	Translation	1	46	177	8635	0.615273	0.662765	1.06055	Nxf2	mmu03013
mmu03015	mRNA surveillance pathway	Genetic Information Processing	Translation	1	46	102	8635	0.42192	0.614797	1.84037	Nxf2	mmu03015
mmu04010	MAPK signaling pathway	Environmental Information Processing	Signal transduction	4	46	294	8635	0.0703635	0.562105	2.55398	Araf;Cacna1f;Rps6ka3;Tradd	mmu04010
mmu04012	ErbB signaling pathway	Environmental Information Processing	Signal transduction	1	46	84	8635	0.362916	0.614797	2.23473	Araf	mmu04012
mmu04014	Ras signaling pathway	Environmental Information Processing	Signal transduction	1	46	231	8635	0.713678	0.742623	0.812629	Gnb3	mmu04014
mmu04020	Calcium signaling pathway	Environmental Information Processing	Signal transduction	2	46	240	8635	0.367177	0.614797	1.56431	Cacna1f;Htr2c	mmu04020
mmu04022	cGMP-PKG signaling pathway	Environmental Information Processing	Signal transduction	1	46	173	8635	0.606791	0.662765	1.08507	Cacna1f	mmu04022
mmu04024	cAMP signaling pathway	Environmental Information Processing	Signal transduction	1	46	215	8635	0.687425	0.722173	0.873104	Cacna1f	mmu04024
mmu04060	Cytokine-cytokine receptor interaction	Environmental Information Processing	Signaling molecules and interaction	3	46	291	8635	0.201508	0.614797	1.93523	Cx3cr1;Eda2r;Tnfrsf8	mmu04060
mmu04061	Viral protein interaction with cytokine and cytokine receptor	Environmental Information Processing	Signaling molecules and interaction	1	46	94	8635	0.396387	0.614797	1.99699	Cx3cr1	mmu04061
mmu04062	Chemokine signaling pathway	Organismal Systems	Immune system	2	46	191	8635	0.270726	0.614797	1.96563	Cx3cr1;Gnb3	mmu04062
mmu04064	NF-kappa B signaling pathway	Environmental Information Processing	Signal transduction	2	46	105	8635	0.107447	0.587121	3.57557	Eda2r;Tradd	mmu04064
mmu04066	HIF-1 signaling pathway	Environmental Information Processing	Signal transduction	1	46	114	8635	0.458249	0.632094	1.64664	Slc2a1	mmu04066
mmu04068	FoxO signaling pathway	Environmental Information Processing	Signal transduction	1	46	131	8635	0.50592	0.632094	1.43296	Araf	mmu04068
mmu04071	Sphingolipid signaling pathway	Environmental Information Processing	Signal transduction	1	46	124	8635	0.48681	0.632094	1.51385	Tradd	mmu04071
mmu04080	Neuroactive ligand-receptor interaction	Environmental Information Processing	Signaling molecules and interaction	1	46	358	8635	0.85815	0.85815	0.52435	Htr2c	mmu04080
mmu04110	Cell cycle	Cellular Processes	Cell growth and death	1	46	123	8635	0.484021	0.632094	1.52616	Cdkn2a	mmu04110
mmu04114	Oocyte meiosis	Cellular Processes	Cell growth and death	2	46	119	8635	0.131987	0.602044	3.15491	Cpeb1;Rps6ka3	mmu04114
mmu04115	p53 signaling pathway	Cellular Processes	Cell growth and death	1	46	72	8635	0.320348	0.614797	2.60719	Cdkn2a	mmu04115
mmu04120	Ubiquitin mediated proteolysis	Genetic Information Processing	Folding, sorting and degradation	2	46	145	8635	0.180399	0.614797	2.58921	Huwe1;Ube2g2	mmu04120
mmu04140	Autophagy - animal	Cellular Processes	Transport and catabolism	1	46	138	8635	0.524334	0.632094	1.36027	Trp53inp2	mmu04140
mmu04141	Protein processing in endoplasmic reticulum	Genetic Information Processing	Folding, sorting and degradation	1	46	172	8635	0.604642	0.662765	1.09138	Ube2g2	mmu04141
mmu04150	mTOR signaling pathway	Environmental Information Processing	Signal transduction	2	46	156	8635	0.201649	0.614797	2.40663	Rps6ka3;Wnt7b	mmu04150
mmu04151	PI3K-Akt signaling pathway	Environmental Information Processing	Signal transduction	2	46	359	8635	0.575925	0.652715	1.04578	Gnb3;Mtcp1	mmu04151
mmu04152	AMPK signaling pathway	Environmental Information Processing	Signal transduction	1	46	126	8635	0.492343	0.632094	1.48982	Eef2	mmu04152
mmu04210	Apoptosis	Cellular Processes	Cell growth and death	1	46	136	8635	0.519142	0.632094	1.38027	Tradd	mmu04210
mmu04217	Necroptosis	Cellular Processes	Cell growth and death	1	46	174	8635	0.608929	0.662765	1.07884	Tradd	mmu04217
mmu04218	Cellular senescence	Cellular Processes	Cell growth and death	1	46	178	8635	0.617366	0.662765	1.05459	Cdkn2a	mmu04218
mmu04260	Cardiac muscle contraction	Organismal Systems	Circulatory system	2	46	83	8635	0.0719965	0.562105	4.52331	Cacna1f;Slc9a7	mmu04260
mmu04261	Adrenergic signaling in cardiomyocytes	Organismal Systems	Circulatory system	1	46	152	8635	0.559169	0.651958	1.23498	Cacna1f	mmu04261
mmu04270	Vascular smooth muscle contraction	Organismal Systems	Circulatory system	2	46	142	8635	0.174668	0.614797	2.64391	Araf;Cacna1f	mmu04270
mmu04310	Wnt signaling pathway	Environmental Information Processing	Signal transduction	1	46	168	8635	0.595931	0.662765	1.11737	Wnt7b	mmu04310
mmu04350	TGF-beta signaling pathway	Environmental Information Processing	Signal transduction	1	46	95	8635	0.399638	0.614797	1.97597	Pitx2	mmu04350
mmu04360	Axon guidance	Organismal Systems	Development and regeneration	2	46	181	8635	0.250868	0.614797	2.07423	Sema3c;Trpc5	mmu04360
mmu04371	Apelin signaling pathway	Environmental Information Processing	Signal transduction	1	46	137	8635	0.521745	0.632094	1.3702	Gnb3	mmu04371
mmu04380	Osteoclast differentiation	Organismal Systems	Development and regeneration	1	46	124	8635	0.48681	0.632094	1.51385	Fosl2	mmu04380
mmu04390	Hippo signaling pathway	Environmental Information Processing	Signal transduction	1	46	157	8635	0.570996	0.651958	1.19565	Wnt7b	mmu04390
mmu04512	ECM-receptor interaction	Environmental Information Processing	Signaling molecules and interaction	1	46	88	8635	0.376517	0.614797	2.13315	Cd44	mmu04512
mmu04540	Gap junction	Cellular Processes	Cellular community - eukaryotes	1	46	86	8635	0.369752	0.614797	2.18276	Htr2c	mmu04540
mmu04550	Signaling pathways regulating pluripotency of stem cells	Cellular Processes	Cellular community - eukaryotes	1	46	140	8635	0.52947	0.632094	1.34084	Wnt7b	mmu04550
mmu04622	RIG-I-like receptor signaling pathway	Organismal Systems	Immune system	1	46	70	8635	0.312988	0.614797	2.68168	Tradd	mmu04622
mmu04640	Hematopoietic cell lineage	Organismal Systems	Immune system	1	46	92	8635	0.389833	0.614797	2.04041	Cd44	mmu04640
mmu04650	Natural killer cell mediated cytotoxicity	Organismal Systems	Immune system	2	46	144	8635	0.178486	0.614797	2.60719	Araf;Sh2d1a	mmu04650
mmu04657	IL-17 signaling pathway	Organismal Systems	Immune system	1	46	91	8635	0.386531	0.614797	2.06283	Tradd	mmu04657
mmu04668	TNF signaling pathway	Environmental Information Processing	Signal transduction	1	46	113	8635	0.455309	0.632094	1.66122	Tradd	mmu04668
mmu04710	Circadian rhythm	Organismal Systems	Environmental adaptation	1	46	30	8635	0.148293	0.614797	6.25725	Bhlhe40	mmu04710
mmu04713	Circadian entrainment	Organismal Systems	Environmental adaptation	1	46	98	8635	0.409288	0.614797	1.91548	Gnb3	mmu04713
mmu04714	Thermogenesis	Organismal Systems	Environmental adaptation	2	46	218	8635	0.324221	0.614797	1.72218	Actl6b;Rps6ka3	mmu04714
mmu04720	Long-term potentiation	Organismal Systems	Nervous system	2	46	67	8635	0.0493263	0.562105	5.6035	Araf;Rps6ka3	mmu04720
mmu04721	Synaptic vesicle cycle	Organismal Systems	Nervous system	1	46	77	8635	0.338413	0.614797	2.43789	Rab3a	mmu04721
mmu04722	Neurotrophin signaling pathway	Organismal Systems	Nervous system	1	46	121	8635	0.4784	0.632094	1.55138	Rps6ka3	mmu04722
mmu04723	Retrograde endocannabinoid signaling	Organismal Systems	Nervous system	2	46	141	8635	0.172765	0.614797	2.66266	Cacna1f;Gnb3	mmu04723
mmu04724	Glutamatergic synapse	Organismal Systems	Nervous system	1	46	113	8635	0.455309	0.632094	1.66122	Gnb3	mmu04724
mmu04725	Cholinergic synapse	Organismal Systems	Nervous system	2	46	112	8635	0.119554	0.602044	3.3521	Cacna1f;Gnb3	mmu04725
mmu04726	Serotonergic synapse	Organismal Systems	Nervous system	4	46	131	8635	0.00504462	0.504868	5.73183	Araf;Cacna1f;Gnb3;Htr2c	mmu04726
mmu04727	GABAergic synapse	Organismal Systems	Nervous system	2	46	89	8635	0.0812248	0.562105	4.21837	Cacna1f;Gnb3	mmu04727
mmu04728	Dopaminergic synapse	Organismal Systems	Nervous system	1	46	135	8635	0.516526	0.632094	1.3905	Gnb3	mmu04728
mmu04730	Long-term depression	Organismal Systems	Nervous system	1	46	60	8635	0.275002	0.614797	3.12862	Araf	mmu04730
mmu04742	Taste transduction	Organismal Systems	Sensory system	1	46	92	8635	0.389833	0.614797	2.04041	Gnb3	mmu04742
mmu04750	Inflammatory mediator regulation of TRP channels	Organismal Systems	Sensory system	1	46	127	8635	0.495087	0.632094	1.47809	Htr2c	mmu04750
mmu04810	Regulation of actin cytoskeleton	Cellular Processes	Cell motility	2	46	220	8635	0.328157	0.614797	1.70652	Araf;Fgd1	mmu04810
mmu04910	Insulin signaling pathway	Organismal Systems	Endocrine system	1	46	139	8635	0.526909	0.632094	1.35048	Araf	mmu04910
mmu04911	Insulin secretion	Organismal Systems	Endocrine system	3	46	86	8635	0.0106372	0.504868	6.54828	Cacna1f;Rab3a;Slc2a1	mmu04911
mmu04912	GnRH signaling pathway	Organismal Systems	Endocrine system	1	46	90	8635	0.38321	0.614797	2.08575	Cacna1f	mmu04912
mmu04914	Progesterone-mediated oocyte maturation	Organismal Systems	Endocrine system	3	46	90	8635	0.0120319	0.504868	6.25725	Araf;Cpeb1;Rps6ka3	mmu04914
mmu04915	Estrogen signaling pathway	Organismal Systems	Endocrine system	1	46	134	8635	0.513896	0.632094	1.40088	Krt19	mmu04915
mmu04916	Melanogenesis	Organismal Systems	Endocrine system	1	46	100	8635	0.415637	0.614797	1.87717	Wnt7b	mmu04916
mmu04918	Thyroid hormone synthesis	Organismal Systems	Endocrine system	1	46	74	8635	0.327631	0.614797	2.53672	Gpx3	mmu04918
mmu04919	Thyroid hormone signaling pathway	Organismal Systems	Endocrine system	2	46	120	8635	0.133788	0.602044	3.12862	Med12;Slc2a1	mmu04919
mmu04920	Adipocytokine signaling pathway	Organismal Systems	Endocrine system	2	46	71	8635	0.054707	0.562105	5.28781	Slc2a1;Tradd	mmu04920
mmu04921	Oxytocin signaling pathway	Organismal Systems	Endocrine system	2	46	153	8635	0.195821	0.614797	2.45382	Cacna1f;Eef2	mmu04921
mmu04922	Glucagon signaling pathway	Organismal Systems	Endocrine system	2	46	104	8635	0.105746	0.587121	3.60995	Sik2;Slc2a1	mmu04922
mmu04924	Renin secretion	Organismal Systems	Endocrine system	1	46	75	8635	0.331244	0.614797	2.5029	Cacna1f	mmu04924
mmu04925	Aldosterone synthesis and secretion	Organismal Systems	Endocrine system	1	46	102	8635	0.42192	0.614797	1.84037	Cacna1f	mmu04925
mmu04926	Relaxin signaling pathway	Organismal Systems	Endocrine system	1	46	129	8635	0.500532	0.632094	1.45517	Gnb3	mmu04926
mmu04927	Cortisol synthesis and secretion	Organismal Systems	Endocrine system	1	46	72	8635	0.320348	0.614797	2.60719	Cacna1f	mmu04927
mmu04928	Parathyroid hormone synthesis, secretion and action	Organismal Systems	Endocrine system	1	46	108	8635	0.440373	0.629692	1.73812	Araf	mmu04928
mmu04929	GnRH secretion	Organismal Systems	Endocrine system	2	46	63	8635	0.0441544	0.562105	5.95928	Cacna1f;Trpc5	mmu04929
mmu04931	Insulin resistance	Human Diseases	Endocrine and metabolic disease	3	46	110	8635	0.0205349	0.523641	5.11957	Rps6ka3;Slc2a1;Trib3	mmu04931
mmu04934	Cushing syndrome	Human Diseases	Endocrine and metabolic disease	3	46	162	8635	0.0547245	0.562105	3.47625	Cacna1f;Cdkn2a;Wnt7b	mmu04934
mmu04935	Growth hormone synthesis, secretion and action	Organismal Systems	Endocrine system	1	46	116	8635	0.464083	0.632094	1.61825	Cacna1f	mmu04935
mmu04976	Bile secretion	Organismal Systems	Digestive system	1	46	100	8635	0.415637	0.614797	1.87717	Slc2a1	mmu04976
mmu05010	Alzheimer disease	Human Diseases	Neurodegenerative disease	3	46	356	8635	0.294582	0.614797	1.58189	Araf;Cacna1f;Wnt7b	mmu05010
mmu05012	Parkinson disease	Human Diseases	Neurodegenerative disease	1	46	234	8635	0.718355	0.742623	0.802211	Ube2g2	mmu05012
mmu05014	Amyotrophic lateral sclerosis	Human Diseases	Neurodegenerative disease	2	46	355	8635	0.56973	0.651958	1.05756	Gpx3;Nxf2	mmu05014
mmu05016	Huntington disease	Human Diseases	Neurodegenerative disease	1	46	289	8635	0.791969	0.797179	0.649541	Gpx3	mmu05016
mmu05020	Prion disease	Human Diseases	Neurodegenerative disease	1	46	255	8635	0.749061	0.758983	0.736147	Cacna1f	mmu05020
mmu05022	Pathways of neurodegeneration - multiple diseases	Human Diseases	Neurodegenerative disease	5	46	459	8635	0.095521	0.562105	2.04485	Araf;Cacna1f;Gpx3;Ube2g2;Wnt7b	mmu05022
mmu05032	Morphine addiction	Human Diseases	Substance dependence	1	46	91	8635	0.386531	0.614797	2.06283	Gnb3	mmu05032
mmu05034	Alcoholism	Human Diseases	Substance dependence	2	46	205	8635	0.298524	0.614797	1.83139	Araf;Gnb3	mmu05034
mmu05100	Bacterial invasion of epithelial cells	Human Diseases	Infectious disease: bacterial	1	46	76	8635	0.334838	0.614797	2.46997	Septin6	mmu05100
mmu05132	Salmonella infection	Human Diseases	Infectious disease: bacterial	1	46	252	8635	0.744884	0.758983	0.74491	Tradd	mmu05132
mmu05135	Yersinia infection	Human Diseases	Infectious disease: bacterial	1	46	134	8635	0.513896	0.632094	1.40088	Rps6ka3	mmu05135
mmu05150	Staphylococcus aureus infection	Human Diseases	Infectious disease: bacterial	1	46	115	8635	0.461174	0.632094	1.63233	Krt19	mmu05150
mmu05152	Tuberculosis	Human Diseases	Infectious disease: bacterial	1	46	179	8635	0.619447	0.662765	1.0487	Tradd	mmu05152
mmu05160	Hepatitis C	Human Diseases	Infectious disease: viral	2	46	162	8635	0.213369	0.614797	2.3175	Araf;Tradd	mmu05160
mmu05161	Hepatitis B	Human Diseases	Infectious disease: viral	1	46	163	8635	0.584778	0.657875	1.15164	Araf	mmu05161
mmu05162	Measles	Human Diseases	Infectious disease: viral	1	46	143	8635	0.537074	0.632094	1.31271	Tradd	mmu05162
mmu05163	Human cytomegalovirus infection	Human Diseases	Infectious disease: viral	3	46	250	8635	0.147494	0.614797	2.25261	Cdkn2a;Gnb3;Tradd	mmu05163
mmu05164	Influenza A	Human Diseases	Infectious disease: viral	2	46	168	8635	0.225159	0.614797	2.23473	Nxf2;Tradd	mmu05164
mmu05165	Human papillomavirus infection	Human Diseases	Infectious disease: viral	2	46	354	8635	0.568172	0.651958	1.06055	Tradd;Wnt7b	mmu05165
mmu05166	Human T-cell leukemia virus 1 infection	Human Diseases	Infectious disease: viral	2	46	240	8635	0.367177	0.614797	1.56431	Cdkn2a;Slc2a1	mmu05166
mmu05167	Kaposi sarcoma-associated herpesvirus infection	Human Diseases	Infectious disease: viral	2	46	219	8635	0.32619	0.614797	1.71431	Gnb3;Tradd	mmu05167
mmu05168	Herpes simplex virus 1 infection	Human Diseases	Infectious disease: viral	3	46	449	8635	0.431134	0.622298	1.25424	Nxf2;Tradd;Zfp612	mmu05168
mmu05169	Epstein-Barr virus infection	Human Diseases	Infectious disease: viral	2	46	223	8635	0.334052	0.614797	1.68356	Cd44;Tradd	mmu05169
mmu05170	Human immunodeficiency virus 1 infection	Human Diseases	Infectious disease: viral	2	46	234	8635	0.355546	0.614797	1.60442	Gnb3;Tradd	mmu05170
mmu05171	Coronavirus disease - COVID-19	Human Diseases	Infectious disease: viral	1	46	243	8635	0.73194	0.75159	0.7725	Rpl23	mmu05171
mmu05200	Pathways in cancer	Human Diseases	Cancer: overview	5	46	542	8635	0.159698	0.614797	1.73171	Araf;Cdkn2a;Gnb3;Slc2a1;Wnt7b	mmu05200
mmu05202	Transcriptional misregulation in cancer	Human Diseases	Cancer: overview	1	46	216	8635	0.689132	0.722173	0.869062	Kdm6a	mmu05202
mmu05203	Viral carcinogenesis	Human Diseases	Cancer: overview	2	46	223	8635	0.334052	0.614797	1.68356	Cdkn2a;Tradd	mmu05203
mmu05204	Chemical carcinogenesis	Human Diseases	Cancer: overview	1	46	101	8635	0.418787	0.614797	1.85859	Aldh3a1	mmu05204
mmu05205	Proteoglycans in cancer	Human Diseases	Cancer: overview	3	46	202	8635	0.092137	0.562105	2.78788	Araf;Cd44;Wnt7b	mmu05205
mmu05206	MicroRNAs in cancer	Human Diseases	Cancer: overview	2	46	162	8635	0.213369	0.614797	2.3175	Cd44;Cdkn2a	mmu05206
mmu05210	Colorectal cancer	Human Diseases	Cancer: specific types	1	46	88	8635	0.376517	0.614797	2.13315	Araf	mmu05210
mmu05211	Renal cell carcinoma	Human Diseases	Cancer: specific types	2	46	68	8635	0.0506523	0.562105	5.5211	Araf;Slc2a1	mmu05211
mmu05212	Pancreatic cancer	Human Diseases	Cancer: specific types	2	46	76	8635	0.0617102	0.562105	4.93993	Araf;Cdkn2a	mmu05212
mmu05213	Endometrial cancer	Human Diseases	Cancer: specific types	1	46	58	8635	0.267162	0.614797	3.23651	Araf	mmu05213
mmu05214	Glioma	Human Diseases	Cancer: specific types	2	46	74	8635	0.0588731	0.562105	5.07344	Araf;Cdkn2a	mmu05214
mmu05215	Prostate cancer	Human Diseases	Cancer: specific types	1	46	99	8635	0.412471	0.614797	1.89614	Araf	mmu05215
mmu05217	Basal cell carcinoma	Human Diseases	Cancer: specific types	1	46	63	8635	0.286609	0.614797	2.97964	Wnt7b	mmu05217
mmu05218	Melanoma	Human Diseases	Cancer: specific types	2	46	72	8635	0.0560835	0.562105	5.21437	Araf;Cdkn2a	mmu05218
mmu05219	Bladder cancer	Human Diseases	Cancer: specific types	2	46	41	8635	0.0199545	0.523641	9.15695	Araf;Cdkn2a	mmu05219
mmu05220	Chronic myeloid leukemia	Human Diseases	Cancer: specific types	2	46	76	8635	0.0617102	0.562105	4.93993	Araf;Cdkn2a	mmu05220
mmu05221	Acute myeloid leukemia	Human Diseases	Cancer: specific types	1	46	70	8635	0.312988	0.614797	2.68168	Araf	mmu05221
mmu05223	Non-small cell lung cancer	Human Diseases	Cancer: specific types	2	46	72	8635	0.0560835	0.562105	5.21437	Araf;Cdkn2a	mmu05223
mmu05224	Breast cancer	Human Diseases	Cancer: specific types	2	46	147	8635	0.184237	0.614797	2.55398	Araf;Wnt7b	mmu05224
mmu05225	Hepatocellular carcinoma	Human Diseases	Cancer: specific types	4	46	173	8635	0.0131992	0.504868	4.34029	Actl6b;Araf;Cdkn2a;Wnt7b	mmu05225
mmu05226	Gastric cancer	Human Diseases	Cancer: specific types	2	46	149	8635	0.188086	0.614797	2.5197	Araf;Wnt7b	mmu05226
mmu05230	Central carbon metabolism in cancer	Human Diseases	Cancer: overview	1	46	69	8635	0.309279	0.614797	2.72054	Slc2a1	mmu05230
mmu05410	Hypertrophic cardiomyopathy	Human Diseases	Cardiovascular disease	2	46	91	8635	0.0843794	0.562105	4.12566	Cacna1f;Emd	mmu05410
mmu05412	Arrhythmogenic right ventricular cardiomyopathy	Human Diseases	Cardiovascular disease	2	46	77	8635	0.0631462	0.562105	4.87578	Cacna1f;Emd	mmu05412
mmu05414	Dilated cardiomyopathy	Human Diseases	Cardiovascular disease	2	46	94	8635	0.089181	0.562105	3.99399	Cacna1f;Emd	mmu05414
mmu05415	Diabetic cardiomyopathy	Human Diseases	Cardiovascular disease	1	46	197	8635	0.65507	0.696012	0.95288	Slc2a1	mmu05415
