# Supplementary material for: Genome-wide DNA methylation and transcriptome sequencing analyses of lens tissue in an age-related mouse cataract model
Source: PLoS One. 2025 Jan 30;20(1):e0316766. doi: 10.1371/journal.pone.0316766 (PMC11781636; doi:10.1371/journal.pone.0316766)
Supplement: S11 Table — (XLSX) [file pone.0316766.s013.xlsx]

## Sheet: GSE241767_ARC_vs._NOR_DMS_delta
ProbeID	P.Value	FDR	NOR_AVG	ARC_AVG	deltaBeta	methylation_status	Type	UCSC_Islands_Name	SNP_ID	SNP_DISTANCE	UCSC_RefGene_Name	UCSC_RefGene_Accession	UCSC_RefGene_Group	UCSC_CpG_Islands_Name	Relation_to_UCSC_CpG_Island	Genome_Build	CHR	Strand	MAPINFO	DMR	CHR_hg38	Start_hg38	End_hg38	Strand_hg38	Forward_Sequence
cg16307866	1.3237672106343578e-09	0.00011568954948672943	0.7211400873245197	0.4405005544619407	-0.28064	hypomethylated	I						IGR		OpenSea	37	4	R	7129517		chr4	7127789	7127791	+	CGCAATGTGTGTCCCAGTGGATGTGCTGCTGGGGGAGGGTGCCGGGACCTGCGGCCCGAA[CG]CGGGGGCTGCTGGCCTGTGGTTTGTGAGTGGCTCCACGCCAGGGTGTGACATGGAAATAG
cg14514150	1.3693718707143874e-09	0.00011568954948672943	0.029263907185906136	0.4759455263429712	0.44668161915706506	hypermethylated	II		rs558634938;rs572173234;rs147828625	34;21;1	TBC1D1;TBC1D1	NM_015173;NM_001253912	Body;Body		OpenSea	37	4	R	38103401		chr4	38101779	38101781	+	CCTCAGCTCAGAAACATGCATGATTCCCTGGAGCTACCAAACGTGGGGCAGGTTTCTTGC[CG]TCAATTTTGCCTCTCACAATAACCCTTCCAGCCTTCTTGCCAGCTGCTCTCTTCCACATG
cg08706626	1.710969561803199e-09	0.00011568954948672943	0.9121531774557556	0.5441018528010666	-0.368051	hypomethylated	II		rs567317526	39	ROR2	NM_004560	Body		OpenSea	37	9	F	94572010		chr9	91809727	91809729	-	CATGCAGCAACATCTTGGCTTGAGGCGTCTGGGGTACAGCCGGCAGCAAGAGTGGGCAGG[CG]CCGTGGGCGTCCTCACCACTGCATGTTCAGAGCCCACATGCCCACAGACCAGGCTGGTGA
cg22116999	1.8217577499990068e-09	0.00011568954948672943	0.8834338129532673	0.5053413677850144	-0.378092	hypomethylated	II	chr16:2086420-2086892	rs570336140	14	SLC9A3R2;SLC9A3R2;SLC9A3R2;SLC9A3R2;SLC9A3R2	NM_001252076;NM_001252075;NM_001252073;NM_001130012;NM_004785	TSS200;TSS200;TSS200;Body;Body	chr16:2086420-2086892	N_Shelf	37	16	R	2083151		chr16	2033149	2033151	+	GGGCCTTCCAGCAGCTTCCTTCCTTCCTTTCTTGGGACGGAAGCCTAGCTGGGTGGGGGG[CG]CCAGGCTGGAGCCTTCGCAGGGGAGCGGGCTCAGTCATCACCCTGCTCCCCAGAGTGACT
cg26984805	1.8312552723711585e-09	0.00011568954948672943	0.6812536805136312	0.39974420387820975	-0.281509	hypomethylated	II		rs200845880;rs141249579	39;40	TACR2;TACR2	NM_001057;NM_001057	1stExon;5'UTR		OpenSea	37	10	F	71176501		chr10	69416744	69416746	-	CAGCCCAGGTCACTCAGGAAGTTGGTGACAAGTTAGGACTCGAACCCAGGTTTCTCGTCA[CG]TAATTCAGGAAACCTTCCAGATCAGAGGAATGCACAGCGGGAGTCTCTGGAGTCCACAGG
cg00024456	2.1610755022749166e-09	0.00011568954948672943	0.025848808390971142	0.3085333177943234	0.28268450940335227	hypermethylated	II		rs74136712;rs79921802;rs148049760;rs56310296;rs55666208;rs532106489;rs552219941	41;34;30;22;21;16;1	ELF3;ELF3	NM_004433;NM_001114309	Body;Body		OpenSea	37	1	R	201981374		chr1	202012245	202012247	+	CAGGCCCCTGGAGGCTGGGGAGCAGCTCCACATGTTGAGCTGAGTCGAGTTCAGTGTGGC[CG]TAGGCAGGCCCTGGAGCTCTGGGCCAGCTGCACAGCCAGAGAGAGCCCTTGAGGGAGGGA
cg07394019	2.1912708551355805e-09	0.00011568954948672943	0.025301862081215123	0.4016355630349528	0.3763337009537377	hypermethylated	II		rs561823860	36			IGR		OpenSea	37	11	F	61146265		chr11	61378792	61378794	-	TTAATACCCTCAGAGAGCTGGTGAAGCAAGAAGGGCCAGCAGACCTAAAATTCTAGAGTA[CG]GAGAACCATAGAGAAGCCAGCTAACAATTGCAACAGAATTCTCCCTGGGGTATTTACTAA
cg23195522	2.3059968540394285e-09	0.00011568954948672943	0.871632728397961	0.6126543311626259	-0.258978	hypomethylated	II		rs116926403;rs192363010;rs545128036	20;26;40	PICALM;PICALM;PICALM;PICALM	NM_001206947;NM_001008660;NM_001206946;NM_007166	5'UTR;Body;Body;Body		OpenSea	37	11	F	85775563		chr11	86064520	86064522	-	GAGACCTGCCCGAGCAACACAAGGAGACCCTGTCTGTATAAAAATTAAAAATTAGCTGTG[CG]TGGTAGCAGATGCCTGTGGTCCCAGGTACTCAGAAAGATTGTCTGAACCCGGGAAGTCAA
cg10638075	2.362869124290525e-09	0.00011568954948672943	0.8809992619172134	0.5268237410279512	-0.354176	hypomethylated	II		rs554691409;rs73312014;rs555529456	1;13;26	WDFY4	NM_020945	Body		OpenSea	37	10	F	50046178		chr10	48838132	48838134	-	CATGCAGGGAAGTCAGGGCTGTGTAAGAATTAACAGAATGGGATGAGAGGGCACCAGAAG[CG]TGAGGATGATCCGCTGGAATTGCTAAAAAAAGCAAAAGCTTTCTGTAGGAATTCTACATC
cg01370594	2.449724866263395e-09	0.00011568954948672943	0.729589641856104	0.45339167174903017	-0.276198	hypomethylated	II		rs371651327;rs542199062	1;49	ARFGEF2	NM_006420	Body		OpenSea	37	20	F	47603732		chr20	48987194	48987196	-	TTAACCAAATGGACATTAGAACTCTCTATGAAGGCATAATTAGATGCTGTTTACTTTAAA[CG]TATCTCCTATGTGGACCTGGGAGCCTTGGTCTGTTTTGCTCAGTCAGTAAATATGTGACC
cg26242726	2.5430269231778463e-09	0.00011568954948672943	0.9299406737054904	0.6386815919997756	-0.291259	hypomethylated	II		rs573561556;rs536925684	43;36	TNFRSF11A;TNFRSF11A;TNFRSF11A;TNFRSF11A;TNFRSF11A	NM_001270949;NM_001278268;NM_003839;NM_001270951;NM_001270950	Body;Body;Body;Body;Body		OpenSea	37	18	R	59999053		chr18	62331819	62331821	+	AAAAACTGTTTGCTTGCATGATACACATTTTCCTGGCACATTGCCGCTGCCTAAGATGAG[CG]TTTCCCTTCCTCTGTGTCCAGTGCCTCTTAGACTTCCCCATACCCCCAAAAAATCCTGAC
cg11896024	2.5772598101311855e-09	0.00011568954948672943	0.9355554960439191	0.6393424501650425	-0.296213	hypomethylated	II		rs58909660;rs57158658;rs528297361	11;43;49	MYO10	NM_012334	Body		OpenSea	37	5	F	16738723		chr5	16738613	16738615	-	ATTCAGCTCCCAGGGGAGGCAAGACAAAGTTAAAAAAACAACAACAACAAAAAAAGAGGC[CG]AGCATGGTGACTCAGGGCTGTAATCCCAGAACTTTGGTATGTCAAGGCGGGTGGATCATG
cg14706739	2.6149830702699027e-09	0.00011568954948672943	0.9313946151848429	0.6932025804219839	-0.238192	hypomethylated	II	chr8:21914275-21914525	rs554481034	6	EPB49;EPB49;EPB49;EPB49;EPB49;EPB49	NM_001114135;NM_001978;NM_001114136;NM_001114139;NM_001114138;NM_001114137	5'UTR;TSS1500;5'UTR;5'UTR;TSS1500;5'UTR	chr8:21914275-21914525	S_Shore	37	8	R	21916355		chr8	22058843	22058845	+	GAGAAGAGGAGGGAGTCCCCAGGCTCTGCCAGCCTTAGGACAGACTTGGAGTTCAGGCTT[CG]CCTAAGTAAGGGACACCTCTGATGAGCCACTGGCCCAGAGCAGGCCTCAGCCTCCTGGTG
cg08047030	2.6430348127077685e-09	0.00011568954948672943	0.9554442057507642	0.6956627286007803	-0.259781	hypomethylated	II		rs139020490	12	CCDC57	NM_198082	Body		OpenSea	37	17	F	80142609		chr17	82184732	82184734	-	CAACTGACAGTGAGAAGCAGAGGGTGAGCTGGCTGCCCCCACAGAGGCCACCCCTTGTCA[CG]AGGGGTTAAACCTAGCATGAGTGGTGCACTCAAGCCTGGTATTATATAGAATGGAAAAAA
cg19146279	2.6640869275957166e-09	0.00011568954948672943	0.914064692011979	0.5742482742620344	-0.339816	hypomethylated	II		rs564307475;rs533455378;rs138052900;rs16956677	3;26;34;38			IGR		OpenSea	37	15	F	31568116		chr15	31275912	31275914	-	AGGTTCCCCCAACCTGGGGCTGGCCTCCTGCCCCTGACTCTAGGGAGCAGGCCAGCTGGA[CG]CGTCACCCCTCAGCTGGCTCCCACCGTGACCATGGCATGAGTGATTTTTATTTTATTTTT
cg11100157	3.0956146876273638e-09	0.00011568954948672943	0.9436530949860562	0.5752688183235873	-0.368384	hypomethylated	II		rs73755174	0	MYO10	NM_012334	Body		OpenSea	37	5	F	16738049		chr5	16737939	16737941	-	ACTTATCCTGATACATAGGAAAAGGGTTAAGCAAGAATCATCTGTTTGAGATAGCTGACG[CG]GAAGGAAAAGGATGTGAAGTTTAATTATGGACACATTTCAGTTCAAAGTGCTAAACAGGT
cg04578549	3.1208333062267606e-09	0.00011568954948672943	0.0675842364808918	0.40578273530662795	0.33819849882573616	hypermethylated	II		rs565553036;rs539700114	2;1			IGR		OpenSea	37	15	R	63186642		chr15	62894442	62894444	+	TATTCTAGGAGAGGAGCCTTTCTTGTCTCTTCTAGCTCTTAGTAGCCCTAGGCAGTCCTC[CG]TTTGTGGCAGCATAACACCAGTGTCTGCCTCCCCCATCACATGGCTGGCTTCTGTGCATC
cg17236143	3.2829240619483664e-09	0.00011568954948672943	0.31273558685381053	0.6141446516231853	0.3014090647693748	hypermethylated	II		rs138913895	5	FHAD1	NM_052929	Body		OpenSea	37	1	R	15611176		chr1	15284679	15284681	+	TGGCGTTTTAGGGTGTCCTTCTCACCCTGAAGCCTTGACAGGGTCAGAAGCAGATGTTAG[CG]TAATAACACAAGAAACAAGGAGATCATCCGGAAACAATGGATTTGGAGTTCTCGAGTACA
cg18024358	3.432773148193599e-09	0.00011568954948672943	0.9384965043262539	0.6680841343099926	-0.270412	hypomethylated	I		rs116728185;rs71634335;rs192565526;rs551885579	2;26;34;42	MEGF6	NM_001409	Body		OpenSea	37	1	F	3420815		chr1	3504250	3504252	-	CCATGGTCATGCTGGTCACACAGCAGGCCCTCGTGGCTCCCGTCTCTCCCGGCCAATGGG[CG]TGGACAGCGTGCGCCATGCCAAGGGAGGCTCCGACCTGCCCAGGCCCTGTTGGCGGCCGC
cg02134798	3.6407372420063093e-09	0.00011568954948672943	0.710845152424125	0.45816946679981474	-0.252676	hypomethylated	II						IGR		OpenSea	37	14	R	49946322		chr14	49479603	49479605	+	TTCACATCCCCAGCACCTACGCTGTAGCTGGCACATAGCGCTCAATAAATATTTGAACAG[CG]TGGTTCACTCTCCTGGCCTAATCATGAAAATCTTACAACAGAGTTTGCCAAACTAGTCCA
cg02378329	3.6994782806747e-09	0.00011568954948672943	0.9521706011421102	0.697920920112957	-0.25425	hypomethylated	II	chr18:72123606-72124717	rs187724694;rs570013506	16;27	FAM69C	NM_001044369	TSS1500	chr18:72123606-72124717	S_Shore	37	18	F	72125957		chr18	74458721	74458723	-	AAGGCCAGGTGAAGCTCTCTCTGTGTGAAGCTTCCCCCCACCTCCATCCATCCCAGCACA[CG]CCCAACCAGAAGTACCATATTTTCACAGGCTGGCTGTATGGAAACTGTGTTGTTTCATTT
cg18667192	3.893174191060813e-09	0.00011568954948672943	0.09722733982920381	0.4989469647453619	0.4017196249161581	hypermethylated	II		rs546833875	1			IGR		OpenSea	37	4	F	103359673		chr4	102438515	102438517	-	GGGGAATTTCTTCTTCCAACCATTGTTAGTCCAGTTCCCAGCTAAGAATCTCCTCTTCTC[CG]AGTGGCTGACCTCAGGGATTAGCACTCCCTTGACCAGAGATGATGTCTACCCACAGGGGT
cg20867963	4.054810970370123e-09	0.00011568954948672943	0.9080840020084382	0.632753061043642	-0.275331	hypomethylated	I		rs377513204;rs147906840;rs573860242	0;1;3	C6orf145	NM_183373	Body		OpenSea	37	6	F	3743529		chr6	3743294	3743296	-	GGTCACACGTTAAAGAGCGTCCACTACCCAAAGAACAGGCCTCTCTGAGCACTCAGAGGA[CG]CGGTTCCCACACGCACACAACAGTCGGCCCCGGGGAAATGCTCTGCAAAGTGAGCTTTAA
cg17619348	4.34442784060215e-09	0.00011568954948672943	0.9348715927551209	0.5532735707556401	-0.381598	hypomethylated	II				CD6;CD6;CD6;CD6	NR_045638;NM_006725;NM_001254751;NM_001254750	Body;Body;Body;Body		OpenSea	37	11	R	60762335		chr11	60994862	60994864	+	GGGAGATAAGTGTACATGTAAAATAATACCAAAGCACCAAACTGCTGACTTTCCTCTGGG[CG]CCAGGGGAGAGAAGTCACTCTAGCCTTCCTGGCCTTGGAGAGCCAAGTGGGTATAAGCTG
cg01613249	4.447197353602715e-09	0.00011568954948672943	0.8987514282232043	0.6403765313154132	-0.258375	hypomethylated	II				SPTBN1	NM_003128	5'UTR		OpenSea	37	2	F	54727293		chr2	54500155	54500157	-	AGAATGAACAAATGTTTTAGGCGGTTTTTCATTCTTTGAAAGAAAAATGGCAAGTAGTCA[CG]TTTGTTAGGTGATGGCTTATTTTAAATAATCACAAAATTTATGTTTGAGACATTTTATTG
cg18155888	4.585900923144493e-09	0.00011568954948672943	0.3756170548651939	0.7001443157799527	0.3245272609147588	hypermethylated	I	chr1:2266007-2266432	rs370816552;rs547132353;rs566918618	39;40;44	MORN1	NM_024848	Body	chr1:2266007-2266432	S_Shore	37	1	F	2266591		chr1	2335151	2335153	-	TCACAAACCATGACTCAGAGCCGGACAGAGGGCGGCGCCTCCCCCATGCGTGAGTGGCAT[CG]AAGGCCTGCCAGTGCCAGCACCTTGGCAGCCCCCGAGCGTTCCCCACGAGGGGCCTCACT
cg23652814	4.689954871597505e-09	0.00011568954948672943	0.32936233832137635	0.6972169972543613	0.3678546589329849	hypermethylated	II		rs144526901;rs563954122;rs370937957	41;39;2			IGR		OpenSea	37	6	R	12579152		chr6	12578919	12578921	+	CATAATATTTTATTGTGTTACGTCCTTTAATGGCTTTGGGTTTGCACTACACCAGCATAG[CG]CACCCTAGTACTGCTGATTTTCAATGACTCAACAGGTTCAGACTCATAGACAAGAATTTC
cg11092222	4.805497123396302e-09	0.00011568954948672943	0.9586263754096311	0.6564736542246088	-0.302153	hypomethylated	II		rs186769221;rs571104884	0;33	SEC24D	NM_014822	Body		OpenSea	37	4	F	119693959		chr4	118772803	118772805	-	TGGTGTGTCCTGGCACACGGCAGTACACTGCGATGAAGAAAAATGATTTTCTAAAGCAAA[CG]CCTAGCTTCCTGTTGGAACATCCTATCACAGGCATGGTGCTGGTAAAGGGCAGAGACAGA
cg02359589	5.251529936373271e-09	0.00011568954948672943	0.7403201379089877	0.47194987186714177	-0.26837	hypomethylated	II		rs147413427	1	PER1	NM_002616	Body		OpenSea	37	17	R	8045663		chr17	8142344	8142346	+	AGGTCATCATGACGCGCTGGTCAGCATTGGCCATGAGCAGCCAAATGGGATCCTGGAGCA[CG]TACTTAATCACCTGGTCCCCAGGCTCAGCCCCGCCCCGAGCAGCCCCAGCCTCAGCCTCG
cg06043908	5.400536084523457e-09	0.00011568954948672943	0.8428941915951155	0.5445841329632006	-0.29831	hypomethylated	II	chr8:49468683-49468959	rs193079412;rs577205625;rs185038141	45;38;8			IGR	chr8:49468683-49468959	N_Shore	37	8	R	49467831	RDMR	chr8	48555270	48555272	+	CAGCCCTTCCCTGGGAGAAGCCTGGCCCAGCCCGGGTTTTGGCCTGCAACTAACACATTG[CG]TACACCACCGTTATCTCTTCACTTAAGTCCTGAAAGGGGTCAATAAAGTTACTCAAGAAG
cg06197966	5.5836807255432245e-09	0.00011568954948672943	0.02102464599637706	0.3158403359909163	0.2948156899945393	hypermethylated	II		rs189388171	1	SVIL	NM_003174	5'UTR		OpenSea	37	10	F	29948324	DMR	chr10	29659394	29659396	-	AGTTCCATCTTCTCATCTCCTCTCTGTTGTCTACTCAGCACTTCCTTGTATTCTTACCGC[CG]GAAAAAGTCAGAAAAGAATTCACTCAAGCACAGAGGGCTCTGAACTGGGCAACAGCTGGC
cg07309365	6.05177087110023e-09	0.00011568954948672943	0.03185918048101907	0.33982121570449314	0.3079620352234741	hypermethylated	II		rs114771249;rs529977080	0;1	MKLN1	NM_001145354	Body		OpenSea	37	7	F	130933918		chr7	131249158	131249160	-	GAAGTTACACAACCAGTGAGAAAGGAATCTTCCCTGGGCAATGAGATGAGGGCTGACTCA[CG]ATCTCAGCTCTTAGGAATGGCTCTCCAGCTGCTGACAGAGGCCACATGGGTTCAGCCATG
cg14064275	6.2566463878612296e-09	0.00011568954948672943	0.2000126349427537	0.5037817870079622	0.3037691520652085	hypermethylated	II						IGR		OpenSea	37	7	F	134967581		chr7	135282828	135282830	-	ACAGGAAACCCCACAAACCCACAAACTGCATGTGTGCTGTGATTCATTCTATTGATGATA[CG]ATATGAATAGACTTCGCTGAAGAACTTCTTGATTTGGAAAAGGTAGTGCAGCACATACCG
cg11256130	6.358976200314129e-09	0.00011568954948672943	0.04377598149851688	0.35095705089492757	0.3071810693964107	hypermethylated	II		rs73771280	35	TPD52L1;TPD52L1;TPD52L1;TPD52L1;TPD52L1;TPD52L1	NM_001292026;NM_001003395;NM_001003397;NM_001003396;NM_001300994;NM_003287	5'UTR;5'UTR;Body;Body;Body;Body		OpenSea	37	6	R	125540570		chr6	125219423	125219425	+	CATATTTTCCTCTGCCAGAGTCAGTTTGTCAGTGATGATTCCTCACAGCTCCAACTGCTT[CG]AGCCACATCTGCAGTGGAAAAAAGGCTTCATATTTTAAATTCTAACCTCAAGGTTGTTGT
cg17367712	6.373514824128532e-09	0.00011568954948672943	0.7839935910818667	0.49943632660532766	-0.284557	hypomethylated	II		rs536474642	27			IGR		OpenSea	37	21	F	47486669		chr21	46066754	46066756	-	GCGGACTCAAGCTATCCCGTTGTTCTCTAAGCAACCTTATCTTAGGGAGCACCAGCCATA[CG]TTAGATGAGGGTGTAGACACAGATAATAGACAGTGCTTCACAGCTTATAGGAAGGTTAGG
cg14522574	6.48542360216622e-09	0.00011568954948672943	0.6339324872359171	0.27130264530002374	-0.36263	hypomethylated	II		rs532611294;rs552782957;rs566212054	2;5;35	LAMB1	NM_002291	Body		OpenSea	37	7	F	107599878		chr7	107959432	107959434	-	GTAAGCACCGATCACACTGCCGAGCATACACTCCCTGGAAACAGTGGCACTGGCCAGTGA[CG]GGATTGCAGAAGGCATTGACAGATCCTTGCAGATGGCACTCACAAGCTAAAGAAACAGGC
cg27006686	6.566128478907449e-09	0.00011568954948672943	0.42996912182952457	0.16222017850647824	-0.267749	hypomethylated	II		rs137891666;rs185859897	0;1			IGR		OpenSea	37	12	F	38983150		chr12	38589347	38589349	-	AGTTTCAGATGAGAAATCAAAAGGCAGCAGACCGGTTCTTACCGTGAATTCACCCCTTAA[CG]TCTTGGAGTCTCTGTTACTGTAGATTTAAAATGAGCATGAGGCTATTTTCTTCGTCCACC
cg09055357	6.769224864090821e-09	0.00011568954948672943	0.7326459771111788	0.4834922427918016	-0.249154	hypomethylated	II		rs571172500	9	SDC1;SDC1	NM_002997;NM_001006946	Body;Body		OpenSea	37	2	R	20413004		chr2	20213242	20213244	+	AGCAGCCCACATGCCAGGACTGGTCTCAGAACAGGCTCAGCTGAGGGCTGGGCGTGGAGC[CG]TGGAGCTGGAAGACCAGTTCCTCTGCTTTCCCCCCCTGGCAAAACCCGGGCCAGGCCAGG
cg05447023	6.809295915667951e-09	0.00011568954948672943	0.8437322501531761	0.5103985573601104	-0.333334	hypomethylated	I	chr15:40531244-40531589	rs191466590;rs530607711	25;8	PAK6;PAK6;PAK6	NM_001128628;NM_001128629;NM_020168	5'UTR;5'UTR;TSS200	chr15:40531244-40531589	S_Shore	37	15	R	40531952		chr15	40239750	40239752	+	GGGCTGGCTCTGAACTCATCTCCCACGGGGATGTTTCGGTAAAGGAGTGGCTTCTGGGGT[CG]GAGTGGCATTTGGAGAGCGAGGCTGGATTGGCTTAGGCTGGCCTGGGCAGGTAGGTGGCT
cg21616499	7.038053815236205e-09	0.00011568954948672943	0.9197542805734437	0.599026173946686	-0.320728	hypomethylated	II		rs4842651;rs75992354	49;18			IGR		OpenSea	37	12	R	89764989		chr12	89371211	89371213	+	AGCAGATTAAACAGTCTGGAATTTCACAAAGCAAACAGCACAGGGTGCGGACCCTGGGCC[CG]TCTCTCTCCTGCTGGTGCATCATTTCACAGGTTATCATCCTTCATGAACAGGTCAACAAA
cg22071823	7.1392451505646275e-09	0.00011568954948672943	0.9633518050258634	0.7146323269849854	-0.248719	hypomethylated	II		rs141560231;rs191796341;rs182251129;rs200937450;rs186163011;rs189792245;rs547311828;rs182081912	0;1;8;9;10;14;28;35			IGR		OpenSea	37	21	F	16060910		chr21	14688588	14688590	-	ACTATAAATTAGGACAATGATCTCAGAGTAGGGCTCACATCATGAGAGGCAAGGTGACTG[CG]GAGCAATTATATGACTGATACTAGCCTTTGAGGACAGGTTTCCACCAGAAGGTTGTCTGG
cg12318385	7.355903179218544e-09	0.00011568954948672943	0.6465511266715123	0.3472245042357785	-0.299327	hypomethylated	II		rs573143639	30	KCNMA1;KCNMA1;KCNMA1;KCNMA1;KCNMA1;KCNMA1	NM_002247;NM_001161353;NM_001161352;NM_001271519;NM_001014797;NM_001271518	Body;Body;Body;Body;Body;Body		OpenSea	37	10	F	79000235		chr10	77240476	77240478	-	CTTCCCATCTTAGAGAGAGAAGGGGTCCTTTTTGGCAGATGGAGGAGCAAGGGTTAAGAA[CG]TTTCCTGGCACTCAGGGAGCACAGCCAATTCAAGACCAGAAAGAGAGACAGTTTAGAATA
cg23388037	7.448671646391946e-09	0.00011568954948672943	0.9600386178646544	0.6712084070936977	-0.28883	hypomethylated	II		rs554454047;rs574057600;rs112556844;rs375097889;rs372023533	39;34;18;8;1	MIR370	NR_029863	TSS200		OpenSea	37	14	R	101377434		chr14	100911096	100911098	+	GGCGGGCTACTTGAGGGATGGGCGATAGTTCAGGTCACCCTCCGGTTGGACCCACGAGGG[CG]CTGCATTCCTCATTCTACAAACCGTACAAGTCGGGGCACAAGACAGAGAAGCCAGGTCAC
cg11259443	7.475632141128938e-09	0.00011568954948672943	0.10160865660456779	0.3772999392472546	0.2756912826426868	hypermethylated	II		rs548770940;rs187458871;rs534729322	0;1;34	GREB1	NM_014668	Body		OpenSea	37	2	F	11768611		chr2	11628484	11628486	-	ATCCCTTTTACAGAGGGAAACAGCACCTGTCTGCCTGGCCTTGAGCTTGGCTGCCGGGGA[CG]CAGCACTCATTGTTTGAGTGTGCAATTGTACTGTAGATGAAAGAAAGAACATATGAGCAA
cg06815003	7.685329841099355e-09	0.00011568954948672943	0.89158916978457	0.5099696269316971	-0.38162	hypomethylated	II		rs576817911	28			IGR		OpenSea	37	3	R	143847318		chr3	144128475	144128477	+	AGGAAGAAACAGACTTCACACTTGTGAGTCAGAGGTGTTTGCTTTGGAGGGTTGCATTTT[CG]CTTTCTATGCTGGGTGAAGTGAGGGTGTTGTCTTTCTGTGTCCCCTTCCTCCTATCTCCC
cg17974012	8.000490856984805e-09	0.00011568954948672943	0.844588370672473	0.5845727463475296	-0.260016	hypomethylated	II	chr20:30432900-30433242	rs529098872;rs550780074;rs568796405	11;16;50	FOXS1;FOXS1	NM_004118;NM_004118	5'UTR;1stExon	chr20:30432900-30433242	S_Shore	37	20	F	30433409		chr20	31845605	31845607	-	GGCCGGGCTGCCAGGCTGCTGGGACCTGCTGGGTCAGGCTCAGCTTCCAGGGCTGGCGTC[CG]GAATAGCCTGCCCAGGCTGGTTAAAAGGTCCACTGGCCCAGCCTCCCAGCCTGGAAAGGC
cg26864691	8.01420789654227e-09	0.00011568954948672943	0.9345736144923831	0.6066802040817166	-0.327893	hypomethylated	II		rs564110685	1			IGR		OpenSea	37	1	F	2947791		chr1	3031226	3031228	-	TGCTGATCCCTGTGCGCTGTGGCCCCTGTGTCCGGGGCACTGTCCTTCGGTGACAATGCC[CG]GCATGGGAAACAATGCAGACATTGTCATGGCTGGTCCTGGCTCAGCGTGGGGAAATGTAA
cg03738328	8.156811281364546e-09	0.00011568954948672943	0.32045019732770835	0.11483850714552324	-0.205612	hypomethylated	II	chr13:21678416-21678648	rs145945508;rs180842060;rs186523167	4;2;1			IGR	chr13:21678416-21678648	S_Shore	37	13	R	21680392		chr13	21106252	21106254	+	GACTAAAAACAATGATGACCACAACTTTGTTGCTCACCCTTGAAGAATGCTAGGAACCAA[CG]TTTAATTTTGAAAACCAGCAAATAAAAGGAAAGCAGTTAAGTATTTATTCTGTGCTTCCA
cg09655329	8.250945255819476e-09	0.00011568954948672943	0.49728211814978807	0.2203369009795425	-0.276945	hypomethylated	II		rs534421282	21			IGR		OpenSea	37	12	R	68925128		chr12	68531347	68531349	+	AGGACTGAAAAAAAATCTGATACTAGAATGATCAGACACAGATTACAAAGCAACTATGAT[CG]TTCAATAGCCAAGCTTGAAAATAAATGCAGATAATAAGAAACTGCAAAACGATGAAGCAG
cg19241089	8.29525537595512e-09	0.00011568954948672943	0.8977550611278252	0.570121795529178	-0.327633	hypomethylated	II	chr2:161349223-161350371	rs570888751;rs534209577	47;8	RBMS1;RBMS1	NM_002897;NM_016836	TSS1500;TSS1500	chr2:161349223-161350371	S_Shore	37	2	R	161351392		chr2	160494880	160494882	+	CTAATACCAAAATGTACATACGGATAGCATAGGTAAGCAAGCATCCTCAAATTAGGGTTC[CG]GCACATCTAATAAAATGTAATAAAAAACTGTGTTTGTTATTAAATAGACCTTGTTTACTT
cg16413763	8.794777502422361e-09	0.00011568954948672943	0.9157873390440695	0.4350981133733323	-0.480689	hypomethylated	II		rs559657152;rs533172962;rs551625758	47;43;2	MYO10	NM_012334	Body		OpenSea	37	5	R	16737972		chr5	16737862	16737864	+	AGCTCAGGCTAGAGCCCAACAACAAAGAATAACCTGTCCAGCTCAAAATGCCAGTACTGC[CG]AGGCCAAGAACCCTGACTTATCCTGATACATAGGAAAAGGGTTAAGCAAGAATCATCTGT
cg07187087	9.09971052584026e-09	0.00011568954948672943	0.8042611613660295	0.5829821765332266	-0.221279	hypomethylated	II		rs559205978	22			IGR		OpenSea	37	20	F	1825226		chr20	1844579	1844581	-	GAAAATTTCCATTCTTTATAAATTACCCATTCTGTGGTATAGTGCTATAGCAACACAAAA[CG]TACTTAGCCAGGGATTTATCCAGGCAAAGGCAAGTGCAAAGTCCCTGAGGTGGGCACATC
cg05159279	9.166808835004628e-09	0.00011568954948672943	0.8965508320875023	0.6302106385740985	-0.26634	hypomethylated	II		rs371658787;rs548716703	8;48	D2HGDH	NM_152783	Body		OpenSea	37	2	F	242688049		chr2	241748633	241748635	-	CACCATGGCTGCCACTGTCCTCCCACAGCCAACCCAGCCATCAGTTCTCATTGCCCCTCT[CG]CCCATTGCCTCCGGCACAAGCCTGGCCTGTGATGCTGCCCCCACACCGCCTCCTCCCCGC
cg00941595	9.59581204264706e-09	0.00011568954948672943	0.7613282923589494	0.5501511352868549	-0.211177	hypomethylated	II		rs144750243;rs533967092	40;25	LIMK1;LIMK1	NM_001204426;NM_002314	TSS200;Body		OpenSea	37	7	R	73507338		chr7	74093007	74093009	+	GTTCAGGACTGAGGGCCAGGGACGGGCCACAGGCTCCCTGCCTGGGGTCCAAGCCTAGAT[CG]CTCGCTCCCCACCCGCACCAAAGCCCAGGCAAAGGGTGCTTCAGCCACTTCCTGTTGCAG
cg13810536	9.765080171330667e-09	0.00011568954948672943	0.8516498907339953	0.6623621315548521	-0.189288	hypomethylated	II		rs564995551;rs721411;rs547025321	0;39;49			IGR		OpenSea	37	17	F	39648905		chr17	41492652	41492654	-	TAACACCACAATCACGGGATTGTGAGAACTACATCCAAAGGGGCTGGATAAACAGGAAGT[CG]TTTCACAGATTTAAGAGACTGAAACTGCTATTAGTACCCATATAGTCAGAACCCCAGTCC
cg15416972	1.0235215955561647e-08	0.00011568954948672943	0.9016513674417879	0.5893138849352881	-0.312337	hypomethylated	II	chr10:131813042-131813277	rs113437380;rs531026972;rs141967301;rs150531484	42;24;20;19			IGR	chr10:131813042-131813277	N_Shore	37	10	R	131811870		chr10	130013605	130013607	+	TCTTTCAGAAACATAAACTTATTTTCTCGTGCTTACCCCTGACGTGTGCTTCCAGGAAAG[CG]TGACAGGCCACAGGCAAAGTGCAGTCACAACGGGGCTTTGCGCCGAGCAGGAAAAGTCTG
cg10663628	1.03996298050322e-08	0.00011568954948672943	0.8969992666845588	0.5964351101858939	-0.300564	hypomethylated	II		rs147071371;rs545280990;rs560144882	30;20;15	KLHL29	NM_052920	Body		OpenSea	37	2	R	23798452		chr2	23575581	23575583	+	GGCTCCAAGTGTTTTTGCCTGTGAACCCTCCCCAGTCTCACAATTGCATGAGGTTGGGGC[CG]TAACTATCCTCATTAAATAACCTTGGGAGGTGGTATCATGCCCAGGGTCACAGAACCCCA
cg13774987	1.0497566313313066e-08	0.00011568954948672943	0.6500521749834436	0.4340366419895565	-0.216016	hypomethylated	II	chr2:228582485-228582821	rs151025309;rs541039515	10;1	SLC19A3	NM_025243	5'UTR	chr2:228582485-228582821	N_Shelf	37	2	R	228579338		chr2	227714621	227714623	+	TACCCTGGAGTCTCTTGTCCTCCTCCTTCAGACAGAGCTGCCAAGAGCAATAGCTTTATA[CG]CAGAAGCCCATCCACTTCTGGTGGCTTTATGTACTGGGGCCCACCCTCTTCTGCAGCCGA
cg25133024	1.0582849838444964e-08	0.00011568954948672943	0.9482710019572046	0.642439083928334	-0.305832	hypomethylated	II	chr10:43837787-43838144	rs533026476	1			IGR	chr10:43837787-43838144	S_Shore	37	10	F	43839588		chr10	43344139	43344141	-	TCCATTCCAAGGCTCTGGGCCTCTGGAGGTGGAGTTCTCTCAGCTGGCCCCGGGAGACAG[CG]CAGTGGCCAGAGCTCTGGCTCATCAGGTCAGGGAAAGAAAATCACCCTCAGAATCTCTCA
cg21926033	1.069599175931768e-08	0.00011568954948672943	0.872615319764403	0.6334379160573765	-0.239177	hypomethylated	II		rs138662011	44	PTPRN2;PTPRN2;PTPRN2;PTPRN2;PTPRN2	NM_001308268;NM_002847;NM_130843;NM_130842;NM_001308267	Body;Body;Body;Body;Body		OpenSea	37	7	R	158292006		chr7	158499313	158499315	+	ATTCCCTGGGCCTGGGACGGAGCCAAAGATTCAGCATTTCCAAAGCACTCCCTGGTGACT[CG]TCCGCTGGGCTGCCCACCACACTGAGAAGCAAGGGCATCACATGTAGAAATCATCCGTAA
cg24526477	1.0835205035497558e-08	0.00011568954948672943	0.6119002939443228	0.876650402402276	0.2647501084579532	hypermethylated	II		rs560870367	1	ABCC4;ABCC4;ABCC4;ABCC4	NM_005845;NM_001301829;NM_001105515;NM_001301830	Body;Body;Body;Body		OpenSea	37	13	F	95908531		chr13	95256276	95256278	-	CATGCCATCATGCCCGGCTAAGTGAGTAGGATATTAATTATTTCTGCAGCCCAAGTTATG[CG]GCTGACTCATAAGGAGATGAAAGCATTGTTCATTGCAACTAGCAAGTGAAGGATCTGACG
cg03696852	1.0848233141446692e-08	0.00011568954948672943	0.9461948882670841	0.6620746876011844	-0.28412	hypomethylated	II		rs550419296;rs568526646	0;1	WWP2;WWP2;WWP2;WWP2	NM_199424;NM_001270453;NM_001270454;NM_007014	Body;Body;Body;Body		OpenSea	37	16	F	69967766		chr16	69933862	69933864	-	GACCAGCTGTTCATATAGGTTAGCCCGGGTGCTTGTCACAGGGCTCGACTCCCTGGGACA[CG]TGTCCCCATACTAACCTGAGACACGATGGTGAAGAGACACAGCTCCTGTGCAGATGTGCA
cg08831077	1.0853780164994966e-08	0.00011568954948672943	0.1385049044655513	0.3655147085172146	0.22700980405166332	hypermethylated	I		rs7630258;rs560653319	15;14	HRH1	NM_001098213	TSS200		OpenSea	37	3	R	11178745		chr3	11137058	11137060	+	TGCCCCTAGCAAACTCCCAGCTCCTGCCTGACAAGTTACTGCCTAACCCGTGACTTATTT[CG]GGAATCCCTGACGCATTTCTTTACCGTCCCTCATTTCAAAGCACACCATGCCGGCAGCAC
cg19630681	1.095288225975835e-08	0.00011568954948672943	0.9414747957047725	0.6748619672606059	-0.266613	hypomethylated	II	chr3:64430585-64431192	rs191033107	0			IGR	chr3:64430585-64431192	N_Shore	37	3	F	64429607	RDMR	chr3	64443930	64443932	-	CAACCAGAGCCCCAGCAGCCAGATGCATTGGGAGGGCAACCAGCTCCCTTGTCTCCCAAA[CG]TAATCATTCCAATCCAAGCTGGGGCTGCCTGGAAGTCAACACTCAAGGCACATTTAATAA
cg15164782	1.0989359673607812e-08	0.00011568954948672943	0.7593355780003498	0.42500170568489043	-0.334334	hypomethylated	II				COL8A1;MIR548G;COL8A1	NM_001850;NR_031662;NM_020351	5'UTR;Body;5'UTR		OpenSea	37	3	F	99507048		chr3	99788203	99788205	-	AAAATTAGTAGGAATAAGTAAAGCAGTAAATTCTAACCAGGGCCCTTATATAAATATTCA[CG]TTAAAACTGAACAAAGTTTATTTAGATAAAGAGCCAGAGAAATGGCAGAAGGCAGACCTA
cg17856495	1.1205700821154145e-08	0.00011568954948672943	0.9371373041505217	0.5633866771437923	-0.373751	hypomethylated	II		rs566939108;rs146355087	25;1	FBXL14	NM_152441	Body		OpenSea	37	12	R	1691867		chr12	1582700	1582702	+	TGCACAGGCCCCAAGTCCCTGAAACTTTTCCTTTTTTATTTATTCTCTAACCAAAAATGA[CG]TCTATATTACAGAGCTTATAAGCTGTGGCTCCTCTAGCCAATACAGCTTGGTAGAAGCAT
cg12787836	1.1258418568766687e-08	0.00011568954948672943	0.7354165221850536	0.3952889478641484	-0.340128	hypomethylated	II		rs190692155;rs112231256;rs182699894;rs367754041;rs186967526;rs35979666	0;1;9;17;19;23	DOPEY2	NM_005128	TSS200		OpenSea	37	21	F	37536685		chr21	36164386	36164388	-	AAAACATAAAAAGTTTAGAAATGCCATATGATGGGAGGGGCTGTGCTCATTTAAAATTAC[CG]GCTGGCAACAACATATAGTCTAGCAGCTTTGGAGCTTTGATCCTGGAATTAATTTTGTCA
cg01914428	1.1306398917599836e-08	0.00011568954948672943	0.934739938999513	0.5635696553802162	-0.37117	hypomethylated	II		rs376799314;rs577958281;rs117177525	51;35;1	SHANK2	NM_012309	Body		OpenSea	37	11	R	70806388		chr11	71095341	71095343	+	GTCTGCCTTTGTAGGGACAAGGGTCCCGTGCAGATGACCCTGGACCAGTCTGCAGATGAG[CG]TGGCTAAGGACGTCAGTGTCTATTACAACAAATCTTTCCGTCCACTCTTCATCTTTCTAA
cg16624984	1.1312383492870544e-08	0.00011568954948672943	0.4444629618336917	0.22560105010415604	-0.218862	hypomethylated	II				HMGA2	NM_003483	Body		OpenSea	37	12	F	66330136		chr12	65936355	65936357	-	GCTGAATGAAGGAAATCAGTCTAGATAACATCTTTGTGAAATGTATGCCTATGAACTCTG[CG]TCACACAATACAAAGGAAATTGCCATTGTCCTGCACAAGTTAGGTGAACAAAGCACATAA
cg22588546	1.1378501198087603e-08	0.00011568954948672943	0.37618608870973225	0.13026088780270204	-0.245925	hypomethylated	II	chr17:8380172-8380539	rs548817168;rs567456100;rs72845105	1;2;13	MYH10	NM_005964	Body	chr17:8380172-8380539	S_Shelf	37	17	F	8382941		chr17	8479622	8479624	-	TTTCTGGGCTCCAAGCTCCCCAGCAAGAGGGTGAATCTGAAGGTCTGCCCTGGCTCTGGG[CG]CTATGACCTAATAGCTTTGTAATATGCCTGCCAGCAGCTGTACTGTACAATTTCTCATCA
cg22320994	1.1443769699201499e-08	0.00011568954948672943	0.799084333151902	0.5804919390381119	-0.218592	hypomethylated	II		rs587594176;rs587641344	13;2	LYNX1;LYNX1	NM_023946;NM_177458	Body;TSS1500		OpenSea	37	8	R	143851897		chr8	142770478	142770480	+	TGTGAGCCACCTCTCTGTCATCCGTACAGGGAATCATGGCCATTGTCACACTGTGACTAA[CG]CCCCAGGATCTGTGCAGAGGAGTAGGGGGGACAGAAAGGCCCTTGGTACTAAAAGGGACC
cg08765228	1.1483732147639377e-08	0.00011568954948672943	0.9256952666746342	0.47306815050069373	-0.452627	hypomethylated	II		rs570446531;rs144446380;rs556516314;rs574748311;rs542015098	20;23;35;45;50			IGR		OpenSea	37	10	F	72686126		chr10	70926368	70926370	-	TGCCTGCCAGCCCGGGCTGTCAGGCCGAGGACTGGCAGAGAGGGAGCTGGCACAGCTCTG[CG]GGGACCAGCCTCTGCTCACGTCAGCTCCCTGGATGCTGTCCACCTGCCCGTCTACCCGTC
cg01235659	1.1485408369524085e-08	0.00011568954948672943	0.8244195315783057	0.5765174951817115	-0.247902	hypomethylated	II		rs73755174	2	MYO10	NM_012334	Body		OpenSea	37	5	F	16738047		chr5	16737937	16737939	-	TGACTTATCCTGATACATAGGAAAAGGGTTAAGCAAGAATCATCTGTTTGAGATAGCTGA[CG]CGGAAGGAAAAGGATGTGAAGTTTAATTATGGACACATTTCAGTTCAAAGTGCTAAACAG
cg03072786	1.1636599227799983e-08	0.00011568954948672943	0.9749750630983864	0.6987521758710888	-0.276223	hypomethylated	II		rs541158437;rs149390655	8;2			IGR		OpenSea	37	13	R	59707460		chr13	59133325	59133327	+	CATTTTTATCATTTAAACTAGAAATATCCCCAGTTTTCCTAAACTGAGCTCAAGCTATTT[CG]CATCCTGCTTCTGTGTATACTCATGCCCAACCTCTGCCACCCTCACACTTACACACACTC
cg15326513	1.169491700138924e-08	0.00011568954948672943	0.8909553385563647	0.6093318798824697	-0.281623	hypomethylated	II		rs544936816;rs148284543;rs118177303	0;8;30			IGR		OpenSea	37	17	F	55859577		chr17	57782215	57782217	-	ACCTGGGGAAGCCAGACTTAATCAGGAAGTGTGGGGGCTGTCAGCAGGGGCAAGGGGCCA[CG]CAGCCAAGCCAATTCTGGAATCTTTTGGAAAGAGGAAACATCCGGCTCCTCCTCCCTCAC
cg09110876	1.2113473157980961e-08	0.00011581157916163282	0.2873865672779854	0.49801585268602633	0.21062928540804093	hypermethylated	II		rs183036245;rs534021210	19;18			IGR		OpenSea	37	8	R	82128975		chr8	81216739	81216741	+	ACTGTGAAGATGTAACAGGATGTTTCATCTCATTAAGATGCCACGCAGCCAGGATTCCTT[CG]TCTTCCTTCTTACATCTGATTTGTGCTCCTCAAATATGACCTTTAAGGCCTTCATTGCTT
cg07718639	1.235810939487621e-08	0.00011581157916163282	0.7814938862666275	0.4995517121677592	-0.281942	hypomethylated	II	chr4:7774495-7774769	rs137988816;rs4689164;rs143557807	1;33;43	AFAP1-AS1;AFAP1;AFAP1	NR_026892;NM_198595;NM_001134647	Body;Body;Body	chr4:7774495-7774769	S_Shore	37	4	F	7775874		chr4	7774146	7774148	-	AAGCGGTGCCACCCCAGGCTCAGGAGCTGAGCGCCAGCTCCCGCCAGCAGGAATTGCACG[CG]CCTGGCCCAGGGCTGCCACTCTGGCTGCAAACTCAGTTTCTGTGACTTCAGTCCCTCTCT
cg03574306	1.2534938340594135e-08	0.00011581157916163282	0.5676040510177275	0.2963233949311903	-0.271281	hypomethylated	I						IGR		OpenSea	37	16	F	85470662		chr16	85437055	85437057	-	CCCGGGCAGAGGCCTACTCCCCTCCCCAGCGACTTTTGGCCTCTGAGCAGATGGCGGGGG[CG]GGGGCATGGGCGCAGCCGGCCGGTCTCACAAGCTACCACACCCATGAAATTTCCCATTAA
cg25416067	1.2809137822157331e-08	0.00011581157916163282	0.03090755101439769	0.41037446725587046	0.3794669162414728	hypermethylated	I		rs574365489	37	SEPT9;SEPT9;SEPT9;SEPT9	NM_006640;NM_001113492;NM_001113491;NM_006640	5'UTR;5'UTR;Body;1stExon		OpenSea	37	17	F	75315667		chr17	77319584	77319586	-	ACTGCAGACTAATGGGACGGAGGGGGGTGACTTCTCAGGGTTCCTCCTGGGCAGGTGCTC[CG]GAACCTTTTCTCAGCACGCTGGCCTGGGGCACGGCCGTTCCTCCTGCCCAGCCACGTTGG
cg09647340	1.3366862707522356e-08	0.00011581157916163282	0.7922765061388298	0.6091048034720028	-0.183172	hypomethylated	II		rs529235283;rs193171625	12;1	PRKCE	NM_005400	Body		OpenSea	37	2	R	46054097		chr2	45826957	45826959	+	TCCCAGCCACCATCATCACTTGTCTGGACTATTGCCATAGGCTCCTAAGTTGCCTTCCTG[CG]TCCTCATGGGTGCCTGAAGTTTATTCTCCATGCAGCCACCTTTTAAAGTGTGAGTCACAG
cg09531361	1.3533701735938632e-08	0.00011581157916163282	0.03358249379824077	0.2545128010912768	0.220930307293036	hypermethylated	II		rs556912226;rs574312274;rs535436463	1;17;29			IGR		OpenSea	37	10	F	74436333		chr10	72676574	72676576	-	TTCGCATAACTGCGAATGTGCAACTGCACAAACTCAAGGAAGCAATTTTCAGTGACAGGG[CG]TGGTAGAGTGAGACAAGAAAAGCATGAGTCAGAAGACCTCAATTTGACTCAGCTCAGCAC
cg22912061	1.361812881718778e-08	0.00011581157916163282	0.9237118333193202	0.5820268847424587	-0.341685	hypomethylated	II		rs548753624;rs150716474	0;45	DNM1;DNM1;DNM1;DNM1;DNM1	NM_001288737;NM_001288738;NM_001005336;NM_004408;NM_001288739	Body;Body;Body;Body;Body		OpenSea	37	9	F	131002641		chr9	128240361	128240363	-	GTGAGCAAGACACATTTTTAAGAAGCTGACAGCCATCGCCTCCGGACTTGAATGAAGAGA[CG]AATGAGAAGTCAAGAGAAGTCAAGAAGTCACTGCTCACCTGGCCTCCTGCTCTCTGTCCT
cg17774960	1.3629663599064e-08	0.00011581157916163282	0.02940905866842694	0.20631310036982684	0.1769040417013999	hypermethylated	II	chr8:144675988-144676207	rs540058509;rs59742520	26;28	EEF1D;EEF1D;EEF1D;EEF1D;EEF1D;EEF1D;EEF1D	NM_001130053;NM_032378;NM_001130055;NM_001960;NM_001130056;NM_001130057;NM_001130054	5'UTR;5'UTR;5'UTR;5'UTR;5'UTR;5'UTR;5'UTR	chr8:144675988-144676207	Island	37	8	F	144676206		chr8	143594035	143594037	-	GAGCCCGGAGCAGGACACAGCGACTCTTTCAACTGCGTCCCGACAAACGGTCAGCCCCTT[CG]CTCCTGCAGTTTATCCAAGCTCAGGAGGAGCTTTCTAAAGAGAACACAGGGAGACAGCTG
cg02807786	1.3662036859431521e-08	0.00011581157916163282	0.7980739359766836	0.5925220734768974	-0.205552	hypomethylated	II	chr12:125145445-125145669	rs540237635;rs115464989	48;51			IGR	chr12:125145445-125145669	N_Shelf	37	12	F	125141606		chr12	124657059	124657061	-	TCAGACTGGATAGGTTTGTACAGGTTTGTGAGAGGAGACAGACGCAACTACAAAGAAATA[CG]TTCAGAAACGGAAAGGACTAGAAAGACAAAAAACTAGGGAACAGGGTAGGCAGGGATCTC
cg09506894	1.3813530823142512e-08	0.00011581157916163282	0.9373584767251972	0.6220437774819877	-0.315315	hypomethylated	II		rs573837188;rs542784169;rs73490596	1;32;33			IGR		OpenSea	37	9	F	93736555		chr9	90974272	90974274	-	ATTGTTGCGAGTCTTTTCTAGGCTTTACACCACCAAAGGTTCCCATTGCTCAAAAAGGTA[CG]AATCAGTCAAGCTACAAGAGATCAGAAACACGGCTGAGTTAGGCAGGAAATATGTTTGCA
cg17355820	1.4128907618502975e-08	0.00011581157916163282	0.13238562540951915	0.47759797822047395	0.3452123528109548	hypermethylated	II		rs548222525;rs574971662;rs533929491;rs193282334	22;16;4;2	RGS6;RGS6;RGS6;RGS6;RGS6;RGS6;RGS6;RGS6;RGS6;RGS6	NM_001204423;NM_001204420;NM_004296;NM_001204419;NM_001204424;NM_001204416;NM_001204422;NM_001204418;NM_001204417;NM_001204421	5'UTR;Body;Body;Body;Body;Body;Body;Body;Body;Body		OpenSea	37	14	R	72516174		chr14	72049456	72049458	+	GAGGGCTTCGAGCCACAAGTCAAGGTCTTGGGAAAGCTTAGCAAAATGGTGCAAGTCTCT[CG]TGATATCTACCTTTATGCTTACTGCTTTCTATTGGCAAAAATCTCTCATCTTTTGCAGAT
cg27442307	1.423041791210269e-08	0.00011581157916163282	0.9552657123249799	0.7299541300457992	-0.225312	hypomethylated	II		rs555626947;rs370323141	22;51	SHANK2;SHANK2;SHANK2	NR_110766;NM_133266;NM_012309	Body;Body;Body		OpenSea	37	11	F	70347868		chr11	70501762	70501764	-	ACAAAGGTGCCGGGCGTTCCCTAAGCCTGCTGTGCAGACCAGACTGCTCTGCCAAGCCCA[CG]CTATCTACACACAGATCCCCGGAGGATGGAGCCTTCTGGTCTGAGCCACGTGGGGAGCAG
cg11411838	1.4247053059168527e-08	0.00011581157916163282	0.41301855679123906	0.7301856438269968	0.31716708703575774	hypermethylated	II		rs561541447;rs528950757	4;41			IGR		OpenSea	37	5	F	173631551		chr5	174204547	174204549	-	TAGGTTTATACTCTTAGAACAGGAAGGAGGGGACAGTGACACTCCCTAGGGAGTGCAGAA[CG]GGGGCCAGAGCAGGGGCCAGGCAGGTGCACATGTCATCTCCAATCCTCACAAAACCCTGC
cg10249542	1.4345424345014611e-08	0.00011581157916163282	0.4492145817955097	0.6903360315238053	0.24112144972829558	hypermethylated	II						IGR		OpenSea	37	7	R	70359655		chr7	70894668	70894670	+	GAGACAGAGTCTCACTCTGTTGCCCAGGTTGGAGGGCTCCATCATGGTGTACTTCAGCCT[CG]ACCTCCCGGGCTGAAGCTATCCTGCCACCTCAGCCTTCCAAGTAGCTGGTACTACAGGTA
cg05803361	1.4368716161781332e-08	0.00011581157916163282	0.06098296620936968	0.4376607290051469	0.37667776279577725	hypermethylated	II		rs587606707;rs587659243	29;1	PDZK1	NM_002614	TSS1500		OpenSea	37	1	R	145727320		chr1	145707744	145707746	-	TTTATAGGCTACTGCTCCTTGGGGAGGCCTCAGTGATTGAGGATACTCCTGTATGAGCCT[CG]GCCCTGACCCCAGGATGGGGGACTGGAGGATCCTAACAGGATTGGGGGTTGGTTGGGTGT
cg10131319	1.460590192055066e-08	0.00011581157916163282	0.9126251108205925	0.5766073429943523	-0.336018	hypomethylated	II		rs6601722;rs559957278;rs77109582	46;50;51			IGR		OpenSea	37	8	F	8502972		chr8	8645461	8645463	-	CAGTGCCTCTACCACAATCAAAGCTGCCCCTAGCCCTGCAGTGCCCTCGGTGGACACAGA[CG]CAGGGAGGCTGACTCACTCACGCTCCAGTATGGAAAGCCAAGTGTCAATGTATTCATTTC
cg03371417	1.4733526732170996e-08	0.00011581157916163282	0.9506403253432156	0.706173564966625	-0.244467	hypomethylated	II		rs560027342	43	LOC101929337;LOC100505920	NR_125402;NR_125403	TSS1500;Body		OpenSea	37	3	R	193964639		chr3	194246849	194246851	+	CCTTCTGTATTCTTCCTGACATTTGTCTAATTTAATCAACGTTATATATACACACCCACT[CG]TGTGTGTGCATATGTATACACATACACACAGTTTGTTTGTTTTTATAAAAGTAGGATTAT
cg01097465	1.4965094235856866e-08	0.00011581157916163282	0.914081496767253	0.6144945224979176	-0.299587	hypomethylated	II	chr7:150655108-150655643	rs564747708;rs147147165	36;1	KCNH2;KCNH2	NM_000238;NM_172056	Body;Body	chr7:150655108-150655643	S_Shelf	37	7	R	150658088		chr7	150960999	150961001	+	CAGCTCAGAACCTCCTGCCCACAGGAAGTCCTTAATGAAACCAGAAGGCAGTTAACAGCC[CG]CTCCAGCTCCTCTATGGCCCCCCAGGGACCCACCAGGCAGGCTCCTCATCTCCCACTCTC
cg13051302	1.522529214391703e-08	0.00011581157916163282	0.7149327123848046	0.5364712976782741	-0.178461	hypomethylated	II	chr15:37387386-37387614			MEIS2;MEIS2;MEIS2;MEIS2;MEIS2;MEIS2;MEIS2	NM_172316;NM_170674;NM_170675;NM_172315;NM_002399;NM_170677;NM_170676	Body;Body;Body;Body;Body;Body;Body	chr15:37387386-37387614	N_Shelf	37	15	R	37384042		chr15	37091840	37091842	+	TGTTTTAGAAAACTAAGTAGTAGGTACTCCTAGAAATATCATGAGAAAAGCTTTTGGCTC[CG]AGAACTGTGAACCTCTCATTTTACAAACCATGTAAATAGATCCCTCCCCAGTCTCCCAAT
cg12649103	1.5240594187163864e-08	0.00011581157916163282	0.1597520636669675	0.4587300855031566	0.29897802183618905	hypermethylated	II		rs7752945;rs575684450;rs544713525	23;18;10	QKI;QKI;QKI;QKI;QKI	NM_001301085;NM_006775;NM_206855;NM_206854;NM_206853	3'UTR;3'UTR;3'UTR;3'UTR;3'UTR		OpenSea	37	6	R	163998331		chr6	163577298	163577300	+	GTTTTCCTCAACAGAATGCTTTGTTAAAGTAGCCCACAGTTGCAGGATCCATAGCACCGT[CG]TGCAGACTAGCAGCCCAAAGGTGTGTTTGGTTTGGCTTATACGGTGTTTTGCTTTTTAAA
cg19779057	1.534129833981276e-08	0.00011581157916163282	0.8446551787649117	0.5871806258282449	-0.257475	hypomethylated	II		rs559983117;rs573412680;rs185247922	44;43;2	SOX13	NM_005686	5'UTR		OpenSea	37	1	R	204073369		chr1	204104240	204104242	+	CTCTGTCTGATGTTGGCCACTCTACCAGGTGAATGCCACCCTGACCAGCCTGGAAACAGC[CG]AGGGAGTGTTGGCTGTGGCCCCCCTGAGCTGGGCTAGACCAGACCGGCCGTGCCCTGGAT
cg17290867	1.5567517156463955e-08	0.00011581157916163282	0.7595075740101978	0.46603908531678256	-0.293468	hypomethylated	II		rs147243882	2			IGR		OpenSea	37	13	R	109115924		chr13	108463575	108463577	+	GTACTTGTTTTGTGCTCTGAAAAACTTTCTCCATTACCATAGTAACCTCTTACATGTTGG[CG]GAAGCTGATGTCATTCTAGGTATTATTCATTCTTAGTGGATTGATACTCAGTGTGCTAAT
cg02690418	1.560453998968806e-08	0.00011581157916163282	0.9488732917950861	0.6035817203048169	-0.345292	hypomethylated	II		rs568772522;rs534197700;rs144981933;rs530538934;rs116120264	1;16;23;23;25	VIPR1;VIPR1;VIPR1;VIPR1;VIPR1	NM_001251882;NM_001251883;NM_001251885;NM_001251884;NM_004624	5'UTR;5'UTR;Body;Body;Body		OpenSea	37	3	F	42554841		chr3	42513348	42513350	-	CCAGGGCTGGCCCTGGGAACCAGAGGCCAGGATCCAACTCCACATAACAGAGTAGTAGCA[CG]AGCTGGCCCCACTCATCAGGGAGATCAAGACAGGGACAGACTCTCAAACCAAGCTGGAGA
cg16247961	1.580826085419187e-08	0.00011581157916163282	0.4743371849087653	0.25964728236834184	-0.21469	hypomethylated	II				LMNTD1;LMNTD1;LMNTD1;LMNTD1;LMNTD1	NM_001256266;NM_001145729;NM_001145728;NM_152590;NM_001145727	5'UTR;Body;Body;Body;Body		OpenSea	37	12	R	25703312		chr12	25550377	25550379	+	AATCCTGAAAAGACTTAGGACGTTTCATTTTATGAGTCACACTGAGGCTCTTCCCAGTGA[CG]TCAAAGCAATTTTTGTGGGTGCATGTGTGTATGCATGCGTGTTCAGTGCTTAAATTGTGA
cg24171409	1.5886092997449214e-08	0.00011581157916163282	0.967660474224757	0.7409582317780242	-0.226702	hypomethylated	II				HGF;HGF;HGF;HGF;HGF	NM_001010934;NM_001010933;NM_000601;NM_001010932;NM_001010931	TSS1500;TSS1500;TSS1500;TSS1500;TSS1500		OpenSea	37	7	R	81400346		chr7	81771029	81771031	+	GTGGACTTGTACAGGCACACACGTGCACACAACACATTCACACATGTTGGTGTGTATGTA[CG]TATACACTGGTTAGGACTGACTTTCACCGGAAATCCCTCAAGCTGTTTGAATTCGTGAGT
cg01980735	1.598665016472773e-08	0.00011581157916163282	0.8577703006491758	0.5395860682626966	-0.318184	hypomethylated	II		rs187226380;rs190076720	0;35	SPSB1	NM_025106	5'UTR		OpenSea	37	1	F	9371406		chr1	9311346	9311348	-	CGTCTGAGCCGAGTCCTGACCCATGACTGGGGTTTCTTTCTTCCCCCTGATGGGTCTCGG[CG]TGGCTGAGGTTTTGCTTTGCTGTCTGCATTTATGGAGATTTTTATAATGGAAAATTTCAA
cg24227590	1.6167551789847416e-08	0.00011581157916163282	0.9636385248528091	0.745114905537363	-0.218524	hypomethylated	II	chr15:101458286-101460223	rs1130738;rs186663531	16;2	ALDH1A3	NM_000693	3'UTR	chr15:101458286-101460223	N_Shelf	37	15	R	101455854	CDMR	chr15	100915648	100915650	+	CCTAGGATAATTCACCTCCTCATTTGACAAATCAGAGCTGTAATTCGCTTTAACAAATTA[CG]CATTTCTATCACGTTCACTAACAGCTTATGATAAGTCTGTGTAGTCTTCCTTTTCTCCAG
cg09518518	1.6176533441513747e-08	0.00011581157916163282	0.8273848706079988	0.5014338141510185	-0.325951	hypomethylated	II		rs193194755;rs535350152;rs150066628	36;2;1	AADACL4	NM_001013630	TSS1500		OpenSea	37	1	R	12703968		chr1	12643948	12643950	+	AGAGGCGGAATATGAGGCTGGATAAAGCCCAGTTTTGCCTGCAATGGCATTCCTGTCTCC[CG]TCCCAGGACCCCAGAAGATTATGACTACCAGAAAACACGCCAGTCTTTGCCCTGATCTGG
cg02985115	1.623405726317566e-08	0.00011581157916163282	0.7337099922255468	0.4919138853020638	-0.241796	hypomethylated	II		rs192268669	2	FHOD3;FHOD3;FHOD3	NM_001281740;NM_001281739;NM_025135	Body;Body;Body		OpenSea	37	18	R	34252536		chr18	36672572	36672574	+	AGACTTGTTCAAATGGCAGTGGTGTAGGGTTCCCAAGGGCAACATGGGAGCAAGCCCCGG[CG]TGCAGATACTTTTCAAGCCTCTGCTTGAATCGAATCATATTTCTGATTGCTACATTGGCC
cg06660372	1.7254157602922367e-08	0.00012016303447039654	0.8466909576917032	0.48844540273852755	-0.358246	hypomethylated	II	chr9:130551609-130551831	rs145338923;rs200376810	14;33	CDK9	NM_001261	Body	chr9:130551609-130551831	Island	37	9	F	130551730		chr9	127789450	127789452	-	GACCTCAAGGGCATGCTCTCCACCCACCTGACGTCCATGTTCGAGTACTTGGCACCACCG[CG]CCGGAAGGGCAGCCAGATCACCCAGCAGTCCACCAACCAGAGTCGCAATCCCGCCACCAC
cg06930606	1.7301568781112538e-08	0.00012016303447039654	0.7985564774051181	0.45751311904768616	-0.341043	hypomethylated	II	chr9:126803261-126803672	rs114615762	0			IGR	chr9:126803261-126803672	S_Shore	37	9	F	126804844		chr9	124042564	124042566	-	GGTGTGATGAGGAAACAAAGCTCTGGCTGCATTTTAGGATCCTGGCGCCAGCTCTCAAAG[CG]CTCCAGCTTGCCCTGCTCTGGGAAGGGATTGATGAGTAATTAAGATCATGATGATATCAA
cg10171724	1.7421281215689126e-08	0.00012016303447039654	0.9403053416847048	0.6639636216858161	-0.276342	hypomethylated	II		rs578013780;rs145556712	41;1	KIAA1549;KIAA1549	NM_001164665;NM_020910	Body;Body		OpenSea	37	7	R	138605500		chr7	138920753	138920755	+	GACTGTCCTCTGCAGCCCAGGCTGAGAACTGAGCAACTATCAAAATGCATAACAACACCT[CG]TTTCTCTAATCCCAACAGTCTATCAGAACATACCTGTGTGAAATGGTATAAGGACAGTCT
cg11782903	1.749187613091784e-08	0.00012016303447039654	0.05431171780863479	0.3470054172653953	0.2926936994567605	hypermethylated	II		rs574596266;rs542127355	30;11			IGR		OpenSea	37	1	R	33526603		chr1	33061001	33061003	+	GGCCTTAGGGAACTCTGTCTAGACAATAGGAACTGGTGTCTCCAAAATAGCCGCAGACAC[CG]CCCACCAAACCAGCCCCACAGCAGCTGCACACAGGGCTCAGGCCCACACTTACTATGCAG
cg14736874	1.804392211727105e-08	0.00012171085391193155	0.9541231410458944	0.6903364716236502	-0.263787	hypomethylated	II		rs527565200;rs373015371	33;36	ARL15	NM_019087	Body		OpenSea	37	5	F	53208059		chr5	53912228	53912230	-	CCTCACGTCAGTCCATTGAGGAAAGTACTATTATTATTCCATTTTTCGAAGCTAGGACAC[CG]AAGCTTAGACAGGTTAAAGAATATGTCCAAGCTATGGGGGCAAGACACAATAGTGGTGGT
cg08115476	1.8093401792901163e-08	0.00012171085391193155	0.931711404846143	0.7407397958779234	-0.190972	hypomethylated	II	chr1:3499902-3500470	rs79250533;rs75192096;rs528073670	1;29;38	MEGF6	NM_001409	Body	chr1:3499902-3500470	S_Shelf	37	1	F	3504338		chr1	3587773	3587775	-	TGAGCCTGCACTGCTCATGAGACAAACCATCGCAACACCTCCCTGCAGACTCAAAGCCTG[CG]CAGGCCATGGATTTCCTGAGAATGTGTTTGTCCTCCCTGGACAGCTCAGCATCCCCCAGG
cg10132627	1.820933303531153e-08	0.00012171085391193155	0.8688283415233963	0.4617596622409625	-0.407069	hypomethylated	II		rs537928312	28	PACSIN2;PACSIN2	NM_001184971;NM_001184970	TSS200;5'UTR		OpenSea	37	22	R	43355971		chr22	42959964	42959966	+	CACATTTCATCATTTCCTGTTGGCTGCCGAGATAAGGTCATTCCCATACACTGCTGCATT[CG]CTGTACAGTCCCAGGTTCCCAGACTGCACGCTCCTGCCTGCTGTGGCCATCACAGAAGAG
cg07251642	1.9066464620171047e-08	0.00012302911870042292	0.5567302053889899	0.20796239285376308	-0.348768	hypomethylated	II	chr12:26275049-26275878			BHLHE41	NM_030762	3'UTR	chr12:26275049-26275878	N_Shore	37	12	F	26273584		chr12	26120650	26120652	-	ATTAATTGGATGTATTAACAACTATGTACATAAGAGCCACCTTGTAGGCTAAGAGTTTAA[CG]TTGTTTAAACACAGCGTTTGAGGCAAACAGTAGCAACAGCAGCAGCAAATGCACCAAACT
cg24815728	1.9272143368006505e-08	0.00012302911870042292	0.057168196914505844	0.2768258554907781	0.21965765857627226	hypermethylated	II		rs146293456;rs147824514	47;23	SH3TC2	NM_024577	Body		OpenSea	37	5	R	148421136		chr5	149041572	149041574	+	CTGCCATCTTCACTGAGATTAACTCATTCTTGCAAAGTGTCAAGCATTCCCCTTCCTTCT[CG]GCTGGTGGAGTCACGGAGCACAGGGCTCTGCAGAAGAAGTGGCCTGTGGATAATGAGAAA
cg23257289	1.929577308722127e-08	0.00012302911870042292	0.888537192376626	0.6392577559290589	-0.249279	hypomethylated	II		rs9669389;rs544654666	45;5	FAM19A2	NM_178539	5'UTR		OpenSea	37	12	R	62490552		chr12	62096770	62096772	+	CAAATCTGGTGGGTAAGCCAGTGTTGAAACATAGGCACAAATGGCTTAGCTTGTCACTCT[CG]TGCAGTTTGCAAACCCTTCCCCAAGCTGCCAAACTGTACTGATTGCCAGGCCTCTGTAAT
cg04261556	1.943335169091816e-08	0.00012302911870042292	0.9056754609720854	0.6760763922500974	-0.229599	hypomethylated	II	chr7:20370003-20371504	rs143290654	2	ITGB8	NM_002214	Body	chr7:20370003-20371504	S_Shore	37	7	R	20373143		chr7	20333519	20333521	+	ACACATACACACTAGTAAAATGACCAAAATTTGTGTTAACACAGTATATTTTGTTCCCAA[CG]TACAGGCAAAGGAAAAAGTCCTACTTGCCTCTAAAATTTACTATTTAAAGTACATTTTTA
cg26393534	1.9515244172361905e-08	0.00012302911870042292	0.8557703712271713	0.6148040681017873	-0.240966	hypomethylated	II		rs35324148;rs564401813;rs151072316;rs542970601;rs189366606	51;49;33;32;1			IGR		OpenSea	37	14	R	101700091		chr14	101233753	101233755	+	AAGGCACACTCTGTATGTAGAAACTCTCACCGATTTTGTCTGTGCACAAAGCTAAACAAA[CG]TCCCTAGAACAGGATATGGGATTGTGGCAGGCTTGTCTGGCAACTGGGAGAATTGGATTT
cg05202777	1.958212549432765e-08	0.00012302911870042292	0.8423476131286524	0.5762714651452464	-0.266076	hypomethylated	II	chr3:194117601-194118988			GP5	NM_004488	3'UTR	chr3:194117601-194118988	N_Shore	37	3	F	194116042		chr3	194395312	194395314	-	CCTGTTTTAACCACTGCCTCTCATAAGCACAGACATTCAATTAAAGCAACAAAGGTTTTA[CG]GCTTTCAGTTGGAAGAACAAATGAGACTGTGACAGCAGCTGAACTAGAATCAAGCTTATC
cg08187501	1.9707931612077186e-08	0.00012302911870042292	0.04727515780580275	0.3486695583380055	0.30139440053220273	hypermethylated	II		rs184307664;rs562267850;rs531101102;rs8044197;rs570740334	0;1;38;42;47	SLC5A11;SLC5A11;SLC5A11;SLC5A11;SLC5A11	NM_001258411;NM_001258412;NM_052944;NM_001258414;NM_001258413	5'UTR;5'UTR;5'UTR;5'UTR;5'UTR		OpenSea	37	16	F	24860569		chr16	24849247	24849249	-	AGGTGGGGAAGACTGGAAGAAGCACGTGCTTGGGCTGGAAAGCTTGGTCTGTAACTCGCA[CG]TGTGAACTTTCAGACATCTATTAAGTAACAATGAGAAGCCGGGCACGGTGGCTCACGCCT
cg01673185	2.0059832647068812e-08	0.00012302911870042292	0.8468321166931078	0.6331185914999721	-0.213714	hypomethylated	II		rs534692404;rs554334663;rs115071217;rs147949344	0;3;45;49	NAIF1	NM_197956	3'UTR		OpenSea	37	9	F	130823837		chr9	128061557	128061559	-	CCAGCAACTCCCTCGCTGGGTCCGATATCCCCCTTCACCTCCCTTTTAGCTGGCACTGCA[CG]AATGCCTCCACAGAGAGGCTGACAGTACAGCAGTCACCTCCCAGCTGTCTTCGGTGCATC
cg03131043	2.0227519709030815e-08	0.00012302911870042292	0.4927408714895114	0.28893797861654347	-0.203803	hypomethylated	II		rs560436370;rs572625177	11;20	FAM53B	NM_014661	Body		OpenSea	37	10	F	126357735		chr10	124669165	124669167	-	AAGGCAGTGGCCAAGGGCTCAGAGGTCTTCAGCAAAGTCACCAAAAAAATGGTTCACAAA[CG]TTCTGCTTTGGGCAGTAAGAGGATTATTTCACATTCTGGATGTGTCCACTTGAGGGATGT
cg13844463	2.0328128462676957e-08	0.00012302911870042292	0.881538289378383	0.4351382144798712	-0.4464	hypomethylated	II	chr11:35440375-35441882	rs567445188	19	SLC1A2	NM_004171	Body	chr11:35440375-35441882	N_Shelf	37	11	R	35436672		chr11	35415124	35415126	+	CTGTAGGATTTATGGCACACTGACCCAGAAATCTCACACTTAGCTGTTAAATATATTGCT[CG]TTTTTTGCAGCTGAAGCATCATCACTTAAGGACTTTTCCTTGTCTGACACATCCTTTAAA
cg19278519	2.0336124044562576e-08	0.00012302911870042292	0.9192985299017108	0.6252229866660267	-0.294076	hypomethylated	II		rs138638840;rs529986910;rs529476405;rs551227286;rs187765696	47;25;4;2;1	OTOF;OTOF	NM_001287489;NM_194248	Body;Body		OpenSea	37	2	R	26757549		chr2	26534680	26534682	+	TGTGAGAGACATTTGCTTTCTTGTCTCTCATTTCATCTTTTTTTAGCCTTGTGACAGTCC[CG]TGGGGCAGATAGAGCAGGGAGCATATCTCTCTTTTACAGAAGGGGAATCCAAAGCCCAAA
cg01712812	2.0606029037408352e-08	0.00012302911870042292	0.07257019365854482	0.4390731793919647	0.3665029857334199	hypermethylated	II	chr6:5135172-5135795	rs528605738;rs190628267	19;28	LOC100129461;LYRM4;LYRM4;LYRM4;LYRM4	NR_126015;NM_001164841;NR_104418;NR_104417;NM_020408	Body;3'UTR;Body;Body;Body	chr6:5135172-5135795	N_Shore	37	6	F	5133188		chr6	5132953	5132955	-	GTGCTCATGAGAAGTGAGTCTTGCAAGGAAATGACATTTCCTTCCCAGGGTAGGGAAGCA[CG]CACTGCTGAGATTCTACGGGTATGACGGCAGCACCAGCCACTGCAGGACAAAGATGACTA
cg24387785	2.0679448438678274e-08	0.00012302911870042292	0.949149504821524	0.6252568939015433	-0.323893	hypomethylated	II		rs201102398;rs202123999;rs138418543;rs572310152	45;36;15;2	INSC;INSC;INSC;INSC;INSC;INSC;INSC;INSC	NM_001278315;NM_001278314;NM_001278313;NM_001278316;NM_001042536;NM_001031853;NM_001031853;NM_001042536	1stExon;1stExon;1stExon;1stExon;ExonBnd;ExonBnd;Body;Body		OpenSea	37	11	R	15170756		chr11	15149209	15149211	+	GGCTTTGCTGCAGATTGGGATCAACATGATGGCACTGCCTGGAGGTCGCCACCTGGACTC[CG]TCACCCTGCCGGGTCAGCGGTAAGTCCTACAGCTGTCACTCCAGGCCAGGCCTGCCCCAT
cg16301632	2.0728108665807006e-08	0.00012302911870042292	0.14355972584920781	0.538339708681901	0.3947799828326931	hypermethylated	II	chr18:73627917-73628658	rs530822806;rs543462213	8;18			IGR	chr18:73627917-73628658	N_Shore	37	18	F	73626048		chr18	75914092	75914094	-	CCGTGCGTGCATGCAGGCGTGTTCTATTGTTTCTGTTTCTCTTGAGAATCTTGACTTATA[CG]TCAGTCCTGACAGCTTAAGAAAAGATGAAAAGGAAATTATAGGATGAGACTTTTTGGCAT
cg22388948	2.1121483657468164e-08	0.00012312066215656783	0.9294279897734289	0.579886480862862	-0.349542	hypomethylated	II	chr6:82461133-82463805	rs190567129;rs151251261;rs79081317;rs556201749	48;41;39;33	FAM46A	NM_017633	Body	chr6:82461133-82463805	N_Shore	37	6	R	82460558	RDMR	chr6	81750840	81750842	+	ATAGGCACAATATTCACACAGTATCCAAACAACATTCAAAAGACTCGGAAGGGCATTCAG[CG]GTAGGTTAGTCAGCCTCTCGCCCTTGTTCCAAGCCACCCAATTCCTCTCCGCCTGCGGCA
cg14822228	2.1232354344958232e-08	0.00012312066215656783	0.8629765618354764	0.6122560006182068	-0.250721	hypomethylated	II		rs149576765;rs528292845	1;10	PACS1	NM_018026	Body		OpenSea	37	11	F	65988663		chr11	66221191	66221193	-	CTGGCTGTGCTCTTCACCACAGGCCTTTCTTTGAGGGGATGTCGCAGTCCAGCTCCCAGA[CG]GAGATTGGCAGCCTCAACAGCAAAGGCAGCCTCGGAAAAGACACCACCAGCCCTGTGAGC
cg19698242	2.1368647802394127e-08	0.00012312066215656783	0.9351361719233059	0.4826184651166321	-0.452518	hypomethylated	II		rs4148915;rs564066045	38;2	CHST3	NM_004273	5'UTR		OpenSea	37	10	R	73729916		chr10	71970157	71970159	+	GGTGGACACGCTTCAGCCCTCTGTCTCTATTGCCCCAAATCTGGCCTGTGGCTGCTGGGC[CG]CCACCAGCTTGGAGGGCAGGGTGGGCCCCGGGAGCCCCTGACCACCAGTGACTTCTTGTC
cg23442248	2.1407325053303785e-08	0.00012312066215656783	0.6789835152063319	0.4360683950451122	-0.242915	hypomethylated	II		rs559588642;rs146680333;rs191513970	47;7;1	ATAD2B;ATAD2B;ATAD2B	NR_125717;NM_001242338;NM_017552	Body;Body;Body		OpenSea	37	2	R	23984277		chr2	23761406	23761408	+	GGTTGAGTATCCAAAATCCAACACTTTTTGAGCACTGACATGTCGTTCAAAGTAACTGCT[CG]TTGGAGCATTTCAGATATCTGATTTTTGGATTAGGGATGCAGAACCAGTAAGTACAATGC
cg26666428	2.1966634997893297e-08	0.00012406615362894273	0.7183368133558344	0.49174504783099077	-0.226592	hypomethylated	I		rs11017132;rs563317993	18;32			IGR		OpenSea	37	10	F	132002170		chr10	130203905	130203907	-	TCCCTGCCCACCTTCTCTACACTGCCCGCCCGCCCCCGCCCGCCCCCGCCCGCCCCCGCC[CG]ATCCCGCCGGCCCTGGCTGCCAGGATGGGCGTTCTTAGGCTCTGCCTACCCCAGGCCCTT
cg26376241	2.2196164315040873e-08	0.00012406615362894273	0.9226371031941705	0.5170795276806912	-0.405558	hypomethylated	II		rs373707061;rs574372519;rs543383406	33;15;1	SPRED2;SPRED2	NM_001128210;NM_181784	TSS200;Body		OpenSea	37	2	R	65594021		chr2	65366886	65366888	+	CTCACATTCAACATCCTGCTTCTCAAAAGTGGAAACTGGAAGCCTGACAGCTGACAGATG[CG]TTTTCCAATTAAAATATTGTTTTAAAAATTCCTGTAAGTTATGATTACCAATCATTGATG
cg14811853	2.235179627466466e-08	0.00012406615362894273	0.10528478124168691	0.42953629525733056	0.32425151401564367	hypermethylated	II		rs140411497	51			IGR		OpenSea	37	20	F	43363791		chr20	44735149	44735151	-	AAGACAGGTTGCAATCAAGAAGTCGGCTAAATCAGAACCTGGTGGCAGAAACTGGTGCTG[CG]CTGCCTACTCCAGATGGCTGATGTGGCATCTGTGGAATGCAAAGTCTCCCTGAGTCTTTT
cg19031429	2.250921787582434e-08	0.00012406615362894273	0.8562610058444331	0.596038065023191	-0.260223	hypomethylated	II		rs558734291	46			IGR		OpenSea	37	7	F	2519831		chr7	2480196	2480198	-	CCCCCGCTGGAGGAGGCGCGGGCAGCTCCCGCCGGACTGGAACAAGAGCCGACCCCAGGA[CG]GATGGCTGCAGCCAGCTCTGCCTCAAGGAGGGCCAGCTCCTCGCCCTGTCAGGCCGCGGT
cg14621701	2.2613932723486503e-08	0.00012406615362894273	0.5805720552657169	0.40872442438191453	-0.171848	hypomethylated	II	chr20:61508415-61508677	rs184175901;rs574831492;rs542110812;rs563560080;rs530918163;rs56725374	0;5;13;16;25;30			IGR	chr20:61508415-61508677	Island	37	20	F	61508590		chr20	62877237	62877239	-	GGCGCCAGCTCCCCGAGCCTGTCCCTGCAGCCGCGCTGTGTGCAGGCACGTGGGCCACCG[CG]TCTCCTCCACTGGCACTGCTGGGTCTGGGCCGCCAAGCCCACCTGCCCACCTGCATCCTC
cg09420324	2.2631439115630195e-08	0.00012406615362894273	0.055356019938126666	0.26881571985957103	0.21345969992144437	hypermethylated	II	chr1:151512661-151513199	rs542532618;rs562406888	6;34	TUFT1;TUFT1;TUFT1	NM_001301317;NM_020127;NM_001126337	5'UTR;Body;Body	chr1:151512661-151513199	S_Shelf	37	1	F	151515562		chr1	151543085	151543087	-	GGGAGTGAGGGCCCTGGGACTCTGTTGGTGTTTCCCCACTAGCCAGGCAGTGTGCCTTAG[CG]TATCACATGTGGACATGGACATAGGGCCAATACACTCTCTGGGATGTTTTTATTGTTGGA
cg25000543	2.2846643604069237e-08	0.00012406615362894273	0.9389052299543178	0.768186986952268	-0.170718	hypomethylated	II		rs78362195;rs76781682;rs375416399;rs553803753;rs551812251	45;44;40;2;1			IGR		OpenSea	37	4	R	140521302		chr4	139600147	139600149	+	AGATCTTTTTCTGTTCACTGCTGTAACTCCAGCCTCTAGAACAATGCTTGGCATGTAGTA[CG]TACTCAACTCAGTAAATATTTGTTTAATGAATAATTGAAGGTCAGACAGCCTCAATGCAT
cg14327738	2.296678747339785e-08	0.00012406615362894273	0.7845776681071898	0.5181461903739313	-0.266431	hypomethylated	II		rs151079381	46			IGR		OpenSea	37	4	R	78775756		chr4	77854601	77854603	+	ACATAAGGGAGGAAGAGTGTCATATCCTTTCAATTGCTTACTGCCTCCTCTTGTGAGTTA[CG]CACACTCTCTACAAAAATAAGATGTCCTCGTGAGAATTGCTTTGTCAGTATTGTTACTTT
cg16864339	2.3294951899935103e-08	0.00012406615362894273	0.7370713397476959	0.4197581362002408	-0.317313	hypomethylated	II	chr17:79093076-79096677	rs532446067;rs544217581	3;31	AATK;AATK	NM_001080395;NM_004920	3'UTR;3'UTR	chr17:79093076-79096677	N_Shore	37	17	F	79091952		chr17	81118151	81118153	-	CAGGGGCACTGGCCCCTTTTGAGTGTGTATGTGTGTACAGACACCCACTGTGGCTCCAGG[CG]CCCCCAGGGGCTAGCAGCAAGCCTAAAAGCCCAGACGAATTCTGCCTCTGGGGCGGAGCA
cg08838149	2.3336411270004302e-08	0.00012406615362894273	0.9614306123404	0.6755154953745885	-0.285915	hypomethylated	II		rs137913134;rs576686953;rs200596792;rs555929497	0;5;10;41	ANKH	NM_054027	Body		OpenSea	37	5	F	14817405		chr5	14817295	14817297	-	TGTCAGAGGCTGTCTGACCACGCGTGAGGCTCGTTGATGGTGATAGGTTTCTATGTGTGA[CG]CTAAAACGCCAGGAAAGAAAAGGATAGAAACTGCTAAACATGAGTGGAAATGAGTGAAAT
cg16612995	2.3449877441442416e-08	0.00012406615362894273	0.9288213714746231	0.6325533810535574	-0.296268	hypomethylated	II	chr1:150529655-150529904	rs587603047;rs587658732;rs587737690	5;27;49	ADAMTSL4;ADAMTSL4	NM_025008;NM_019032	Body;Body	chr1:150529655-150529904	Island	37	1	F	150529842		chr1	150557365	150557367	-	ACTCTGCATGCTCAGCGTCCTGCGGGAAAGGTGAGACATCACAGTGCGTTCCCCGCATCT[CG]GTCCAAACCCCCCAACTGACACTCCCGCATCCTGGATTGTGGGGCCACGCCCGACCCTGC
cg21794419	2.3844953440495207e-08	0.00012406615362894273	0.7017376400760442	0.5206634301716826	-0.181074	hypomethylated	II	chr3:182971429-182972635	rs536599142	39	MCF2L2;B3GNT5	NM_015078;NM_032047	Body;5'UTR	chr3:182971429-182972635	S_Shore	37	3	F	182973032	RDMR	chr3	183255243	183255245	-	GAAAAGCCGAAGTTGACCCAGAAAAGGATGATTGAAGGTAGTTGTATTAAGTGGTGGCAC[CG]AAATGATTCCACCCTGAACTTTCTGAAAGGGTGATTAGTGATCAGCAGCAGACGTTATAA
cg04791145	2.416763448288643e-08	0.00012406615362894273	0.9566086852502608	0.7025261777520941	-0.254083	hypomethylated	II		rs3050388;rs113290271;rs191530902	10;17;42			IGR		OpenSea	37	7	F	4665486		chr7	4625854	4625856	-	CCTATCCAAGCACCATGGGAGAACAGAGACCGGGGTCGTTAATTCTTCAAAATCAGAGTA[CG]CTTCCTGTTGGCATTTGAGTAGGAGATGAGAATAGAGAACAGAAATTTGGAACAAATGAT
cg16422015	2.429204730074359e-08	0.00012406615362894273	0.7854528762790055	0.5704925678806958	-0.21496	hypomethylated	II		rs530109262	2			IGR		OpenSea	37	6	R	158672735		chr6	158251702	158251704	+	GGATATGTGAGTCTCTCTAAAAATCCAGGTAAATGGGGCTTCAGGTGGAAAATGACTGCT[CG]CATGCATTGAAGCTTTTCCACTTCCCTCTTCTGGTGCTGATTGGCTGGTGCTGAAATTTG
cg01636096	2.4334664091687235e-08	0.00012406615362894273	0.7820116256914699	0.49125667395650885	-0.290755	hypomethylated	II		rs560114995	1			IGR		OpenSea	37	9	F	89875219		chr9	87260303	87260305	-	CCTCGAGCCCCCGGTATCCCCTTGGCCAGGCCCCAGATGTTTGGATTGCAGGCACAGGAG[CG]CCAGTAGCAGAAGGGACCATGCCAACGGGAGGACCCATCAGGCCTCCAAGGCCACATCAT
cg21552319	2.4510369271981228e-08	0.00012406615362894273	0.03506503508929244	0.3254640779336724	0.29039904284437995	hypermethylated	II	chr6:24357719-24358309	rs192620166;rs369686799;rs538255946;rs73727536;rs113404187;rs150035527	0;26;30;37;38;42	DCDC2;KAAG1	NM_016356;NM_181337	Body;TSS200	chr6:24357719-24358309	N_Shore	37	6	F	24356996		chr6	24356767	24356769	-	AGACTGAAAGCTCCTAAAGACAAGGAATCATGCCTTGCTCATCTTTGTTCCCTGAACTGA[CG]GTTTCTTAATTCACTGAACACTCACTATGAGTGAGCTCAAGAGCTGGGAATAAGGACCCC
cg19884581	2.4539653170412754e-08	0.00012406615362894273	0.9370087501023451	0.6369742507433269	-0.300034	hypomethylated	II	chr8:82192378-82193685	rs573326182;rs190893926;rs116593482;rs145366789;rs113175527	27;25;20;6;1	FABP5	NM_001444	Body	chr8:82192378-82193685	S_Shore	37	8	R	82195456		chr8	81283220	81283222	+	TTTTACAGGGCTGTTGTAAGGCTTACCTGAATTTCATATATGTAAAGTGCTGGCTCATAC[CG]TGGGATATATGTTTACAATAGTTATCAATAAGCAAATAAGTGAAAATATGCCGCACAAAG
cg00723069	2.4581727706490144e-08	0.00012406615362894273	0.5880643254975625	0.8249880945190912	0.23692376902152867	hypermethylated	II		rs558705900;rs575713164;rs544775485	43;38;1			IGR		OpenSea	37	14	R	22938770		chr14	22469777	22469779	+	GGAGACTGGCAGCGCTGACGGTCATGTGACTGATTCAGCTGTGACTTCTAGAGGCAAATG[CG]CTCAGCCAAGGAAACTGCTATTGCTATTATGATTTTGGCCCCAATCCATCTTGAACTAAC
cg04251208	2.4790220534611783e-08	0.00012427304053702867	0.7560545040881776	0.5086205729079868	-0.247434	hypomethylated	II	chr19:3456182-3456581	rs145238169;rs574544984	0;37	NFIC;NFIC	NM_005597;NM_205843	Body;Body	chr19:3456182-3456581	S_Shore	37	19	F	3458194		chr19	3458195	3458197	-	GTACCCTGCCTTGCACCCATAGAGCCCCGGAGAGGGAGTAACTTGGTCAGGGTCCCCCAG[CG]AGCAGACGTCCAGGACTCCTCGCTTTGGGATTTGGGCCCCCTATGGCCAACCTCTCCCCC
cg18353801	2.5184420877952605e-08	0.0001246745245641878	0.05380611928753454	0.2904167263752769	0.23661060708774234	hypermethylated	II		rs138235382;rs563717965;rs532967674	51;4;1			IGR		OpenSea	37	14	R	22849960		chr14	22381556	22381558	+	CTCCTCCAGGGGATGATTCTGCTCTGTGCTTCTGAGCTCTGATGGCAATCACATCAACAT[CG]CTGGGGACTGTGGCAGAAGAGGAACATCACCCACTGGAAACCGGGGCAAGTTGCTCCTCT
cg23339040	2.5206394586800455e-08	0.0001246745245641878	0.022187804640502917	0.3073929747378231	0.2852051700973202	hypermethylated	II		rs536755010;rs142275817;rs554969529;rs183891444	49;20;15;13	C11orf63	NM_024806	Body		OpenSea	37	11	R	122805658		chr11	122934949	122934951	+	GCAGCTACACACCCTTTCTGACATGGATTTGAACAACCTTAATGAACTTTCTAAGAGACA[CG]TGCTCCTGAGCCAGAAAGGCTCTCAGTTTGTTTATCACATAAATACTCATGGATCAACCA
cg01580684	2.553015732608109e-08	0.00012483997803822204	0.9255323847082256	0.5938922984763924	-0.33164	hypomethylated	II				TIMM23B;TIMM23B;TIMM23B	NR_110767;NM_001290118;NM_001290117	Body;Body;Body		OpenSea	37	10	R	51497363		chr10	46098457	46098459	-	GTGCCTCCGGCTTTTCACCAGTACTTGATTCTGTCTCAGCCCAAATAAGCGGATGTCCTT[CG]TCACCTACTCCACGGACAGCAACACCGTCTTGCCGGCTCACCTCAGACAAGTGAGTGCTG
cg06400095	2.557637684528798e-08	0.00012483997803822204	0.6089461563782073	0.3805081325033192	-0.228438	hypomethylated	II	chr7:150948671-150948906			SMARCD3;SMARCD3	NM_003078;NM_001003802	Body;Body	chr7:150948671-150948906	S_Shelf	37	7	R	150951633		chr7	151254546	151254548	+	GCCTCTGGAAATGCTGGCAAGGCACAGAGTGCTGCCCGCTTCACCAGGGCTTTGGGCCAG[CG]CCCTGCCTCTTCCACCCTGCCTGGTGTGGGGAGGCCTTTGGCCACCCTGCTAGCTGTCTC
cg21551951	2.6147832963108502e-08	0.00012645777465524486	0.9404290799683593	0.6494330050631699	-0.290996	hypomethylated	II		rs371536053;rs550834151;rs551931048;rs140436242	39;27;2;1	APPL2;APPL2;APPL2	NM_001251905;NM_001251904;NM_018171	Body;Body;Body		OpenSea	37	12	R	105600899		chr12	105207120	105207122	+	CTGTCCATGGGCAAAGCCTATCATGGGCTCCATCATGGCCATTTGCTTTCTGTACTGCAG[CG]CGTTGAGGGCACAGTAGTACTGAAGGGAGGAGAGGTGCTGCTTCCGCCGGGCCGCGGCCA
cg24188561	2.6714198021970156e-08	0.00012645777465524486	0.6467818730101034	0.4087876728256208	-0.237994	hypomethylated	II	chr19:39390033-39390895	rs188447819;rs556225718	16;2	SIRT2;SIRT2	NM_030593;NM_012237	5'UTR;Body	chr19:39390033-39390895	N_Shelf	37	19	R	39387769		chr19	38897128	38897130	+	GAGGGACGGGGGATAAGTGACTTAACAACTCTGCCTCAGATTCTGCATCTGTAAAATGGC[CG]TGATAGGCGTTTCTCTTCACAGGGATGCCAGGAAGATGAAATTGAGATGAGGCACGTTTG
cg14067155	2.6869212726639852e-08	0.00012645777465524486	0.7575826334288341	0.3890145717674853	-0.368568	hypomethylated	II		rs536587182	28	DFNB31;DFNB31;DFNB31	NM_001083885;NM_015404;NM_001173425	Body;Body;Body		OpenSea	37	9	R	117176599		chr9	114414318	114414320	+	ACAGCAGTTACTGACTCACTGCTCAACCCTGTTATTGCTGTCCTAAAGTAGCATGTTTTA[CG]TTGTGTTTTCATATTCTGAAAATTATATCAGGTATTTCCTGATGTAATTTGTCATCCTAT
cg15844419	2.7038311657045803e-08	0.00012645777465524486	0.48604447452992716	0.29984450611979324	-0.1862	hypomethylated	II	chr21:46850573-46850841	rs531583672;rs529735189;rs550180972;rs374838285;rs529438629	33;18;13;12;1	COL18A1	NM_130445	Body	chr21:46850573-46850841	Island	37	21	R	46850665		chr21	45430750	45430752	+	TGGGAGAACTTGCCTTTATTTCTAGGCAGGAGGCTGCACTGCAAGGGAGCGTCAGTGGCC[CG]GCTGGCTTTCCCCGGCCCTCAGCCCGCACTCGTCCACCAAAGCAAGCTCCTTTGTGGGGC
cg01869342	2.720148878964936e-08	0.00012645777465524486	0.6064983502208631	0.37210330031101657	-0.234395	hypomethylated	II		rs565499157;rs534593481	17;2	TBCK;TBCK;TBCK;TBCK	NM_033115;NM_001163437;NM_001163435;NM_001163436	Body;Body;Body;Body		OpenSea	37	4	R	106983673		chr4	106062515	106062517	+	GACAACTGAGACTAGTAAACCCACACTGTGTTCAAGCCACTGGTCATATTACACAAAGTA[CG]CTATGCCCTGAAAAGAATGTATACAATAAAAACTGAGATTCAAAAAACAGTTAGGACTAT
cg20564991	2.7202969326908547e-08	0.00012645777465524486	0.5042030725120227	0.334395627358316	-0.169807	hypomethylated	II	chr7:127880750-127881375			LEP	NM_000230	5'UTR	chr7:127880750-127881375	S_Shore	37	7	F	127882514		chr7	128242460	128242462	-	TTTGCCAATCTCTTTCATATTAGGATTGTCTGCAGAACCAGATATGGAGGCTTCTAGCAA[CG]TGAGTGCTCCTGTTCTAATGCCCTTAGAAACAAGAAGGCCACACTGATCATTTCTCTCAC
cg03283990	2.7280288723505642e-08	0.00012645777465524486	0.04946972601807568	0.2766921394858025	0.22722241346772684	hypermethylated	II		rs370922860	5			IGR		OpenSea	37	15	R	35129641		chr15	34837439	34837441	+	CCATGAGTCAGAAGCAGGAGAGGCTTTTGAGCAGTCACAGTCCAGCAAGCACCACCTTAA[CG]GTAGGCAGCTACTGTGCAGATGCCTGCCTGAGCCTCCCTCTTGGCCAGAGGCAGTCACAG
cg06151148	2.7564680637509067e-08	0.00012645777465524486	0.08999454882263432	0.4162964267296031	0.3263018779069688	hypermethylated	II		rs71937948;rs183819860	6;2			IGR		OpenSea	37	10	R	2252232		chr10	2210037	2210039	+	AAATGGCTGCTGTATAAGCATCTCCAGTATATGGTCGATATTCTCAGCATTCACTCAGTG[CG]TTTTCTTCACTTATCATGGAGCTATGTTTGTAAGTTCTCAAGTCATCACAGGGCTATTTT
cg12840932	2.769515271064166e-08	0.00012645777465524486	0.5317508917859669	0.7710354473431432	0.23928455555717631	hypermethylated	II		rs538768037	48			IGR		OpenSea	37	1	F	8264699		chr1	8204638	8204640	-	ACACACTGGTCTGGTTTCCTCTCGCTTTTATTTCACAAGAGCCCCCAAATATGACATTTA[CG]AATGCTCTGATAGTAGATCCTATTCAGGTGATTGGCCTGGAGGCTGAAACTTTACACAAC
cg06204755	2.7753381104935295e-08	0.00012645777465524486	0.5676648147040019	0.3156490457233074	-0.252016	hypomethylated	II		rs573289447;rs540702194	34;38			IGR		OpenSea	37	17	F	70484432		chr17	72488291	72488293	-	CGGCAGCTCCAGGGCTGCTGCCACCCCTCACATTGACACGTTTCCTAATCCTCTGGCAAA[CG]CAGAGCAAGTCCACAGAACCCTGCTGTCACCACCTCGGAGCCAAACTTAGTCTCAACTCA
cg10268938	2.77827281962321e-08	0.00012645777465524486	0.8016513575687512	0.6137562179078538	-0.187895	hypomethylated	II		rs372414005;rs202230693;rs562799017;rs566032877	11;22;28;29	ANO1;ANO1	NM_018043;NR_030691	Body;Body		OpenSea	37	11	F	69951919		chr11	70105812	70105814	-	GATTCCTTTTTCGACAGCAAAACCCGGAGCACGATTGTAAGTATCGCACGCGCCTGGAAA[CG]GCTCACTGGCAAGATGGCCCTGGGGATCCAGATGATAATTTCATTTTGGTGAAACTCCTC
cg04359753	2.804720864162193e-08	0.00012688317762078917	0.8540540623148043	0.2910449306109081	-0.563009	hypomethylated	II	chr6:19837504-19839314	rs528136321;rs8214;rs143075248;rs551220382;rs72552349	6;12;16;22;36	ID4	NM_001546	3'UTR	chr6:19837504-19839314	S_Shore	37	6	F	19839767		chr6	19839535	19839537	-	CAGTTAAACTTTTAAGCTTAAGTGTGACAGGACTGATAAATAGAAGATCAAGAGTAGATC[CG]ACTTTAGAAGCCTACTTTGTGACCAAGGAGCTCAATTTTTGTTTTGAAGCTTTACTAATC
cg11189398	2.9236949375686395e-08	0.00013080170604791444	0.9731960845809337	0.7299937218181456	-0.243202	hypomethylated	II		rs117542686;rs12004882	1;34	SLC28A3;SLC28A3;SLC28A3	NR_037638;NM_001199633;NM_022127	Body;Body;Body		OpenSea	37	9	F	86938025		chr9	84323109	84323111	-	CATGATGACTACTCAGAGTGGCATGCTGGCAACTTCCATAGTCCTCACATAAATGGATTG[CG]GTATTTGCTATAGGAAGAGGCAGATTTTACATCTAGGTTTCAAGATTTGGTTTGGCCTGT
cg24013564	2.92659918481374e-08	0.00013080170604791444	0.6541474197769319	0.41033832224294453	-0.243809	hypomethylated	II		rs77049916;rs186722692;rs143181366	41;23;17	SERPINE3	NM_001101320	TSS1500		OpenSea	37	13	R	51914953		chr13	51340816	51340818	+	ATAATGCTTTGCTTCTGATCTGACCAGGGCTTTGCTAAAGTCACACATCCAGTAAGTGGC[CG]AAGCAGATCTTCAGACCCACAGTTTGGCTGCCAAAGGACCACAGTGAGTATTTCTAATGC
cg18208818	2.995474930873827e-08	0.0001330783683631001	0.789505710972295	0.4971689656834166	-0.292337	hypomethylated	II	chr1:160053721-160054738	rs377523370	8	KCNJ9	NM_004983	Body	chr1:160053721-160054738	S_Shore	37	1	F	160056565		chr1	160086774	160086776	-	GGCCCTATTAGTGAAAGCATCATGGCCAGAAGAGAGAGATGGTGCGCGCTCTCTTATGCA[CG]GAGCAGGCCACAGTTGGAAAATTTACTATACTCAAAATGCTTAAAGGGCCCTCCTTGGCC
cg04881095	3.08941947885362e-08	0.00013610098233711416	0.8777257264596378	0.532339317872419	-0.345386	hypomethylated	II		rs377233558	47	KLHL29	NM_052920	Body		OpenSea	37	2	F	23870823		chr2	23647952	23647954	-	TCATCCCCACTCCCCCCTCAGTATCCAAGCCGGTACCAGCACTCAGAGATGCCCCAGAAG[CG]TCTGATGAATGTGGGCACAAAGCACTGAGCTGAGAATCACCCACCAGGGTTCTGTGACTT
cg02234375	3.153058875613504e-08	0.00013610098233711416	0.9073715105723754	0.7109528188641127	-0.196419	hypomethylated	II		rs142426560	11	LSS;LSS;LSS;LSS	NM_001145437;NM_001001438;NM_001145436;NM_002340	Body;Body;Body;Body		OpenSea	37	21	F	47640210		chr21	46220295	46220297	-	ACGTTCCTTCACCAGGCAGGCGCCAGGAGTGTGGTGGGAACCGGACAGCAGCCTTGGGGA[CG]CAGCATCAACGACACCAAAGGCTGACAGTGAACTGAGGACAATAGTGACAAGCTCACCAA
cg02152819	3.1596867235403104e-08	0.00013610098233711416	0.8901185789867738	0.581717749163359	-0.308401	hypomethylated	II	chr2:232260100-232261134					IGR	chr2:232260100-232261134	N_Shore	37	2	R	232258417		chr2	231393705	231393707	+	AGTAGCCGGCCTGCCACCAAGTTCTTTACATAGGGGATGCCTATGTCTGTGCTTCATTGG[CG]TCATCTCACAAGGCCCTGAGCTGGCAGGAAATTGAGGTCTCAAGGGGAAAAGCCACCTGC
cg16454902	3.162756361218855e-08	0.00013610098233711416	0.9342745199451573	0.7124223208023415	-0.221852	hypomethylated	II		rs561381945;rs575156932	2;1	IL21R;IL21R	NM_181079;NM_181078	TSS200;5'UTR		OpenSea	37	16	R	27414272		chr16	27402950	27402952	+	GGCTGGGGAAGGAAAGCCAGTTTCAAGCCAAACATAACATGTCAATCACCCGATTCTGGG[CG]GCTGAGTCGGGAGGTGACGGGCATGGGTGTAGAGCCTGATGGGACCCATTCTGTGTCAGT
cg01262045	3.168801929840862e-08	0.00013610098233711416	0.7784925443897331	0.5121044555066201	-0.266388	hypomethylated	II		rs192825423;rs576948685	40;41	FGF1;FGF1;FGF1;FGF1;FGF1;FGF1;FGF1;FGF1;FGF1;FGF1;FGF1;FGF1;FGF1;FGF1	NM_001257212;NM_001257211;NM_001257210;NM_001257209;NM_001257208;NM_001257207;NM_001257206;NM_001257205;NM_001144935;NM_001144934;NM_000800;NM_001144892;NM_033137;NM_033136	Body;Body;Body;Body;Body;Body;Body;Body;Body;Body;Body;Body;Body;Body		OpenSea	37	5	F	141993010		chr5	142613444	142613446	-	CTATAAGGTCTGGAGAATGACTTTACCACTGCTGGTTACCACAGCCACATCTGCGTGATA[CG]CAGAGGGAAAGCTGCATAATTTATGATGTGTAAGACTACGATTATGAACTGGGATTTCAC
cg08131899	3.173577538382842e-08	0.00013610098233711416	0.96986715672224	0.7494708880231431	-0.220396	hypomethylated	II		rs543370551;rs562115120;rs185108158;rs7181260	0;1;13;44	SLC12A6;SLC12A6;SLC12A6;SLC12A6;SLC12A6;SLC12A6	NM_005135;NM_001042497;NM_133647;NM_001042494;NM_001042495;NM_001042496	Body;Body;Body;Body;Body;Body		OpenSea	37	15	F	34556377		chr15	34264175	34264177	-	TAATTAATGATAGATGGAATGACAGAAAAAAATCACTAATAAAATAACAGATTTAGGCAA[CG]ATAATCAATGGTTGTTAAAACCATTAGGTGAAAGGCTGAGGCAAAACTTTACAATGGATG
cg02495387	3.299594386911168e-08	0.00013887392169588126	0.9193636492379664	0.6732914725240733	-0.246072	hypomethylated	II		rs534369776	39	PRCP;PRCP	NM_005040;NM_199418	Body;Body		OpenSea	37	11	F	82554557		chr11	82843514	82843516	-	TTTTGTCTTAACCTCATATAATACTTTAGCTTAACCCTGATAATGTGCAGATATTACTGA[CG]TGACAAAAGCAAGCACTTGGCCTGTTGATTGTTTACATAGAGGCTGTGATATAATCAGAC
cg26656375	3.3069806798425375e-08	0.00013887392169588126	0.8622900577284993	0.6725423446081825	-0.189748	hypomethylated	II		rs2376863;rs541888927	46;18			IGR		OpenSea	37	20	R	30168680		chr20	31580876	31580878	+	AAACCAGCTTCTTCCAATTTGCTCAGCAGCTATTTGCTAATCATCCAGAGTGACCTAGGA[CG]TATTTACATGAGCGGAAGAGCCACTCGGGGAGAGTGCTGCTGGGAATGCCTCCACAGAGA
cg03707061	3.30717763144629e-08	0.00013887392169588126	0.9299059054430574	0.5923195120186348	-0.337586	hypomethylated	II		rs147976813;rs6007916;rs79634641;rs562887731	43;33;2;1	CELSR1	NM_014246	Body		OpenSea	37	22	R	46849390		chr22	46453492	46453494	+	TTAATTCATCACTTGGAGTTGGGGGTCACGAACTGCCCTCATTAATACAAAGTCTACCCC[CG]CTATGTCCAGCCAGCTTCATCTGATAAGTGTAACCCCACCACACCCAGCCCTGGCAGGCC
cg14094841	3.339617546862576e-08	0.00013887392169588126	0.8887590907900157	0.5467496052451403	-0.342009	hypomethylated	II		rs111657977;rs556260376	6;28			IGR		OpenSea	37	20	F	3692262		chr20	3711614	3711616	-	AGAACACAGGGTGACATGGCCAGCTGGAGGTTACTGGCCCACAGATAGGGAGTCAGGGTA[CG]GATGGGCAATTCCTGGAGCAGATTATGGTCAAAATAGTGGAAATCCCCAATCACAGGCCA
cg12179635	3.353132167541527e-08	0.00013887392169588126	0.5172319668017015	0.7991062260184034	0.28187425921670195	hypermethylated	II	chr1:175568376-175568808	rs531905793	46	TNR	NM_003285	5'UTR	chr1:175568376-175568808	S_Shelf	37	1	R	175571970		chr1	175602833	175602835	+	GATGCTTTCTTCTTTCAGGTTACATGACTTCATTTGCTTCATTAGCTTCCTAGAAAGCTC[CG]AGACCAACAAACAGCTCATTTCCAATAAACGGGGAGAAACTTATGGCACATATTTGAGGG
cg24736734	3.3546884178688984e-08	0.00013887392169588126	0.6574357879638147	0.42650915710680565	-0.230927	hypomethylated	II		rs180917846	25			IGR		OpenSea	37	5	F	102114455		chr5	102778750	102778752	-	TTTTATTTTCATTCACTTCATTTTTACATGGAAGATTGCATAGACAAGCAACCAAATGAA[CG]AAGCTTAGTTTTCTGGTGGGTTGGTGATGACAGTTTTCTCAGTTTGTAGTTGTCGTGGTT
cg26158710	3.370133876255212e-08	0.00013887392169588126	0.8172248040691288	0.5019921914284318	-0.315233	hypomethylated	II	chr7:157369120-157369394	rs534238930	1	PTPRN2;PTPRN2;PTPRN2	NM_002847;NM_130842;NM_130843	Body;Body;Body	chr7:157369120-157369394	S_Shore	37	7	R	157370254		chr7	157577561	157577563	+	GCAGGTTATCCTCAAATAAAAAGGTCACATGATCCAGCCACGAAACTCCAAGCAGAGCCA[CG]GGGAGGCCACACGGCTCAGGCACTGGCATCAAGGATGGGCGCCAGGTTTTCTTAAAAACG
cg12635263	3.419725161027304e-08	0.00013887392169588126	0.7474610791423648	0.5648868823224227	-0.182574	hypomethylated	II	chr15:51633724-51634318	rs141732230;rs527627524;rs74557023	1;20;40	GLDN	NM_181789	Body	chr15:51633724-51634318	S_Shelf	37	15	F	51636552		chr15	51344354	51344356	-	ATAGTAGCTGTGTTAGGCATCACACTCCCACCAGACCCCATCAAGGCCTTTGCTTCAGGA[CG]AGGAGCCAATTTTATTACTGAAAAGCTTTTTAATTTATGACAGCAATATTCTTTCCATTC
cg04785543	3.453158964943761e-08	0.00013887392169588126	0.8749036278902143	0.35533142454702776	-0.519572	hypomethylated	II		rs57349624;rs116783578;rs563266210	37;38;40	PXDN	NM_012293	Body		OpenSea	37	2	F	1733853		chr2	1730080	1730082	-	AAAATAGATACATGACAGATAAATATTAACAGGTAGACAAATACTGCTACGTACTACACA[CG]CCTGAATGCTTCTGTGTGTGTGCATCTGAGAACAAAGCCCAGCTAATGTTTCTCCTGAAT
cg17953646	3.4571390499792814e-08	0.00013887392169588126	0.04416763761736764	0.25548646156499055	0.2113188239476229	hypermethylated	II				SLC36A3;SLC36A3	NM_181774;NM_001145017	3'UTR;3'UTR		OpenSea	37	5	F	150656469		chr5	151276907	151276909	-	TCACTTCATAGACTGAGAGATGGGGAGGAACTTGCCTGAGGGCCAGTAGGAAATCAGTGG[CG]GAGCCAGTGGTTGGACAAAATTACTGCTGAGTTCTGTTTTTGTTCTGTCTATGACTCTTC
cg09419354	3.473637352585391e-08	0.00013887392169588126	0.04491152675833413	0.29082212668642454	0.24591059992809042	hypermethylated	II	chr6:5135172-5135795	rs190628267;rs457846	1;25	LOC100129461;LYRM4;LYRM4;LYRM4;LYRM4	NR_126015;NM_001164841;NR_104418;NR_104417;NM_020408	Body;3'UTR;Body;Body;Body	chr6:5135172-5135795	N_Shore	37	6	F	5133215		chr6	5132980	5132982	-	GAAATGACATTTCCTTCCCAGGGTAGGGAAGCACGCACTGCTGAGATTCTACGGGTATGA[CG]GCAGCACCAGCCACTGCAGGACAAAGATGACTAGAGAAGGTTCGCCCGCCTCCCCAAGGA
cg21106603	3.4772830080192734e-08	0.00013887392169588126	0.03013743480604936	0.3230931292017117	0.2929556943956623	hypermethylated	II		rs576412849;rs543820992	21;16			IGR		OpenSea	37	6	R	140758082		chr6	140436944	140436946	+	AAACAAGAACATCATTGTGTATCTTCACAACACAATTACCACTAGATACAATATTATTAC[CG]AATCTGTAGACTAGTTAAATGTCGTCACCCGGAGTCCAGCACATGGTTGTGTTATGTTTT
cg03777931	3.481572110738584e-08	0.00013887392169588126	0.912734697915763	0.6834707101743248	-0.229264	hypomethylated	II		rs566804227;rs113499693	11;3			IGR		OpenSea	37	7	R	47786978		chr7	47747379	47747381	+	GCCTTCCCGGGCATGCTGTAATCTTAGGATCAGATCAGCTTCTGTGTTCTGTGTTCCTTC[CG]CCTCCGTATCCGGTTCACTCTGTGGGTTCTAATTCCACAACACAGCTTGAATAGAGCCAC
cg00216138	3.515647382234878e-08	0.00013912800085175877	0.5635900268731059	0.8228134218343911	0.2592233949612852	hypermethylated	II	chr15:37172473-37173018	rs115566838;rs73387587	34;32	LOC145845	NR_024264	Body	chr15:37172473-37173018	N_Shore	37	15	R	37171175	RDMR	chr15	36878973	36878975	+	TGGGGTTCATTTAACCCTTTTTGTGCCTCAGTCCCAAGAACTTTCTTTGTTTTCCAGCAC[CG]GGGAGAGAGGCTGTCGGGAAGAGTGGGGCTGGAGTGGCCGGGCAGAGGTTCACACTAGAG
cg25790333	3.583977644558211e-08	0.00013912800085175877	0.9264770398350675	0.7031806758184344	-0.223296	hypomethylated	II		rs190825622	16			IGR		OpenSea	37	10	F	100068549		chr10	98308791	98308793	-	ATAATGAAGATAGAACAAGCTCAGAGCAGGGCAGAGAAGCCATCCAGGAGACATGACTTA[CG]GGAGGAGAGTTTAATTGGTTTAGCCTAAAAAGCCCATTACGCTCTCTGGTGGACACGGTA
cg11709788	3.59101521770704e-08	0.00013912800085175877	0.4989674656538679	0.28284129975787825	-0.216126	hypomethylated	II		rs144809387;rs184093429;rs115770235;rs145777391	51;27;9;2	C2orf61	NM_001163561	Body		OpenSea	37	2	R	47315888		chr2	47088748	47088750	+	CAGCAAGAGTGGAGCAGAGCAGTCAGTCCAGAGCACATGAGATCAGCTGCCTGCAGAAAC[CG]CTTTAAATGACAGGATGTTTCCCTTGCCAAAAGCAGAGGAGCAGCCTGGAAATCTAATCA
cg07414270	3.591895738224837e-08	0.00013912800085175877	0.6911077684562725	0.4930831368996161	-0.198025	hypomethylated	II		rs147084352;rs569693839;rs138742733;rs141201902;rs146932467	0;4;8;20;29	HK1;HK1;HK1;HK1;HK1	NM_033497;NM_033498;NM_033500;NM_033496;NM_000188	Body;Body;Body;Body;Body		OpenSea	37	10	F	71151778		chr10	69392021	69392023	-	TCAAATTTTTCCATTTCAAAATTGGGAAAGAAAAACTATTACTTTGTTCATCACAAAAAA[CG]TGCCCCCTGCCTGTGGAACCTCAGGCCCCAGACCCCAGGCCCAGTTGCAAGACCCCCAAA
cg17420693	3.597718995163487e-08	0.00013912800085175877	0.0753134206351323	0.5625589383455011	0.4872455177103688	hypermethylated	II				ATP8B4;ATP8B4;ATP8B4;ATP8B4	NM_024837;NM_024837;NR_073597;NR_073596	5'UTR;1stExon;Body;Body		OpenSea	37	15	F	50411396		chr15	50119198	50119200	-	TCCTCTCCCCCAAAAGGAAGATTTCTCAGCAGTGCAGGAAGATCAAACAGGTATCCATTC[CG]TGACCATGCCAAGGAGAAAAGCAAGGCTACTCTGAAAGCTTGAGGGATGATACAGAAAAC
cg25677394	3.600456134679613e-08	0.00013912800085175877	0.037694673725485406	0.23293339315415398	0.19523871942866858	hypermethylated	II		rs7630258;rs560653319	28;27	HRH1	NM_001098213	TSS200		OpenSea	37	3	R	11178758		chr3	11137071	11137073	+	CTCCCAGCTCCTGCCTGACAAGTTACTGCCTAACCCGTGACTTATTTCGGGAATCCCTGA[CG]CATTTCTTTACCGTCCCTCATTTCAAAGCACACCATGCCGGCAGCACTTGGAGGTGGTAT
cg07846313	3.6369877190562837e-08	0.00013981146126930963	0.5622072969158225	0.7465382220234488	0.18433092510762628	hypermethylated	II		rs567601896;rs531655131;rs367664437;rs571469017	0;12;28;37	ADAMTSL1;ADAMTSL1	NM_052866;NM_001040272	Body;Body		OpenSea	37	9	F	18544555		chr9	18544556	18544558	-	CCCCTAAATTGATCACAGTTTTTTTTTTCAGCCAGCATCATCCCATGGAGACCACGAGAG[CG]GGGTTTAGCAATAGTTGTAAATGACCATTGAGTGATATGAGCTGGCATTCCTGGCCTGAA
cg15140246	3.711631956188353e-08	0.00014061166183891593	0.6813768440282943	0.4209641185339282	-0.260413	hypomethylated	II		rs180701656;rs3754677	0;35	NPAS2	NM_002518	Body		OpenSea	37	2	F	101599259		chr2	100982796	100982798	-	GCTCCCAGCCCAGGCTGCCATCAGGAGGAGATGGAAGCAGCTCTGTTGTTTCTCATCCAA[CG]CAGGCATCCAGGGAGATGTGGGAAATGATGATATCCATATCACAGCCTACTGGAGACTGC
cg01729020	3.713657421222472e-08	0.00014061166183891593	0.8761233066966302	0.570119910342543	-0.306003	hypomethylated	II	chr14:55031826-55035030	rs531989316	0	SAMD4A;SAMD4A	NM_001161576;NM_015589	Body;Body	chr14:55031826-55035030	S_Shore	37	14	F	55035889	RDMR	chr14	54569170	54569172	-	CAGTGTTTATGCAGAGAAAAGAATGCAGGGTCCTCTTCCAGCTGTTCCATGTTGGAGCTG[CG]AGCCTGCAAAGCTCAGCAGAGGTCTGGGCTGCCATTTGATGACAAGGTCCAGTCCAGGGC
cg16071691	3.7146608026756887e-08	0.00014061166183891593	0.9501418055277379	0.6459797746511448	-0.304162	hypomethylated	II		rs571823800;rs538905294	43;1	SMOC2;SMOC2	NM_022138;NM_001166412	Body;Body		OpenSea	37	6	R	169013530		chr6	168612849	168612851	+	ATGCAGGCGAAAGACAGAGGTGCAGGGAGATGCACCTGTCCAGAGCAGAGCAGGCCCAGT[CG]CCGGCAGGTTCAGGGCAGGAGCATCGGCCAAGGAGAGTTGGCTCGAAAACTTACAATGGA
cg18044183	3.756656871212861e-08	0.00014147951163472023	0.04276342104228448	0.319064761510843	0.27630134046855853	hypermethylated	II		rs564772155	49	C1orf116;C1orf116	NM_023938;NM_001083924	TSS1500;TSS1500		OpenSea	37	1	R	207206901		chr1	207033555	207033557	+	AACAAACTACCAACCAGTTTAGCAACTCTTGTCTCCTTTCATGGACTGATACTTGGCATT[CG]TAGGGAGAAGAGAGTAGGTAGAAGAATCTACTATTTTTGGGAAGAAATTTCCCACCAGGT
cg02327530	3.7990608542661835e-08	0.0001418832015856909	0.48317555331682144	0.7808913024912802	0.2977157491744588	hypermethylated	II	chr7:100091180-100091598			C7orf51	NM_173564	3'UTR	chr7:100091180-100091598	S_Shore	37	7	R	100091786		chr7	100494162	100494164	+	AACGGAGGAGGAGGAGGGTTTGCTTGAGGTTGGGGCGAGAGTCGCTCTGGCTGTTCTTCC[CG]CTGGGCGTTGTACACCCCTCCTCCTGAACCAAGCCAGAGGTCAGCATGGGGAAGGGAGGA
cg25746849	3.843842731758295e-08	0.0001418832015856909	0.9423880116965817	0.6876208816126873	-0.254767	hypomethylated	II		rs528970858;rs138462177;rs143564177	36;2;1			IGR		OpenSea	37	3	R	130257360		chr3	130538515	130538517	+	AATAATGACAACAGCTAACATTTACTTAGTATCTGCTGCAAAGAAGATACTGTGCCAACT[CG]TTTACACACATCAGTTCATTTAACCCCCAAAACAATTCCTTGAAGTGGATGTGGTTACTA
cg13199913	3.866541574340426e-08	0.0001418832015856909	0.7917586055310404	0.4824387877197007	-0.30932	hypomethylated	II		rs542839924;rs561793651	26;45	FA2H	NM_024306	Body		OpenSea	37	16	F	74775174		chr16	74741275	74741277	-	CTGAAGGAAGCCATGGTGCTGGTGGCCATGGCAGGGAGCTGGAAGCTGGGCATTGGCCGG[CG]GCCAAGAGGCTACTGTCATGACTTGTACATTTTTGTTTCCAAACGGACCCAAGAGAACCT
cg00535027	3.8703650646765865e-08	0.0001418832015856909	0.8654042916824805	0.6141267599726294	-0.251278	hypomethylated	II	chr4:8594412-8594777	rs115273191;rs540264345;rs28556953	36;33;10	CPZ;CPZ;CPZ	NM_001014448;NM_003652;NM_001014447	TSS1500;TSS1500;TSS1500	chr4:8594412-8594777	N_Shore	37	4	R	8593933		chr4	8592205	8592207	+	GGGTGCCAGCAATGAGTTGGGGCCACAGTGAGTACTGTCTCCATTACCCCAGCCTCTGGG[CG]AAGGGGCTTGTCCTAAGTCTCAGGGCTGGCTGAGTGGCAGCTGGCTCTGGGGACTGCTAC
cg11475773	3.8824780810116566e-08	0.0001418832015856909	0.44732332902896693	0.22156484946615154	-0.225758	hypomethylated	II	chr16:10673880-10674735	rs537336849	28	EMP2	NM_001424	5'UTR	chr16:10673880-10674735	N_Shore	37	16	R	10672903		chr16	10579045	10579047	+	GCAGATGGAGGTTCAAGGTCTAGTTCTTTGCATTTACCAGCTCAGTGGCCTTGAGCAAAC[CG]ACTTAGATCTCTAGCCTGTTTCCCCACTTGCAACAGGAGAGCGTGCTGGAAACAGCTCAG
cg15033552	3.8971196039287474e-08	0.0001418832015856909	0.05767071046744898	0.4527997255146933	0.3951290150472443	hypermethylated	II		rs570800701;rs535016625	24;25	CAPN2	NM_001146068	TSS200		OpenSea	37	1	F	223889141		chr1	223701438	223701440	-	TCTCATTCTTGCCATGAAGAATTGAAGAATCTTTGTGCTCTGAGTCAGAAGCTATGTGGC[CG]CTTTGCTAAAATGTGACTCAAACACAGCCTCAGCCCTGAGGCCCCTTTCATTATATTCCC
cg23140696	3.9386877685504497e-08	0.0001418832015856909	0.36340793404743066	0.5717880111379317	0.208380077090501	hypermethylated	II		rs555792712;rs538360197;rs181128712	8;2;1			IGR		OpenSea	37	4	R	117571208		chr4	116650051	116650053	+	TTGGGCTATGGAAATAGTTCAAGCTGGCCTTTCTAAATCTAGTCTCACTGCATTCCAATA[CG]CTCCAGCTTGGGAGGAGGAGATTGCAGTGAGCCAAGATTGTACCAATGCACTCCAGCCTG
cg27549079	3.9497096243400447e-08	0.0001418832015856909	0.6475435063694582	0.4612724647403276	-0.186271	hypomethylated	II		rs531388852;rs549618935	46;2	CSNK1G1	NM_022048	Body		OpenSea	37	15	R	64566942		chr15	64274742	64274744	+	TAAAACCCTCTGCATGAAGACTTCCTGTTTCTGTAAGTCACCTACAGAGACAACATTCAC[CG]TAAGCTTCATCAGACACTGCATTATTTCAAAGAACTAGGAGTTCTCAGTTCTCAGAGCCA
cg20964263	3.950883667686749e-08	0.0001418832015856909	0.8006554853597241	0.4999806138118997	-0.300675	hypomethylated	II		rs2070895	42	LIPC	NM_000236	TSS1500		OpenSea	37	15	F	58723897		chr15	58431697	58431699	-	CATCCCCCTTGCAGCGCTGTCACAGGGAGGCTTAGGCAGCCACGTGGAAGCCACCTACCC[CG]ACCTTTGGCAGAATTTCCAAACACAACACAGTAGCTTTAAGTTGATTAATTTGGAACTCT
cg00822078	3.9586132677340766e-08	0.0001418832015856909	0.7510254476058964	0.56930889664979	-0.181717	hypomethylated	II				LINC01571	NR_110916	Body		OpenSea	37	16	R	51805391		chr16	51771479	51771481	+	AGTCCCACTCCAGGAAATCCGATATGCTAACACAACCAGCTCTTAGTGGAGAAACCTAAT[CG]GTACAGTGTTACTTGTATTGCAAACCCATCACTATGGTTGCCAAAATGTTTTAAACATAA
cg21259588	4.0385930777542244e-08	0.00014405389679969085	0.7912559456366215	0.3978190744600974	-0.393437	hypomethylated	II	chr3:195635359-195636895	rs559573489	41	TNK2	NM_005781	5'UTR	chr3:195635359-195636895	N_Shore	37	3	R	195634143		chr3	195907271	195907273	+	AGCGTCAGGCACCGTGGGCACAGCAGCTGAACTTCCGGTGCATGAGTGTTTGGGTGGCAG[CG]CGACAGGCATGGGATGAAGCTGACAGGCGGGTTTGAGTTTGTCTGAGGAGCGGGCTAACC
cg04130557	4.0943145689140965e-08	0.00014414020060873545	0.14709198477114768	0.38091949630094907	0.23382751152980139	hypermethylated	II		rs539949224;rs542956495;rs559506713;rs528690625	1;33;36;40	SORBS2	NM_021069	5'UTR		OpenSea	37	4	F	186760378		chr4	185839223	185839225	-	AAGAATTTTAAACTTGCAGAGGGGAGCTAAGTCAGAAGACAAATGCAAATGGCAAACACT[CG]GGGTAACTTGGATACAAGCCTCTGACTTAACCTCAGCCGCTGGCTTGGAGCAGAGAAAGA
cg04315215	4.0983699756602166e-08	0.00014414020060873545	0.8770783776678579	0.7234556922033315	-0.153623	hypomethylated	II		rs548763587;rs560640766	18;30	MYL10	NM_138403	Body		OpenSea	37	7	F	101270969		chr7	101627688	101627690	-	CTGCCTTGGGCCATTCAGAGTGGATAGGGTTGGGGGGAATCCGTGGGCAAATACCACGGA[CG]CAGGGACTGCCTAAGCCTCCAGGATCTCCGAGAGCCCTGGGCCAACTGTTTTCTCTAGAG
cg06922393	4.099886328052687e-08	0.00014414020060873545	0.09229244839808674	0.36543366566660257	0.2731412172685158	hypermethylated	II		rs533818191	0	CLPB	NM_030813	Body		OpenSea	37	11	F	72064370		chr11	72353325	72353327	-	GGATTCACTAAAGTAGGTGGGAAGGAGGCTGAGAGAGGCCCCAGGGAAAGTATTAAGTTT[CG]TTAAAGCCCAAGTGTTTCTGAAGTGAGAGCACCAGTGACTGAAAAGGAAGTGGCATTATG
cg20740845	4.124851817954348e-08	0.00014414020060873545	0.09577499040300404	0.43770253005452814	0.3419275396515241	hypermethylated	II		rs76351513	44			IGR		OpenSea	37	5	R	152069278		chr5	152689717	152689719	+	GAAACACTCTTGGGAAAGCGGCCAAGGCTGTATGGGCCCAGGCTCAGCTAGATGTGCGGT[CG]AGGATAAAGCAAGTACAATTCGAAAGGACTTCACAGTTTACAAAGCACAAACGTGCTCAT
cg01354581	4.149796343285267e-08	0.00014414020060873545	0.5369681211003033	0.36260629488751295	-0.174362	hypomethylated	II	chr15:74044561-74045885	rs562504749	3	C15orf59;C15orf59	NM_001303254;NM_001039614	5'UTR;TSS1500	chr15:74044561-74045885	N_Shore	37	15	F	74044060		chr15	73751718	73751720	-	AGCTCTGGGGAGGGAGCTGGATTGGAAGAGGGCAGCCCCCTGCGGAGAGAGCGAGCCTGG[CG]TCAGCCCTCCCAGGCTGCAGCACCAGCCGGCAATGCCGCTGCCTCCCTCCTCTCGCCAGC
cg04248036	4.1575803022783235e-08	0.00014414020060873545	0.05902843598506957	0.36004578439628476	0.3010173484112152	hypermethylated	II		rs77449725;rs9554325;rs549401836	29;25;11	FLT1;FLT1	NM_002019;NM_001160030	Body;Body		OpenSea	37	13	R	28953831		chr13	28379693	28379695	+	CCTGTCTCTTCTTGTTTGGGTTGCCCTGGCCAAGATTGTCTCTTGCAATCCGTTCACATG[CG]TTCCAGGGCCTGCATGCTTAAGATCCCTTTTATTCCTGCTTGATGCCCTTTGGCTCAAGA
cg05066635	4.199279432542545e-08	0.00014428223000242252	0.9082598462772059	0.6586120302714561	-0.249648	hypomethylated	II		rs141221711	1	XPNPEP1;XPNPEP1;XPNPEP1	NR_030724;NM_001167604;NM_020383	Body;Body;Body		OpenSea	37	10	F	111644518		chr10	109884759	109884761	-	ATCAGAGCCTGCAGCCCACCCATGGGTCTGCTCTGGCACCACGACTGGGTGGGGGACCTG[CG]GACAGCCAGTAACAGTGATGTTGCTGAACGTCTGAGAACTAGACAGACCAGGAGAGAGCA
cg18276442	4.248507310151071e-08	0.00014428223000242252	0.95134385643927	0.7575942833457996	-0.19375	hypomethylated	II		rs13439123;rs562446861;rs564189678	0;5;24	PAG1	NM_018440	5'UTR		OpenSea	37	8	F	81911441		chr8	80999205	80999207	-	GTCTTCCGTTCAGGTTACAGGGACTGTGCTACAGAAAAGCCTGCCACACTGAACTCTGCA[CG]GATGAGTGTCTGTTGGAAACACATGGGGAATCACCTACCCAGATATTTACTATTCCATCC
cg00156990	4.259355841298766e-08	0.00014428223000242252	0.02384359295748307	0.19220119604352176	0.1683576030860387	hypermethylated	II		rs587715509;rs587748065;rs587625876;rs587697474;rs587672069;rs113283999;rs587649434	0;12;14;15;25;35;44			IGR		OpenSea	37	14	F	105675577		chr14	105209239	105209241	-	CCCCTGGGTCTCAGGGGCTAATATCCACAGCCAGGCCGTGCAGCCAGCAGACCGACATGA[CG]GCTGGCCACAGATCGCAACACAGAATCAGACAAGCCTCAGGCAATTTCTGTTAAGTAACA
cg21500300	4.32164723671729e-08	0.00014428223000242252	0.9260159150460053	0.7453516769059091	-0.180664	hypomethylated	II	chr12:25101607-25102073	rs544668456	1	BCAT1	NM_005504	TSS1500	chr12:25101607-25102073	S_Shore	37	12	R	25102521		chr12	24949586	24949588	+	ATCCCCCGCGGCTACTTTAAATGTACTTTTGCAGTAGTCAAGAACATGTGCCTGGTTTGC[CG]ATCTCTTTCCCAGAGTTCCTTAGTCACCCTCAAATATAACCATTTTTGCCAATTTATTAT
cg16643390	4.330875319818188e-08	0.00014428223000242252	0.8206483598471813	0.6070682122500702	-0.21358	hypomethylated	II		rs187654149;rs137890512;rs564576436	1;9;13	NUFIP1	NM_012345	Body		OpenSea	37	13	F	45548590		chr13	44974454	44974456	-	GTAAAGAGGATGGGAAGCCTCAACTATTCCAAGCCCTGGTAGAGATCACAGTGAGCTGGA[CG]GATGGAAAGAGGAGTATGTCCAACTTTAGAATCCAGGATGTGGTCATGAAAGTAAGTGGC
cg09467248	4.3434645399089745e-08	0.00014428223000242252	0.48351218657258055	0.30423077272172167	-0.179281	hypomethylated	II	chr6:26027160-26027626					IGR	chr6:26027160-26027626	N_Shore	37	6	R	26026096		chr6	26025867	26025869	+	CAGCATTTATTTATCTGCTGATGACTCACACATTTTTATCTCCAGCTCAGACCTCTCACC[CG]AACTCACTTATTCAACTGCCTATTCACTATATCCTCCTGTCAGGAGAAGCTTGTTAGCAA
cg19773385	4.366557764042183e-08	0.00014428223000242252	0.9022955986700613	0.5593982496345439	-0.342897	hypomethylated	II	chr1:10386183-10386390	rs75543626;rs12137880;rs554863801;rs140861905;rs150168465	49;28;15;10;1	KIF1B	NM_015074	Body	chr1:10386183-10386390	S_Shelf	37	1	R	10388646		chr1	10328587	10328589	+	TGTACAAATAATGGGACAATAATGCTTGCTTCATTTGATGGCTGCCTGTGTTCTTCAGCA[CG]TTTCCATCCTGTTCTAAGGGAGTTGGAAGTTAAAACCCAGTTTCTGGCCATAAACTTTGT
cg21737444	4.3737033605609205e-08	0.00014428223000242252	0.524826798023596	0.18005026681038241	-0.344777	hypomethylated	II	chr22:38073037-38073412	rs556491385;rs574902980;rs147124699	42;38;19	LGALS1	NM_002305	TSS200	chr22:38073037-38073412	N_Shore	37	22	R	38071591		chr22	37675583	37675585	+	CTCCGCCCCCAGTGGCCCCCAGCCCTATCCTGACTTGCAATTGGCTGAACTTTCAGGGGG[CG]GGGCTCACCCGGTCCGGTCCAGTTAAAAGGGTGGGAGCGTCCGGGGGCCCATCTCTCTCG
cg16738984	4.385222406077491e-08	0.00014428223000242252	0.7667695344671746	0.5547617422299109	-0.212008	hypomethylated	II	chr19:14516726-14517464	rs532842484;rs552386176;rs570699001	23;6;2	CD97;CD97;CD97	NM_001784;NM_001025160;NM_078481	3'UTR;3'UTR;3'UTR	chr19:14516726-14517464	S_Shore	37	19	R	14519121		chr19	14408308	14408310	+	CAGGAGGGAGTGGCAGCTATAGTCTGGCACCAAAGTCCAGGACACCCAGTGGGGTGGAGT[CG]GAGCCACTGGTCCTGCTGCTGGCTGCCTCTCTGCTCCACCTTGTGACCCAGGGTGGGGAC
cg01488398	4.3933747895977525e-08	0.00014428223000242252	0.9231465020083014	0.4002223737420517	-0.522924	hypomethylated	II		rs112319086;rs188356360	6;17	SPTBN2	NM_006946	Body		OpenSea	37	11	F	66484735		chr11	66717263	66717265	-	GGGGAGCTACTGAAGAGGGGAAGTAAATACTAGGTTCCGTAGGAAAATAAAAATTAAGAA[CG]TTCTAAGTGACAAAGTGAAAGCATCAGAAACTGCTCTGGTGATGAGGATTTCTGCCACTT
cg04572429	4.4024409884723874e-08	0.00014428223000242252	0.8537626461936483	0.5963313316106494	-0.257431	hypomethylated	II		rs552667511;rs572576597;rs182408484;rs554778654;rs139503450	0;29;39;44;51	SDK1	NM_152744	Body		OpenSea	37	7	F	4014212		chr7	3974579	3974581	-	TCCAGGATGGCCCGGCTGGAAGTGATGTGAGTACTGAGACGTTTGGTGTTAGCCAGTCCG[CG]GTTTTCTCCGTTACTGTGCCCCTGTTAGTGACTGCCACTTCACAAGTGTCACGCCCGGCT
cg07641497	4.417201101391832e-08	0.00014428223000242252	0.11522846967597912	0.3667772764101956	0.2515488067342165	hypermethylated	II	chr22:33197380-33198267	rs139513596	0	SYN3;TIMP3;SYN3;SYN3	NM_133633;NM_000362;NM_003490;NM_001135774	Body;TSS1500;Body;Body	chr22:33197380-33198267	N_Shelf	37	22	F	33195343		chr22	32799356	32799358	-	AGACACTGTGTGGACCAGCTTAGGATAGGGAGTGAGAAGAAATTAACCAAAAGGTAATTT[CG]TTACTTTTCAGCTGGAAAAAAGATCAGATTATACTTGTGCTTTCATAATTAAGTAGCTGC
cg08190786	4.42787057370127e-08	0.00014428223000242252	0.9332919379669222	0.6544519677304302	-0.27884	hypomethylated	II		rs146753616;rs533756464;rs553500492	15;17;46			IGR		OpenSea	37	6	F	25064837		chr6	25064608	25064610	-	AAAAGTCCCAGTGTACAAGACATGGCTGTTGACAGTCTGTGAACAGGACCAAGGAGGCAG[CG]GATGATGAGAACATGCTGCTCTACCACTTATGGGTAGAGTGGGCATATAATTGTTGGCCA
cg10074347	4.440257127986676e-08	0.00014428223000242252	0.9417730673993029	0.6409261841877129	-0.300847	hypomethylated	I	chr7:2185771-2186205			MAD1L1;MAD1L1;MAD1L1	NM_003550;NM_001013837;NM_001013836	Body;Body;Body	chr7:2185771-2186205	N_Shelf	37	7	R	2182153		chr7	2142517	2142519	+	AGGGGCAGAGGGGGACAGGAGCAGGATACAGACAGATCACGCGGGTTCTCTGCTGCCGGA[CG]GAGCGCCCCTAGCTGCCACTGAGCCCACGGTGAAGGGCACGGTGCCACCCAGAGCTCCTG
cg22202689	4.514567141776714e-08	0.00014428223000242252	0.4732808965093633	0.2837752277064857	-0.189506	hypomethylated	II	chr19:49298405-49298745					IGR	chr19:49298405-49298745	N_Shore	37	19	R	49298227		chr19	48794969	48794971	+	CAGTGCCGGAGACATGAAATGCTCCCCCAGGTTGGAGAAACCATCAGAACACTGGGGGCT[CG]GATGACTGAGTCCTTCAGAATAAAATGGGCTGAGGAAGCAGGATTCCTGGGTTAAAGCCC
cg14567142	4.544681408992724e-08	0.00014428223000242252	0.761609981001195	0.5254037869979155	-0.236206	hypomethylated	II		rs185457797;rs533836148;rs189477300;rs191814177;rs201734595;rs144075644	1;7;20;29;43;44	RORC;RORC	NM_005060;NM_001001523	3'UTR;3'UTR		OpenSea	37	1	F	151779765		chr1	151807288	151807290	-	GGAAATGAGACAGGTCAAAGCTGAGGCTGGAGATGGTGTTCTGCCAGCCCCACCCTCTGG[CG]ATTGTCCCACTGCCAGGCCGGCCTGCTGACAGAAAGCCAGCCGCAGCATCTGCTCACTTC
cg26718763	4.582397959838554e-08	0.00014428223000242252	0.8644439884570235	0.6481256152756939	-0.216318	hypomethylated	II		rs117261919;rs375252992	15;18	GABBR1;GABBR1;GABBR1	NM_021904;NM_021903;NM_001470	Body;Body;Body		OpenSea	37	6	F	29573014		chr6	29605236	29605238	-	CACTCTTGGTTAACCCCTCCCCTCAAGGCAGGAACTCCCAGGATCTCTATGCACAGATTC[CG]GGTCCTCCAGAGTCGGTCCCTGGCAGGAAATGTCAATAGAGTCCAGCCCATTAACCACAG
cg12485221	4.6093594510038856e-08	0.00014428223000242252	0.055610641307152174	0.27311268762801333	0.21750204632086115	hypermethylated	II		rs147824514;rs141289653	38;1	SH3TC2	NM_024577	Body		OpenSea	37	5	R	148421151		chr5	149041587	149041589	+	AGATTAACTCATTCTTGCAAAGTGTCAAGCATTCCCCTTCCTTCTCGGCTGGTGGAGTCA[CG]GAGCACAGGGCTCTGCAGAAGAAGTGGCCTGTGGATAATGAGAAAAGCAATGGCTTTCTA
cg12931148	4.6130447311747045e-08	0.00014428223000242252	0.8445187401985292	0.6708043586860881	-0.173714	hypomethylated	II	chr22:20228961-20230275	rs557670334	47	RTN4R	NM_023004	Body	chr22:20228961-20230275	S_Shelf	37	22	F	20232415		chr22	20244891	20244893	-	CCACACCACACCACTGACTGTGGGGGTCACCAACTGAGCCTTGTCACCAACCATACCATG[CG]GCTGACTGCACCCACCAAGACTAGCCACCCATGGTGGCCACGCCCGCCACATTACCACTG
cg14735905	4.695830660915237e-08	0.00014428223000242252	0.7682558536464625	0.4646666265494594	-0.303589	hypomethylated	II		rs370429477;rs550683691;rs375181626	35;4;1	C14orf180;C14orf180	NM_001008404;NM_001286399	TSS1500;TSS1500		OpenSea	37	14	R	105045767		chr14	104579429	104579431	+	GAGGCCCCATGCTGGGTCAGGGTCTTATTGGAGGCTGGACTCTGTGATCACCTCACCTCC[CG]CAGCCCCACAGTGCCCTCCCTCTCCCACTCTGCCCCGAATTCCAATCCATAGGTTTTTCC
cg24834199	4.697790138159955e-08	0.00014428223000242252	0.9402373159835101	0.6694399978637048	-0.270797	hypomethylated	II	chr1:225614721-225616512	rs577636065	6	LBR;LBR	NM_194442;NM_002296	5'UTR;5'UTR	chr1:225614721-225616512	N_Shore	37	1	F	225613299		chr1	225425596	225425598	-	GAGGGGCACTTAGGGAGCAGGGGGGCAGTGAACACCTCTGCATGAGCAGGGGCATAAAAA[CG]GAAGGTGACAACATCCAGCTTTGCCTATTTCAACATTTAGCTCAGAGCCTCCAAGTACAA
cg18647570	4.700687482791896e-08	0.00014428223000242252	0.5558241877062066	0.27128957087205985	-0.284535	hypomethylated	II				DHX8	NM_004941	Body		OpenSea	37	17	F	41594616		chr17	43517247	43517249	-	GGCAGAGCTGGGAGAACAGGCCCAGGGAAGTGTTACAGGTTGTACACAGAACGTGCCTAC[CG]AGATGAAATGCTGACCACCAACGTGCCGGAAATCCAGAGAACCAACTTAGCAAGCACAGT
cg22863298	4.70483224328678e-08	0.00014428223000242252	0.3051304716849965	0.5601487210254935	0.255018249340497	hypermethylated	II		rs539949955	6	CA6;CA6;CA6;CA6	NM_001270500;NM_001215;NM_001270501;NM_001270502	Body;Body;Body;Body		OpenSea	37	1	R	9007541		chr1	8947481	8947483	+	AGGGCAACGGAATTAGGGACATCCTGGGAGGTTCAGAAAGTCCAGCCAGCTCTGAACAAC[CG]CTCTGTTCCTGAGGACAGTGATCTTACACATGGCAGTGCCTCGGAAGCCTGGGGCATTCT
cg12562927	4.735126012602296e-08	0.00014428223000242252	0.0794680107357002	0.48485128142845746	0.40538327069275726	hypermethylated	II	chr6:25882327-25882560	rs184045119;rs542457868	0;35			IGR	chr6:25882327-25882560	S_Shore	37	6	F	25884280		chr6	25884051	25884053	-	GGAAGCTCCATTGCATCAGAATATTTTCCAACAGGATGCCAGGGTTAAGATCAAGAAAGA[CG]AGAGAAATAGAAGTTCTGCTGCTCAGAGACTCTAAGTGAACAACTAGTAATCTTGTAGGA
cg05972059	4.748772572496813e-08	0.00014428223000242252	0.4612690219629382	0.6463860269506977	0.18511700498775951	hypermethylated	II		rs556995865;rs576034085	14;24	LRIG1	NM_015541	Body		OpenSea	37	3	F	66456600		chr3	66406175	66406177	-	GCAGCAGGAATCAATGCTGCCAGCAGAGAGGGCAGCTCTGACTGAAGAGTGAAATGCTGG[CG]GTGACCTTTCTTGTCACAGCAGGAAGGTCAAATAGTGGAGATTCTGCTGCTGGAAGGGAC
cg03688665	4.8030510730266767e-08	0.00014428223000242252	0.08713175286744206	0.32852696298078515	0.24139521011334308	hypermethylated	II	chr18:48190434-48190669	rs191234884;rs79709823	0;20	MAPK4;MAPK4;MAPK4	NM_001292039;NM_001292040;NM_002747	5'UTR;Body;Body	chr18:48190434-48190669	S_Shore	37	18	F	48191491	RDMR	chr18	50665120	50665122	-	TCTCCTGGGTCCCGTGATGCTCTTGCTTCTCAGTGTGATGTGAAAGCCATGGGTGGCAGA[CG]GTACTATTGCGATTCCCCGTGGTGGGTGCTAAATGCTCCACCAACTGCAGGGATCAGAGC
cg23467527	4.8369981756873833e-08	0.00014428223000242252	0.07604951180512169	0.3111828307703753	0.23513331896525358	hypermethylated	II		rs193172897;rs17028247;rs576533731	15;18;39			IGR		OpenSea	37	4	F	152882179		chr4	151961026	151961028	-	GCAAGCAGCAATGTCCCACAGCCTGGAAGCTTTCCCTGGGCGTGTTCACTCCTTAGAATG[CG]TCACACTAAGCCCGGGGACAGACAGCTGCCACATGTCCTTTGAATAGGTTGTGTGTAGGA
cg13868855	4.8394988207732356e-08	0.00014428223000242252	0.13120298776589254	0.4064648565074023	0.2752618687415097	hypermethylated	II		rs538483734;rs148233371;rs903306;rs192773342	42;33;21;2	C3orf21	NM_152531	Body		OpenSea	37	3	R	194833887		chr3	195113157	195113159	+	TAAACAGCATTTCATATGAGGAGCCCTCGCACAGAGCCTGGCAAGAGCCACTCCTTGGTC[CG]TGGACCTTCCCGTCTTTTCTCCCTTCCACAGTAAGGATGGAGCCGCCTCAGGAAAACATC
cg00371430	4.8471020624790584e-08	0.00014428223000242252	0.7553765818407095	0.417907813918357	-0.337469	hypomethylated	II		rs531899800	32	ADD3;ADD3;ADD3	NM_019903;NM_001121;NM_016824	5'UTR;5'UTR;5'UTR		OpenSea	37	10	R	111837463		chr10	110077704	110077706	+	CAAAGTTCTGTTCCATGCCTCATCAGTTCCGTGCTTCTGTGTTCTTTCTAGAGTTTGTGA[CG]TGAATGGTGAGTTGAACTATAGGAGAATTATTGTTGTTCATTGAGGTCCATGTTCAGCAA
cg13132380	4.881317394506297e-08	0.00014428223000242252	0.9108214614134718	0.6078700393240817	-0.302951	hypomethylated	II		rs185647096	0	OSBPL2;OSBPL2;OSBPL2	NM_144498;NM_014835;NM_001278649	5'UTR;5'UTR;5'UTR		OpenSea	37	20	F	60829728		chr20	62254671	62254673	-	AGGGCTGCGGGATGAGCCGCTTGAGGGGTCACCCAGCACTGGGGGCCGTTCTCGCCCCGG[CG]CCCTCACCCTCAGAACTGTGCAGAGAGCTCTGGGCTGGTTTTTGTATTTTTGACACAAGT
cg12471789	4.8973655527230495e-08	0.00014428223000242252	0.9491904130313086	0.6756150961120246	-0.273575	hypomethylated	I	chr1:150529655-150529904	rs140528374;rs138536216;rs587752866	0;9;10	ADAMTSL4;ADAMTSL4	NM_025008;NM_019032	Body;Body	chr1:150529655-150529904	Island	37	1	F	150529664		chr1	150557187	150557189	-	ATTCGCCTGCTCCCCTGCACAGAGATTCTGAGGGTGGAGCCCCCACTTGCTCCGGCACCC[CG]CCCAGCCCGGACCCCAGGCACCCTCCAGCGTCAGGTGCGGATCCCCCAGATGCCCGCCCC
cg19003304	4.9292428759924304e-08	0.00014428223000242252	0.9378024227853404	0.6954845628828586	-0.242318	hypomethylated	II	chr8:60030134-60032356			TOX	NM_014729	Body	chr8:60030134-60032356	N_Shore	37	8	R	60029914	RDMR	chr8	59117354	59117356	+	TGTCACCAGCAAATAATGAAACTTCATCACACAAACTCCTATGCGCTTGCCAAAGTTCCC[CG]TACCTTTCAACTTGCCCGTAGCTGAAGGGCTCCCTGTACAATGGAAGCCCTTCTGCCTTG
cg04961225	4.929404870511377e-08	0.00014428223000242252	0.3674954024409413	0.7607336368011647	0.39323823436022337	hypermethylated	II		rs148730908;rs563765440	9;27			IGR		OpenSea	37	12	F	91332479		chr12	90938701	90938703	-	AAAATTCTTCCTGCTTCCCTTTCCTCCAGTTCCCATGAGCATGAGAGAAGAAGCAATGCA[CG]CTCCGGCAGATTCCTAGGAACCAAATACCTCTGAGGAGCACCAGATTTCAGTAAGACAGA
cg23785781	4.9315698781805547e-08	0.00014428223000242252	0.5423495344892519	0.287609952808585	-0.25474	hypomethylated	II		rs73131515;rs573084756	13;2	TRAPPC12	NM_016030	Body		OpenSea	37	2	R	3427218		chr2	3423446	3423448	+	TTAGTATACATTGTAACTGTGTCACCACGTCTACAATAGATCTCTTGAGCTTATTCCTTG[CG]TCACTGGATTTTGTTTCCTTTGACTAACATCTCTCAAACCTCCCCTGCCCGGCCCTCCTC
cg02779204	4.941111781666092e-08	0.00014428223000242252	0.8228504450533788	0.6079332437810453	-0.214917	hypomethylated	II		rs114312823;rs563129445;rs544342383;rs116360201	29;30;42;47			IGR		OpenSea	37	16	F	2065704		chr16	2015702	2015704	-	ATTAATCTCCTCCTTACCAGGGCGTTCCTGTTCGGGGCCAGGCTTTGTGCCTGCGGCAGG[CG]TGGTCCTGGCCTTAAGCAAGTGTCTCACGGGTTTCTAGGCCGGACACTGGTGTCAAGGAA
cg17591574	4.944179162981938e-08	0.00014428223000242252	0.7037549318594207	0.4722435295304767	-0.231511	hypomethylated	II		rs529481955;rs549259146;rs58162336	24;13;1	TOR3A	NM_022371	Body		OpenSea	37	1	R	179059407		chr1	179090271	179090273	+	ATTAAAAAGATGTGGCCTTAGGTTCTAGTGGCTCTGGTGTGGGCCTGTGCCCAGCCTTTA[CG]AGCCAGAGGTTCCCCCCTCCAGCCGAGGGCTGGGCTGACATAGTCTGTGCCCAGGCTGTC
cg03163184	4.9487467403937894e-08	0.00014428223000242252	0.938868645452394	0.7086254604359247	-0.230243	hypomethylated	II		rs556804775;rs149359604;rs530969619;rs144120047	35;28;12;4			IGR		OpenSea	37	12	R	16763147		chr12	16610212	16610214	+	TCCCGAACTGCATACAAAACCTGAGTGGGCCAGAGCTGCTCCTCCAGTATTTAAACACCT[CG]CCAGGTCCCTAGTTAGCAGCTTCCTTCAGCTCATCCAAGAAGCTGACAAGTACTGTTAGA
cg09878710	4.993400665154492e-08	0.00014428223000242252	0.9615446369051878	0.6024468424269387	-0.359098	hypomethylated	II		rs141399457	21			IGR		OpenSea	37	13	F	95313453		chr13	94661198	94661200	-	TGTTCCCACAGCATCACAGCAGGTGCAGCCCAGAAGCTGGGCCCTGCCCTTATCATGTAG[CG]GGTGGTATATTTGCAGAGTCCAATGTGTGTTCAGTCCTGAATTAGCCAACTTTGTTATCT
cg15854644	5.0280613709600744e-08	0.00014428223000242252	0.7843488479351901	0.5507801912204882	-0.233569	hypomethylated	II		rs541661933;rs563139686	22;1			IGR		OpenSea	37	8	R	11331898		chr8	11474388	11474390	+	TTGTCTTCCCAGAGCATGAGGTAGCCCTGTTTGGAACCTGACACCAGCAAAACAGGACGG[CG]CATGGAACAGACAAACATGCCCCGTGGTTCAGCCACAGTTTTTGGGCACAGACTCCAGAG
cg20228337	5.043619784347768e-08	0.00014428223000242252	0.5501617072029187	0.3719350972590807	-0.178227	hypomethylated	II		rs577853860;rs55976324;rs147296336	11;14;49			IGR		OpenSea	37	10	F	72699011		chr10	70939253	70939255	-	ATGGCTCAGCTTGAGGGAAGTTTGTGCAAAATCTGCTTGGGAACGTTTGTTAACTTCACA[CG]AACTAACAGTGTGAGCAGCTGCCAAAGCCCTGTGCAGGTTTGCATTGCATTAACTGTTGA
cg26648103	5.0452344824693894e-08	0.00014428223000242252	0.8602037781197465	0.5540349549224722	-0.306169	hypomethylated	II	chr11:66790543-66791440			SYT12	NM_177963	5'UTR	chr11:66790543-66791440	S_Shore	37	11	F	66791718		chr11	67024246	67024248	-	CCCTCCTCCATTCCCAAAAGCCTGGGAAAGCTGCACCATGGAATGTCAGCTCCTTCTCCC[CG]TCAGGGGATGACAGTTTTAGAGAGCAGCAGCAATAGTGCTTCCTATTAGAAATGGGGAAA
cg09697033	5.050934646787041e-08	0.00014428223000242252	0.637306026265335	0.4506223189587553	-0.186684	hypomethylated	II	chr8:10928984-10929211	rs556494258	35	XKR6	NM_173683	Body	chr8:10928984-10929211	S_Shore	37	8	R	10929599		chr8	11072088	11072090	+	TGTCCAAAAGCCAGTGTGTGGGTTGACTGTTTCCCAGAGGAGCAAGCTCTCTGTGGTGAC[CG]CATCTCTAGCTAACCCTCTGGCACCCAACAGTCAACCCACATCAGTGATGAGAAATCACC
cg13283046	5.064782971406868e-08	0.00014428223000242252	0.7894866041648794	0.590059921225763	-0.199427	hypomethylated	II		rs7548763;rs531319263;rs182039279	26;43;47			IGR		OpenSea	37	1	F	236096014		chr1	235932713	235932715	-	TTCTATGTCAAATGTGTAGAAAAAAGAAGCTGTCCTGAGCACAGCACATTGAAAAATAAA[CG]CCAGCATTTCAATAGCTTTGCAGAGAAGAGATCCACAGAATAGCGTTGGGTTTCCTCTTG
cg08979041	5.0675899358115876e-08	0.00014428223000242252	0.4709186016625643	0.3006433588757817	-0.170275	hypomethylated	II	chr21:28337856-28340237	rs146113196;rs200821156;rs140137214	45;31;19	ADAMTS5	NM_007038	1stExon	chr21:28337856-28340237	Island	37	21	R	28337857		chr21	26965537	26965539	+	GCATGGCTGTACAGCCTATTGGCGATGGAGGCCAGGGTCAGCAGGTAATGCTGCAGGCCC[CG]GCCATACAACCGCGCCATGGACGCGTCAGCCACCAGAAGCAGCTCCACCTGGCGGGCCCG
cg02532174	5.0907290398148975e-08	0.00014428223000242252	0.013837267908433322	0.2395144113361891	0.22567714342775577	hypermethylated	II		rs571814945;rs148366220	28;46			IGR		OpenSea	37	5	F	96180315		chr5	96844611	96844613	-	AGGAAGTTTATCAGTTACTTGCCCAAGCAAGTAATTTACAAGTCCTGAGAGAAATAGGAA[CG]TATTTTAGAAGGCAGGACTGGTTTCAATTCCAGTGGGTGATCTCTGAGCAACCAGATGGT
cg00134876	5.0969931307812945e-08	0.00014428223000242252	0.5902996840886304	0.42711366809431045	-0.163186	hypomethylated	II		rs115176467;rs114061495;rs559086926	1;14;26	TNIP1;TNIP1;TNIP1;TNIP1;TNIP1;TNIP1;TNIP1;TNIP1	NM_001252386;NM_001252393;NM_001252385;NM_006058;NM_001258454;NM_001252392;NM_001252391;NM_001252390	5'UTR;5'UTR;5'UTR;5'UTR;5'UTR;5'UTR;5'UTR;5'UTR		OpenSea	37	5	F	150449313		chr5	151069751	151069753	-	GGTGGGCTGGCAGAGGGGGTATAGGGAAGGGGTCTCCAGGAAAGACGGCACAGAACAGAA[CG]TCAGAGAGGTCTATTCTAGTGTCTACTCTGCTGTGTATGGAACCATGGGCTCATTCCCTC
cg12716639	5.110631601354012e-08	0.00014428223000242252	0.047026730590566196	0.35829393262602693	0.31126720203546077	hypermethylated	I	chr11:119234480-119235214	rs185457165	21	USP2;USP2	NM_004205;NM_171997	Body;Body	chr11:119234480-119235214	N_Shore	37	11	F	119234198		chr11	119363487	119363489	-	GGGAGGCGGCCCCTTTCTGCCCAGCCTTCCTCGCCGGGGTTTGGCCTCGGAGGAGTACCC[CG]GCACGGTCCAGCGTGCTGCCCTCGCACACCGATCGAGACCCAGTCAAGGTTATGCTTTCC
cg03894284	5.1153852978916436e-08	0.00014428223000242252	0.8183637951749323	0.3863434072787555	-0.43202	hypomethylated	II	chr2:228582485-228582821	rs147397932;rs74373324	51;5	SLC19A3	NM_025243	5'UTR	chr2:228582485-228582821	N_Shore	37	2	R	228582073		chr2	227717356	227717358	+	TGGCCTGAGAGTACTTTTAGAAAACATTATTCCTTTACCTTTTTCAAACTTGAAGCACTC[CG]AAAGTCCCAACCTTTTGCACATTTGCGGCAGCGACATTGATTTGGTAAACAGCTGTCACA
cg26310354	5.127504028575743e-08	0.00014428223000242252	0.3368914287726728	0.15789716557231992	-0.178994	hypomethylated	II		rs553769318	1			IGR		OpenSea	37	15	F	79423226		chr15	79130883	79130885	-	TGAGTGGGCTGTTTCGGCAACCAAAATCCCACAACCACCAAGGTGATTAAGGGCTCACAC[CG]TTCAGTGTAAAAGAACTGGGTCACCTTGCCCAGTGAGCAGCAGAGATCAGCATGCTGGCA
cg22627610	5.134031437353192e-08	0.00014428223000242252	0.7631958270380764	0.4931009718437158	-0.270095	hypomethylated	II		rs149444669;rs181343415;rs534690220;rs552811122;rs73304886	0;19;27;47;50	SPOCK1	NM_004598	Body		OpenSea	37	5	F	136554565		chr5	137218875	137218877	-	AGACCACCATACCAGACAATACCACCAAAGGTAACTAGCTGCCAGGTACCTGGGCAGAGG[CG]GCATGGTGATATGAAAGAAAATCATCAACAAGGAAAAAAGCAGTGCCCAGGCTGGCTCCA
cg02433515	5.24791706355904e-08	0.00014687261746860355	0.3688108966754146	0.1926663351134518	-0.176145	hypomethylated	II		rs185686669	25	MEIS2;MEIS2;MEIS2;MEIS2;MEIS2;MEIS2;MEIS2	NM_172316;NM_170674;NM_170675;NM_172315;NM_002399;NM_170677;NM_170676	Body;Body;Body;Body;Body;Body;Body		OpenSea	37	15	F	37311908		chr15	37019706	37019708	-	TGGCCCGTAGAGGGTAGGGAGAGCATAGTGTGGGGAGGAAGAGAGCTGCACATGGTGAAA[CG]CAGGGCCCAACAGCAGGCCCTGGTCTTAGGTGCTGCCAGGTTCATTCCAACTGCTCACAG
cg13777668	5.26579832470914e-08	0.00014687261746860355	0.4834690074839469	0.335913785064316	-0.147555	hypomethylated	II		rs570456086	12	ACTN1;ACTN1;ACTN1	NM_001130004;NM_001102;NM_001130005	Body;Body;Body		OpenSea	37	14	F	69351311		chr14	68884593	68884595	-	TGGGCTGTAAAGCACACTAAACTGGGAGGATGAGACATGTGAGGGCAAGAGAGGAGGCAT[CG]CCATGAGGGCAAAGTCCAAATCCTGTGCCAAAGTGAATCTTCCACATTTAGGCCAGGGTT
cg03367493	5.3075713804946086e-08	0.00014748329489735286	0.8027562413295749	0.548245811523582	-0.25451	hypomethylated	II	chr8:144642609-144643132	rs536030209;rs115488407	0;37	GSDMD;GSDMD	NM_001166237;NM_024736	Body;Body	chr8:144642609-144643132	N_Shore	37	8	F	144642094		chr8	143559923	143559925	-	CAAAGATCGCAGGCGGGGCCGCGGTGTCTGACAGCTCCAGCACCTCAATGAATGTGTACT[CG]CTGAGTGTGGACCCTAACACCTGGCAGACTCTGCTCCATGAGAGGTGGGCCCGAAGAGGG
cg05140065	5.3865019827360226e-08	0.00014895255866955717	0.9558801346473451	0.7366202004628427	-0.21926	hypomethylated	II		rs142608271;rs552934345	1;11	EFEMP1;EFEMP1;EFEMP1	NM_004105;NM_001039349;NM_001039348	Body;Body;Body		OpenSea	37	2	F	56113478		chr2	55886342	55886344	-	CAGATTCTTCACAATATACTTTTTTTGTTTCCAGACTGTAAACCCCTGGAGTAAAATAAC[CG]TATCTTTACTAGTTCTGTGTGGGGCACTGTGCATGCTTTGCAAATATTATTTAATGGTGC
cg16004231	5.4005998315336225e-08	0.00014895255866955717	0.5884041399649881	0.4007047686506044	-0.187699	hypomethylated	II				ACAD10;ACAD10	NM_025247;NM_001136538	Body;Body		OpenSea	37	12	R	112192735		chr12	111754930	111754932	+	CCACATTCTGCCAGCACTTGCTTCGCATCTTGTGACATAAGATAATAGTTGCCAACATGG[CG]CCCTTCATCCCTGGGTGCTGTCAAGCCGTACACCAGGCAGGGGCAGCCTCACCCAGCTCA
cg10167235	5.488520157241093e-08	0.0001489925701088519	0.519091014928068	0.30975879944563967	-0.209332	hypomethylated	II		rs148455257;rs577288785	0;35	WARS;WARS;WARS;WARS	NM_173701;NM_004184;NM_213645;NM_213646	Body;Body;Body;Body		OpenSea	37	14	F	100807646		chr14	100341308	100341310	-	CAAAATAAAACAGTGGACTTTTCCAATGGCGCTTCCCTCCCCACTCTGCACCCTGTGCTC[CG]GAAGTTTTGGCCAGAAGTGAAAGGGAAAGAAAAGTCTTCAATTATACCAGCTTCCAACTG
cg05923914	5.4915819166326273e-08	0.0001489925701088519	0.5272796954575797	0.34828008394808113	-0.179	hypomethylated	II		rs56183898	36	DKFZp779M0652	NR_027134	TSS1500		OpenSea	37	11	R	45792610		chr11	45771058	45771060	+	AAACACACACGCACATGGGCACATGCATGCAGGCACACAAAAACAAGCCCATACACCAGA[CG]AAAAAATACAGATGCAGGTACACACACATGGACATGGACATGTGTGTGCCTGTGCCCATA
cg03748499	5.5009603185323394e-08	0.0001489925701088519	0.7770851344870702	0.5828163657544483	-0.194269	hypomethylated	II		rs538082878;rs558300754;rs577332260;rs58721325;rs151196329	0;8;21;26;34			IGR		OpenSea	37	8	F	1981465		chr8	2033322	2033324	-	TCATTCTCACGTGGTCCCAGCTTGGGTGACAAGTTGTATGGTTCCTAATTGTAGCAGGAT[CG]TGGGATTTGGGGAAGAGCCAGATCTCAGGGACGCCTTTGTCTAGCTCCTCCATTTTCACC
cg13287932	5.500997604449184e-08	0.0001489925701088519	0.5819858724780276	0.3803141367520994	-0.201672	hypomethylated	II		rs564851965;rs576873561;rs147668063	0;31;41	HSF1	NM_005526	Body		OpenSea	37	8	F	145536626		chr8	144312939	144312941	-	ACGGGCCTGTGGTCATTGCCTGTGACAGGGATGACAGGGACAGGCCTCCCTGCTCTGGCA[CG]GCCTCTGGTGTTGGCAGGATCCAGACTGCGGTGCTGACTGCACTTCCTGTCAGGCAGGGT
cg13419330	5.5024603947349475e-08	0.0001489925701088519	0.8143278347554955	0.4634184579755658	-0.350909	hypomethylated	II		rs185943347;rs115649311	42;43	IRAK2	NM_001570	Body		OpenSea	37	3	F	10247487		chr3	10205802	10205804	-	TTACTGTTTAACACAAGGCTGAATACATAACACTGGAATTAAAGTTGGTTGAAAGAAAAC[CG]TCAGGTGACTCATAGTGAGGTGGCACAGACATGGCCAAAAACTTGGAGACCGGATGAACA
cg02300329	5.558432976221444e-08	0.0001499608622030606	0.9306405252033076	0.7672353258074577	-0.163405	hypomethylated	II		rs79565877	30			IGR		OpenSea	37	14	R	55574999		chr14	55108280	55108282	+	AGGATAGAACCAGCCTTAGCCCTAGTTAGGTAACACATGGCAGAGGCACCTGAGCAAAGA[CG]TGAGCTGGACCATGGGCTTCCTGGCAGGACTTCCACGGAGGAGGGCGAGGGGAGAGGAGC
cg00584840	5.590310321954084e-08	0.0001502744280682905	0.8661025474484397	0.6457336341765707	-0.220369	hypomethylated	I		rs9865945;rs557120520;rs145193486;rs542760957	47;37;2;1			IGR		OpenSea	37	3	R	112903054		chr3	113184206	113184208	+	AAACAGAGGGAGCCGCCAGCTTGACCTCTAGGCAGGGCGTCTGCACGAGGCTGGAGAGTC[CG]TGCTCTGTCCACCTCCAACAAAAACAGGCTGCTGACTTCATCCAGCTTCCAGTCCTTTCC
cg19246448	5.639411611040132e-08	0.00015086732073531722	0.4730370112539624	0.27895714803596183	-0.19408	hypomethylated	II				APP;APP;APP;APP;APP;APP;APP;APP;APP;APP	NM_001136131;NM_001136016;NM_001204302;NM_001136129;NM_001136130;NM_000484;NM_001204303;NM_001204301;NM_201414;NM_201413	Body;Body;Body;Body;Body;Body;Body;Body;Body;Body		OpenSea	37	21	F	27302360		chr21	25930047	25930049	-	TCCACATGATGCTTTCTCTGGGGAGTGAGTCACATACAGGAGACATGGCTTGTCCAGCTG[CG]TGCTGGACTGAATTTCAGCTCCAACCTGAACCTTCCAACAGGACAAGGGAGGGAGGAGAA
cg04498652	5.7092813000871415e-08	0.00015086732073531722	0.4413935279376492	0.2508449861343385	-0.190549	hypomethylated	II		rs78018671	39			IGR		OpenSea	37	4	R	57669899		chr4	56803732	56803734	+	CATTGTAAATCTAGCCACAGAATGCAGAAGCCATCAGAATGAAACTGACTTCAGTAAGCC[CG]CCCACGAGTACTTATTAGGTTTTTATTGTGTGACAGGCACTGTGCCAAGTGCTGGGAATT
cg05251938	5.735087691845835e-08	0.00015086732073531722	0.9357020132736166	0.709168295045046	-0.226534	hypomethylated	II		rs186949361;rs138926377	0;11	TNS3	NM_022748	Body		OpenSea	37	7	F	47476532		chr7	47436933	47436935	-	TCTATACATATATATTAGTATTTATCATCTATACACACGATGCCGAGAAACACACATGTA[CG]CAAAACCAGGGAAATGTGAGTGAGGTCCGTGGACTATACCAATGCCAACTTCCTGACCTA
cg17670421	5.766841803562079e-08	0.00015086732073531722	0.8377036394501688	0.5847565556242516	-0.252947	hypomethylated	II		rs17088488;rs192574121;rs550620445;rs568932794	37;46;48;49	BIN3	NM_018688	Body		OpenSea	37	8	F	22491843		chr8	22634329	22634331	-	GACACACATAGTTTGGCAACGCTAGAGGCCAGGAGCAAGGTGCATGTTCAGACCAGCCCA[CG]GCCCAGGAATTAGCACTGGCATGAAAATTCATGGCACAGACCAAGACGGCCACAGTCCCT
cg20933320	5.780035498292886e-08	0.00015086732073531722	0.9391381272659654	0.5887328267126222	-0.350405	hypomethylated	II	chr15:58357309-58358776	rs113055787	10	ALDH1A2;ALDH1A2;ALDH1A2	NM_003888;NM_001206897;NM_170696	TSS1500;TSS1500;TSS1500	chr15:58357309-58358776	S_Shore	37	15	R	58359202		chr15	58067003	58067005	+	ACAGGGGCCTACAGTGTTGATAAACGCTTTTTCTACACTACCAAGCAACACTGTGATTCT[CG]TCTTTTTGTTTTGTTTGAAGAGACAGGGTCTCACTCCTTCACTCAGGCTGGAATGCAGTG
cg03872157	5.816758536394213e-08	0.00015086732073531722	0.7093405659975386	0.4331498184677423	-0.276191	hypomethylated	II		rs146277017;rs139377991;rs573119643	17;13;12	MAST4;MAST4;MAST4;MAST4;MAST4	NM_015183;NM_001290226;NM_001290227;NM_001297651;NM_001164664	Body;Body;Body;Body;Body		OpenSea	37	5	R	66361180		chr5	67065351	67065353	+	CAGTTTCGGTGACCGTCACAGTGATTTCTGTGGCTTTGGCTTTTCTGCTCCTAGCTCACT[CG]TCAGCAGTTTACTCTCAGGTTTATCTCTGAATTTGAGTTAGAAATCCTCAGCTGTATGTA
cg02281533	5.8330876871130096e-08	0.00015086732073531722	0.7323698850622287	0.4582806862684798	-0.274089	hypomethylated	II	chr11:72852176-72854160	rs549193468;rs565999722;rs535017455;rs553682474	43;35;29;12	FCHSD2	NM_014824	Body	chr11:72852176-72854160	N_Shelf	37	11	R	72848830		chr11	73137784	73137786	+	AGGCAAAGACAACAGCATACACAGGGGCATGAATGTAGAGTGCACAGTTAGACAACCTGA[CG]TCCCGAGTGACCAGAGCAGGGGGAAGAAAGAGGAAGGATGCATGGGCATGAAACGGTAGT
cg00308503	5.8418941237987737e-08	0.00015086732073531722	0.6359507337369623	0.39092705250118975	-0.245024	hypomethylated	II		rs565929485;rs553276637;rs147544135;rs539283631;rs558892903	0;1;14;31;50	ATP10B	NM_025153	5'UTR		OpenSea	37	5	F	160171384		chr5	160744376	160744378	-	CTACTTCTGAATGCTGTCATTTCTCCCAGACCCCAGGTTGGAACAACTCTCTCCCTTTCC[CG]GAGACAGCAGACAAGGTTGTTTCTATCTGGCTGGGGACTGTGGCTCTCTGACTGAGTTCC
cg06213047	5.84935048609289e-08	0.00015086732073531722	0.8818008347133167	0.6607891283645834	-0.221012	hypomethylated	II		rs62048642;rs118069075;rs35038690;rs537411438	49;37;32;15			IGR		OpenSea	37	16	R	85229676		chr16	85196069	85196071	+	GGGGCAGCACCCGATAACCAAACACGGTCATGTTTCTGCTGCAAAACATGTGAGTATTCA[CG]CCCAGTGGGGAAAAACGAGGGCTCTAAATAGTCTCAGGGCAGGGCAGTTTTTGCTGCCAA
cg10308124	5.881329962783623e-08	0.00015086732073531722	0.7181653775637644	0.4652607812412613	-0.252905	hypomethylated	II		rs72913662	18	TMEM150C	NM_001080506	Body		OpenSea	37	4	R	83413064		chr4	82491910	82491912	+	TAATTGGCACAGACAACTAAAACCCTTTAAGCTCTGTTCTTCACGCTTGCAAAACTGGCC[CG]TCTATGTAATGTGACTAATTCTTGTTTTTTTTTTTGGTTTTTTTTTTTGAGACGGAGTGC
cg02678648	5.901025506379985e-08	0.00015086732073531722	0.40558393889900957	0.723313956493085	0.3177300175940755	hypermethylated	II		rs530468755;rs17356445	20;16	OR51B5;OR51B5	NR_038321;NM_001005567	Body;5'UTR		OpenSea	37	11	R	5390164		chr11	5368933	5368935	+	GATTAAGAGAGGTTTCCTTCTGAGGATGTTGGAAGCCTCTGTTCAGGAACTTTTTCTTTC[CG]GATCATGCTTACAGATCTGATTACACCCAAGAAGCCTAAATTGTGTGTCAGCCAACTAGA
cg13082121	5.911085822188964e-08	0.00015086732073531722	0.6642357646811093	0.4418815162062848	-0.222354	hypomethylated	II		rs140563589;rs565573456	36;1			IGR		OpenSea	37	12	R	54555643		chr12	54161858	54161860	+	AGTCCCCTGTCAGCAGAACTCTGGAGCTGGCTGCTGATTCAGTGACTGTAATCTCCCAGG[CG]GAGGCGGCAGTGGTAGGGGGAGGGGGACAGGAAAGATAAATGAGGAGCATAAGAACAAAA
cg24060231	5.92199541589619e-08	0.00015086732073531722	0.3270452508541491	0.493531853734975	0.1664866028808259	hypermethylated	II	chr10:99329960-99330204			UBTD1;ANKRD2;ANKRD2;ANKRD2;ANKRD2	NM_024954;NM_020349;NM_001291218;NM_001129981;NM_001291219	3'UTR;TSS1500;TSS1500;TSS1500;TSS1500	chr10:99329960-99330204	S_Shore	37	10	R	99330963		chr10	97571205	97571207	+	AGCAGGTCCCTGTGGACAGACATATCTGCATATTTATCAATAAAGCCTTTTGCTCCTTCT[CG]CTTGCCTGGCATTTGACTGAATTCTCCTGCAGCTCTGTGGGGCCCCTGGAGCTGTTCTGG
cg21217804	5.940776719359909e-08	0.00015086732073531722	0.2242751820450866	0.5430932180682156	0.3188180360231291	hypermethylated	II		rs147408383;rs548859169	1;6	LINC00824	NR_121672	Body		OpenSea	37	8	F	129460102		chr8	128447855	128447857	-	CCAGGTCGTGTGGGGATTTGAGCTCATTTTCAAAGACAATAACAATTGGCCTAGTGGAAG[CG]TTCTACTGAGAATGCAAAGAAAGAATTGGGCTCTTGGATCCAAGTAATCTGCAAGTCAAG
cg02822866	5.951822162125428e-08	0.00015086732073531722	0.9701381293800346	0.689892359939297	-0.280246	hypomethylated	II	chr4:2765638-2766063	rs115115113;rs191242889;rs111837989	40;34;1			IGR	chr4:2765638-2766063	N_Shelf	37	4	R	2762517		chr4	2760789	2760791	+	AGCTTGAGCTCTGAAGGAGCTGGAGACCGAGTAACTCAGGTCAGCCATATGGGCACTCCC[CG]CCTATGTGATCAACCCCTAACCACAGCTCTGGACACAAAGTCTCAGGTGAGCTTCCCAGT
cg27486493	6.031446071770014e-08	0.00015086732073531722	0.2091728720189663	0.3996114487184323	0.19043857669946598	hypermethylated	II		rs144433226;rs532170751	35;3			IGR		OpenSea	37	13	R	74765680		chr13	74191542	74191544	+	GCTCATTTTCCCTCTTGCATCTCAGTGTTCAATGTCTGCCTCCTAGGTTAATGAGAGCCG[CG]TGCTTCTGCACCAGGGTTTCAGGTCTCTTGTGACAAGGAAGTAAATGGTCTCGGATTTTT
cg02320151	6.03913981777736e-08	0.00015086732073531722	0.2562134429478555	0.5356458555920579	0.27943241264420243	hypermethylated	II		rs550895925;rs373690513	0;46			IGR		OpenSea	37	16	F	24853262		chr16	24841940	24841942	-	AACCCAGACTTAGATTTCTCTTGCAAAAGGAATGCTGGCAACATAAGACCCACGTTCTTA[CG]TGGTGACAATGGGCTGGAACTAAAATCTGGGAGACAGACTCGCAATAACTGTATTTGCTC
cg23878404	6.050179437080624e-08	0.00015086732073531722	0.6754010241941567	0.4513225215264939	-0.224079	hypomethylated	II		rs147216096	9	KRTAP1-5	NM_031957	TSS200		OpenSea	37	17	F	39183475		chr17	41027222	41027224	-	GAAGTTGGGTTAAGAGTTAGGTTGCTTGGAGGAGTTTCTGAGGTTTGGTGGTGACTTCCA[CG]TTGGTCCTTTTATATATCTGAACCAGCTGCTGTTTACAAAATTGTTAACATATTTTCTTT
cg05031363	6.053050275914455e-08	0.00015086732073531722	0.5556456152015747	0.3556324136784653	-0.200013	hypomethylated	II		rs76776624	49			IGR		OpenSea	37	14	F	87598441		chr14	87132096	87132098	-	AGAGGAAAGTGACACGGCTGTTCTTCTTTTTGATTAATGCACCTGTCAGAGCAGAACAGA[CG]ATGACTAAGATGATGCTGGAGTGTAACATGAAGCCGAGAAAACAGGAATAGCAGAGACAG
cg11252704	6.058463959140518e-08	0.00015086732073531722	0.5463099081351575	0.2491283258636449	-0.297182	hypomethylated	II		rs564447265;rs200274292;rs115983284	42;30;1			IGR		OpenSea	37	1	R	165099574		chr1	165130336	165130338	+	TTTGTCCCAAACAAAATACATTTCTATTACACACTTAATCCCTCTTGTTAATGGCAGTCT[CG]TTTTATACAGACAATGGAAACAACTTACAAAAGTCACACTACAAACCAGAAAGAGCCATT
cg21523751	6.068744512804026e-08	0.00015086732073531722	0.4490420754134727	0.2174685277861371	-0.231574	hypomethylated	II	chr1:182991804-182993370					IGR	chr1:182991804-182993370	N_Shelf	37	1	F	182988639		chr1	183019503	183019505	-	ATAACCTAAAAACCCTGGAAATGTGAGAATGCTCTTCCCTTATCCTCTTTCCTATCATGA[CG]TTGACATAACAGAAAAGGAAACAGCATTGGTCAGGGAGCCAGAAAGAGCAGGTTCCTGGC
cg20517854	6.084363415796707e-08	0.00015086732073531722	0.425866728213521	0.2691743196446261	-0.156692	hypomethylated	II		rs550404854;rs563826362;rs145467623	46;30;17			IGR		OpenSea	37	19	R	32697218		chr19	32206311	32206313	+	GCCTGGGACACTGCAGAGGCATCTCTCACCCATAGATGGGGCACTCAGTGCTGAAGCAGA[CG]TCTGTCCCAAAGATCCAGATCCCACCCCTGCACATTTTGGCTGAATCACTTCCCGTCATT
cg14006569	6.10026689899744e-08	0.00015086732073531722	0.6834103898388052	0.4682012511622904	-0.215209	hypomethylated	II		rs144827485;rs534685316;rs554440770;rs369052520;rs546499957	1;5;41;50;51			IGR		OpenSea	37	9	F	138482641		chr9	135590794	135590796	-	CCATAGGGAGGGACTCAGATGTGATTTCTGGTGTCTGTTTTTGTGTTTTTTTCCAGGTCG[CG]GGACAAGAAAGATCTCTGTGTTGGACACAGACTAGACGACAGGAGCTACGTGTTCTTCTG
cg15112223	6.121464560485582e-08	0.00015086732073531722	0.783619388872906	0.4498155818893342	-0.333804	hypomethylated	II		rs148117074	2	FMNL2	NM_052905	Body		OpenSea	37	2	R	153323898		chr2	152467383	152467385	+	GAAATGAAACACACAAATCTCAAAATAGATGTAACCAGACTCCTCAAACTTAATAAATAC[CG]TATGTGCTTACACTAGGAATCTTGCTTGTCCCGTTTGTTAACGGGTACTTCACCCCACTC
cg05764719	6.14799378609674e-08	0.00015086732073531722	0.9509257039052942	0.7005047671144374	-0.250421	hypomethylated	II		rs111600734;rs147708083;rs561207580;rs573134297	24;23;16;15	FBXW7;FBXW7	NM_033632;NM_001257069	5'UTR;5'UTR		OpenSea	37	4	R	153423628		chr4	152502475	152502477	+	CAGTTAGAATGAGTATTTTTCTACTCATCAATCTAACACCGTACTGCGTTTACTTAAATA[CG]TTTTTCACAAATAACACAAGTTGCAGTGATGCCTATGTAAATCACAACTGGTAACTCAAT
cg17484237	6.157021128911768e-08	0.00015086732073531722	0.4161857572723521	0.23904391186766896	-0.177142	hypomethylated	II		rs138455004	9	HAVCR2;HAVCR2	NM_032782;NM_032782	5'UTR;1stExon		OpenSea	37	5	R	156536107		chr5	157109095	157109097	+	TCTCCAAATGGACTGGGTACTTCTTCCAACTGTCTACTCCACAATCACATGAGCAGTAGC[CG]CCCCCACTGAGTGCTAGCTCAGCACACCCGGGTGTCTGATTGCCAGTGATTCTTATAGTA
cg01745932	6.161402166643005e-08	0.00015086732073531722	0.7885826783072047	0.5089869679414991	-0.279596	hypomethylated	II	chr8:143858279-143859411	rs553744005	1	LYNX1;LYNX1;LYNX1;LYNX1	NM_177476;NM_177477;NM_177457;NM_023946	5'UTR;5'UTR;5'UTR;5'UTR	chr8:143858279-143859411	N_Shore	37	8	R	143858075		chr8	142776658	142776660	+	TACTTGGGGTTCCTTCTTCCAGAAGACCTCCAGAGCCCTGGTTAGGGTTGTCTGAGTCCT[CG]GCCACTGCAGAAGCTCCCCAGCAGGGATGAGCTGTGCCCAGCTTGGGGGGAATGCATTTT
cg23464202	6.259341431328214e-08	0.00015276128662545694	0.5318647264965539	0.6750032891973798	0.14313856270082592	hypermethylated	II		rs535010667	2	DENND3	NM_014957	Body		OpenSea	37	8	R	142201250		chr8	141191150	141191152	+	TTTGTTGTGTTTTGACAAACATCTAAACTACATAACCATGAAACAAATCAAGACACGCAG[CG]TTTCCGTCACAGCTGAAAGCGTCTGTGCCCCTTTCCAGGCCGTGCCGCCATTCAGGGGAT
cg25886621	6.293782755037055e-08	0.0001530982258748394	0.8597154734927469	0.6324824866574339	-0.227233	hypomethylated	II		rs557556593	1	PLEKHG7	NM_001004330	TSS200		OpenSea	37	12	F	93130251		chr12	92736474	92736476	-	GGCTACCGAAGTCATGTCATTAAAGAATCAATGTTTGAAAATCCTGTTTCTAACCATCTT[CG]AGCAGGGCAAAGACAAACACAAGCACATATCTGATCTGGAAAACTGCCTGTCCTCTGTGA
cg06706670	6.376878061656836e-08	0.00015372709362561492	0.8580386771893779	0.6291123583320621	-0.228926	hypomethylated	II		rs574120791	34	UBR4	NM_020765	Body		OpenSea	37	1	R	19516358		chr1	19189863	19189865	+	ATGGCCACTCATAAAATCACAAACTACCGTTTGCTCTGGAACACTCTTACCTCCTTACTT[CG]CCTAGTATCTATCAACTTACCATGTCAATACCGGCTTCAGATTTCAGCTTAATTAGCAAT
cg03164850	6.387262864843973e-08	0.00015372709362561492	0.26884580482723497	0.4865533679053622	0.21770756307812722	hypermethylated	II		rs540558443	48	RAB22A	NM_020673	Body		OpenSea	37	20	F	56902639		chr20	58327582	58327584	-	TAACTTTCCACAGAGCAAATGATTCAAGAGAAAGAGCAAGGAAGAATTTGCAGTGCCTTT[CG]TGACCTACTTTTGGGAGTCATCTACCATGGCTTCTGTTCAGAAGGGAGTTACTAAACCAA
cg17861914	6.39174991800472e-08	0.00015372709362561492	0.31493782022769096	0.5656233264091239	0.250685506181433	hypermethylated	II		rs138227778;rs143748044	0;16	NEK7	NM_133494	Body		OpenSea	37	1	F	198214574		chr1	198245443	198245445	-	TTGAATGACTACTGTCAATTGCTACAGAAATAGAGGTAGAAGCCAGTAAAGCTGCCTGAG[CG]AGCTGAAGATGATTCCTTAGAAGAGCTGACATGGAACTGAATCCCAAAGATGAGCTGTGG
cg01506804	6.418775011288899e-08	0.00015372709362561492	0.9565303767593337	0.7595063189700682	-0.197024	hypomethylated	II		rs557789850	39	CEMIP;CEMIP;CEMIP	NM_001293304;NM_018689;NM_001293298	Body;Body;Body		OpenSea	37	15	R	81198837		chr15	80906495	80906497	+	TTCTGCCAAAGGCTTCAGACCTAAGCCTGTGTAACTGTGAGATCTGGGTCTGCATGCAGG[CG]TGTGACTTCACCTCCCTGACCTTCATCCTTCTGTAACATGAGACCACTGTGCACACCAGG
cg26005086	6.430268860374676e-08	0.00015372709362561492	0.9299620951462978	0.6398648027242171	-0.290097	hypomethylated	II		rs551362808	47	JAG1	NM_000214	3'UTR		OpenSea	37	20	R	10619892		chr20	10639243	10639245	+	ATCTGGCAGAAGTGGGAGCTCAAAGACCAGGGGGCTGGGCAGGCTCCTGGGAGCCTGATC[CG]AGACCGTGTCGGCTGCAAGGGGACACACAACCAGGGTACTGTTGACTAGCTTTTTGCATA
cg17557530	6.443955849478279e-08	0.00015372709362561492	0.4434924444419808	0.656892240216853	0.21339979577487217	hypermethylated	II		rs143392513	9	DAPK1;DAPK1;DAPK1;DAPK1	NM_004938;NM_001288731;NM_001288730;NM_001288729	Body;Body;Body;Body		OpenSea	37	9	R	90193634		chr9	87578718	87578720	+	TACAAAACCCAAACAAAACCAGAAAACAATCCCATTTGCCACTTTGCAGAGCCAAGTGTT[CG]TGCCCTTGACCTCTAGCAGCTCTCTGTGAATGTGGTCACAGATTCCTACACCCATGTGTC
cg20854480	6.509168381967136e-08	0.00015407874206807605	0.6307950121374638	0.36793629144864964	-0.262859	hypomethylated	II		rs530294668;rs191732739	40;2	SCHIP1;IQCJ-SCHIP1;IQCJ-SCHIP1;SCHIP1;SCHIP1;SCHIP1	NM_001197109;NM_001197114;NM_001197113;NM_014575;NM_001197107;NM_001197108	Body;Body;Body;Body;Body;Body		OpenSea	37	3	R	159570628		chr3	159852838	159852840	+	TTAAAGGGGGAAAAAAGCAAACATCTGTGTTACAGGTCAGCCTTTAAATTATACTGTTTC[CG]TTTTGTCATGGGATACCCAGCTTTTAACTCAGTAGTGAAGTCGGCTGGGCTGGAAGTTTT
cg24414067	6.51005727175994e-08	0.00015407874206807605	0.7434814800043167	0.43183541600589914	-0.311646	hypomethylated	II				CABIN1;CABIN1;CABIN1	NM_001201429;NM_001199281;NM_012295	Body;Body;Body		OpenSea	37	22	R	24536572		chr22	24140604	24140606	+	AGAGCCAGGCTGCTTTGTCCAGGGTGAACTTCTCTCCCTGTCTTGTAGTTGATTCAGAAA[CG]TTCCCATAGTAACCAAACCAGACAGAGATGGTTCTCCTTCCTTCCCCAAAATGTTTGCTT
cg12608445	6.528358869869546e-08	0.00015407874206807605	0.10678647710266154	0.3144268709313905	0.20764039382872895	hypermethylated	II		rs376537885	17	ADARB1;ADARB1;ADARB1;ADARB1;ADARB1;ADARB1;ADARB1;ADARB1	NM_001160230;NM_001112;NM_015834;NM_015833;NR_027674;NR_027673;NR_027672;NR_073200	5'UTR;5'UTR;5'UTR;5'UTR;Body;Body;Body;Body		OpenSea	37	21	F	46571362		chr21	45151446	45151448	-	TTGGAATAATGAATTAGAAAGTGGATGTTGGTCATTATTAGGAAAAGGTACTTTGTTACA[CG]AGACAGTAATTGCATTGTGGCAAGAGAAAGAATCTGACTAATTAATTTGTCTTTTTTTTC
cg19660055	6.541766351643967e-08	0.00015407874206807605	0.3937629678609955	0.7075378085973263	0.3137748407363308	hypermethylated	II						IGR		OpenSea	37	5	F	31737935		chr5	31737827	31737829	-	CTGGATAAATCTGCTTTAAAACTGTATCATGACTACTTAGAATGAAATAAGCACTTGTTC[CG]GGCTCTTTATAGAGCAGGTGTCCTGCACAGTGCTTATGTGGATTATTTCATTAATTCTCA
cg08525575	6.645102245908534e-08	0.0001555776486082018	0.5062146138226327	0.17305556309183243	-0.333159	hypomethylated	II	chr12:53693441-53694028	rs557932122;rs146934390;rs540481731	1;29;35	C12orf10;PFDN5;PFDN5	NM_021640;NM_002624;NM_145897	TSS1500;Body;Body	chr12:53693441-53694028	N_Shore	37	12	F	53692170		chr12	53298385	53298387	-	TTTGAGAAATTTAGAGGAAGGAAATCATGTTTGTGCTTTGGTGGAGCTCCTATTTAATGA[CG]ATGGAATGGGGGAATGAGATGAACACACAGGAAGGAATCATGATCCAAACGAACTAAATA
cg05455747	6.66416120711748e-08	0.0001555776486082018	0.5114632231055962	0.3341670592819867	-0.177296	hypomethylated	II		rs559654153;rs74825088;rs548557000;rs568549972	37;35;27;17			IGR		OpenSea	37	8	R	122573042		chr8	121560801	121560803	+	GTGAAAAGAATTGATTCAGATGACAGACCAACTACCAGACACAGCAGCCAGACGAAGAGC[CG]TTTATGCAGAGCTGCTTTAGTCTCACTAGATAAAGAAAGGAAGGAAATCAGAGACTTTAT
cg00601448	6.668314493627116e-08	0.0001555776486082018	0.5819168104010485	0.43209027607767553	-0.149827	hypomethylated	II	chr21:40760626-40760829	rs2837000;rs569228096	32;44	WRB;WRB	NM_001146218;NM_004627	5'UTR;Body	chr21:40760626-40760829	S_Shore	37	21	F	40762223		chr21	39390296	39390298	-	GGCTGCTCCAGACTGCCTGGAGATGGGGCTGGCTTGGATTCCAAAGAAAGAAGCACTAAA[CG]CCAGGGTGATAAGTCCACAGCATTCATGACGGGAACTTACAAGAGCTGCGGCAGTCCCGG
cg06451577	6.697912069011401e-08	0.00015577831718072342	0.7642588245097555	0.45018810858393654	-0.314071	hypomethylated	II	chr6:138428188-138428816	rs537015606;rs557306903	2;1	PERP	NM_022121	TSS1500	chr6:138428188-138428816	S_Shore	37	6	R	138429867		chr6	138108729	138108731	+	AAATACATGAAATAATTTCCCTAGCCTTCATTTTACATAATTCAAGTTTTACATAAACCA[CG]TCATATATTTTTATTACAGGAAAATATTTTCACTTTCAAAGAACACAAGAGGGTGTTCTG
cg13530940	6.772232933449869e-08	0.0001568965223072525	0.2692834925913325	0.5331632529290063	0.26387976033767385	hypermethylated	I		rs550637523;rs569016272;rs533560708	30;29;6			IGR		OpenSea	37	22	R	50342050		chr22	49948401	49948403	+	GGCAGCCGCAGCCCTGGGCGGGCCTCAGCCGTCGGCTTTCTCAGGGTGTCTGGGTTGGGG[CG]GGCAGAGCTGCCCTCTGGGGGTTCCCGTGGTCCCCTAGAGGGTGGGCTCAGCGGCATCAG
cg02629447	6.808212834252162e-08	0.0001568965223072525	0.06582515829272521	0.24974909247807087	0.18392393418534564	hypermethylated	II	chr7:44835726-44836798	rs144094377	18			IGR	chr7:44835726-44836798	N_Shore	37	7	F	44833806		chr7	44794206	44794208	-	TTTGGCTTTGCTAACACTCATAAGCGATTACTCTGAACAAGAAGCCAGAGCTTTACTTTA[CG]CATCTGTAAAATGGGGATAATGGGATGGTGATGAGAACAAAACAACATAGTCTAAATTTC
cg18236745	6.809432822174744e-08	0.0001568965223072525	0.9062956131537144	0.5989944633824558	-0.307301	hypomethylated	II	chr19:4101029-4101515	rs116976210;rs550505442;rs567199301;rs112244660;rs546950397	0;1;27;32;51	MAP2K2	NM_030662	Body	chr19:4101029-4101515	Island	37	19	F	4101514		chr19	4101515	4101517	-	GCTGACAGCCCTGTGCTGGCGTGTGCAAGTCAACCCCGGTTCCCATGGCCGCAGTGCCGC[CG]ATGCCACTACTGCCTTTGATTCAGAGCACACGGCTTAGCCCCAGGGAAGCTGAGATGGTG
cg26987521	6.858541242882683e-08	0.00015742241974326318	0.9069184494923342	0.7488598494151674	-0.158059	hypomethylated	II		rs139176149;rs576648029	4;47	SRGAP1	NM_020762	Body		OpenSea	37	12	F	64360878		chr12	63967097	63967099	-	TTACTCATACAGTACCCTTCTGGAAGTTTGATATTTATTTTAAAAATTATTTCTGTGAGC[CG]TTTGGGAGGAGGGCAGGCAGTAGCCTGGCTTATTCATTTTTATATAAAAGCAACTAGCAG
cg02384940	6.874693565741044e-08	0.00015742241974326318	0.39671568677634617	0.5974009546427316	0.2006852678663854	hypermethylated	II						IGR		OpenSea	37	3	R	195919504		chr3	196192632	196192634	+	CCTCCAGCCTGGTGGACAGTGCCCTGGGTTTCCATGCCCAGACCAGGGCCTTCCTGGAAC[CG]CAGCCAGGACGTGAGAAGCTGTCAGACAGCTGCCTCTGTGTTCCTGGAAGCTGTGGTTCA
cg16894143	6.951922978016238e-08	0.0001583695178291594	0.07289329545221675	0.27827530339318207	0.20538200794096534	hypermethylated	II		rs111484341;rs141524143;rs575773811;rs544714520	25;28;29;40	ELOVL7;ELOVL7;ELOVL7;ELOVL7	NM_001297618;NM_001297617;NM_024930;NM_001104558	5'UTR;5'UTR;5'UTR;5'UTR		OpenSea	37	5	F	60132223		chr5	60836395	60836397	-	GGAATGCCATTTCTATCTTCTTTCTTTCTTCAAGTTAAAGTCACACCTGTTAGTCACACA[CG]AAGAAGAGGATGAAGGATGAAGCTATCAGCTGTGCTTTCTAGCTAACTGAATGATAAGCA
cg06091295	6.958745368422283e-08	0.0001583695178291594	0.5982467165198495	0.41434514558953217	-0.183902	hypomethylated	II		rs549859307;rs569808666	1;13	BIN1;BIN1;BIN1;BIN1;BIN1;BIN1;BIN1;BIN1;BIN1;BIN1	NM_139351;NM_139350;NM_139349;NM_139348;NM_139347;NM_139346;NM_139345;NM_139344;NM_139343;NM_004305	Body;Body;Body;Body;Body;Body;Body;Body;Body;Body		OpenSea	37	2	F	127836706		chr2	127079129	127079131	-	GTCTTCCCCACCCACACTGGCCACCAGGGCTCCTGAGGTGTACAGAGACAGACACACACT[CG]ACCCAGTTCCCAAACACTGCTGTGTGCTCTGCACAGACAGCTGGAGAACTGGGGAGATCT
cg17073133	6.991668483132027e-08	0.0001586321915701003	0.9436540150471006	0.6660210104069505	-0.277633	hypomethylated	II				OC90	NM_001080399	5'UTR		OpenSea	37	8	R	133068463		chr8	132056215	132056217	+	AGATGCTGAAAAAGCCAGAGCTTGACTCTGAAGCTTGTCCTCTGCAGTGTTGCATCAACC[CG]AAGGAAGGAGCACTTTGTAAAATTTGTTCTCCCAGAGACCAAGACTGCCCCGTATTCTGG
cg13383195	7.029021423576611e-08	0.0001586752257216163	0.6289630234171365	0.3725895804584326	-0.256373	hypomethylated	II		rs547268742	0	SH3PXD2A	NM_014631	Body		OpenSea	37	10	F	105400731		chr10	103640972	103640974	-	GGGGGCTACAGGGAAGCACTGACAGATCCACAGCTCGAGGGCTGGCACAACCCAGCAGGA[CG]GAGTGGCTCCAATGGGAACCTGTCCTGTTGGATGTTTTAATCAACCCAGGATGAGGACAG
cg20216961	7.036339300143649e-08	0.0001586752257216163	0.8100116192481258	0.37901128367754217	-0.431	hypomethylated	II		rs537928312	7	PACSIN2;PACSIN2	NM_001184971;NM_001184970	TSS200;5'UTR		OpenSea	37	22	F	43355938		chr22	42959931	42959933	-	TCTGACCTCTGTCTCTCAGCTGAATTCTCCCAGCACATTTCATCATTTCCTGTTGGCTGC[CG]AGATAAGGTCATTCCCATACACTGCTGCATTCGCTGTACAGTCCCAGGTTCCCAGACTGC
cg01137303	7.103636922749762e-08	0.00015888796785236132	0.8273473503847453	0.3051766898814019	-0.522171	hypomethylated	II		rs74636721	33	SLC25A52	NM_001034172	TSS1500		OpenSea	37	18	R	29341828		chr18	31761864	31761866	+	AATCAAATGACAGCTTCCTTGAGATTAAATGACAGTTTCCCTGACCATCATCTTAAAGCA[CG]CCTATGGTGGATCGCTCTAGAATGAACCATAAACCCGAAGTTCTCTTTAAGCTTTAGTGA
cg25083091	7.171262203440036e-08	0.00015888796785236132	0.8281157001198983	0.6477937850352017	-0.180322	hypomethylated	II		rs538213574;rs114562143;rs4841442	0;13;39	PINX1	NM_017884	Body		OpenSea	37	8	F	10646690		chr8	10789179	10789181	-	TCTCATAGGCAGACAGAACATGGAGCAGGAATAAAAGACTCCCACCTTCTCCAAGGCTGA[CG]GTAACTGACCATGTAACTACAGTGTAACTGAGGGGACCCTGCATAGACAGAAGATGGGCC
cg14051805	7.210840298923022e-08	0.00015888796785236132	0.7946520425889616	0.4459384688105567	-0.348714	hypomethylated	II		rs184931767;rs189250405;rs571976935;rs193084368	51;46;34;32	FSIP1	NM_152597	Body		OpenSea	37	15	R	39917220		chr15	39625018	39625020	+	ACAGAATAATACTGAGTGTGAAGTAGGTCACGGCAAACAGCTCTGAAGCGAGGTCATGAA[CG]TTGTGGTGGTGTGGGAAGCCCTTTTTATGTGGGGCCTGGCATGGCAAAGTCACCGTGCAG
cg18144647	7.212564753876622e-08	0.00015888796785236132	0.6937001806474319	0.3563099264923623	-0.33739	hypomethylated	II		rs569794180;rs532346458	1;4			IGR		OpenSea	37	8	F	41113257		chr8	41255737	41255739	-	GCTCACATGCCCTGCCGGCCGCCACTAGGATAATCCATGCCAACCCCACAGAATGGGAGG[CG]AGCGATACTGAGAACAATGAAGGGGTCTGACATGGAAATTTCAGTAGGAAACAAGCAATT
cg23136853	7.212623798481694e-08	0.00015888796785236132	0.9371612176155738	0.72801674307634	-0.209144	hypomethylated	II		rs77587037	37			IGR		OpenSea	37	9	R	137176075		chr9	134284228	134284230	+	AGAGGTGGTAGGATGTGCCATAGAAGCCTTGGAAAGTGCCACAGATGCCCTGAGAGGCTG[CG]TCTGCCAGGAGGGGAGCACCCCCCTGGACCCCATGCTCTGGCAGGTTGGAGGGCTTCCTG
cg09552289	7.237824056199803e-08	0.00015888796785236132	0.48798359485605924	0.2799484816754443	-0.208035	hypomethylated	II	chr11:3181574-3182120	rs541176766	0	OSBPL5;OSBPL5;OSBPL5	NM_145638;NM_001144063;NM_020896	5'UTR;5'UTR;5'UTR	chr11:3181574-3182120	S_Shore	37	11	F	3183871		chr11	3162640	3162642	-	ACTCGACCGCCAACCCTACCACTCTCCGGAGCAGCTTCACTATCTGCCCATACATCTCCA[CG]GGAAAGGTTACCCAGCCGTGGCCAAGACCCAGCCACCAAGGCCCCAAAACCTTTAAAAAT
cg06121623	7.262299817474946e-08	0.00015888796785236132	0.8801633236853795	0.6320935311169723	-0.24807	hypomethylated	II						IGR		OpenSea	37	14	R	34744560		chr14	34275353	34275355	+	TGGAAATATGGATTACAGTATTCTCTGAAAAACATTTATTACCCTGAACTGTGACTCAGA[CG]TTGTTGCATTTCTGGGGTTATAGATTTTCTTTCAGCTAAACTAAGGCTCTAAGTCACAGT
cg27044881	7.302926836542324e-08	0.00015888796785236132	0.8050912413935727	0.5780333374077863	-0.227058	hypomethylated	II		rs553308458;rs566896996;rs71480879	13;11;5	LGI1;LGI1;LGI1;LGI1	NR_131777;NM_001308275;NM_001308276;NM_005097	Body;Body;Body;Body		OpenSea	37	10	R	95522844		chr10	93763086	93763088	+	ACTGCTTTCACTGAGGCTGCATTTCATTCACTGTTTCACAGGCTGTGGCAGGAGCCTCCA[CG]CCTCACTGTCTGCTTTCAGTTCCCATCTGACCCATCTCCATTAGCGCTGCCTTTCCTGAG
cg11474820	7.312918528989848e-08	0.00015888796785236132	0.8137616067538472	0.6151417011376237	-0.19862	hypomethylated	II		rs145520106	50	NFRKB;NFRKB	NM_006165;NM_001143835	Body;Body		OpenSea	37	11	R	129742908		chr11	129873012	129873014	+	CCCAGGAGAACTCGTGGCTGGCTTACTCACAGGGCTGGCTGTGGCAGGGAGACTTGTCAC[CG]TGAGCCCTGTCTGCCCGGGTCCAGGCCGCTGCACAGTGGCTGCCGTAGTCTGCGCTTTGA
cg06903086	7.324854174789049e-08	0.00015888796785236132	0.031127351856463766	0.2559026301014145	0.22477527824495075	hypermethylated	II		rs112994398	20	STAT3;STAT3;STAT3	NM_003150;NM_139276;NM_213662	Body;Body;Body		OpenSea	37	17	R	40481955		chr17	42329936	42329938	+	CTCCTGGGCATTTCTTTAAACTATTCAGTTACAGTTGATCAGCGCAACATAACACCTCTG[CG]TAGCAGGCACAGTTGGTTGCCTCCCCATAGGAAGGGGAACCTATGTTTCATATTGCATAT
cg06912965	7.331067719075195e-08	0.00015888796785236132	0.969630816244808	0.676093280335557	-0.293538	hypomethylated	II		rs115329194;rs114286349;rs560878411	4;34;44	RUNX1	NM_001754	TSS1500		OpenSea	37	21	F	36422112		chr21	35049814	35049816	-	AACTATAAAAGGGAAAAATAAATAAAAAGAAATGTTTTGGTGAGAGTCTGACCCCTACAA[CG]GGCTGGCAACTCACAGGTATTTTAAAGCCTGGGAAAGGGAAAGAATTTTACTTTTGAAAT
cg12768000	7.349099483579341e-08	0.00015888796785236132	0.7812128160112775	0.5922359926641266	-0.188977	hypomethylated	II		rs147782557	1			IGR		OpenSea	37	10	F	25021132		chr10	24732202	24732204	-	GTGTCACTCTGGAAGTCTTCCCTTAAAAGGCTTAGATCTGTGCCTTCCTAGACCCTTCCC[CG]ATTCACAGTGACTGGAGGTAGGGTTGCCAAGTTTAGCAAATAAAAACAATGAGCACACAG
cg22675911	7.355003793425245e-08	0.00015888796785236132	0.9309070610575708	0.6113080837410589	-0.319599	hypomethylated	II		rs189788830;rs559257630	48;5	ABLIM1;ABLIM1;ABLIM1	NM_002313;NM_001003407;NM_001003408	Body;Body;Body		OpenSea	37	10	R	116413965		chr10	114654205	114654207	+	CTCCAAGCACCTGTCCTAAACAGGATGCTCTGAACACACAGTGGCTTTCTGGGAATCCCA[CG]TCCTGTGCAGCATCTATAGTTCTGGGCCTCTATTGTTTCACAGCATGGAAGGCAAACAAT
cg16544155	7.368502776754492e-08	0.00015888796785236132	0.5068466134895827	0.30760535645601617	-0.199241	hypomethylated	II		rs543101399;rs563570620;rs186679404;rs77040107	1;2;18;34	CTNNA2;CTNNA2;CTNNA2;CTNNA2	NM_001282598;NM_001164883;NM_004389;NM_001282597	TSS1500;5'UTR;5'UTR;5'UTR		OpenSea	37	2	F	79749635		chr2	79522508	79522510	-	GTTTAATACCAGACAGAATGATCGAGTGTGTCCTGCAGTGTGGTACTGATGCCACAGTGG[CG]TGGGGCAAAAATCCAGGCTGACACAGAATCAGCAACTTTGCTTCAGCAATGGATGGGAAT
cg20218614	7.374222621176499e-08	0.00015888796785236132	0.05855967870022949	0.47733636504777965	0.41877668634755016	hypermethylated	II		rs183639465;rs541958395;rs555457531	48;46;31	FAM83A;FAM83A;FAM83A;FAM83A	NM_207006;NM_032899;NM_207006;NM_032899	1stExon;1stExon;5'UTR;5'UTR		OpenSea	37	8	R	124194935	DMR	chr8	123182694	123182696	+	AGAGATAAGCCAATCCCGCAGCTGCAGATGAGGAGTTCTGAGAAGCATTGCTCAGGACAG[CG]GTAAATCACTTCTTGGAGGTGCCCTGCACGCCGGTCCTGGGAGCAGGCGGCCTCCCGGGG
cg02019117	7.391557869832675e-08	0.00015888796785236132	0.804814067484771	0.6590648759377706	-0.145749	hypomethylated	II		rs180699011;rs185954072;rs550997645	1;32;33	GALNT11;GALNT11	NM_022087;NM_001304514	5'UTR;Body		OpenSea	37	7	F	151752023		chr7	152054937	152054939	-	TAGGGTTCTCCAGAGAAACAGAACCCATAGGATGTGTGTATACACACACACAAATGCACA[CG]CACAGATTTATTTTAAGGAACTGACTTAAACGATTGTTAGGAGTGTGTGGAGACTAGCAA
cg11545034	7.40984050572931e-08	0.00015888796785236132	0.6259462294423458	0.34489231943099163	-0.281054	hypomethylated	II		rs149700400	0			IGR		OpenSea	37	18	F	14977828		chr18	14977828	14977830	-	TACTTAGCATTGGGTGTGTTTGGCCCAGGAGAGGTGAACGTGGCCAGAGCAGAAACAAAA[CG]AATCAGCAGGGTTATACAGTGCTTGCTGAAATGCTCCACTATCCAGGAAATAAGCAGACG
cg11316131	7.451827396333382e-08	0.00015932780073609382	0.5240991055635924	0.33148248067740427	-0.192617	hypomethylated	II	chr5:180229375-180230147	rs367748774	48	MGAT1;MGAT1;MGAT1;MGAT1;MGAT1;MGAT1	NM_001114620;NM_001114618;NM_001114619;NM_001114620;NM_002406;NM_001114617	1stExon;5'UTR;5'UTR;5'UTR;TSS1500;5'UTR	chr5:180229375-180230147	S_Shore	37	5	F	180230767		chr5	180803766	180803768	-	TGGATTCCACGAGGCCGGTGCAAGCCAGGAGCCAGCCCCACTCCCTCGCCCAGCTCCCTC[CG]GCCTGGCCCTCTGCAGAAGCCTGATGCCCACCCAGCTGTCTCACCATGGGACCCCAGGCG
cg23692511	7.505440706401522e-08	0.00015963447384919623	0.6073936520800531	0.34642508298167063	-0.260969	hypomethylated	II	chr10:11207178-11207980	rs606139;rs576237303;rs138812856	19;22;32	CELF2;CELF2;CELF2;CELF2	NM_001083591;NM_001025076;NM_001025077;NM_006561	TSS1500;TSS1500;Body;Body	chr10:11207178-11207980	N_Shore	37	10	F	11205700		chr10	11163736	11163738	-	TTAGACAGTCTGATTGTTTATTTCAAGGATAAAAAAATAAAGTGGTAAAATAGGGGGATA[CG]AAGAAGTAGAAATTGAAACCAGGACCTAGCGAAGAGTATTTGACATCATTTTCCTCTCTA
cg06960881	7.509203308888197e-08	0.00015963447384919623	0.9022350032580863	0.5683235917411991	-0.333911	hypomethylated	II	chr17:15165796-15166506	rs543840509	12	PMP22;PMP22	NM_000304;NM_000304	1stExon;5'UTR	chr17:15165796-15166506	S_Shore	37	17	R	15168483		chr17	15265165	15265167	+	AGCATAGGCACACATCACCCAGAGGCACAGTTTGCCAATAAAACTCACCCGGCCAAACAG[CG]TAACCCCTTCTTCCAAGCAGATTTCTTTGCAGCCAAATGCAAGGGATGTTAAGGCAAGAC
cg22257680	7.555219046371364e-08	0.00016015380643776957	0.4583557887986727	0.686698492317854	0.22834270351918123	hypermethylated	II		rs115986897;rs534521088	7;51	TBL1XR1	NM_024665	5'UTR		OpenSea	37	3	F	176828875		chr3	177111086	177111088	-	CACCTGGCATGTGTTTACAGAGAAAGCTACAGGACAGGACAGGCTAGCAGGGCAGTATCA[CG]CCAGGCACACAACAGGAGGACATGCAATCCAGGAGCTATTGTCTTTGCACCTCTCCCTAC
cg05863637	7.602083466150789e-08	0.0001604691188688879	0.8470846871626518	0.6729913979233796	-0.174093	hypomethylated	II	chr12:130526915-130527117	rs186782944;rs534883399	13;17			IGR	chr12:130526915-130527117	S_Shelf	37	12	F	130529650		chr12	130045104	130045106	-	TGCATGCAGGACTGAGGGAGCTGCCTCCAACCCTCCCCACTCCTGCTCTCCGGGGGTTGG[CG]GAGAAGCTTCCAAGGGCTGTGCGCAAAGGCAGGAAGTCCAAGATCCTTTTAATGAGTTTA
cg14348764	7.613351516985417e-08	0.0001604691188688879	0.9166070637015966	0.704016415649284	-0.212591	hypomethylated	II	chr10:104629038-104629479	rs558333040;rs576892422;rs7905069	0;8;49	C10orf32-ASMT;AS3MT	NR_037644;NM_020682	Body;TSS1500	chr10:104629038-104629479	N_Shore	37	10	F	104628014		chr10	102868256	102868258	-	TGGGGAGGCTGAGGAGGGAGGATGGCTTGAGGCCAGAGTTGAAGGATCCAGAGATGATTG[CG]CAGTGACGCTAAGCTTGGGCCACAGAGTTGAGACCCTGTCTCTAAAAATTTTTTTTTAAT
cg17579949	7.680667399891925e-08	0.00016128904719933782	0.7890137454733192	0.538976229486275	-0.250038	hypomethylated	II		rs192518737;rs117872716;rs572617567;rs546411249	27;11;2;1			IGR		OpenSea	37	15	R	86564907		chr15	86021675	86021677	+	CTCTCTAGGGCTGGACAACTTTGTAATTTCCATCACCCTGAAAAGTCACATTGGAATCAT[CG]TCTGCATGTTTATTTTTTCCAGGACGGAGACTGTTAAAAGACACAGATAATTAATAGGCC
cg11920449	7.695731183138603e-08	0.00016128904719933782	0.936230128726132	0.695566460559221	-0.240664	hypomethylated	II	chr6:36646244-36648465	rs185125146;rs577238867;rs145484289	0;1;41	CDKN1A;CDKN1A	NM_078467;NM_000389	TSS1500;TSS1500	chr6:36646244-36648465	N_Shore	37	6	F	36645608	RDMR	chr6	36677830	36677832	-	TGCATGATCTGAGTTAGGTCACCAGACTTCTCTGAGCCCCAGTTTCCCCAGCAGTGTATA[CG]GGCTATGTGGGGAGTATTCAGGAGACAGACAACTCACTCGTCAAATCCTCCCCTTCCTGG
cg24998222	7.73309950116072e-08	0.00016139044273141254	0.8158706150930897	0.3118314887979887	-0.504039	hypomethylated	II	chr8:82192378-82193685			FABP5	NM_001444	Body	chr8:82192378-82193685	S_Shore	37	8	R	82194208		chr8	81281972	81281974	+	AATGTTAACCCGGTTGCTCGCTGGTGAAATAACTACCGTGACCCTCTATTGATACCTGGT[CG]CCGTGGCACTTCGGAATCACTCCTTCAGTACCCTTTATCCAAGACCATGTGGTGTTAAGG
cg23918388	7.744075200948734e-08	0.00016139044273141254	0.7656651156456431	0.41626877694952946	-0.349396	hypomethylated	II		rs555385327;rs542535264	49;7	LOC148696	NR_026817	TSS200		OpenSea	37	1	R	207991593		chr1	207818247	207818249	+	AAGAGAAAGGGGAGGACGGTTTGTCCGCATTCAGTGGCAGTGGAGGTGCATCTTCTCTCT[CG]GTCGCAAGAAGGTGGGGTGGGGTGGGGCGGGGCGGGGCGGGGCGGGGCGGGGCGGGGCGG
cg15899743	7.793637881874302e-08	0.00016196838668335983	0.06953667253966196	0.40357259314278426	0.3340359206031223	hypermethylated	II		rs181923284;rs185765768	19;32			IGR		OpenSea	37	14	F	22985112		chr14	22516133	22516135	-	AGGAAAATTAAGGCAAATAGAATTGGGCTGGGGAGTTGCTACTTATTAGTATTCCTCCCA[CG]TTCTAACCTAATTATAAGGAGGTTGTTTTGGCCATGGGCAGTCATCTCAGGTTTTGTTTT
cg20981055	7.825806447637856e-08	0.000162052808162273	0.1590606208282042	0.3320432475289673	0.1729826267007631	hypermethylated	II		rs150591217;rs571984027;rs542530817	0;14;17			IGR		OpenSea	37	13	F	24087735		chr13	23513595	23513597	-	GAGTTTATTATCTAGAAAGGGAAACAATTAAGAGCACAGCCAACTGTTCCACTAAAATGC[CG]AATGAGGTAAGACAGTCTCAGCAGCATAAAGAAAGCTGTCTAGAAATACAGAGGAGGGAG
cg22930505	7.877978438225895e-08	0.000162052808162273	0.8830116244980445	0.5479509388716216	-0.335061	hypomethylated	II		rs539182214;rs556225420;rs577996714;rs545251495	0;1;10;31	PPFIBP1;PPFIBP1;PPFIBP1;PPFIBP1	NM_001198916;NM_177444;NM_003622;NM_001198915	5'UTR;5'UTR;5'UTR;5'UTR		OpenSea	37	12	F	27695716		chr12	27542782	27542784	-	TTTCTTTTCTGTTGTGGATAAGTCATCTGCATCTCTCAAATCCTTATGCTTAGAGAATTG[CG]TGATGACTCCTCAGCTTAGGATTGTGCTCGTAGGCAAAACATGTTTTGTCTACGTGTTCA
cg11797226	7.880616927437281e-08	0.000162052808162273	0.9344574567753177	0.7068168213830955	-0.227641	hypomethylated	II		rs116694692	2	SUPT6H	NM_003170	3'UTR		OpenSea	37	17	R	27028982		chr17	28701963	28701965	+	AATGAGTAGAACAGTTTTGTATTCTACTCCCTACAAGCCATTTTGAACTTCTGCCCTCAC[CG]GACTCTGGGCTGTGACTGGGGCACCAAACTCAGCACATGAGTCTCCCCTAGCTCTCGTGG
cg16179664	7.89885954284089e-08	0.000162052808162273	0.8547105510108027	0.5856378822140254	-0.269073	hypomethylated	II		rs561353428	3	SORBS1;SORBS1;SORBS1;SORBS1;SORBS1;SORBS1;SORBS1;SORBS1;SORBS1;SORBS1;SORBS1;SORBS1	NM_001034954;NM_001034957;NM_001034955;NM_001290296;NM_001034956;NM_001290298;NM_001290297;NM_006434;NM_024991;NM_015385;NM_001290295;NM_001290294	Body;Body;Body;Body;Body;Body;Body;Body;Body;Body;Body;Body		OpenSea	37	10	R	97192062		chr10	95432304	95432306	+	GACTGTCAGTTTGAGGCTTTGACCACTACCCATCCAAATGATTTGACTGTCCCAGGGGAC[CG]TAAGAGACACACACACACACACACACACCCCCCCCCCCCAAGAGGTATCTGATGAACTCA
cg21012000	7.911236817990882e-08	0.000162052808162273	0.9438120008092405	0.7341520514622658	-0.20966	hypomethylated	II				SLC22A23;SLC22A23;SLC22A23;SLC22A23;SLC22A23	NM_001286455;NM_021945;NR_104448;NM_015482;NM_001286456	5'UTR;5'UTR;Body;Body;Body		OpenSea	37	6	F	3432900		chr6	3432665	3432667	-	ACCATCAGTTGTTTAACCTGCTTTCAGAGGAATGCAGTTCGTCTCAGGATGACACACGCA[CG]CAAGCACAAACATGCTTCCTGATGAAGTGCAGAGTGGCTGGCAAACTTGAAGCCCTGGGA
cg04089663	7.928753880179467e-08	0.000162052808162273	0.9343725029683089	0.6734190470600042	-0.260953	hypomethylated	II		rs577635705	13	RBM19;RBM19;RBM19	NM_016196;NM_001146698;NM_001146699	Body;Body;Body		OpenSea	37	12	F	114268299		chr12	113830493	113830495	-	GAGTAACTTCCCTCTGTGCTCTGGGTGTCTTGTGTGTGTGCAGAATTCTATGACTGGCCA[CG]CACAACCCCATACACAGGGGCTGGTGAAGGTGCTGCAGCCCTGATACCCATGGAGTTACC
cg22729438	7.969968176417743e-08	0.0001624437924438592	0.8246748827297378	0.5687826992657259	-0.255892	hypomethylated	II	chr15:30260495-30261394	rs142637938;rs2222420;rs76174223	25;41;49			IGR	chr15:30260495-30261394	N_Shore	37	15	F	30260459		chr15	29968255	29968257	-	CCTTGCTCGTCCTCTACTATGCACTCAGCAGCAGACGAATTTTTGGAAAATAACTGAAAA[CG]CACACCGTGATACCAATGAATTCTTCTGCTGTCTCCGCGAGAGCCTGGCTGGAAATTCTG
cg11306878	8.001368262485435e-08	0.0001624437924438592	0.8274102459008191	0.51906262694204	-0.308348	hypomethylated	II		rs112439833;rs371431120	39;47			IGR		OpenSea	37	14	F	71188629		chr14	70721911	70721913	-	TTAGTTGTAGGGAGTAGGAGACAGCACATATTCACAAGTGGCTCTGAAAGCCAAAATCCA[CG]AGCTGTGTGAAAATCAACTGTGAGCAGAGACTGCACCGTTCAGCACCATCATTCACAAAG
cg07168060	8.027287215789003e-08	0.0001624437924438592	0.9016919163975451	0.6102475221627154	-0.291444	hypomethylated	II		rs534310028;rs138768245	17;2	SH3PXD2A	NM_014631	Body		OpenSea	37	10	R	105603022		chr10	103843263	103843265	+	TGAGTGGCAGGGCTGTGATTCATAGCCAGCTTCAGAGCCACAGCCCATGACAGCAGCTGC[CG]ATGCTCTGCCCCTATCCTCTTGCCCTCAACTTCCAACTGCTGGCACCCAAGTCCCTCTCT
cg18386431	8.050401894771012e-08	0.0001624437924438592	0.7999518015692607	0.4965780407801818	-0.303374	hypomethylated	II		rs529171040;rs181857546;rs370974815	6;9;14	HECW1;HECW1	NM_001287059;NM_015052	5'UTR;5'UTR		OpenSea	37	7	F	43175785		chr7	43136185	43136187	-	TTACTAAATTATTAGAAGAACCTCGTCCTGTCTCTATGTGGGTTCTGCCTGAATCAGAGG[CG]CCTGATACTACTATAGACAGGATGAGGGCTCTAGACCTTGCCAAATTTTAATGCTTAGTT
cg11990149	8.065992284248126e-08	0.0001624437924438592	0.3767404149724397	0.22509691516063354	-0.151643	hypomethylated	II	chr3:105587279-105588218	rs537713143;rs552515217;rs59184166	34;27;11	CBLB	NM_170662	TSS1500	chr3:105587279-105588218	S_Shore	37	3	R	105589053		chr3	105870208	105870210	+	GCTACCAACAATTGCTCTGGACTTCATACTTTGGAACTTTCTTTCCACTACAGTTGATAG[CG]TTTATTACACTTTTCAGCTTGGACATCTCAGATGTTCTGATATTTTACATTGGGTTTTTT
cg03508824	8.112615256164876e-08	0.0001624437924438592	0.5868181335579499	0.41810821995588243	-0.16871	hypomethylated	II		rs554750225;rs144058111	1;49			IGR		OpenSea	37	6	F	105931438		chr6	105483562	105483564	-	CTGCTTAATCTATTAAGAAAAACTAACAAAAATGATTGCTGCTGCTTTTGGATCTTTGAG[CG]TAATTCATCTTGTTTGTTTAATGCACGGTGAAGAAAGCTGGTTAATGGAGGTTAATCAGC
cg25939505	8.129924410981387e-08	0.0001624437924438592	0.853060330467296	0.6099833437252455	-0.243077	hypomethylated	II						IGR		OpenSea	37	15	R	74693354		chr15	74401012	74401014	+	CTGGTGAGAAAACTAACCAAGACAATTCACACAAAGTTTCAGAACAGTCCCGGGCAGGTG[CG]TGACTTACGCATTTGGCTTTTGTTCACCACTATTACTACTTGCTTATTGAAGCTGAGCCA
cg10711739	8.154872045570109e-08	0.0001624437924438592	0.6313210941771467	0.4535029192005731	-0.177818	hypomethylated	II		rs113845271	0			IGR		OpenSea	37	3	F	196715630		chr3	196988758	196988760	-	CCTGCTCCTGGGGGCCAACTGGCCGGTGTCCTTGAGATGATTGTGGAGAACTGCAGCAGA[CG]CGATAAAGGCAATTGCACCTGGACTTTGGTTCCAATGTCCTGGAGACTGCAGGCAGGCAG
cg04883026	8.162825955867503e-08	0.0001624437924438592	0.538564546903135	0.21614881166434002	-0.322416	hypomethylated	I		rs569191460;rs531813907	47;29	SPTBN2	NM_006946	Body		OpenSea	37	11	R	66487938		chr11	66720466	66720468	+	CACTCTTGTTGCCATGACAACTCCTCCCCCGGAAGACAGGGAGGCCGTTGGACGAGTTTC[CG]CTCAGAGCGGAGAGCCCAGGCCCTGGGCTGCAGGGAAGAGTAGGAGCCAAGGCAGGCAGA
cg07084313	8.215832169830832e-08	0.0001624437924438592	0.4598182304929048	0.2322204222930024	-0.227598	hypomethylated	II		rs61753890;rs563388231;rs530458761	51;10;1	IGF1R;IGF1R	NM_000875;NM_001291858	Body;Body		OpenSea	37	15	R	99339395		chr15	98796165	98796167	+	GAGGCTTCTCCGTGGGAGCGAAGTGGCCAGCAGGTGTCACAGGCTGTGTGGGCCCAGCAT[CG]TGTGGGCACTGTGCTGGGGGAATCCCATCACAGCATGTGCTGGCGTTAGTAGTAGACTGT
cg14377923	8.233582508346463e-08	0.0001624437924438592	0.5598034491863351	0.3970460200511492	-0.162757	hypomethylated	II				MTA1	NM_004689	Body		OpenSea	37	14	R	105923665		chr14	105457327	105457329	+	TTCTCCTGAGGGTGTCTCCCAACACCACGGTCTTGTTTTTTGGCGAGTAAAAGGCTGTTT[CG]TCAGAAACCCTCCTGGCCCTGGCCGACTGCAGGCGTCAGGTGGCCTCTTCACCAGCCTTG
cg05542646	8.239077767726294e-08	0.0001624437924438592	0.4835684209325809	0.35242338025608694	-0.131145	hypomethylated	I	chr16:88442449-88442994	rs190908878;rs549021523;rs138975379	1;2;6			IGR	chr16:88442449-88442994	N_Shore	37	16	F	88442086		chr16	88375677	88375679	-	TTGAAGAATCTCTTTGTTCATTCATTTATTCAACAAAGAGGAGTGTTCCTGGGTGCCGGG[CG]CCATCGCAGGCATGAGGCGCACTGTCCTCTGGCACCCGGCCTGGTCACATCTGACCACAG
cg21605540	8.267349284880895e-08	0.0001624437924438592	0.5092183927183587	0.28141567379624705	-0.227803	hypomethylated	II		rs553861607;rs573669323	37;2	PEMT;PEMT	NM_148172;NM_007169	Body;TSS200		OpenSea	37	17	R	17485823		chr17	17582508	17582510	+	GTCAACATGTCACATTGTGACACATGGACAAACAGCAGGCCTGGACAGGCAAAGTCACAT[CG]ATTCCAGGCCACACACCACACACAACAAAGGGCAGGGGAATGGGTGGGGGCTGCTGGAGA
cg26780993	8.27334305666462e-08	0.0001624437924438592	0.08808183788940298	0.35556475674787325	0.26748291885847025	hypermethylated	II						IGR		OpenSea	37	11	F	28469945		chr11	28448397	28448399	-	TGAATTCTTTTCAGCCAACAAATATTTATTGAGTTCTCATTATGTGCCAAGTGTTATTCT[CG]GTTTCTAGGATATGCGAGTGGACAAAAGGATCAAGATCTTGCTTCTCATGGGTCTTGCAT
cg09521647	8.303329341246078e-08	0.0001624437924438592	0.5432071140926965	0.37409951665881436	-0.169108	hypomethylated	II	chr2:100720385-100720741	rs187611073	17	AFF3;AFF3	NM_001025108;NM_002285	TSS1500;5'UTR	chr2:100720385-100720741	S_Shore	37	2	R	100722408	RDMR	chr2	100105945	100105947	+	CCCGCCAAAAGGGAGTCCCTTCCAGCACTCTCCCCTTTGTTCCTTTTTCTGGGCAAGAAC[CG]CTGACTGGGGCTGCCAGAAATGTAAACCCTGGGTGCAAGTGACGGGATCCCTCCAGCGTC
cg13483512	8.339778548807945e-08	0.0001624437924438592	0.5200437416036112	0.6710089635540057	0.15096522195039452	hypermethylated	II		rs552475935;rs569165831	26;23			IGR		OpenSea	37	14	R	75876379		chr14	75409675	75409677	+	GGCCAGGGAGTGACTGACTGGGCAGGTGTCCTCCCTCTTCCCTGTCTCTGCCCTCTTTGG[CG]CCTCCTCTCGTTCTTTCTACTCTGAGTGTTCAGTGCTCTCAAGTTTTCTCAGCCTCCTCC
cg12251403	8.360153082429844e-08	0.0001624437924438592	0.03774766648062591	0.2692256513515784	0.23147798487095247	hypermethylated	II				WBSCR17	NM_022479	Body		OpenSea	37	7	R	70614555		chr7	71149568	71149570	+	CTGTCAACTAGGATCAGGATGGTTGCAGGGAACCCTCCTTCACCCAGGTTAGTAGTCACT[CG]TGTGAAAAGTTGTAAAGCTGTTAATTCCAGGACTCTAAATTATGCTGTGCGAGCTGTAAA
cg06618958	8.368875899695027e-08	0.0001624437924438592	0.09188165712244119	0.30497459081923795	0.21309293369679677	hypermethylated	II		rs149158475;rs148290531;rs537200514	0;22;31			IGR		OpenSea	37	7	F	100324724		chr7	100727100	100727102	-	CACTCATCAGTCTCCCAAAATGCTGGGATTACATGCATGAGCCACTGCACCTGGCCTTGA[CG]CACATTAATTCAGACGTAGTCATTTTGGTATGGGACTGAGTGCTAAGCTGTGCAATGCCA
cg19555405	8.376330618239479e-08	0.0001624437924438592	0.5932936506155396	0.36179036639903855	-0.231503	hypomethylated	II		rs143301431	40	NIFK-AS1	NR_037857	Body		OpenSea	37	2	F	122457319		chr2	121699742	121699744	-	CCCCACCTCCCTCAGCCTTGCAAGGTGAAGGCTCTTGCTTTCATTTCACAGGGAAGCTAA[CG]GTGTTTAGCCAGTATGACCCAGATTTGTCCAGCCCACTGTGCCTGTCTGGGTTCGGGTGC
cg19343912	8.385783479395147e-08	0.0001624437924438592	0.06112973953769937	0.23902286528234032	0.17789312574464095	hypermethylated	II		rs551698234;rs571592910;rs113570056	21;38;44			IGR		OpenSea	37	19	F	6378667		chr19	6378655	6378657	-	CACCTGCAAGCTGAGAACCACACACAAAATGGGCTGGGGCTGGCGCTCCTGGGTAGCTAG[CG]AAAGCCAAGGCTGAACCATCTGGAAGGACTGCCTGCAAAGTAGGCCACCCCGGATTCCCA
cg13165198	8.423753822932883e-08	0.0001625090383306545	0.72178844406397	0.5186120951949804	-0.203176	hypomethylated	II		rs537744058;rs559253620	12;26	TRIM3;TRIM3;TRIM3;TRIM3	NM_001248007;NM_033278;NM_006458;NM_001248006	5'UTR;5'UTR;5'UTR;5'UTR		OpenSea	37	11	F	6489898		chr11	6468667	6468669	-	AAACGGACTGAAGAGTGCCCACTAGATTTGGCTGTGGTGGGGTGGCAGGGGCAGAAGCCA[CG]TCAGAGTGACTGAAGAGTAAATGGGAGATGAAGTTAACACAGCAGATGTAGACAATACAT
cg24067911	8.453228528560927e-08	0.0001625090383306545	0.7806780376840848	0.5444075084296434	-0.236271	hypomethylated	II				ATXN1;ATXN1	NM_001128164;NM_000332	5'UTR;5'UTR		OpenSea	37	6	F	16729610		chr6	16729378	16729380	-	CTGGACTGAGAGAGCAAAGAGAAAATGAGTCATGGATATTGTGTTAAATATATAAGCGTT[CG]CTGGCTTTCTTTGAAATGTTTTCTCATCTAAACTTGGGAGCTGCTGGCTTTGTATTTACT
cg14657973	8.459712944071453e-08	0.0001625090383306545	0.8757694882231174	0.6819734053678709	-0.193796	hypomethylated	II		rs550483752;rs549475434	32;2	ZNF710	NM_198526	5'UTR		OpenSea	37	15	R	90605813		chr15	90062580	90062582	+	CCAGGCGGATGACAGAGGGGCCTTGGGTTGGGTGGGGAGGCAGCCCTGGCACACAGGTGA[CG]CACACCTGGCAGGCTCTCTTCCTGCCCTGGATGGCCCTGTGCCAGGACATAAACAGAAGG
cg03294207	8.535539236182066e-08	0.0001625090383306545	0.960196312559232	0.7170174783065039	-0.243179	hypomethylated	II	chr21:28337856-28340237	rs527834918	36	ADAMTS5	NM_007038	Body	chr21:28337856-28340237	N_Shore	37	21	F	28336897	RDMR	chr21	26964577	26964579	-	CAAACACGCAAACGGGATGTGACCCTCCCTAGGCGGCGGAGTTGGCCTGGGCAGTGCTTG[CG]ACGCACTGGTCGACTAAGCAAAGGAGTTGTTAAGGAACCTCACAAGTTTGTCCTCTCATC
cg10061353	8.55440939903495e-08	0.0001625090383306545	0.7607810489548875	0.5341874401587753	-0.226594	hypomethylated	II	chr11:61355038-61355363	rs113880835;rs577756033;rs174869	0;3;15			IGR	chr11:61355038-61355363	N_Shelf	37	11	F	61352423		chr11	61584950	61584952	-	GGGCCCAAAGAGGCCCTCTCATTCTGTTTCGTTGCTGGTCCCCTGTCCTGGGTTCCATGA[CG]TGGCAGGAAATGCGGGCAGCACCTGATTCCCCAAGGACTGCCCTGCTGTGTGCTGCAGAC
cg22409100	8.559712307197811e-08	0.0001625090383306545	0.7179233014420611	0.49039076995625763	-0.227533	hypomethylated	II		rs554037952	2	SLC8A1;SLC8A1;SLC8A1;SLC8A1	NM_001112801;NM_001112802;NM_021097;NM_001112800	TSS1500;5'UTR;TSS1500;TSS1500		OpenSea	37	2	R	40658918		chr2	40431777	40431779	+	AAAGAGGAACTGGATTACAGGCTTTCATAGCTTCGGGCTGGCTGAGAGCCACCCCACATT[CG]CCTACACTCTCTGGCTCATGTTTGCTGCTGATGGCTTATACTGCAAACTGCACCAGTGCC
cg07841757	8.573841571284815e-08	0.0001625090383306545	0.7171090375850615	0.506200744242809	-0.210908	hypomethylated	II		rs542094524	35	SSR3;SSR3;SSR3;SSR3	NM_001308204;NM_001308205;NM_001308197;NM_007107	3'UTR;3'UTR;3'UTR;3'UTR		OpenSea	37	3	R	156260351		chr3	156542561	156542563	+	TTGACCTCCCTGGCCACTCAGGGCCAAAGCCATACAGTGGAACAGTGTGTTCTTTAACCT[CG]TAGGACAACTCTCATATGCCTGGGCACTATTTTTAGGTTACTACCTTGGCTGCCCTTCTT
cg12030031	8.591474101822783e-08	0.0001625090383306545	0.23617723703622892	0.4793928523513516	0.24321561531512267	hypermethylated	II		rs555382369	4	LOC285780;LY86	NR_026970;NM_004271	Body;Body		OpenSea	37	6	F	6614798		chr6	6614564	6614566	-	TCTTGGCTCTCCCAGCCCCACGCCGCCCACTCACATCTGCCCAGCTCTGCTGTTCTTCCA[CG]TTCTTCTCCACATTGGGAGTTTTTTGCAGGCGTGTCCTGTCTCATGCTCCCCATCCTCCG
cg05440269	8.609004140709865e-08	0.0001625090383306545	0.9068008253799008	0.5814806941123835	-0.32532	hypomethylated	II		rs567503336;rs146255661;rs6689599;rs146078735	1;22;37;46	GOLT1A;GOLT1A	NM_198447;NM_198447	ExonBnd;Body		OpenSea	37	1	F	204172023		chr1	204202894	204202896	-	GCAATAGAGACTTCAGAAAGGTTGGGGCAGGGGAGTGGGGACACAGGGCTGGGAGACTCA[CG]TTTCCAAAGGCCAGGAGCACGGAATCAAAGTACAGGAGTGTTCCAAAGAGGATGAAGAAG
cg07590732	8.612650892645061e-08	0.0001625090383306545	0.9293888890332671	0.757421712514847	-0.171967	hypomethylated	II		rs1680730;rs112131715;rs113938358;rs188038294;rs114733609	51;51;38;2;1			IGR		OpenSea	37	14	R	34503700		chr14	34034493	34034495	+	TCAATTTTTTTGTGTGTGTTATTCTCCCTATCACCAACGGCACAGCAAATTAGCCAAATG[CG]TCCACCACATAGAAGCTTCTGGCCCCTGCTGGCTGATAAAAATCATCACAATGAGGATGA
cg03210018	8.648477590988266e-08	0.0001625090383306545	0.34212919171440426	0.4961685161578969	0.15403932444349266	hypermethylated	II	chr12:47473177-47474120	rs114750995	0	PCED1B;PCED1B	NM_001281429;NM_138371	5'UTR;5'UTR	chr12:47473177-47474120	S_Shelf	37	12	F	47477069		chr12	47083285	47083287	-	CAATAGCACTTTATGTCCTAAGAAGGGCTTTCACATTCTTTATCTCCTTTGACTCTACCA[CG]CGTCCTGTAGTCAGGTGGAATTTATACACTGGCAGATATCTTGTTGCCTCTTTTTTCGGC
cg11977795	8.65199712916028e-08	0.0001625090383306545	0.42534471294083365	0.24174514899929622	-0.1836	hypomethylated	II	chr6:37400847-37401367	rs139950902	30	CMTR1;CMTR1	NM_015050;NM_015050	5'UTR;ExonBnd	chr6:37400847-37401367	S_Shelf	37	6	F	37403404		chr6	37435627	37435629	-	GTGATCCCAGTGGCTGTGACCCAAGGGCAGCTGACTGACTGGATTTATGGTTACAGTTAA[CG]ATGAAGAGGAGAACTGACCCAGAATGCACTGCCCCCATCAAGAAACAGAAAAAAAGAGTT
cg22105782	8.702459761793673e-08	0.00016304409978256277	0.6184966095512364	0.38654869441231926	-0.231948	hypomethylated	II		rs180784568;rs578061321	28;27			IGR		OpenSea	37	12	R	115357080		chr12	114919274	114919276	+	CACCCAGTTTGGGAACAAATAAATTAGTTCTGAGCGGAACTAAAACCTAGCTCCACCACT[CG]TCTCCTATTGTGACCTTGGGCAAGTCACTTAGCCTCTCTGAATCTGCTTCCCCATTTATA
cg21287890	8.799593116162266e-08	0.00016366171813289167	0.25069769856219426	0.5389132682784668	0.2882155697162725	hypermethylated	II		rs6544491	48	LOC388942	NR_033996	Body		OpenSea	37	2	F	42106727		chr2	41879586	41879588	-	TGCTCTCTCCCCCTATATGCAGCTGTGCCGGGCAGCTGCACCGGGCAGCTGCCTAGCACA[CG]TCTACCAGTCACCCTGCATGGACTTGAAGGGAGCTGTTACATGACTACCTCTCTTCCCCA
cg04816260	8.855580026391733e-08	0.00016366171813289167	0.16635597917197595	0.3391830950303073	0.17282711585833135	hypermethylated	II		rs74689997;rs116253599;rs540144196;rs115507926	18;26;27;50			IGR		OpenSea	37	14	F	54080861		chr14	53614142	53614144	-	TGATCTCAGACATTCTTAGCTGAACTCGGCAAATACGAACAACAGAATGCCTACATCAGT[CG]AGTGCTCTGTCTCTATTTGATGGCATGTTAGAGCAGGAAAAGCAGAGTCCAGGCTTTGCT
cg17084927	8.858425435388717e-08	0.00016366171813289167	0.7893161902185831	0.5349448415902526	-0.254371	hypomethylated	II	chr12:52626793-52627577	rs146489912;rs11170055;rs561963766	0;15;44			IGR	chr12:52626793-52627577	N_Shelf	37	12	F	52624266		chr12	52230481	52230483	-	CCAATTCGAATTCCAAGATAATGAAAAAATTAATATTTTTTTTCTTTATGAGTCAGAGGA[CG]TGTTTTTAGGGGATAGACAATGAGTAATAGTTCTCTAAGTGCAGCAAGGAGCCAAACAGA
cg08732561	8.885360125000412e-08	0.00016366171813289167	0.844166178991909	0.5462753990353992	-0.297891	hypomethylated	II		rs12256069;rs566629639	0;1	GRK5	NM_005308	Body		OpenSea	37	10	F	121027241		chr10	119267728	119267730	-	CGCTCGTGGACCCAAACTGTCCTCCAGGAAAGGCGGGAGGCAGCTTAGGTGACCTCTGCA[CG]TGTTTTCAAAGCTGTGGTTTTGGTTGGGAGTTTCATGCTGGCTCAGCCACACAAACAATG
cg08100509	8.906863762752584e-08	0.00016366171813289167	0.33836049234788	0.6507732418270111	0.3124127494791311	hypermethylated	II		rs528095484	26	ALPK2	NM_052947	Body		OpenSea	37	18	R	56216882		chr18	58549649	58549651	+	CACACACCTTACTTCTCAGGTGCCTGAGTAAATGCAATCCCTTTATTTTGTCTCTGAAAC[CG]ATCCTGTCTTCCTCATGGGCCCCCAATCAGGGATGTGGGAGATGAGTGGAAAATAACAAA
cg27559224	8.910054778859742e-08	0.00016366171813289167	0.7743473500767039	0.5122134025403509	-0.262134	hypomethylated	II				HMGB4;CSMD2;HMGB4	NM_145205;NM_052896;NM_001008728	5'UTR;Body;TSS1500		OpenSea	37	1	F	34329348		chr1	33863746	33863748	-	CTCCCCATGTTCATTATGCTCAGCCTGTCTTTGGAAGGGATGATGAGGCATCCTGAAAAT[CG]TATAGTGAGGAAGGCAGACCCCATGGCCTGTCACTACAGCCTAGGGATTTTAAGCCCCTA
cg04576607	8.922059175628036e-08	0.00016366171813289167	0.9528523714947051	0.7235220244046654	-0.22933	hypomethylated	II		rs189368364;rs556342793	21;1	GNG4;GNG4;GNG4	NM_004485;NM_001098721;NM_001098722	5'UTR;5'UTR;5'UTR		OpenSea	37	1	R	235787279		chr1	235623978	235623980	+	AAATGGACATCTAAAAATCACAATAACACAAAAACTCCACAATGTTTAAATGCTGTGAGC[CG]AAGACGGAGGGTCCTCCGAGCCTTTGCCTGGCCAGAGTACAGGTGAAAAGCACATGCCTG
cg00619188	8.949480781337405e-08	0.00016366171813289167	0.9138358934051237	0.6835044892487817	-0.230331	hypomethylated	II	chr22:37493704-37494174	rs529311198	22	TMPRSS6	NM_153609	Body	chr22:37493704-37494174	N_Shore	37	22	F	37493456		chr22	37097415	37097417	-	TGGGCAACCAACACAGGGCCATGAATGCGCAGTGTAGAGCTGAGAGCATCTGAGCTCAGC[CG]AATAGGGCATCTCTGGGAGACAGCCTGGAACATTCTGTGAACTATTCCCCCTGCCAGGGC
cg05923681	8.969459151845772e-08	0.00016366171813289167	0.8212765164858695	0.6710111020356985	-0.150265	hypomethylated	II		rs569081047	2	PBRM1;PBRM1;PBRM1	NM_181042;NM_018313;NM_018165	3'UTR;3'UTR;3'UTR		OpenSea	37	3	R	52580707		chr3	52546690	52546692	+	TGGAAGCTCTACCACAATGGCAATCACCCAGTTACTATAAAGCAGGTTTCAAAAACATGC[CG]CCAAGTGAAACAATGTTCCTACTGTCTGCCATCCTATGCTGCCTTCAAATGTTTATTGTA
cg11051378	8.979797964623427e-08	0.00016366171813289167	0.13200493733587695	0.39317996485983725	0.26117502752396027	hypermethylated	II		rs534950391;rs557973571;rs577957204	44;29;28			IGR		OpenSea	37	12	R	52732246		chr12	52338461	52338463	+	ACTTGTGCCAGGCTGCACGAGTCAGCAAAGCCACGATGAGCATTGAGCATTTGGGGCACT[CG]CCTTGGCATTTGTCTCAGTGTGCTACTGCTTATCTTTGTTGCAGAGACAAGTTTAACCTA
cg27079387	8.989056033838401e-08	0.00016366171813289167	0.9212344713705779	0.6361799745473797	-0.285054	hypomethylated	II		rs74769809	25	ENOX1;ENOX1;ENOX1	NM_001127615;NM_001242863;NM_017993	Body;Body;Body		OpenSea	37	13	R	43935318		chr13	43361181	43361183	+	TTTATTGTAACCTAGAGACAAAAGGCCTTCTGTAGAACGGATCCCCACTCTGTGCATTTA[CG]TGTGAGTCACATCTGAAAATGACTGCAATGCCATTTTAAAATTTAAAAAGAAAAACATTT
cg13707793	9.030330722173134e-08	0.00016366171813289167	0.5201582755412912	0.30079995159682044	-0.219358	hypomethylated	I	chr5:139047905-139048235	rs190068158;rs566438857;rs193035987;rs549053585;rs568607511	30;22;18;8;2	CXXC5	NM_016463	5'UTR	chr5:139047905-139048235	N_Shelf	37	5	R	139045301		chr5	139665715	139665717	+	AAAGTTAATTAATTGGTGGTTCCGGAGGTGGCGGGCTCCACGCCCGGCCAGTCTTGCTGA[CG]TCAGTGCTGACCCACTGGAGACGTGCAGCTTCCGGGCAAGCTGGGCAGAGGGACCCCGGT
cg06657409	9.033300679638688e-08	0.00016366171813289167	0.1438275178370112	0.3829710948449919	0.23914357700798072	hypermethylated	II		rs539651793	50	SLC22A6;SLC22A6;SLC22A6;SLC22A6;SLC22A6;SLC22A6;SLC22A6;SLC22A6	NM_153278;NM_153276;NM_004790;NM_153277;NM_153277;NM_004790;NM_153278;NM_153276	5'UTR;1stExon;1stExon;5'UTR;1stExon;5'UTR;1stExon;5'UTR		OpenSea	37	11	R	62752264		chr11	62984791	62984793	+	AGTCCCAGGACCTCTGTCTGTCTGCCTGCCTGCTGTCCTTCGCTGGAGGAGCAGCACTGC[CG]TTGCCTCCGCAGCTGGGTTGCTCCGGGAGCTGAGTCCGAGCTGCTCTGTGGGGGGACAGC
cg09256162	9.04425322803281e-08	0.00016366171813289167	0.9745445696748182	0.751014106922526	-0.22353	hypomethylated	II	chr7:14029378-14029593	rs369062911;rs559142802	28;2	ETV1;ETV1;ETV1;ETV1;ETV1;ETV1;ETV1;ETV1;ETV1;ETV1;ETV1	NM_001163151;NM_001163150;NM_001163152;NM_001163151;NM_001163150;NM_001163152;NR_120445;NM_001163149;NM_001163148;NM_001163147;NM_004956	1stExon;1stExon;1stExon;5'UTR;5'UTR;5'UTR;Body;Body;Body;Body;Body	chr7:14029378-14029593	N_Shelf	37	7	R	14025878		chr7	13986252	13986254	+	CAGAGAAACTAATTTCTGCCATCAGAAAAGTCCTCCACCAGAACACCAAATAATGATATG[CG]CTGCTCTAAAGGAAACAGCAAGCCAGCCGGGTTCTGGCTCTAGGAGGTCTCTGGAGGTAC
cg03628053	9.086148548396936e-08	0.0001640197932682178	0.8605094417138996	0.6239838978548262	-0.236526	hypomethylated	II	chr15:48936810-48938577	rs551861041;rs566705857	1;32	FBN1	NM_000138	Body	chr15:48936810-48938577	N_Shelf	37	15	F	48934176		chr15	48641978	48641980	-	CTATGGGAAAGACTTTGATCCAGCAATTCTATTTTTACTAATTTATACCACATATAAACA[CG]TGTATGTAAACACAGGTATGCAGAAGAAAGTTGGTAATAGCAAAAGACTCAATGTAATCT
cg05650674	9.113066017194072e-08	0.00016406807060319746	0.5831144325720786	0.36735456020914325	-0.21576	hypomethylated	II	chr16:68678686-68680149	rs542476274	19	CDH3	NM_001793	TSS200	chr16:68678686-68680149	N_Shore	37	16	F	68677997		chr16	68644093	68644095	-	GCCCACTTGTGTGCAGCAAGAGGAAAGCACTTCGTGTCTAACGTAGTGGAATGAGAGTAA[CG]TAGAAGAACAACGAATCCCAGGTCTGGCGTTTATCTCCTAGGAAGGGTGTGGGAGAGCTG
cg14289738	9.133050800369923e-08	0.00016406807060319746	0.7764355280385271	0.6243187014469687	-0.152117	hypomethylated	II		rs527665828;rs542591601;rs561255569	45;36;29	NEK6;NEK6;NEK6;NEK6;NEK6;NEK6;NEK6	NM_001166171;NM_001166170;NM_001166169;NM_001166168;NM_014397;NM_001166167;NM_001145001	Body;Body;Body;Body;Body;Body;Body		OpenSea	37	9	R	127071570		chr9	124309290	124309292	+	TGGCCTCTAATTGGGTCGGATGGACTGTGACAAGAAATGCAAATCTGGGTCATCCATATG[CG]TGTGAGCAGCTGGAGCCCCAGCCACCTCCACCCACATCCACCAGGAGCTTCGGCCCCACT
cg14178077	9.244502397086122e-08	0.00016467528450237064	0.08691278091809458	0.2923570231207578	0.20544424220266322	hypermethylated	II		rs545915645;rs141939419	4;1	PCSK5	NM_006200	Body		OpenSea	37	9	R	78777801		chr9	76162884	76162886	+	ATTCTTTTCATCCCGAATTAGAATTTCCAACACTGCACACTTAACTAGCCTGGCAGCCAA[CG]TGGAAAACTCCCCAAGGCCTTTGAAGCAGCTCCTCTGCTCCATGGCTTACTCACAGCAGG
cg13167862	9.287180333027534e-08	0.00016467528450237064	0.7053177281647224	0.418868690340463	-0.286449	hypomethylated	II	chr2:129228601-129228807	rs371264829;rs536495109;rs530008935;rs2118845;rs143076433	42;28;27;18;1			IGR	chr2:129228601-129228807	N_Shelf	37	2	R	129225407		chr2	128467832	128467834	+	AACCAGCATGATGGCAGTGGCCTCTCCAGATGAGCCGCTGCTGCTGTCACTAAGTTTGGC[CG]TTTGAGATGTCTTTTTAGGTTTTCACATTTCTGATGACTGTGACTGGACCTGCAAGCCAG
cg22872195	9.297775151037808e-08	0.00016467528450237064	0.06530602236313991	0.3841505905169425	0.3188445681538026	hypermethylated	II		rs558293293;rs570228827	16;2	UNC5D	NM_080872	Body		OpenSea	37	8	R	35401908		chr8	35544389	35544391	+	GATGCAGCTGTATCAGTGAGGAACGTTTTCTGCCACAAATAACAGAAAATCTATCAGTAG[CG]TTAAATAAGTAGGGATTGTTTAAAAAAAAAAGCTGTAATATGTTATCTGGGGGTGGATGA
cg03030419	9.332938397032814e-08	0.00016467528450237064	0.4619111799090839	0.2741052202956769	-0.187806	hypomethylated	II		rs186124544;rs191810725	7;15	LRRFIP1;LRRFIP1;LRRFIP1;LRRFIP1;LRRFIP1	NM_001137553;NM_004735;NM_001137550;NM_001137552;NM_001137551	Body;Body;Body;Body;Body		OpenSea	37	2	F	238617524		chr2	237708880	237708882	-	CCTGCTCAGACCTGCTGGCTCCTGAGAGGGGCTTAGAAGCCTCTTGCCTGCGCAGATCGT[CG]TTTCTAGCTGCGAGGAGCCAAAATGTTCAGGGTCTGAGCTTTAAGGTCTAACTGTTGTAC
cg14528125	9.355620137662328e-08	0.00016467528450237064	0.843590431928167	0.44723717033452454	-0.396353	hypomethylated	II				PROX1-AS1	NR_037850	Body		OpenSea	37	1	R	214105231		chr1	213931887	213931889	+	GAGACTGACCATGAAAACCTAGTCACTTTGTTCTTTTAGACAATGCAACTGACTCAGGCT[CG]CAGTAAGAATTCCCCAGTTTCCCCCAGTCCCTCTCCACCCCAAGTACCAAGCTTTCCTGC
cg08732275	9.416654724732676e-08	0.00016467528450237064	0.9572508931181354	0.6543298227223241	-0.302921	hypomethylated	II		rs549662472	15	SPSB1	NM_025106	5'UTR		OpenSea	37	1	F	9371806		chr1	9311746	9311748	-	TAGATAAGGGTCAGCACCCAGGATGTTTCTGCCGGGGGTTGCCGAGTGGTAGACGTGAAA[CG]TGGCTTTATCTACCACGTTTTGTGTGTTTGGGATGGGACCTCTATTTTCTCCCTGAAAAG
cg08979309	9.443856561841939e-08	0.00016467528450237064	0.892121008767873	0.7205065468756106	-0.171614	hypomethylated	II	chr11:46299544-46300216					IGR	chr11:46299544-46300216	N_Shelf	37	11	F	46296795		chr11	46275243	46275245	-	TTACCACTCTCTGAAATCATCTTCTTAACATTTTTTTACCCACCCACCTCTGTACAAACA[CG]TTTACTCTGGGATCCAGGTTCTTAATCACTGCTGTGTCTCCAGTGCCTAGTCTCGGAACC
cg13767188	9.473872866238812e-08	0.00016467528450237064	0.8654410461267841	0.6663701729833033	-0.199071	hypomethylated	II		rs367644163;rs559573761;rs550422	48;24;11			IGR		OpenSea	37	10	R	30595150		chr10	30306220	30306222	+	CTAGGAAAAAGCCATCGTGATATCCACAAGACAATGGGGAGCTTGAACAGTAATCAAATA[CG]ATGATATTATTAGAGAATTACTGTTTTTGTTTGTTCCATTTTGGTCTGACAATGATTTTG
cg07509145	9.499910274869575e-08	0.00016467528450237064	0.5985722174642154	0.3190040669733662	-0.279568	hypomethylated	II		rs139961423	0	CAMKK2;CAMKK2;CAMKK2;CAMKK2;CAMKK2;CAMKK2;CAMKK2;CAMKK2	NM_172226;NM_001270485;NM_172216;NM_172214;NM_172215;NM_153499;NM_153500;NM_006549	5'UTR;5'UTR;5'UTR;5'UTR;5'UTR;5'UTR;5'UTR;5'UTR		OpenSea	37	12	F	121717203		chr12	121279399	121279401	-	GAGATGCATCCAGGGGCTTCTGGCCTCACAGACACCTAGAGTCTAGGCCAGTGTCCTGAA[CG]GTTTGGGGGTCACAGACCCTACAAAGATCTGATGAAAGCTACCAACACTCTGTGCAGAAG
cg23776574	9.505981342408412e-08	0.00016467528450237064	0.7846455204009135	0.5126389447617298	-0.272007	hypomethylated	II	chr11:1774588-1775040	rs112199680;rs546239667;rs11822872	42;31;16	IFITM10	NM_001170820	TSS1500	chr11:1774588-1775040	N_Shore	37	11	R	1773219		chr11	1751988	1751990	+	GCATCAAGATAATGGCAAATGTCACATCTGCCTCATCTTCTAACCTGTTGGGGTGGGGCT[CG]AGGGGGCTCTAAGTGACTCCAGAGCTACTGATCCCAAAAGGAACTCTGCTCCCACCACCA
cg26187802	9.517573125397021e-08	0.00016467528450237064	0.9591006839035998	0.7958679652074618	-0.163233	hypomethylated	II		rs555695893;rs188263947;rs116192543	1;17;42	TBCE;TBCE	NM_001079515;NM_003193	Body;Body		OpenSea	37	1	F	235587131		chr1	235423815	235423817	-	ACGGCAAAATTGAGGCTATTCTGCAGGTACTCATATTACCGATTGAAATGCAACTGTTTA[CG]AGGGTAGACCCCATTGTTAGCTCTTGGGCTGTAATAGTCCAGGCAGCTGGCAGGATTCGG
cg16450097	9.518136326989623e-08	0.00016467528450237064	0.039468746060607796	0.24571194852684244	0.20624320246623465	hypermethylated	II						IGR		OpenSea	37	8	F	101348467		chr8	100336238	100336240	-	GACAGGCAGTGCCAATGAGAGAAGAGGGCGCGGCGAAGGTGATCCCGCACGTAAAGATTC[CG]GACTGCCAAGCTCATGCCACGCCCAGAGACTTCGGAATTCTCAACAATGCAAAGGCGTCC
cg24528602	9.547828156164043e-08	0.00016467528450237064	0.9125436455563752	0.5516057332102605	-0.360938	hypomethylated	II		rs571130386;rs534512850;rs144600652	18;8;1	SPTBN1;SPTBN1	NM_178313;NM_003128	Body;Body		OpenSea	37	2	R	54840292		chr2	54613154	54613156	+	CTTTTGGGACTGTGCACCACCACGAGCCTGATTATTGGTTCTTTCTCCAGGCTCATGCTT[CG]TACTCATGCGTTCCAATTAAAATTGGAAAGGCAGGAACAACTTTGTACCATAGTGTCAGG
cg06598256	9.56424745072453e-08	0.00016467528450237064	0.9126110924710129	0.6584847521617616	-0.254126	hypomethylated	II		rs144788597	28	FERMT3;FERMT3	NM_031471;NM_178443	Body;Body		OpenSea	37	11	F	63988554		chr11	64221081	64221083	-	CCACGGATCCTGGAAGCCCACCAGAATGTGGCCCAGTTGTCGCTGGCAGAGGCCCAGCTG[CG]CTTCATCCAGGCCTGGCAGTCCCTGCCCGACTTCGGCATCTCCTATGTCATGGTCAGGTA
cg27383534	9.577272231058819e-08	0.00016467528450237064	0.12721177525444954	0.5646751187850829	0.4374633435306334	hypermethylated	II		rs544035489	23	KRT5	NM_000424	TSS200		OpenSea	37	12	R	52914297		chr12	52520512	52520514	+	CTGTCGAGCTGTGAATGATTAAGTGGGCTGGGCATGCCTGGGGGGCAGCTGTGAGCTCAC[CG]GTCACACCTGCACAGTGGTGTGGGGTGCAAACGCTTTCTTCCTGGCAGGCTCTGCTCAGT
cg03701831	9.592288893355274e-08	0.00016467528450237064	0.5260428193839347	0.3602519292048784	-0.165791	hypomethylated	II		rs552221110;rs9306317;rs75865823	2;19;50	ELFN2;ELFN2	NM_052906;NR_110512	5'UTR;Body		OpenSea	37	22	F	37798351		chr22	37402310	37402312	-	ATCCATTTGTAGAGTTTGTCTTCCGGGGCAAGCTGGCAGCTCCAAAGGCAGCCTGTGGTT[CG]GTTTTGTTGGCAGACTCCGTGTTGACACACATTTGAGTTTTGATGCCATCCAAACTGACC
cg05528899	9.605475408156525e-08	0.00016467528450237064	0.4607025633861335	0.7046309612683324	0.24392839788219883	hypermethylated	II	chr17:56119-57232	rs115186763;rs545224287;rs116648224	36;21;13			IGR	chr17:56119-57232	Island	37	17	R	57120		chr17	207328	207330	+	CGCTGTTTGGGGTGGAAATCCTCTAACCCGCTGGGCCTGTGCGCCAGGGCTGAGCAACAG[CG]CGGAGCCGTGCATCTGTCGGGGGCGGGACGCGGCAGCAGGGCTGTGAGGGCTGCGTTTTC
cg09300969	9.610614798609414e-08	0.00016467528450237064	0.9564277209151979	0.8207185370587727	-0.135709	hypomethylated	II		rs553054740;rs573017210	26;27	APPL2;APPL2;APPL2	NM_001251905;NM_001251904;NM_018171	Body;Body;Body		OpenSea	37	12	F	105606556		chr12	105212777	105212779	-	TGTGGCAAAGTTTCTTTTAGCAGTGCTGGCAGTCACGCATATTCATCAACCTTCTGCACA[CG]CATCTCCCAACAGATCTGGTCCTTCGAGGCTGTGGCTTCAGAGGCCACTCTTACAAGCTT
cg21151432	9.619637067077728e-08	0.00016467528450237064	0.9342472432903247	0.6912799271770199	-0.242967	hypomethylated	II	chr2:25142472-25143689	rs537208317;rs183427452;rs138380286	30;31;50	ADCY3	NM_004036	TSS200	chr2:25142472-25143689	N_Shore	37	2	F	25142229		chr2	24919359	24919361	-	CCTTCCCTGCCACCCCCGGCTCACACCACCGCCCACCGCAGGCACACTTAGTCCTGTCCA[CG]CCAGACACTCAATTTCCTGTCCCTGGCTTGTGGAAGGGCCTAGCCGCCTTTCCATCCCTG
cg26280758	9.643298462431773e-08	0.00016467528450237064	0.05944346166414346	0.429157217855383	0.3697137561912396	hypermethylated	II				BBX;BBX;BBX	NM_001142568;NM_020235;NM_001276286	Body;Body;Body		OpenSea	37	3	R	107430006		chr3	107711158	107711160	+	GGCATCAGGCCTCAGCAGCTGGCTCTTCAGTCACATAACCATGCAGGTGACTTAAGAAAT[CG]TCTCAAGTGTTCGTCCCACCCAACTCATTCAAAGTCAAAAGATTTTCTTCATGGCACTTA
cg15041744	9.752948364557348e-08	0.00016467528450237064	0.5424846677903181	0.29544947021696993	-0.247035	hypomethylated	II				ECE1;ECE1;ECE1;ECE1	NM_001113347;NM_001113349;NM_001397;NM_001113348	TSS200;Body;Body;Body		OpenSea	37	1	F	21606217		chr1	21279723	21279725	-	TTGGACTTGCAGGCATCCAGTGAGTACCCAGCTGGGCTCTCTGCAGAGCCCCCACATCAG[CG]GGGTCAGGGACAAGGGTGACACAGCCATGGCTCACACTTCCCAGAAGCACAGACATCCTT
cg17660890	9.758766003156787e-08	0.00016467528450237064	0.8487128865132623	0.6278785453498531	-0.220834	hypomethylated	II	chr1:3394701-3395191	rs184232179;rs373756205;rs147218994;rs555681475	37;29;2;1	ARHGEF16	NM_014448	Body	chr1:3394701-3395191	N_Shelf	37	1	R	3392473		chr1	3475908	3475910	+	GGGCAGGCACTGTGGGCAGCCAGAGGCTGGCTGGGCAGGTGTCCTGGGCACACTGTGGGC[CG]TGTGGGCTGTGCCAGGGCCCTGTAGCACCAGCCTCTCACACGGGAACCATGCCCTGCAGC
cg27410271	9.808053959567418e-08	0.00016467528450237064	0.922853440515067	0.5941034396416118	-0.32875	hypomethylated	II		rs576581741;rs544024702	39;34	ANKS1B;ANKS1B;ANKS1B;ANKS1B;ANKS1B;ANKS1B;ANKS1B;ANKS1B	NM_181670;NM_001204069;NM_001204068;NM_001204070;NM_020140;NM_001204066;NM_001204067;NM_152788	TSS1500;TSS1500;TSS1500;TSS1500;TSS1500;TSS1500;TSS1500;Body		OpenSea	37	12	R	99549103		chr12	99155324	99155326	+	GCAGTGTTTGGAGAATAATTATTCTGTTTCTTTACCATGCTATAGCAAAATAAGCCTCTC[CG]AGATATATATTTTTTTCTTTTTTGAAATACTGCAAAATACAGAAACTGCATCGCAATCTT
cg27185298	9.828293314875175e-08	0.00016467528450237064	0.7005173352917393	0.5219574970572096	-0.17856	hypomethylated	II	chr6:30881533-30882296			VARS2;VARS2;VARS2	NM_020442;NM_001167733;NM_001167734	Body;Body;Body	chr6:30881533-30882296	S_Shelf	37	6	F	30885205		chr6	30917427	30917429	-	TAGTCTCTTTAAGCCTCAGCTTCCTCAGTCTGTAAATTAGAGATGATGGAATGCTTGCAT[CG]TGGGGGTGTTGTAAAAATTAAATGAGAATTCACATAGGTGCTTGGCAAGATACCTGGCCA
cg16885096	9.857694665791778e-08	0.00016467528450237064	0.7533292094486267	0.4858217889446533	-0.267507	hypomethylated	II		rs543538984;rs4279978;rs547284312;rs185034812	33;31;29;2			IGR		OpenSea	37	11	R	108829918		chr11	108959190	108959192	+	TCTGGGTAAAAACAAACCTGAGTGTCTCTGCCGTGTGCAAATTAGCCTGGCTCTGAGGGC[CG]CAGGGCTGAATAGAAACTATCCTCGAGTGAATAAAAATGTTATTAAATTTAAAACCACAG
cg24198209	9.896408978884238e-08	0.00016467528450237064	0.9476366293271887	0.7360750521473859	-0.211562	hypomethylated	II		rs526506;rs558113046	31;26	SMAD9;SMAD9	NM_001127217;NM_005905	5'UTR;5'UTR		OpenSea	37	13	R	37456191		chr13	36882053	36882055	+	ACCTTTTAGAAACTTTTGCTCCATGAAACAACAGTTCCCTAAACCAGGTTTTGTTTGGTT[CG]TTTTTTTAAACTGTGGGTTTCTATTTACCAATGGCATGTGAAATCAATGAATTGGAACAA
cg00563932	9.897812894220716e-08	0.00016467528450237064	0.9007751541228756	0.7365798575598672	-0.164195	hypomethylated	II	chr9:139872237-139873143	rs575591377;rs544340048;rs561007335	0;41;47	PTGDS	NM_000954	TSS1500	chr9:139872237-139873143	N_Shore	37	9	F	139871049		chr9	136976596	136976598	-	TACATTTCCCAGCTCCCCACCCGGGCTCACCTTCAGACCAGCGGCAGCGCTCACCCACCA[CG]CCTGCCAGGGAAGCTCAGTCCCAACAGAATCCAGAGAGGGCCCACCACATGTGCCTGCCT
cg19671318	9.909065207953734e-08	0.00016467528450237064	0.034114489754832236	0.16809024532586994	0.1339757555710377	hypermethylated	II						IGR		OpenSea	37	17	R	65059309		chr17	67063192	67063194	+	CCCCAAGCCAGAAGTTGCTGTCATTTCTTGGACTCCTATCGTGCTCACTAAGCCAAGTCT[CG]CAGATTCTGCTTCTGAAATGACTCCCAAATCCATCTCCTCATTTTCGTTCTTTCTGTCAC
cg04496791	9.946460505607125e-08	0.00016467528450237064	0.7936506187450537	0.5258552848000784	-0.267795	hypomethylated	II	chr6:41395229-41396253					IGR	chr6:41395229-41396253	N_Shore	37	6	R	41395094		chr6	41427355	41427357	+	TTAAAAAAGCAATACCACCTGCCAATTGCTGAGCCCCAGTGAGCCTGGCACTGTCCTGGG[CG]CATCGTCCAAGACCTCCGTGTTCTCCCGGCTTTGTAAATCCCGCCGCTTCTCCAGCCAGT
cg21246643	9.946683498770118e-08	0.00016467528450237064	0.718297188438263	0.5311728300353423	-0.187124	hypomethylated	II		rs151116784;rs553833459;rs573460058;rs78403322;rs139790746	43;38;19;15;8			IGR		OpenSea	37	22	R	30971315		chr22	30575327	30575329	+	CCCCAGAGGAGCAAGACCATGGATGAGGACCAATGCCTGCCAGGGGCCAGGAATCCTCAG[CG]CCAGCTGTGGGCAGTAAGGAACCAGCTGGCCACCCAGTGGGGCCTGGGATGCGTCAGAGC
cg25538883	1.0006237091888897e-07	0.00016467528450237064	0.5752488112438603	0.7742370277094396	0.1989882164655793	hypermethylated	II	chr18:48190434-48190669	rs545781870	37	MAPK4	NM_002747	Body	chr18:48190434-48190669	S_Shore	37	18	F	48191042	RDMR	chr18	50664671	50664673	-	AGTAATTAGGGGAGGCTGGAGGGTGCTAGGAAGATCACTAGCCTGAAAAGTTGTTGGAGG[CG]TGGAGGGAGATCTGGTTCTTGGTCTTGGCTCTGCTATGTGGCTTTGATCACCCTGAGCTG
cg14087574	1.0013041844968556e-07	0.00016467528450237064	0.04231972836397058	0.2658933696466619	0.2235736412826913	hypermethylated	II	chr1:1961407-1961850	rs552863072;rs569474476	0;1			IGR	chr1:1961407-1961850	S_Shore	37	1	F	1963794		chr1	2032354	2032356	-	GGGAGCAGCAGAGCCGGATCTGGGTCAGCTGGGGCTCCAGGCCACCTCCCGACACCAAGG[CG]AGGCGGCTGAGCCTGCCAGCTCCCTGTCCAAGGACAGAGACACCCCTGCAGGGCCGGCTC
cg16213188	1.0015165751221989e-07	0.00016467528450237064	0.11085318759483383	0.35044861513009845	0.23959542753526464	hypermethylated	II		rs139096436;rs547431774;rs181039807;rs115567846;rs552030710	0;2;19;22;23			IGR		OpenSea	37	5	F	124308587		chr5	124972893	124972895	-	CTGAAGATGGCCCCTTCTTCTGGGGATCCTCACATAGGCCTCGGAGGAAGCTCTGACTGC[CG]TTTCCCCAAAACAGCGCCCCCGTCTGCAGAAAGTGGTTAAGATTGGTCTTAGTCCTTATC
cg14110361	1.0017108606103705e-07	0.00016467528450237064	0.9428296657548906	0.7309132535011427	-0.211916	hypomethylated	II		rs554332091;rs376389280	32;27			IGR		OpenSea	37	1	R	25191199		chr1	24864707	24864709	+	CCTTTGACGTTCTGAGACTTTGCCCAGGAGCTGGCGTCTCAGATTTCAGGTGTCCTGGGC[CG]CCCAGTAAAGCCGTTCAGCAAGGCCAGGGCACAGCCCACACCCAGTTTCTCACCTGGCTT
cg26203949	1.0019342669024302e-07	0.00016467528450237064	0.8717098720164711	0.524104322620513	-0.347606	hypomethylated	II						IGR		OpenSea	37	10	R	82725222		chr10	80965465	80965467	+	GGCTCTCTGTTCCTCTTTCCTTTTGTTTCCTTTTTGATAATGCTTCTGTGAAACTGAAAT[CG]CTTTCATCTAGGAACAGTTTCCTGGGTCTTTTTATGATCTGGGTATAGTTAGACAATCAG
cg02149965	1.0048112634699194e-07	0.00016467528450237064	0.8514214742436429	0.6399478369090073	-0.211474	hypomethylated	II	chr6:30881533-30882296	rs184436050	28	VARS2;VARS2;VARS2	NM_020442;NM_001167733;NM_001167734	Body;5'UTR;Body	chr6:30881533-30882296	S_Shore	37	6	F	30883203		chr6	30915425	30915427	-	CCCCTGCCTCCTGCATACAGCCCCCGATATGTTGAGGCTGCCTGGTACCCGTGGTGGGTA[CG]AGAGGGCTTCTTCAAACCAGAATATCAGGTTAGTATCTGGCAGGGAGGGGTCCTAAATTG
cg13241889	1.007229132347781e-07	0.00016467528450237064	0.9327111882879596	0.7895108549691622	-0.1432	hypomethylated	II		rs149069930;rs188243493	18;23	AZGP1	NM_001185	TSS1500		OpenSea	37	7	F	99573939		chr7	99976315	99976317	-	TGTGTGTGCCTGGGGTGGAAGGATGCCAGTGGGTAGGAGGTGCGTGTGATGGGTGGCAAG[CG]CCTGGGATGTGTCACCCTTCCAGTCTATTGTGACAACCCCTGGGCCAGTAGGGGCATTTG
cg02416656	1.007979777017211e-07	0.00016467528450237064	0.7128957345006328	0.5356918776810594	-0.177204	hypomethylated	II	chr12:112622182-112622815	rs143044856	16	C12orf51	NM_001109662	Body	chr12:112622182-112622815	S_Shelf	37	12	F	112625321		chr12	112187516	112187518	-	TGAACTCCTGGGCTCAAGCCATCCTTTTGCCTCAGCCTCCCAAAGTGCTGGGATTACAGG[CG]TGAGACACCAGGCCCGGCCTGTATTTATTTTTATGGGTACCTGTTAGTTATGCCAATGGA
cg02626208	1.0084973552477037e-07	0.00016467528450237064	0.8831990860186236	0.7397822125451122	-0.143417	hypomethylated	II		rs545436815;rs565180292;rs575585413	9;46;49			IGR		OpenSea	37	17	F	34989377		chr17	36632918	36632920	-	GGATGCGGTGGGAGGAATGGCATGGGCAAAGGCCTTCAGTGAGAAAGCTGGGCACACAGC[CG]TAAAATGGCTGTGAATAGGCTGCTTTCCTAGAGCAAAGGGTAAGTGCGGTAAAACGGAAA
cg19083577	1.0152202291420221e-07	0.00016467528450237064	0.7319187496408353	0.5406878792617422	-0.191231	hypomethylated	II				RAB13;RAB13;RAB13;RAB13	NR_073553;NM_002870;NM_001272038;NM_001272038	Body;Body;5'UTR;1stExon		OpenSea	37	1	F	153957490		chr1	153985013	153985015	-	TTGTATAGCAAGAATACTATTTTTACGTACATTTTATGGATTTTGGGAGGGAAAAGGTGA[CG]AAAATTCTGCATGGAGGCTTAAAATCCTTAGGCTGCCTCTTGGGTCCATTCAGTTATACC
cg01020774	1.0211497749273795e-07	0.00016467528450237064	0.8680195919503834	0.646893595133596	-0.221126	hypomethylated	II	chr16:85196735-85196992	rs147214007	2			IGR	chr16:85196735-85196992	S_Shore	37	16	R	85197540		chr16	85163933	85163935	+	ATTGTTTAAAAAGGCACTTTGCAGTTTACAGAATGTTTCTGCCTAGGTTGTCTCAGGCCC[CG]GGATAGAAAATGGCCCACCCACTTCCATGCTCAGAAACTCCTGTATTTAAAAAGGCAACA
cg01638101	1.0227471365459879e-07	0.00016467528450237064	0.788704793533962	0.6353483517341135	-0.153356	hypomethylated	II				LOC100189589	NR_024463	TSS200		OpenSea	37	2	R	74612812		chr2	74385684	74385686	+	AAACCCACGTCATCATCTGATCATAATGGAAATCAATCTCCTCAAACCACCATGCAAAGG[CG]TATCCATGGCAACCTCAAAAGGAAGGACACAGAGATGATGCTTCAGTGGCTGCAGCAGGA
cg17004906	1.0231961291047073e-07	0.00016467528450237064	0.6977070257126577	0.493406260890284	-0.204301	hypomethylated	II	chr1:11724113-11724885	rs537658734;rs9430591;rs563481782	1;10;28	FBXO6	NM_018438	5'UTR	chr1:11724113-11724885	S_Shelf	37	1	F	11727668		chr1	11667610	11667612	-	CAGACCAGGATTCAAACCCAGGCAGTCTTCTCAGCCACCCTCCATCTGATTTTTTTTTTC[CG]GCCATCTCCAAGTGGATTCTGGCCTGACACCAAAGACAGCTCAGCCGGGTGCCGTGGGGG
cg02444596	1.0235084768825734e-07	0.00016467528450237064	0.8820852854828609	0.6925718637411117	-0.189513	hypomethylated	II		rs6125388	2			IGR		OpenSea	37	20	R	36172407		chr20	37544004	37544006	+	CGAGGGAACAAAGCTAGATTTTTGTCCTTCCTTGGCTGAATGTGCTTGTGCAATATACAT[CG]CACTCAACTGCCCATGGCATGCTAGACACTAATTTCCAGGCCCAAACACAAATAGGTAAG
cg02138529	1.0236030611844179e-07	0.00016467528450237064	0.7046765631689093	0.5036717806509869	-0.201005	hypomethylated	II		rs534286724	2	RPS6KA2;RPS6KA2	NM_021135;NM_001006932	Body;Body		OpenSea	37	6	R	166834262		chr6	166420773	166420775	+	TCTTTGCGTCCCTGCCTTCAATTCTTTTGGGTATATACCCAGAAGTTCCATTCTGGGCTA[CG]TGATAACATTTAATTTTTTTGAAGAACTGTTAAAGCAGCAAAACTTGTATGCATCCTAGG
cg15754248	1.0247973518443121e-07	0.00016467528450237064	0.7297115604597808	0.4947924387467011	-0.234919	hypomethylated	II		rs373131597	1			IGR		OpenSea	37	10	F	130720402		chr10	128922137	128922139	-	GAGGCCTCAGAGTCCCTTCCACATGGAGCATCTAGAACATTCTACACTAATCACTGGCCA[CG]TTATGACAGAGCCAGACACAAGAGCAGCCCTTGCTGGTCCAGAGTTAACTCAAACACCCT
cg21193909	1.0270287240296202e-07	0.00016467528450237064	0.8598589946219435	0.680663042316929	-0.179196	hypomethylated	II		rs551958394;rs565476710;rs527920931;rs182662373	43;38;37;17	EPHB1	NM_004441	Body		OpenSea	37	3	R	134522048		chr3	134803205	134803207	+	GGAGATTTTCTGAGAATTACCAGGACTCATTTCTGCCCACAGATTGCACCTGAGGCCCTG[CG]TCTCTCATCTCTCCCCTCCCACTTCCTGGCAGCAAGTGACAAAATGACTGTTTGAATTTA
cg10304803	1.0280658042287421e-07	0.00016467528450237064	0.7889902930066985	0.5646641938046962	-0.224326	hypomethylated	I	chr17:80772792-80773003	rs373044931;rs571841620;rs138003162	44;45;51	TBCD	NM_005993	Body	chr17:80772792-80773003	N_Shore	37	17	F	80771384		chr17	82813507	82813509	-	GGACAGGGTCCCCTGTCCGGTTCCACTGTGCCGTGGTGGTGCTGGGCCTCTGAGGCGAGC[CG]GATGGACGGACGGCATCCCCTGGACCCTGCCACCCTTGCCACCGTGCCACAGTGAACACG
cg04851702	1.0283965718305335e-07	0.00016467528450237064	0.9422777516336748	0.7757980935584247	-0.16648	hypomethylated	II		rs545177794;rs17777059	39;23	CMIP;CMIP;CMIP	NM_030629;NM_030629;NM_198390	1stExon;5'UTR;Body		OpenSea	37	16	R	81528974		chr16	81495368	81495370	+	CAGGCTGGTTCAGTGATAAGCAGGAGCCAGGCGACCCACAGGCTTCTTGGATGGGCTGGG[CG]TGCATGGCATAACCGTTTGAGAACAACAAACCAAGCCGGCCGGGCTGCCGCTCTGTTTCC
cg10267872	1.0285743592375758e-07	0.00016467528450237064	0.7445818790144662	0.486292405673843	-0.258289	hypomethylated	II						IGR		OpenSea	37	2	R	240698235		chr2	239776540	239776542	+	CAGGGCACAAAGGAAAGACGGTGAATCACAGAGCCACCACCCGAGGCCAGTGGGACCAGG[CG]CCCACCCAGGGAGGGATCCCGCGGGGTCAGGACCGCCAGCGAGCAGTGGGCTGCAGCCCA
cg25607592	1.032906617014664e-07	0.00016467528450237064	0.7551544970123688	0.3372476470883774	-0.417907	hypomethylated	II		rs570662422;rs115329445	1;12	CHCHD6	NM_032343	Body		OpenSea	37	3	F	126649987		chr3	126931143	126931145	-	TGTGGGGGCAGGCCTTGGTGGAGCAGGGCGCCAAGGGAAACATGAGGCTTTGCTTCCCAC[CG]TCACTGCCCAGCACCCAAAGCCCTGACTGGCCGCACCCCTGGGGACACCCTCCACCTACC
cg20209499	1.0334800980235592e-07	0.00016467528450237064	0.4192640147089946	0.7672397594562431	0.3479757447472485	hypermethylated	I		rs535821406;rs557355580	0;12	KCNK3	NM_002246	Body		OpenSea	37	2	F	26929892		chr2	26707023	26707025	-	CTGTTGCACCTGCCCTGGCCTCCCCTCCAGCCCTCCCGAGAAGCATGCTACCCAGGATTA[CG]CTTTTGTCCCCGCTTCACCCCATGCTGTCCGAGCCCTGAAGAGACTTCCTCTGTGTCTAG
cg06053289	1.0343227802667223e-07	0.00016467528450237064	0.07618832515381861	0.3422033695707053	0.26601504441688667	hypermethylated	II	chr2:131792237-131793189	rs147581419;rs371675465	26;18	ARHGEF4;ARHGEF4	NM_032995;NM_015320	Body;Body	chr2:131792237-131793189	N_Shelf	37	2	R	131789175		chr2	131031601	131031603	+	GTGTGGGCCCCTGCATTGTCCCATATGGGCCTGAGGAACGTGCAAACAGGCACAATGTCT[CG]TTCCTTCTGCATTCCTTGAGTTCCCTGTGCCCTGCCCCTCGTGAGTGTCCAGTCCCTGCC
cg09331144	1.0378643260847761e-07	0.00016488530546840885	0.5192089456151402	0.32904440503529314	-0.190165	hypomethylated	II	chr1:1177885-1178207	rs375442475	5			IGR	chr1:1177885-1178207	N_Shore	37	1	F	1176376		chr1	1240995	1240997	-	GGCTGGGTGCTGCCTGATCCTGGGTGCCTGCCCCCAGCCCGTTCTTGCCCAGGGTTGGCC[CG]TCAGTTTGGGGAGGAGCCACTGAAAACTGGAAGCAAACAGGGGAGTCCGCAGCCCAGGGC
cg23709526	1.0483091137360293e-07	0.00016576265082440087	0.053486500530252355	0.2885529171520394	0.23506641662178704	hypermethylated	II		rs552314316	1			IGR		OpenSea	37	11	F	62675611		chr11	62908138	62908140	-	ATGATCGTCTTGGAAACCACTACTCCAGGCTACGGGATTAACCTCTCTAGAATTCCTTTG[CG]TTGGGCTTTGGGGACCCTTCACCAAAGAAGTGCCTTATAACCTGACCTGAGGGTCATCCT
cg16120585	1.0498523635144687e-07	0.00016576265082440087	0.8579388062759005	0.6074226059908694	-0.250516	hypomethylated	II	chr1:54411057-54411943	rs554252833	41	LRRC42	NM_052940	5'UTR	chr1:54411057-54411943	S_Shelf	37	1	F	54415125		chr1	53949451	53949453	-	GTATTCATCCACTATAATAGGGTATGTTCCATAGAATTTGTCTTTCTGTTGTTAAAATCA[CG]TCAGTCCTTTTTAGGGCCATACCTAGCGTCTGCTTTCTGATCTACAAGTAGAGTGGAGCT
cg24086717	1.0500894418479087e-07	0.00016576265082440087	0.8956633253746347	0.6640128466218556	-0.23165	hypomethylated	II		rs548921240	34	GLIS1	NM_147193	5'UTR		OpenSea	37	1	R	54154485		chr1	53688811	53688813	+	GATGTTTTCTGGTGAAAACCAAAAAACCTGCCAGAAAAATTCTAAAAGGGCTGCACCACT[CG]TTTTTCAATTTTTACTGAGTGCCTGATCTTGCCCAATGGCAGCGAATTCATTTGGGGGCA
cg13593562	1.0523386593815471e-07	0.0001657650112198888	0.9014049805760574	0.7091174597369998	-0.192288	hypomethylated	II		rs183593614	1			IGR		OpenSea	37	9	F	13432483		chr9	13432483	13432485	-	GTGTATCCATAAACCTCCCACAATCTGATATGTTTGGCAGAGAAAATCAGGGAAAAGGCA[CG]TTGATTGTGCTGAAAGAAAAAAAACAAGCAAAAACAAAATATGGATCTGCCAATTACATG
cg06506094	1.0554771839865678e-07	0.00016590714900374627	0.3565683284453217	0.15294816130554578	-0.20362	hypomethylated	II		rs576262586;rs191191640;rs142506413	6;2;1	KMT2E;KMT2E	NM_018682;NM_182931	5'UTR;5'UTR		OpenSea	37	7	R	104661757		chr7	105021309	105021311	+	TGAAGTTGCTTAATTGGTTGCCTTGACACAGGCTTATTACATCTTACATCATTAAGCCTT[CG]CTGTAACAATATTTTTGAAGCACAGACAAAAGATGAATTTGAGTAGCTATTATTTTCCTG
cg00118140	1.0663560024956932e-07	0.00016648190957254186	0.7267520772467545	0.4620327557280926	-0.264719	hypomethylated	II				DLG5	NM_004747	Body		OpenSea	37	10	R	79641653		chr10	77881894	77881896	+	CAAGTCACATGGCATGAGCTGGGCATTAGGCAAGGACATGGCATCCCAGGCTTCACAGGT[CG]GGGACATTCTGTCCACAAAGGCCAAAGAGGGCAACTACAAAGGAAAAGTCTTATCTAAGA
cg25562047	1.0687405864959685e-07	0.00016648190957254186	0.8921095981859404	0.7534957375691324	-0.138614	hypomethylated	II		rs190243953;rs148216186	0;10	CD276;CD276	NM_001024736;NM_025240	Body;Body		OpenSea	37	15	F	73992362		chr15	73700020	73700022	-	GCCCCCTCCCAGGACCTTTCCACTTGCTCTTTCCTCTGCCTGGAACTTTCTGCCCCTAAA[CG]TCTGCATGACTGGATCCCATATTTTGTGGAGGTCTTTGCTCAATGTCACCTCCTCTCAAG
cg17140737	1.0742066183065266e-07	0.00016648190957254186	0.6540512319744396	0.4121406716867109	-0.241911	hypomethylated	II		rs549059669;rs144951430	15;1	PTCH2	NM_001166292	Body		OpenSea	37	1	R	45286970		chr1	44821297	44821299	+	GCCACTCTTCAAGGCCTCTGCTTAGTGGAGCTGTTCAACTTTCACAGAACAAACAACTTA[CG]CTGTGTCCTCACTAACTGCTAGCACCTCAGTTTCTGAGCAGTTCCCGCAACTGATCCACT
cg04136395	1.0758706169495611e-07	0.00016648190957254186	0.4625223095896307	0.2763640279674249	-0.186158	hypomethylated	II		rs11878912	12	VRK3;VRK3;VRK3	NM_001025778;NM_016440;NM_001308420	Body;Body;Body		OpenSea	37	19	F	50503169		chr19	49999911	49999913	-	GATGGGGTGCCTACTGTGCCAGACACACCTGAACCATGCAGAGAAGTGTTAAATGGGACA[CG]GTAGCTGCCCTACTGGGAGGATTCAATGAAGCAGTGCTTATGAAACACAGCCCGGCTCAG
cg00535218	1.0775589304432113e-07	0.00016648190957254186	0.584034466771106	0.439253645649971	-0.144781	hypomethylated	II		rs563650178;rs531063692;rs549187637;rs6725679	0;22;25;35	TCF7L1	NM_031283	Body		OpenSea	37	2	F	85470887		chr2	85243763	85243765	-	TTCTGGCTCAGGGTGAGAGGTGAAACTTCGTTCAGGAGATATACGCTGAGCCATCCACTA[CG]TGCCAGGCACCTTAGAAAGGGCCGGGTATTCATATTGTGACTTCACACGGCTCCCTGCAG
cg08304867	1.0778373611469926e-07	0.00016648190957254186	0.3996701833629806	0.725761089912314	0.3260909065493334	hypermethylated	II		rs75675901;rs139597758	19;6	C3orf20;C3orf20;C3orf20	NM_032137;NM_001184958;NM_001184957	Body;Body;Body		OpenSea	37	3	R	14766768		chr3	14725260	14725262	+	CAGGATATTTTACATGAAATCCTGAGGCTTAGAAAATTAGCTCATCTTGCATTCTTGGAC[CG]TGAGAGCTGCAAGGAGCTTCCAAGAAAATGTGCCGAGTGTTGGGGCTCCTCCCTCCAAGT
cg02563364	1.0807823198109129e-07	0.00016648190957254186	0.6718575538284367	0.4923736292236244	-0.179484	hypomethylated	II		rs559576520	16			IGR		OpenSea	37	2	R	102272387		chr2	101655924	101655926	+	TGGTATTTTTAGTGCGTTTTCTGTTTGACAGGATGTTTCTTGCACATATTTTCTTCTCTC[CG]TATTCCCACTGTTCCTCTGAAACTAATCATTCCCTGCCTGTATTTATTCGCCAGTTCCCC
cg09886858	1.0823664653363734e-07	0.00016648190957254186	0.9027447713353858	0.5725057075205525	-0.330239	hypomethylated	II		rs563498054	21	WNT3	NM_030753	3'UTR		OpenSea	37	17	F	44842732		chr17	46765365	46765367	-	ACTCGACTCTTGCCAGAACCTTTCCAGCTCCAGCTCACCATGTTCACAACAGCAGAGTGA[CG]AGGAATAAATCTGGCACTTGTAAGGCACCAAATCAATGGTTAGCCAGAGACACTGGGTAA
cg13928759	1.0848950513631033e-07	0.00016648190957254186	0.6053262748735186	0.359346281830302	-0.24598	hypomethylated	II		rs577617792	19	LGI1	NM_005097	TSS200		OpenSea	37	10	F	95517382		chr10	93757624	93757626	-	ATCAAAAGGTTTTAGCCCAATATTGTGGAGAGAGTTTCATTTAGCTTCATTTTTTCCAGC[CG]GGGCTGGCTCCAAAGCTAGTTTTTCTTACTAGGTTGTTTGCTACATGAAAAGCAGACTCC
cg22046201	1.089722685153323e-07	0.00016648190957254186	0.8540524352093617	0.6066641777441258	-0.247388	hypomethylated	II		rs565210793	34			IGR		OpenSea	37	1	R	64212080		chr1	63746408	63746410	+	TGGAGACCTGCATAATGAAATTCAGACAGTGGTGACTAACTTCCCCTCAGAACAAGGTGG[CG]TGGGCTGGCAGGGAGCATGCTTCTCCCAAGGCTGGGGCATAAAGCTGAGTGAGAGGAAGC
cg20020919	1.0908882362003678e-07	0.00016648190957254186	0.5733144345498554	0.38541961214682774	-0.187895	hypomethylated	II		rs79230297;rs191162369	38;37			IGR		OpenSea	37	5	R	81150774		chr5	81854954	81854956	+	TTCATTAATTTGCTGTCTTAACATATATCTTTCTCATTTTTCTAAGTTCTCCTCCCCCCT[CG]TTTTAGTAGTTCACATGAGCAACTCAGAGTTTTCAGGCCTTCTTCTATATTTGGTATATA
cg02328601	1.0945900989379297e-07	0.00016648190957254186	0.9113290668728575	0.7446386978281047	-0.16669	hypomethylated	II	chr11:129910305-129910950					IGR	chr11:129910305-129910950	N_Shelf	37	11	R	129908164		chr11	130038268	130038270	+	ACATGTATTCAAAATAATAGATGTACAGCACCTGGCACCCTCATGCTTTGCTGGTAGAAA[CG]TAAAATGGTGCAGCCACTTTTGAAAACAGTTTGGCAGTTTCTTAAAAAGTTAAACATAAA
cg14380840	1.0957646645080074e-07	0.00016648190957254186	0.6456270294233293	0.8534073618210407	0.20778033239771143	hypermethylated	II	chr10:3598475-3598930	rs547179136;rs140752833;rs149722301;rs145549087	37;31;3;1			IGR	chr10:3598475-3598930	S_Shore	37	10	R	3600710		chr10	3558517	3558519	+	CCAATAGGTTGTCTAAACAAGGTTGCTTGACTCATCAACCTGTTTAAGGGCCATTTTAGG[CG]TTTTATCCCTTTCTTTCTGCCATGTGGCAAGAATTGAAACAAGGAGACTCCAGGACACAT
cg03864696	1.0958672156875606e-07	0.00016648190957254186	0.1287581433825687	0.3318583937076666	0.20310025032509793	hypermethylated	II		rs190238436;rs141362364	0;22			IGR		OpenSea	37	17	F	66180795		chr17	68184653	68184655	-	CCCACTTTCTATCTTGAATTTCTCTGTCTTTCCTAGGCCAGCAATGTTTGAGAGGGAGAG[CG]AGCTGAAGATTTCCTGATTTCAGATAGGCCTAGAGAAGGATTGTAATTTTCTAGTGTGAA
cg14477114	1.0981887025395917e-07	0.00016648190957254186	0.49044490786841094	0.23575273306690622	-0.254692	hypomethylated	II		rs549820254	17	MAGI1;MAGI1;MAGI1	NM_015520;NM_001033057;NM_004742	Body;Body;Body		OpenSea	37	3	R	65914296		chr3	65928620	65928622	+	GTCACGGTGGCAAGCAAGTAACTTTGAGTTAGTTGCTGTATTCCATTGTTTCCTTTCAGC[CG]AAAGACTAAAATTCTATAGTACATGTCAAACTACATTAAGTCTAATTTCCACGGTTCTAA
cg07652798	1.1004540835979919e-07	0.00016648190957254186	0.9587054158930128	0.7653989638932293	-0.193306	hypomethylated	II		rs4334179;rs569045169;rs568984933	39;1;0	LINC00354;LINC00354	NR_046992;NR_120401	Body;Body		OpenSea	37	13	R	112553309		chr13	111898994	111898996	+	TTCCACGGATAAATCTCAGAGTGCAAACATCTGCTTTGGCATCCTTGGACAGAATGCAGA[CG]CAGGCACACCAAAGCTCGGGTCTCGTCCTACGCCGGAAAAGATGGGGAAAGAATACAAAG
cg09165955	1.1035548634347056e-07	0.00016648190957254186	0.7897453505063382	0.5100487641565571	-0.279697	hypomethylated	II		rs548412983	16			IGR		OpenSea	37	5	F	2465579		chr5	2465464	2465466	-	GCGTGTGAGCCAGGACTCTGTGGGCTGCCTGGGTGGAGCTTGGCTTCGTCTATGTGTAGA[CG]AACCTCAGTCACGGAGCAGCCTGCCTGTTCTGACCATATTAGCAAGATCAGCGGATTGGC
cg01936753	1.1084073456183404e-07	0.00016648190957254186	0.5936491298133514	0.3712387537519296	-0.22241	hypomethylated	II						IGR		OpenSea	37	3	F	20267404		chr3	20225911	20225913	-	TGAATGAGCATGTTGTAAGTAGAATGTATAATTTTGTTAGTGTACCCCTCAGAGGTTGGC[CG]ATGAGTAGCAGCAATGCAGTAACAATATAAAGCTGTCACTTGGTGGAGCTAGAATACTAT
cg21607137	1.1098335860449677e-07	0.00016648190957254186	0.9666688163170182	0.7316899638894495	-0.234979	hypomethylated	II	chr5:178593903-178594656	rs150139426;rs553783544;rs572349739	30;22;2	ADAMTS2;ADAMTS2	NM_021599;NM_014244	Body;Body	chr5:178593903-178594656	S_Shelf	37	5	R	178598142		chr5	179171140	179171142	+	TAGAGTTTTTGGATACCTCGGTTTTTGTCACATTTGCTTTTCCCAGTAATTCATTTATAA[CG]TATGGTACGGAAGTATTGGTCTGTGATGGGTTTGAAATAGGAAAAAGAAAACAGCCAGGT
cg26879773	1.110153354032437e-07	0.00016648190957254186	0.521874906065404	0.3484142455159991	-0.173461	hypomethylated	II		rs142873105;rs77172749;rs150613998	42;33;20			IGR		OpenSea	37	2	R	121405238		chr2	120647661	120647663	+	CAATGATGCATTACTATCTTAGCTGACATCCTGTTTAAGACGTGCCAATTGTTCCAATGA[CG]TCTTTAGAAAAGGAATCATGCTTTGCAATCATTCGGCACGAGTCACCATGTCTTTCTAGT
cg05350199	1.1144960972689422e-07	0.00016648190957254186	0.9448880272485435	0.8075801306617536	-0.137308	hypomethylated	II				RHOJ	NM_020663	Body		OpenSea	37	14	F	63734537		chr14	63267818	63267820	-	ACCGGGGTGGACGGAGCTGGGTGTACCATTTTAAAATACACATTTAACAGCTCATCTGAG[CG]GCTGCAGCCATGTTATCAAGCTGAACACACGTTGATCTGAGTAGATTATAAAAATAGTTC
cg00738897	1.1150297740350926e-07	0.00016648190957254186	0.6326543966314748	0.47503154077561055	-0.157623	hypomethylated	II	chr16:85196735-85196992	rs578033717	34			IGR	chr16:85196735-85196992	S_Shore	37	16	F	85198673		chr16	85165066	85165068	-	CCAGGGGCACGTGACAGAGCTTAATCTTGATTGCTGGCACTCAAGAGGAATAAAAGATGG[CG]CAGCAGAAGCTGGCCAGGCAGCTGGATGATTCTGGAACTTGGAAGGCATAATGAGTGAGG
cg06144254	1.1151090287631351e-07	0.00016648190957254186	0.5693455382561696	0.37087719789834955	-0.198468	hypomethylated	II		rs560435994	1			IGR		OpenSea	37	1	R	178534910		chr1	178565774	178565776	+	ATAGCTCACCCTGGTCTGCTTTTGGGTTTGGGTGGCTGCCATCCAGGGCAACTGTCCTTG[CG]TGATGACTTAGCATGCCATTCGATCTCACAGCTTTTCTTTATCAACATACCCTTCCCTGA
cg24392878	1.1151790648644013e-07	0.00016648190957254186	0.5921705953134043	0.34123354593669386	-0.250937	hypomethylated	II	chr14:100259160-100259542					IGR	chr14:100259160-100259542	N_Shelf	37	14	R	100256100		chr14	99789762	99789764	+	AAAATTGCCTTTCTATGAATAAAGGCTACAGAGCTTTCACTTTCCTTTCTCTTTTTCACA[CG]TTGTACAAATGCTGCTATTAATTCCACTGAACACTGTGGTTATATTGTCCTACAGAGTAC
cg25843879	1.1222988947208598e-07	0.00016648190957254186	0.937522989745393	0.6885184746771174	-0.249005	hypomethylated	II		rs575787704;rs554721474;rs575023147	8;2;1	LOC103611081	NR_125382	Body		OpenSea	37	11	R	130738561		chr11	130868665	130868667	+	GCTACGCTATGAAACTTGCTCAGGACACCCTTTTTCTCAGTTTGAGGTTAAGTACTCCTC[CG]CCCCCAACCCCCCGACCACACCCCATGCCCAGTATACTCTTAGAGCAGAGAGGAGGTCTG
cg22412700	1.1279459939758816e-07	0.00016648190957254186	0.6613667407122306	0.45463793983187883	-0.206729	hypomethylated	II		rs572492680;rs183079698	1;28	ULK3;ULK3;ULK3;ULK3;ULK3;ULK3	NM_001284365;NM_001099436;NM_001284364;NR_104309;NR_104308;NR_104307	3'UTR;3'UTR;3'UTR;Body;Body;Body		OpenSea	37	15	F	75129277		chr15	74836935	74836937	-	GCGGGGGCCCCTTGCCCTCTTCTCGGAGCCAAAAATGATAGAGGGCTGCATGCCCCAAAA[CG]GACAGGCACAGGACCCAGTAACCACCGAGTAACAAAGGTCTCATGAAAGAAGTGCTGTTC
cg14519032	1.1322721528211089e-07	0.00016648190957254186	0.7860511371813904	0.643756610447268	-0.142295	hypomethylated	II		rs545841151;rs143405924	1;5			IGR		OpenSea	37	5	F	173930869		chr5	174503865	174503867	-	AGCGAGACCAAACCCAGCTTCTCTACAGCACCAGGAAGAAGGCAAGCTGGGCCACCAGGG[CG]CGGCCCCAGGAAGGAAAATCCTCCATGGTCCTGTTGACAGATGTGGTATCAAATGAATTG
cg08506127	1.1364363859527103e-07	0.00016648190957254186	0.12869639258976887	0.32791359463852926	0.1992172020487604	hypermethylated	II	chr2:87015974-87018182	rs186166993	20	CD8A;CD8A;CD8A;CD8A	NR_027353;NM_001145873;NM_171827;NM_001768	TSS200;5'UTR;TSS200;TSS200	chr2:87015974-87018182	S_Shore	37	2	F	87018958		chr2	86791834	86791836	-	GCTTCACAGGCTTGAAGTCATTCAACCCCTGCGCTCTGTGCTTTCACGCCCTTGCACTTG[CG]GTCCCTCGGCCTGGAATGCTGGTCTGTTTAAGCCCTGGAGGCAGCTCCTGTGCTGTCTCA
cg26908946	1.1364950892382223e-07	0.00016648190957254186	0.8664685210372314	0.49984126445452287	-0.366627	hypomethylated	II		rs74636721	47	MCART2	NM_001034172	TSS1500		OpenSea	37	18	R	29341842		chr18	31761878	31761880	+	TTCCTTGAGATTAAATGACAGTTTCCCTGACCATCATCTTAAAGCACGCCTATGGTGGAT[CG]CTCTAGAATGAACCATAAACCCGAAGTTCTCTTTAAGCTTTAGTGAAACGAAATAGTAAA
cg13833328	1.1385907048164012e-07	0.00016648190957254186	0.05256085926928985	0.3359177360208937	0.28335687675160387	hypermethylated	II	chr6:24357719-24358309	rs114730623;rs577520295	14;11	DCDC2;KAAG1	NM_016356;NM_181337	Body;TSS200	chr6:24357719-24358309	N_Shore	37	6	R	24357098		chr6	24356869	24356871	+	GAGCTGGGAATAAGGACCCCTGCCCTTGAAGGTCTAATCACGTTGCTGGAGACAGACAGT[CG]ACAAATACAGTCAGCCAGTAAACTCTTCCTGCATTATGCTAACAGCATAAACATGCAGGG
cg07525829	1.141066532871038e-07	0.00016648190957254186	0.41540831807951434	0.6262038375014202	0.21079551942190583	hypermethylated	II		rs149386579;rs539387626	5;45			IGR		OpenSea	37	21	F	43206857		chr21	41786696	41786698	-	GTTGTCAAGTTGCTGCCGGGGGCTATAAAACTTGATTTGGTCCCGAGTTGAGGAAAAGGA[CG]CTCGGCTCAGCTGTGAGTCACTGGAGCCTGGAGCCACTTGTCCACCCATCAGAAGTTCTC
cg09423231	1.1454659751071221e-07	0.00016648190957254186	0.4569487701030134	0.2506271607711544	-0.206322	hypomethylated	II	chr2:51254522-51255498	rs139064548;rs559878675	9;7	NRXN1;NRXN1	NM_004801;NM_001135659	Body;Body	chr2:51254522-51255498	N_Shore	37	2	R	51253484		chr2	51026345	51026347	+	TTGCTTTGACCCATAAGCTATCTACTTTAAATCCTGACATCTCCTACTTAGCCACTGATT[CG]TCTTTTTCACACCACTCACTCACTTTCTGTTAGAGGCTTTGCTGTATTTATACAACAGTA
cg07611488	1.1468581925032148e-07	0.00016648190957254186	0.32032364238829	0.14403332953217693	-0.17629	hypomethylated	II		rs148463116;rs141732690	27;1	KAT6B;KAT6B;KAT6B	NM_012330;NM_001256468;NM_001256469	Body;Body;Body		OpenSea	37	10	R	76681842		chr10	74922083	74922085	+	TCTGCCAGAAAAGACAACTCCTACTGATAGGTCAGTAACCTTTTCATTGGAAGAACAGCA[CG]TTAGTATTAGCTTCTGTAGATGTGTCTAACTGAGTCTTTTTCTTAAAATAACTCATGTGA
cg18950598	1.1484212303393436e-07	0.00016648190957254186	0.08631776466772945	0.23747599936005248	0.15115823469232303	hypermethylated	II		rs200075904;rs201213257	2;1	ME3;ME3;ME3	NM_001014811;NM_006680;NM_001161586	Body;Body;Body		OpenSea	37	11	R	86270757		chr11	86559714	86559716	+	GGACCAGACAGAGAGAACAGACACTAGGTACTGACTTGTCCAGGTCACTCTGCTGCCGCT[CG]TAATATCTCATGATTCGGAGGAGCTGGACGTCCTGGCTCAGAAAGCAGGGCGGGATTAGG
cg16074873	1.1488800325392264e-07	0.00016648190957254186	0.5660804882064798	0.4002564938578715	-0.165824	hypomethylated	II		rs75813749;rs192438033;rs75452436;rs570792162	0;6;36;44	PDE1C;PDE1C;PDE1C;PDE1C;PDE1C	NM_001191057;NM_001191059;NM_001191058;NM_001191056;NM_005020	Body;Body;Body;Body;Body		OpenSea	37	7	F	32031547		chr7	31991934	31991936	-	CCTGCAAAAATTCTGGCACACCAATTCTGCAGTGTGAATCATTGTGTTTATCCTAACAGA[CG]CAAAGCTATTGTTTTTAGCTGGTAATATGTTAGCGGGTTCCTATTGGTTCCAGACCTATC
cg19889954	1.1498335476438345e-07	0.00016648190957254186	0.058032620869148364	0.27052749007979243	0.21249486921064406	hypermethylated	II		rs535632938;rs555655589	42;11			IGR		OpenSea	37	2	R	20657669		chr2	20457907	20457909	+	ACAAGATCAAACCAAATACTCGGCAGAGTGCCCAGCTTATTCTAAGTCCTCAATAAATCT[CG]ATTCCTTCCCTTGAGTGGATTCATCAGAGTACCTTAAGCACAAACAGGAATGGAATAAAT
cg16229071	1.1520128954091331e-07	0.00016648190957254186	0.8578574317473582	0.7040611213270136	-0.153796	hypomethylated	II		rs184604163	0	CPNE5	NM_020939	Body		OpenSea	37	6	F	36737891		chr6	36770113	36770115	-	TAGGGCAAATTCCAGGAAGGCAGGGGAAGTGCTTCCTGTCATCACCCCACTTTACCCCAC[CG]GAAGGCTGGCTTGGCTCTGATCCTGATGCCACTTCCTGTGACTTCAGCTCTGCTCAGCTA
cg15174367	1.1523506785107207e-07	0.00016648190957254186	0.8511576906401441	0.5557360744099951	-0.295422	hypomethylated	II		rs145607642	2			IGR		OpenSea	37	2	R	175637564		chr2	174772835	174772837	+	TCAAGGGATACTTTGTCTCTGGGGTACTTTCTGACCCAGTGGACCCCTGGCAGAAGTAAG[CG]TGGACTGTGGCTGCAGGACCACGCAGAGTCAACACGAACCGAAGCCAGGCCTTGGCCACG
cg13632630	1.1530945919820212e-07	0.00016648190957254186	0.07611574430771299	0.29083766354481244	0.21472191923709943	hypermethylated	II	chr15:90208787-90209279	rs116209930	26			IGR	chr15:90208787-90209279	N_Shelf	37	15	R	90206329		chr15	89663097	89663099	+	CCTCAGGCGGCTGAGGAGGCAGCTTTCCTGCCTTCCGGAGTATAGCCTAGCAGGAGGAGC[CG]CAGGACCGGGGAGGAGTAAAGAGCTAGGAATGTGGTTTCCGGAGCACCAGGAAGAAAGCT
cg17362523	1.1559375778920532e-07	0.00016648190957254186	0.6064047557704961	0.42864157650112356	-0.177763	hypomethylated	II				OTULIN	NM_138348	Body		OpenSea	37	5	F	14680767		chr5	14680657	14680659	-	CATCATCATGCCTGCTGGGGGACCAGACTCACTAGGATTTTTTGGTGTCTTTTCAGGGTA[CG]TTTCAGAATGGTCCATTGGATGGCTGTTTTTGAGTGCCCAAGCATGTCACTGAATATTTT
cg19546703	1.161470365802702e-07	0.00016648190957254186	0.04322135894373932	0.397846651553423	0.35462529260968373	hypermethylated	II		rs186451358	13	LOC400794;LOC400794	NR_026744;NR_026744	ExonBnd;Body		OpenSea	37	1	R	165451588		chr1	165482350	165482352	+	TGGTTATTTCTTGTGTTCCAAACAGCTGGCTGTGTGTTTGGAGTTCTGGATGACTCACCA[CG]TAGGAGGAGTGCTGCGGGAAGAAAGGAGAAAAACCACAGAGGAGGGAAATCCCCTTCAGC
cg22985382	1.1625464211008676e-07	0.00016648190957254186	0.07955288692019884	0.2534182941583599	0.17386540723816107	hypermethylated	II		rs535923238;rs137856928;rs181292527;rs149486268;rs558448264;rs576822294	36;13;11;7;5;1			IGR		OpenSea	37	5	R	14102250		chr5	14102140	14102142	+	GTGGGTGTGGCCAAGAAGATGGGGCTCACTCCCAGCTCTCAATCAGTTGCTACAACGTCT[CG]CTGGGAGGCTTAAGCCAACAGCATTTCTCATTCTGCCTCCAGGTCTTGTTACAGAGCCTG
cg06958211	1.1682446313613381e-07	0.00016648190957254186	0.866712162552308	0.3803881867729905	-0.486324	hypomethylated	II	chr15:40531244-40531589			PAK6;PAK6;PAK6;PAK6	NM_020168;NM_020168;NM_001128628;NM_001128629	1stExon;5'UTR;5'UTR;5'UTR	chr15:40531244-40531589	S_Shore	37	15	R	40532180		chr15	40239978	40239980	+	TGGGGGCTTGACAGGAGTTTATCCTAACTGATGCTGGGTGGGCGCAGGCCCTGAGATGGG[CG]TCAGGGAGAGGGGACGCCAGACACACGGCCTGAGCAGGGTGAGGAGCAGCTGCCAGCCCC
cg17199481	1.1707874906090012e-07	0.00016648190957254186	0.8800914749106024	0.6406157714729512	-0.239476	hypomethylated	II	chr16:122017-122873	rs544541582;rs529083714;rs563230695;rs547532209	0;36;37;50	RHBDF1	NM_022450	TSS1500	chr16:122017-122873	S_Shore	37	16	F	123676		chr16	73677	73679	-	AGGAGCTCTGAGTGGTGGGTGGCCAAGGCTTCCTCTGGATAGAGGGTGCAGGGATCCCTT[CG]TCCCATGGGTCCCTAAGGACCCCTCTACAGGGTGCCCCCCCATGCCTCGGACAAATGTGT
cg19902050	1.1708968526306603e-07	0.00016648190957254186	0.9171688557291025	0.6164928469247328	-0.300676	hypomethylated	II	chr1:150529655-150529904	rs201897896;rs147256635;rs587720574;rs12049100;rs200576407;rs587671281	0;3;23;24;27;50	ADAMTSL4;ADAMTSL4;ADAMTSL4;ADAMTSL4;ADAMTSL4;ADAMTSL4;ADAMTSL4	NM_025008;NM_019032;NM_001288608;NM_001288607;NM_019032;NM_001288608;NM_001288607	Body;Body;Body;Body;ExonBnd;ExonBnd;ExonBnd	chr1:150529655-150529904	S_Shore	37	1	F	150531110		chr1	150558633	150558635	-	GCAGCCCCCCAGCAGAGAGGCCTGTGACATGGGGCCCTGTACTACTGCCTGGTTCCACAG[CG]ACTGGAGCTCCAAGGTGAGCCCGGAACCCCCAGCCATATCCTGCATCCTGGGTAACCACG
cg21689040	1.1712983651725707e-07	0.00016648190957254186	0.7773768885606209	0.47351682130575135	-0.30386	hypomethylated	II	chr1:151300522-151300724	rs80030865;rs540691257	17;2	PI4KB;PI4KB;PI4KB;PI4KB	NM_002651;NM_001198775;NM_001198773;NM_001198774	Body;5'UTR;5'UTR;5'UTR	chr1:151300522-151300724	N_Shelf	37	1	R	151297178		chr1	151324701	151324703	+	AGAGCCATGGAGCTGGTATAAGCAGATTCCAGCCAGACAGCCCAAGCCAGCTATGGGAGC[CG]CTACTGAAACAGATGGCAAAGAAAGCAGCCTGTGCACTCACCTCTCTCTGAATTGTTCCT
cg00803692	1.1751657309551986e-07	0.00016648190957254186	0.3818745767713861	0.6828802384933598	0.3010056617219737	hypermethylated	II		rs550991942	44	CCR5;CCR5	NM_000579;NM_001100168	TSS200;TSS200		OpenSea	37	3	R	46411474		chr3	46369982	46369984	+	AAGCCAAAGCTTTTTATTCTAGAGCCAAGGTCACGGAAGCCCAGAGGGCATCTTGTGGCT[CG]GGAGTAGCTCTCTGCTGTCTTCTCAGCTCTGCTGACAATACTTGAGATTTTCAGATGTCA
cg20860323	1.1830139741969316e-07	0.00016648190957254186	0.9409583286688054	0.5691055515167295	-0.371853	hypomethylated	II		rs113354772;rs564588429	47;36	ADAMTS2;ADAMTS2	NM_014244;NM_021599	Body;Body		OpenSea	37	5	R	178716778		chr5	179289776	179289778	+	ATGAAGAAGGGCATCACTGACAATAGGAGACAACTGGACATCCCAATGTGACAGTCCCAG[CG]TGGTGCCCTACGGAGGGCACAGTGCTTCTGTGACAGTCCTGCCAGAAACACGTAAGCTCA
cg01151886	1.183440458882773e-07	0.00016648190957254186	0.8638359444382594	0.5482486101795635	-0.315587	hypomethylated	II		rs556407541;rs544623191;rs76367112;rs530240228	48;38;10;4	PRKAG2	NM_016203	Body		OpenSea	37	7	R	151548914		chr7	151851828	151851830	+	CCTCCACAGCTCACGTCCAAAATGCCTTACTCTGTATCATCATCGTCTATGAAATGTGCA[CG]TCCTCACTCCCATCACTGCTAAAACACTGCTCAGACTCAACTTCCCCAGGGGAGTTCACA
cg04313565	1.184735935463397e-07	0.00016648190957254186	0.44929251004079745	0.2517288938633296	-0.197564	hypomethylated	II		rs186188602;rs190750902;rs183354262	1;19;41	XYLT1	NM_022166	Body		OpenSea	37	16	F	17561865	RDMR	chr16	17468007	17468009	-	TTTGTTTCTTTAAATGTCCCACTCCTGAATCTCCCTCCAAAGCATCATCCTGGCAGCCTC[CG]CAGGGTCTGGAAACAAACTGCACATTTCAACGGCCTCTATTGCTTGCGAAAAGGTCTGGT
cg20742696	1.1867173069431058e-07	0.00016648190957254186	0.47984528045028474	0.25524707984296363	-0.224598	hypomethylated	II	chr1:226127112-226127695	rs567148710	46	LEFTY2	NM_003240	TSS1500	chr1:226127112-226127695	S_Shelf	37	1	F	226129824		chr1	225942123	225942125	-	GGGGCAGATTGAGGTGGGAGCCCCCCTGTGTCTCTTCAAACACACATTTTAGACTGGCCA[CG]TTCAAATATGAGAACTGCCATCTGCTAACTGTTTGACCTGCTAGCAAGTGAGTTAACTTC
cg15495091	1.1896729303039142e-07	0.00016648190957254186	0.9572863914312736	0.765745426212477	-0.191541	hypomethylated	I	chr13:113492486-113492836	rs564282448	26	ATP11A;ATP11A	NM_015205;NM_032189	Body;Body	chr13:113492486-113492836	N_Shore	37	13	F	113491819		chr13	112837504	112837506	-	CGCATCCCGAACGCAGAACCGATGCTCTTCTCAGCAACACGCTGACGTCACGCCACCCTC[CG]CCGAGTGCTCCCAAATCCTGTGCCGTTCAGAGCCCTCCACGCAGCGTCAGAGCAGGGCTT
cg20048345	1.1899111618869772e-07	0.00016648190957254186	0.6106607191239724	0.43495646640989477	-0.175704	hypomethylated	II		rs557289220	37			IGR		OpenSea	37	22	F	34556860		chr22	34160870	34160872	-	GCAGTACATGAGGGCCTGGCAAGTTAGCATTGTAGCAATGCCTGGAAAAGAAAGGCACTA[CG]TTCTATTGAGTACATATGAAGTGGTACTTTTTGTTACTTGTGTCATTTGATCTGCTTTTG
cg13548314	1.1904386726083421e-07	0.00016648190957254186	0.8733494948004806	0.5318146409758644	-0.341535	hypomethylated	II	chr8:6424215-6424888	rs191759958;rs551303688;rs571109371;rs559050400	11;18;29;48	ANGPT2;ANGPT2;ANGPT2;MCPH1	NM_001147;NM_001118888;NM_001118887;NM_024596	TSS200;TSS200;TSS200;Body	chr8:6424215-6424888	N_Shelf	37	8	F	6420841		chr8	6563319	6563321	-	CTTTCCTTTCCTTATATGATAAGTTGATAAGAGCAGCCAGACATGTGTAGTGGGCTGCTC[CG]CCCTCCTGGCTTAGCCGTTATCTTCCTGTAGGGGGTCACTAGCCAGGCAACAGGAAAAAT
cg10630111	1.1919361463183821e-07	0.00016648190957254186	0.188930887843734	0.3869207897102158	0.19798990186648183	hypermethylated	II						IGR		OpenSea	37	20	R	11282322		chr20	11301673	11301675	+	GGATTCTATAAAGCACGTTTGCTGTTTAACCCAGGAAGACTTGCCTCAGGGATTAGGAGA[CG]GAACACTGCAAAACTGTTCCCAAAACTGCACCCTAAGTGTGGTTATTTCACACCCATGGC
cg04211309	1.1921391689336825e-07	0.00016648190957254186	0.5584978928580645	0.37124657282976825	-0.187251	hypomethylated	II	chr16:58058712-58058928					IGR	chr16:58058712-58058928	N_Shelf	37	16	F	58056296		chr16	58022391	58022393	-	CTTCTGGAGAGGAGGAGGATGCCGGGCATACTTTCTGGCTTGCAAGCAACATGGCAACTC[CG]GCTGTGCAGCCTGCACTTAACTGACACCTGCCCTGTGCCAGGCCCTGAACTGGGCACTTG
cg14771361	1.1950533300595062e-07	0.00016648190957254186	0.8308555084472361	0.6632723404129103	-0.167583	hypomethylated	II		rs538824519;rs557463510	1;24			IGR		OpenSea	37	10	F	29196271		chr10	28907341	28907343	-	TCAAATGAGTAATCAAATTTCCCTATCAAAACAAGGCTAAGGGTTTTTTTCCTCCCTGTA[CG]GAAATAGGTTTTCAAAGGTAACAGAAAAGTTTGCAGAGTTATGTTTAAGTGTTTGTGTCT
cg23438758	1.197002416529555e-07	0.00016648190957254186	0.9543104093501673	0.7539716829888174	-0.200339	hypomethylated	II		rs539354386;rs73094328	8;26	RAMP1;RAMP1	NM_005855;NM_001308353	Body;Body		OpenSea	37	2	F	238807629		chr2	237898986	237898988	-	TGAGCCCTGACACCAAAGGCAGAAACCACAAGGGAGAAGCCAGCCCTGGCTGCCTAAATG[CG]AAATAAGCCTGTTGCTGGCTGCCACGAAAATGCCACTGTGTTCCAGTCCTAAATGGGGTG
cg17958763	1.1975453043330854e-07	0.00016648190957254186	0.7369092930267023	0.4123328041610178	-0.324576	hypomethylated	II		rs151128093	2	LAMB1	NM_002291	Body		OpenSea	37	7	R	107599764		chr7	107959318	107959320	+	TATGACCCATGGTGTAGTCCTGGCAGTTCAAGCACTCCCCAGTCACTGGGTCGCAGTCAT[CG]GCGTGGCCATTGCACTGGCAGGGCTGGCAACTTGGAAAGCCCCAGTGCCCAGGTAAGCAC
cg16929695	1.2018956270009337e-07	0.00016648190957254186	0.5488358832064575	0.3889994088529839	-0.159836	hypomethylated	II		rs73667676;rs553491986	39;2	LCN9	NM_001001676	TSS200		OpenSea	37	9	R	138555111		chr9	135663264	135663266	+	AGTGGGCACAGGATGTGTGTGGACGGGCCACAGAGTGGGCCGCCCTGCAGGGCTGGAAGC[CG]CAGGGCAGCAGGGTATAAAGGGGGTGGGCCGAGGGCTGAGGCGTCCACGGCAAAGATGGC
cg13778519	1.204589688403219e-07	0.00016648190957254186	0.49681422923564067	0.6739257435104977	0.17711151427485705	hypermethylated	II		rs146613911;rs567910564;rs192218034;rs79919319;rs183148197	24;27;39;45;50	INADL	NM_176877	Body		OpenSea	37	1	F	62594624		chr1	62128951	62128953	-	CACGCGGATGTGGTTAATCTGCTGAAGAACGCCTACGGGCGCATTATCCTGCAGGTATTG[CG]ATCAACGGAGCACGCAGCTGTGCAAGGCAGATAAGTGGCATGCAAAAAAGATTGAGCGTC
cg04545636	1.2095379973433262e-07	0.00016648190957254186	0.7326510003946912	0.4619029668632643	-0.270748	hypomethylated	II	chr10:11207178-11207980	rs372684952;rs575848486;rs651722;rs77982029	0;11;29;31	CUGBP2;CUGBP2;CUGBP2;CUGBP2	NM_001025076;NM_006561;NM_001025077;NM_001083591	Body;Body;Body;Body	chr10:11207178-11207980	S_Shore	37	10	F	11208973	CDMR	chr10	11167009	11167011	-	TTTTAGAAAGGTGGACATGCGTGTCTTCGGAGTGTGTTCATAACACTCTAGTTTTCCAAA[CG]TAGTAGCAAGGTTGTTTCAAAAAGCACATAGAATGTTGTCACCACAAACTTGATTGCCTC
cg24232676	1.2123478332558276e-07	0.00016648190957254186	0.7631863761494031	0.4134168524502506	-0.34977	hypomethylated	II		rs556309007;rs144640836;rs186428016	25;2;1	LYPLAL1-AS1	NR_038845	Body		OpenSea	37	1	R	219333615		chr1	219160272	219160274	+	CTGGAAAGATATCTGTGCATCTCTTTCAAGCTTGTTTAGGGTGTGTAAAGGCTCTTTCTT[CG]TCCACTCTACTTTCAATATAAAGTATTACTTAGAAGAAAGCTAAAAACCTGATTTTGTGT
cg05038367	1.2145434079140762e-07	0.00016648190957254186	0.6645124479787543	0.5342800131170435	-0.130232	hypomethylated	II	chr22:42475474-42476094	rs563340750;rs187228692;rs138371431;rs560519187	45;38;31;17	C22orf32	NM_033318	3'UTR	chr22:42475474-42476094	S_Shelf	37	22	R	42479360		chr22	42083355	42083357	+	GTCCACTAAGCACTGCACAAACAAGCAATCAAATTATGAATAAACATAATAAATATCAGC[CG]TGCGTGACTGAGTGATGGCTGCAGTTTCTCAGTATCCCTAGGTTCTAGTTGGTGCAGTTG
cg04550430	1.2164548042584202e-07	0.00016648190957254186	0.13837861463336018	0.4326728422238674	0.2942942275905073	hypermethylated	II		rs111290149;rs577618187	1;29	PRKCB;PRKCB	NM_002738;NM_212535	Body;Body		OpenSea	37	16	F	23869072		chr16	23857750	23857752	-	CTTGAGGATGTGAGAGAGAGAGAGAGAGTGTGTGTGTGTGTGTGGGTGTGTGCGCACGTG[CG]TCTGCAGTCCCTAGAAGGATCTCTATTCATTGGACAGAGAGGCCAAGGGAATTTTCCATT
cg19997662	1.220086349484198e-07	0.00016648190957254186	0.8013025957073298	0.507499100112959	-0.293803	hypomethylated	II		rs186798197;rs11247277;rs143438722	2;11;35	CHSY1	NM_014918	Body		OpenSea	37	15	F	101784653		chr15	101244447	101244449	-	TTCAGGACAGAATTAATGGTAACTGACTGAAACGAGAACGGGCTGCAGCTCTGTGCCTAG[CG]GACCTCCACACCAGCAGCCTAACGTGCTCAAAATGGAATGCAGTTTCTCTTAGAGCTGAC
cg03823124	1.2214669105988195e-07	0.00016648190957254186	0.7289927876516348	0.5188756129425051	-0.210117	hypomethylated	II		rs200447095;rs186209494;rs143608761	17;15;1	CFAP221;CFAP221	NR_073132;NM_001271049	Body;Body		OpenSea	37	2	R	120395887		chr2	119638310	119638312	+	TTCGGCAGAATCCCAACCCAGGATTATTTGCTGTAATGCATCCTCTGACCTATGCAGAAA[CG]TTGATAGATTACCATCTATGCTCTCACCCCAAGTACAAATTCACCAAAGAGTCCCGCCAC
cg06946826	1.2242956468991469e-07	0.00016648190957254186	0.6292129003287311	0.45508203343234044	-0.174131	hypomethylated	II		rs80353670;rs549022862;rs567524068	32;12;6	VAV2;VAV2	NM_003371;NM_001134398	Body;Body		OpenSea	37	9	R	136804437		chr9	133939314	133939316	+	CTTATTAAAACTGTAAGCTCTGTAAAAACCGTAACAGCAACAGCAGCAAGCTCTGGCTTC[CG]TGCGCCAGCACATCCAAGCTCATTCCTGTTTTCTCAAGGAGGAAATGGGCTCAGAGAGAT
cg10968316	1.224747649424238e-07	0.00016648190957254186	0.4912075986284818	0.3174822294422398	-0.173725	hypomethylated	II				DLG5	NM_004747	Body		OpenSea	37	10	F	79658675		chr10	77898916	77898918	-	CCCAAAGTCACCCACGCCGGGACGGGGCAGCAATCCCAGGATTCTCCTCCTACCCAGATG[CG]GCAAAGAGGTTTGCAGCCCAGGACAGCTGTTATCAACTAGCCAGTGCTGGAAAACAGCAG
cg17826232	1.2252248783522002e-07	0.00016648190957254186	0.9051780316560083	0.5985518775952238	-0.306626	hypomethylated	II	chr14:51026872-51027570	rs531291570	20	ATL1;ATL1;ATL1	NM_001127713;NM_181598;NM_015915	Body;Body;Body	chr14:51026872-51027570	S_Shore	37	14	R	51028564		chr14	50561845	50561847	+	AAGTTTTATTTCCTTCTTCTGAAATTTAAGTAAGCATTTGCAGTGTATCCCCTTTCCACC[CG]TTCTCTTGGCCTCTAGAATAGGAATTTATTGAACACACACAATTAGGGTGCGTATATTCA
cg26265174	1.2270575307559207e-07	0.00016648190957254186	0.749367455889941	0.5810866008437341	-0.168281	hypomethylated	II		rs3743729	16	LOC100505942	NR_104656	Body		OpenSea	37	16	F	67552279		chr16	67518375	67518377	-	GCCACCACCACCTTCAGGAATTCAGGTCCTCCCTGCCTGGCACGTTGGCCAGCACTCCCA[CG]GCCCAGCCCTGTTGAAGAAGGAGGCAGTTCATTAGATGTGCTGACATTGGCTCTCTTGGC
cg01767631	1.2307845660355465e-07	0.00016648190957254186	0.8762386981346623	0.6700594635926296	-0.206179	hypomethylated	II	chr13:20716137-20717372	rs544116497	43	GJA3	NM_021954	Body	chr13:20716137-20717372	Island	37	13	F	20716728		chr13	20142588	20142590	-	GCGGGGGATCGGCTGTCCCCAGCGGGGCCTCGGAGGCGTCCGGGCCGAGGCGGCTGGTCA[CG]CCCTGCTTGAGCTTCTTCCAGCCCAGGTGGTAGATCTCCAGCATGTTGAGCAGCAGGGAC
cg08280368	1.2321545870484007e-07	0.00016648190957254186	0.9310776462587177	0.6474158937964999	-0.283662	hypomethylated	II	chr14:71108008-71109332	rs74063312;rs144061972;rs559017617;rs144449014;rs537483791	13;30;31;35;42	TTC9	NM_015351	Body	chr14:71108008-71109332	S_Shore	37	14	F	71110536		chr14	70643818	70643820	-	CCTCTGTCTTCCCAGAATGCCATGCCCAGTCTCATCTTTGATCGGGTAAAACCCAGGCTA[CG]GAGGCACTTTGTAAATTGTAAAGTACTTTACAGACTTAAAGGATTAATAGAGTAGTAGTA
cg06185850	1.2371109082034265e-07	0.00016648190957254186	0.96844331481168	0.7894372977582619	-0.179006	hypomethylated	I	chr1:150529655-150529904	rs140005044;rs587722727	26;10	ADAMTSL4;ADAMTSL4	NM_025008;NM_019032	Body;Body	chr1:150529655-150529904	Island	37	1	R	150529828		chr1	150557351	150557353	+	GAAACGAGTGGGACACTCTGCATGCTCAGCGTCCTGCGGGAAAGGTGAGACATCACAGTG[CG]TTCCCCGCATCTCGGTCCAAACCCCCCAACTGACACTCCCGCATCCTGGATTGTGGGGCC
cg09430364	1.2372777228766965e-07	0.00016648190957254186	0.9301764404806675	0.6437861433591652	-0.28639	hypomethylated	II		rs191050424;rs531775666;rs549858308	40;29;18	ADAMTS2;ADAMTS2	NM_014244;NM_021599	Body;Body		OpenSea	37	5	R	178699244		chr5	179272242	179272244	+	GGTGTGGGCTGGCACAGTGAGGCCAGATCTGAGGCGACAGTCATGGACTGTCACCATGGC[CG]CCTGGCAGCTCCTTTCACGTTTCTGGGCCCAGGGCACACGTGGGTTCTGAGTTGAAAAAG
cg14605275	1.240230439684159e-07	0.00016648190957254186	0.9453572241246482	0.6088112809380531	-0.336546	hypomethylated	II		rs559291181	0			IGR		OpenSea	37	12	F	3443087		chr12	3333920	3333922	-	GGCCTGCAGGCTGCCCAGTGTCTACCCCGGAGGAGATTGCAGCAGGTCTTGGGGACCGGA[CG]CCAGGAACCCCTGTGTTGGAGACTGAGGTCTGAACCTTCAAAATCCAACCATCCCCCACC
cg03301025	1.2403111701239528e-07	0.00016648190957254186	0.834056341145908	0.4626499138144093	-0.371406	hypomethylated	II				C17orf76;C17orf76	NM_207387;NM_001113567	Body;Body		OpenSea	37	17	R	16375621		chr17	16472306	16472308	+	GATGCAGCATCCTGGCATCCAAGGAGGTGCCACTAAGTAGCTACAAGATGTGGGGCCTGG[CG]AGAGGAACCACAAAAGAACGCAGAAAAAAAAAGCAACAAAAAGCCAGTGACAAAGCTGCG
cg08185170	1.248993631086926e-07	0.00016648190957254186	0.6226580261646572	0.34669288060008147	-0.275965	hypomethylated	II		rs574066106;rs542684744	33;35	TP53INP1;TP53INP1	NM_033285;NM_001135733	5'UTR;5'UTR		OpenSea	37	8	F	95956476		chr8	94944247	94944249	-	GAATCAGCTAAAGCCACTGGGAGGGGAGAACCACACAGGGGAACCTTTGCTTGTCCTGAA[CG]AATGCCTTGTCCCCAACCTGTGATGCTGCATGAGAGTAAGGCACTGGGGCCCAGGTCAGA
cg17550997	1.2506603530358268e-07	0.00016648190957254186	0.9480503210793783	0.7763333036769638	-0.171717	hypomethylated	II	chr6:168529982-168530307	rs113964238;rs118148935	2;1			IGR	chr6:168529982-168530307	Island	37	6	R	168529983		chr6	168129302	168129304	+	CCTCTTACTTTAGAAAAGTGAATCCATCATTGTTCCAGTTACCTTGGGCTGCACTCTAAC[CG]CCACCAAGTGCCACGGCTTCAACACGGTTCATTAATTGCCAGCGTGTGTGTGGCTGGTCT
cg14661460	1.2529800840395146e-07	0.00016648190957254186	0.8176446302060837	0.6897991455378188	-0.127845	hypomethylated	II						IGR		OpenSea	37	12	F	15045723		chr12	14892788	14892790	-	TATTTCAAAAAATAGGTTCAACTCCACTGGTCTAGTGTTACTTCCACTTCTTCCCAATAA[CG]AGGGAATAGATTGTTGAAAACCAAAGCAGAGGAGAGAATGCAAAACATGGAAGGGATTGA
cg14081855	1.2531801108817544e-07	0.00016648190957254186	0.7020593986143769	0.5443648043151198	-0.157695	hypomethylated	II	chr1:8377784-8378447	rs74055557	30			IGR	chr1:8377784-8378447	N_Shelf	37	1	F	8374119		chr1	8314058	8314060	-	ACATGACCAAGGGGATTCGGATGCCATCTCTGAATCCCACCTCCCGCCCGCACCAGAGGA[CG]GTAGATGCTGTATAAATAATCGCTGCACGAATGGAGGAATGACCACAAGGCCTGGGAGGC
cg06677784	1.2536989010715784e-07	0.00016648190957254186	0.8937083050829812	0.6902066894443131	-0.203502	hypomethylated	II		rs183929677;rs567566143;rs530088384;rs188878751	0;2;7;15			IGR		OpenSea	37	6	F	24748379		chr6	24748150	24748152	-	GATTCTTCTTCTCTCTTAGTCTCAAAGTCCGCTACTCCTCATCCTAGGCTTAATTCTTAA[CG]CAGATGTTGTTTTCTCAATAGCGACATGTTCCCTGAAGGGAACGTTCACCTGCCATTTGG
cg19428318	1.2543287065549036e-07	0.00016648190957254186	0.7580861908703944	0.573456022739881	-0.18463	hypomethylated	II		rs577601807;rs187231775;rs148548585	51;28;2	ETV1;ETV1;ETV1;ETV1;ETV1;ETV1;ETV1;ETV1	NR_120445;NM_001163151;NM_001163150;NM_001163152;NM_001163149;NM_001163148;NM_001163147;NM_004956	Body;Body;Body;Body;Body;Body;Body;Body		OpenSea	37	7	R	13952843		chr7	13913217	13913219	+	GGCATTGCATATGCATTCAGTTCTGTTTCTTCACGAATAAAATGTACAAAGTTCAACAAC[CG]TAACAAGCTGTAGTTTAACTCATGCAAAAATATTAAGATGACAGCATATTCACACTGTCC
cg26951674	1.2544536795591165e-07	0.00016648190957254186	0.8205551905317812	0.5862123558086404	-0.234343	hypomethylated	II	chr5:172483115-172483862					IGR	chr5:172483115-172483862	N_Shelf	37	5	F	172480209		chr5	173053205	173053207	-	AAGATGTCTATGTGAGCAGCAGGCAGAGCTCAATCTACTGTAATGAAGATTTACACACAG[CG]CAAAGTTATGACCTACAGGTCATATGGAAAGTTAGGACCTGTGCCAACCATTTTAATTCT
cg21843902	1.2548743775033436e-07	0.00016648190957254186	0.6824120839737652	0.41503940280027035	-0.267373	hypomethylated	II	chr17:73851260-73852222	rs531744759;rs112651153;rs148603003	17;34;49	WBP2	NM_012478	Body	chr17:73851260-73852222	N_Shelf	37	17	F	73847414		chr17	75851332	75851334	-	GGCCTCCAGGCCCAAGTCATGCCAGCGGCTGCATCCAACTCTATAGAGATTTTGCAGCAG[CG]GCTCTGGAATTGACATGGGTTCACTGCCCAGTGGTCAGGTCAGTTACACAAAGAGCCTGG
cg01978847	1.2581718647333938e-07	0.00016648190957254186	0.8210213643390983	0.6110729516091148	-0.209948	hypomethylated	II		rs183922265	2			IGR		OpenSea	37	22	R	30972013		chr22	30576025	30576027	+	TGTGGTCCTGGCTCCATCATGATGCACTGGCGGTTCCAGGCAAAGGCATATCCCAATGGG[CG]TCAGCAGGGACACTGCCAAGGTCAGCGGGGAAGCTGTCAGGCAGGCCTCACAGACCGTAA
cg07086204	1.2586629481881868e-07	0.00016648190957254186	0.6541571779757607	0.8371447718577344	0.18298759388197372	hypermethylated	II				CEP112;CEP112	NM_001199165;NM_001302891	Body;Body		OpenSea	37	17	R	63846499		chr17	65850380	65850382	+	CTTTCGGCAAAGAGGAATTCCATCTGTCCACTGGCTTGGGAAAATAGCCTTGGTGCTGCC[CG]TGACTGTTCCACCCTACTTCCCACCCCCCAGCATATTCCACGAACCAACAGTGAATGCTG
cg01632865	1.259384355621535e-07	0.00016648190957254186	0.43375425587430494	0.29898540166942267	-0.134769	hypomethylated	II	chr12:132682572-132682895	rs376803371;rs529636547;rs539880471;rs116992563;rs369583695	31;34;43;50;51	GALNT9;GALNT9	NM_021808;NM_001122636	3'UTR;3'UTR	chr12:132682572-132682895	N_Shore	37	12	F	132681397		chr12	132196851	132196853	-	GTACATGCAGAGGCGGCGGCTGTCCCAGCAGCCTGGCCAGGAGATACCGTGGAGAAGGCA[CG]TGTTTGAGTTGGCATCACTGTCCCCAGACGCCCTCCCTCGGGTAGAGCCGCCTGTCCTAG
cg16197461	1.262590694577625e-07	0.00016648190957254186	0.14810151347397657	0.32852062435948215	0.18041911088550558	hypermethylated	II		rs2354601;rs562861536	0;33	GUSBP1	NR_027026	Body		OpenSea	37	5	F	21559339		chr6	57722835	57722837	+	AGAGGAAGGAGATAAAGTTGAAGATGAACAGGAAAAAGAAGACAGAGGAAAGAAGGAAGA[CG]GGAGTGAAGGAGGAGGAGAAGGCCTGGCATAGAAGCACTGTCATTCCTGGCCCCAGGGCC
cg06230674	1.264554723782577e-07	0.00016648190957254186	0.04182082910227506	0.3040958438450897	0.2622750147428146	hypermethylated	II	chr18:20714968-20717071	rs577249365	35	CABLES1;CABLES1	NM_001100619;NR_023359	Body;Body	chr18:20714968-20717071	Island	37	18	F	20716991		chr18	23137026	23137028	-	CGTGGGGCGAGACTCGGCCGGGCGCAGAGTGGAGCAGTGCAGGCCGGCAGCTGAGCGGCG[CG]TGTGAGCCTGAACTTGTAGCAGACACGCGTGACCCTCCGGAGAAGTTCTTGCCTGCGCTC
cg00921237	1.2729762832314877e-07	0.00016648190957254186	0.46795697151576054	0.25197258520876803	-0.215984	hypomethylated	II	chr22:49498162-49498377	rs566449172;rs147305343	2;1			IGR	chr22:49498162-49498377	N_Shore	37	22	R	49496760		chr22	49101035	49101037	+	GCAAGGAAGGAGTGGGTTGGCATCCTACTCAGGGCAGTGGAGCCAAGAGCAGCCCCAGAC[CG]CGTCCCGCCCTGGAAACAATTCCTTTCGCTCAAACCCTGCCAGTCTCTAAGCTAAGGGCG
cg21137073	1.2750454171177098e-07	0.00016648190957254186	0.6482673973439359	0.4042652972091418	-0.244002	hypomethylated	II	chr11:101980632-101982330	rs185711706	26			IGR	chr11:101980632-101982330	N_Shelf	37	11	F	101977772		chr11	102107040	102107042	-	GTGCTGGGATTATAGGCATAAGCCATCATGCCTGGCATGGGAAGTTTAAACAATGAATTA[CG]ATTTCCAAACTGAATGGCAAGGATGTTATCTTAGTCTGTTTGTGCTGCTATAAAAAATAC
cg18093328	1.275931466419903e-07	0.00016648190957254186	0.8098563762502262	0.5333589275157561	-0.276497	hypomethylated	II	chr2:242673653-242675106	rs142560265;rs545454879;rs563858443	1;15;42	D2HGDH	NM_152783	Body	chr2:242673653-242675106	S_Shelf	37	2	F	242678597		chr2	241739181	241739183	-	TGTGGGGCTCCCATCGTTAACACTGGACCACCGGGAGGGAGCCCTCCTTTTCATCTTTCC[CG]TTAGAAGGTAAACATCACAGGAGTGGGAAATTCTGTGCTCATTCTGTGTCTGGAACGCGG
cg05521659	1.2766640952003032e-07	0.00016648190957254186	0.18158604040802573	0.5065362820972577	0.3249502416892319	hypermethylated	II				IGFN1	NM_001164586	TSS200		OpenSea	37	1	R	201159756		chr1	201190627	201190629	+	GGCTTCATGGGGCAAATTTACACTAAGCCAGTCTGGTTAAGAGCTTAAAGCTCTGCAAAG[CG]AGGAGTTGGATGGACTGATGTCACAGGACCCTTCCATCTCTGACCTCCTCTGAGCTAGAA
cg23790387	1.2770017883124237e-07	0.00016648190957254186	0.7106255919078807	0.386359053433769	-0.324267	hypomethylated	II	chr2:241403950-241404194	rs541012433;rs190873065;rs529715556	17;16;4			IGR	chr2:241403950-241404194	S_Shelf	37	2	R	241407598		chr2	240468180	240468182	+	GTGTGTGTGTCTGTCTGTCTGGGGCTTGGGCATGGACCACACTTCCGTGTTTGGGGTGAA[CG]TGCAGCCCCTGCCAGCTGCGCCCTTCAGCCTGTCTGCAGCTCCACCTTGCCCTGGACAGA
cg11383208	1.2796769674316064e-07	0.00016648190957254186	0.42027813687498883	0.2612734872925305	-0.159005	hypomethylated	II	chr22:46481815-46482024	rs138407715;rs539915586;rs150669139	46;15;1	LOC400931	NR_027033	Body	chr22:46481815-46482024	Island	37	22	R	46481948		chr22	46086067	46086069	+	CGATGAGAGGAGGACTCCTCCTGGGCCTGGTGCTTCGAGGTCCAGACGAGCAGACACTGG[CG]CCTGTGACCCTGCAGCGGACGCCCTTCAAAGTCCGTGTGGCCGCATTTGGAAGCCTGGGC
cg08891883	1.2801380001622085e-07	0.00016648190957254186	0.2657278705669644	0.48337697797711576	0.21764910741015137	hypermethylated	II	chr4:8347476-8347889	rs77433851;rs114501739;rs566789643;rs113072522;rs149642927	51;38;37;19;11			IGR	chr4:8347476-8347889	N_Shore	37	4	R	8347266		chr4	8345538	8345540	+	AGATGCTCGGCTCTGTCAGCCATCAGGGCATGCAAATTAAAACCCCTCGAGATCCTCCTG[CG]CGCCCACCGGAAAGGATGAAGTGAAGCGGATGGAACATACCAAGTGCCGGTGAGATCCTG
cg14683730	1.2838529633945558e-07	0.00016648190957254186	0.19491136366145667	0.3390224521515335	0.1441110884900768	hypermethylated	II		rs41266697;rs148243956;rs550256965	1;18;19	COL11A2;COL11A2;COL11A2	NM_080679;NM_080681;NM_080680	Body;Body;Body		OpenSea	37	6	F	33146120		chr6	33178342	33178344	-	CCAGCACCAGCCCTTGGACACTCACCGACTCTCCAGGCAGCCCTCGAGGCCCAATCTCCC[CG]TCATCTCCCTGGAGGAGGAGGACACGGTAAAGCTGCTGTGCCTTCTAGACCTCCCCTGCA
cg10960240	1.2840668217783044e-07	0.00016648190957254186	0.7515500740226811	0.4254073182453875	-0.326143	hypomethylated	II				AIFM2;AIFM2	NM_001198696;NM_032797	Body;Body		OpenSea	37	10	F	71878112		chr10	70118355	70118357	-	TTAAAATTAGTGCTTCCAGGCATGTCTACTTGCTGTCTGGGACAACACAGGGAAGCGTCC[CG]GGCACCTCATGTTGCAATCATGTTCAAAGCCTGGGCTTTGGTATCAAATTGCCTGGGTTG
cg03745994	1.2844093159881867e-07	0.00016648190957254186	0.94693931612166	0.6759843920374482	-0.270955	hypomethylated	II				LMO3;LMO3;LMO3;LMO3;LMO3;LMO3	NM_001001395;NM_001243609;NR_045014;NR_045013;NR_045012;NM_001243613	TSS200;TSS200;TSS200;TSS200;TSS200;TSS1500		OpenSea	37	12	F	16761299		chr12	16608364	16608366	-	TTAATTATGTTCAAGGAGATGAGATTTTTTTTCCCTCCAACTGTATGATCTGTTACCCCT[CG]CTGGCAACTGCTGCTCTGTAATTCATGGCAACTGATTAGTGCATCTATGCAAATCTTTGT
cg01262865	1.2875363687459004e-07	0.00016648190957254186	0.6379035399695017	0.45109038989872297	-0.186813	hypomethylated	II	chr16:75284680-75285821	rs150873019;rs139726419	30;1	BCAR1;BCAR1;BCAR1;BCAR1;BCAR1;BCAR1;BCAR1;BCAR1;BCAR1	NM_001170718;NM_001170719;NM_001170715;NM_001170720;NM_014567;NM_001170719;NM_001170714;NM_001170716;NM_001170717	Body;5'UTR;Body;Body;Body;1stExon;Body;Body;Body	chr16:75284680-75285821	N_Shelf	37	16	R	75282094		chr16	75248195	75248197	+	GACCCCAGGCTGAGACACGGTGGAGCTGGGTGGCTCCACTTTATCTCCACCGAGGGGTGA[CG]CCTGGGTTCGTGGAAACCACCAGAGGAAATGTCACAGGCCTTTCCCACCCCTCCTGTCCA
cg15005370	1.288014320840183e-07	0.00016648190957254186	0.19028847702955695	0.37371014360435434	0.1834216665747974	hypermethylated	II		rs181361008;rs539595552;rs557929575	48;28;3			IGR		OpenSea	37	5	R	177534869		chr5	178107867	178107869	+	AGACCAATCTTGGAGGACTGGCAGAGCTAGGGCCGGCACCAGGAGTTATCTGTTAGCCTG[CG]CTTTGCAAGGTCTGAAACCCTCAGATGCTGCCTCTCCAAGAATGCCCAGCTCTCCTCCCT
cg00127867	1.2919460052160468e-07	0.00016669968070989565	0.5898828770679638	0.41663769459955774	-0.173245	hypomethylated	II				MYO9A	NM_006901	5'UTR		OpenSea	37	15	R	72342611		chr15	72050269	72050271	+	TCCATCTTGATCACAAGCCAGTCCTTACTAAACAGCTTGGAAAATCTGTACTTGCAAATC[CG]AGACATGAGCTTTCATCAAAATCATCTGGGGAGCTTTTTCAAAACGTACATTACCAGCCG
cg16496024	1.2959749316965899e-07	0.00016680436867371276	0.544846050775604	0.3198209040197899	-0.225025	hypomethylated	II		rs561473000;rs530413201;rs181560310;rs7282002	6;9;40;51	PCP4	NM_006198	TSS1500		OpenSea	37	21	F	41239042		chr21	39867115	39867117	-	CTTCCCATTGACATTTGAAAGGTATTTTACATGCATGTAAATCTTGCACTCATTGAAAAA[CG]CACAATGGCATCCCTGTGATGATCTTTGAAACTTTAGCTTTTACTTTTTACTTTTTTTTT
cg25688547	1.2984525386508883e-07	0.00016680436867371276	0.1320003349958535	0.26739218227286493	0.13539184727701142	hypermethylated	II		rs542653538;rs560907715;rs572081182	43;35;1	TIAM2	NM_012454	Body		OpenSea	37	6	R	155504274		chr6	155183139	155183141	+	CCTGCCACTGTGCCTGGCTGGCACTTTCTTTGAAGAAAGCAACAAACAAAACAGTCCCTA[CG]AGTACATGGTTTGAGTTTGCAGCCTTCTTTCATCTGAAAATATTTCTCACAGTAATCCCT
cg02361724	1.2995021726462616e-07	0.00016680436867371276	0.9096964922354328	0.6064738695509668	-0.303223	hypomethylated	II		rs376898032;rs569472629;rs545042170;rs538510647;rs554778628;rs150373099;rs534074899;rs553855310;rs1016717	0;1;2;5;10;15;19;24;26	FHOD3;FHOD3;FHOD3	NM_001281740;NM_001281739;NM_025135	Body;Body;Body		OpenSea	37	18	F	34251854		chr18	36671890	36671892	-	AAGGCAACAAGGGAGTAAGCCGTGCCAGAAACAATGTTCATTCACAAAACAGTGAAGGAA[CG]AACCAATCATTTGTGACGATGTGCCGAAAGGACACATCCAGGAGTCTGGAGAAATAAAGA
cg05833529	1.304625833211109e-07	0.0001668693372778881	0.8153604731235184	0.601328412653946	-0.214032	hypomethylated	II	chr7:158905270-158905537	rs567691648	23	VIPR2;VIPR2;VIPR2	NR_130758;NM_001304522;NM_003382	Body;Body;Body	chr7:158905270-158905537	S_Shelf	37	7	R	158908388		chr7	159115696	159115698	+	TCACCACTAGTGCTTAGAATGTGTCACCAAAGCCCCTGAGCTCAGGCTTGCTGGCTGGGT[CG]TCCCTTGGCCTTTTCAGATCACGCCCCTGACGTGCTGCCTGCAGCCTCCAAGGTCAGGGT
cg00513100	1.3054605726489842e-07	0.0001668693372778881	0.5129374161957823	0.682568144922295	0.16963072872651275	hypermethylated	II		rs547910159	40	LRIG1	NM_015541	Body		OpenSea	37	3	R	66487501		chr3	66437076	66437078	+	CCCCTCAATGCCATCTACTGGCACCTCTAGAATCCAGGCACTCCTTAATGTCATCTTTTA[CG]CAGCCTGCTGCACCTCCCTCATTTTCCTTCCGTCTCTGCAGTGGGGAACGGGTGGCATCT
cg02116986	1.3067557635230252e-07	0.0001668693372778881	0.5314989285121244	0.3234734003537338	-0.208026	hypomethylated	II						IGR		OpenSea	37	5	R	158067254		chr5	158640245	158640247	+	CTAGATAGAATTGTGGCAACAAAGGGGTTCAAACAGCTTGGAATTCAAACCCTAGCCTCC[CG]TATATATGTATGTATGAGACAAGCCACATGCCTGGCCTAATCGCAGCTTCCTCATTCAGG
cg20324784	1.3137643335221105e-07	0.0001672119208384761	0.050727877143714836	0.42361515835854074	0.3728872812148259	hypermethylated	II		rs538515072	38			IGR		OpenSea	37	10	F	74436268		chr10	72676509	72676511	-	AGAAGCCAACAGCTCACCTGTGATAAATCAGCCCATTGAAGGTCAATGCAGTGAAGTAAA[CG]GGGTTCGCATAACTGCGAATGTGCAACTGCACAAACTCAAGGAAGCAATTTTCAGTGACA
cg06895313	1.3144387490202012e-07	0.0001672119208384761	0.8975560592651856	0.6692744404977152	-0.228282	hypomethylated	II		rs569722094	0			IGR		OpenSea	37	1	F	2724826		chr1	2808260	2808262	-	ACCGTGGCAGCACAAAAGCAGCCGTGGACAGCATGCAGACACACAGGCCAGCCCTGCGCC[CG]CACCGTCCGATGTTGGCATCCTCAAACCAGATACCTGGCCGGCTACCTGCCGCCTCACAC
cg21809694	1.3194612908197683e-07	0.0001672119208384761	0.8617650420279802	0.706751941851188	-0.155013	hypomethylated	I	chr17:78939963-78940182	rs138034633;rs11650349;rs574426644;rs58989965;rs7220687;rs527291062;rs141041730;rs564064756	50;47;46;43;29;22;2;1			IGR	chr17:78939963-78940182	S_Shelf	37	17	R	78943315		chr17	80969514	80969516	+	TTGAAGGACACAGGGCGGGCGGGGAGGCCAGAGTGGGGGCCGAGCAGGACCTCCCACATC[CG]CCTGCGGAAGCCCCAGTGCCCGGAACCCCTGCACCCGGGCCTGCGGCTGTATTTGGAGAC
cg02390447	1.3213938290973813e-07	0.0001672119208384761	0.6019337090564583	0.4446234977271182	-0.15731	hypomethylated	II	chr17:79859808-79860963					IGR	chr17:79859808-79860963	Island	37	17	R	79860873		chr17	81902996	81902998	+	CACGAGGGGAACGGGACCTGGAAATCCCCAAGCCTGGGTATGAGAAGGCAGCCGAGTGTG[CG]GCGGCAGGGCAAGGTTGGCCTGGGCCGCCCAGAGGTCTTCAGACCCAGGGGCGAAGCTGG
cg06836948	1.3258896550730948e-07	0.0001672119208384761	0.3296343762809021	0.1167673117438896	-0.212867	hypomethylated	II		rs183039022	33			IGR		OpenSea	37	11	R	112748699		chr11	112877975	112877977	+	GATGTCACTCTTTTTATTATTATTATTCCCTCTGTGTTGACAAGTGATTTAAACACTTCC[CG]GCGGGGGGGTGGGGAGAAAGGGTGGGGGTGGGTGGGGAATCTTTTCTTTGAATCCAGGGT
cg02135693	1.326633670899866e-07	0.0001672119208384761	0.7120271919902729	0.8873004867229058	0.17527329473263298	hypermethylated	II	chr17:12877270-12877773	rs566153198	0	ARHGAP44	NM_014859	Body	chr17:12877270-12877773	S_Shore	37	17	F	12879171		chr17	12975853	12975855	-	TCAAAAAAAAAAAAAAAAAAAAAAGAAAAAAAGACATGATTGCTGCCCTTAAAAAGTTCA[CG]TTCCAGTGAGCAAACAGGCCCTGACAAATAATGACAGCACTTGGTTATGCATACCCAGGG
cg22068570	1.32666858961371e-07	0.0001672119208384761	0.7561581523092099	0.5645328666403674	-0.191625	hypomethylated	II	chr20:19997704-19998559	rs557581781;rs556963689;rs146653937;rs141108966;rs562892058	0;1;4;29;39	NAA20;NAA20;NAA20	NM_181528;NM_181527;NM_016100	Body;Body;Body	chr20:19997704-19998559	S_Shelf	37	20	F	20002133		chr20	20021488	20021490	-	CGTTGCAGAATTGTTAAAACAATGCCATTGTTGTCACTGGATTTTGTTTTGTTTTGTTTT[CG]GAAGTATAGTGATTTTTTTGGTAAAGGTATTTGTGTTAACGTGTAATTGATTTATTATTT
cg00688946	1.328157191819888e-07	0.0001672119208384761	0.6714287000610187	0.46850850013020356	-0.20292	hypomethylated	II		rs192618628;rs184473262;rs147263300;rs140944598;rs529757393;rs144776581	30;29;28;19;2;1			IGR		OpenSea	37	6	R	134432838		chr6	134111699	134111701	+	ATCACAGGACTTTTATCTCCCAATGCAATGATGCCTAGTGATGGCTAAAGCTCAGTCTCT[CG]CAGGTCACAGTCACATACCAACTCTAGACTCTGTATTAGTTTTTCGGGGCTGCCATAACA
cg11666486	1.332948050714517e-07	0.0001672119208384761	0.6799368301840345	0.39913003986345275	-0.280807	hypomethylated	II				LINC01411	NR_125806	Body		OpenSea	37	5	F	173930811		chr5	174503807	174503809	-	TCTAAACCCCCCTGGTCTGGGCACCAAGTCCTGTCCTGGGCACGGGACACAGTCCTCCAG[CG]AGACCAAACCCAGCTTCTCTACAGCACCAGGAAGAAGGCAAGCTGGGCCACCAGGGCGCG
cg14286507	1.33370804911602e-07	0.0001672119208384761	0.5557367216026146	0.319539711320954	-0.236197	hypomethylated	II		rs180771788;rs549497548;rs145159681	0;1;20	PHTF2;PHTF2	NM_001127360;NM_001127358	5'UTR;5'UTR		OpenSea	37	7	F	77466718		chr7	77837400	77837402	-	GAAATAATCTTCATTATTCCTGAAATAATTTGACTTGTTAATCCTTGTTGATTATACCCA[CG]TGTAATTGGGTATCTTTGAGTGCTTTGTCAGATAGCTGGTTCAGAAATCTATCTTAGCAT
cg06930386	1.334229974800287e-07	0.0001672119208384761	0.9365846519258956	0.8102825809334303	-0.126302	hypomethylated	II		rs533873792;rs555532382	42;2			IGR		OpenSea	37	3	R	181839199		chr3	182121410	182121412	+	TATGCAGAGAAGAAATGGAAAAATACACCTTTCAATATATCAGTTCCCAACCCTGATCTT[CG]TTACTGAAATATGAATCTAATCCCATCTCTGAATTTGATCAACCAAAACTGTGCAAACTG
cg12933976	1.3407804815010324e-07	0.000167411812999104	0.7848220551056965	0.583076677991472	-0.201745	hypomethylated	II		rs184841274;rs528975680	0;24	NMT2;NMT2	NM_004808;NM_001308295	Body;Body		OpenSea	37	10	F	15203158		chr10	15161158	15161160	-	AAAAAAAAAAAACACAAAGAAAACAACATCTGTACCAGTAAATACTGGAAGATATTAAAA[CG]TTTATGGAGTTTCAAGGAAAACGATTGTTATCATAGAGTCACATGCACACCCAGGCTATG
cg02089086	1.3420374069707962e-07	0.000167411812999104	0.4010510851494887	0.6684859781141043	0.2674348929646156	hypermethylated	II		rs117433399;rs530014646;rs149983454	40;5;1	LAMA1	NM_005559	Body		OpenSea	37	18	R	6982557		chr18	6982557	6982559	+	TGGAAGCTTCCTGCTGAGGTTGTTGCCTTCTTTTAGAAATCTGGAGCTGCGCTGCACGGC[CG]CTTTCCCGTTAGAAACAAGGGATTCTGAGAGCTGGAAAACAGAACCACTTAAGCGTGGTG
cg11929598	1.344429110426648e-07	0.000167411812999104	0.7535473767034259	0.4991247873780429	-0.254423	hypomethylated	II		rs538141975;rs550366103;rs150150055;rs571722685	16;30;32;45	PPFIBP1;PPFIBP1;PPFIBP1;PPFIBP1	NM_001198916;NM_177444;NM_003622;NM_001198915	5'UTR;5'UTR;5'UTR;5'UTR		OpenSea	37	12	F	27694313		chr12	27541379	27541381	-	GTTGTTTGTTTGGCTTTTTCATTTCTTTTCCCTTGATAGAAGTGAGCTTACTGAAGGCAG[CG]GGGCTTCCATAGATTCCTGAAACATCTGAGTGACTGAAACCAGCGGCTTGCTGAGCGAGC
cg22189548	1.3449311666801932e-07	0.000167411812999104	0.9360635350372426	0.707706525515691	-0.228357	hypomethylated	II		rs567829586	44			IGR		OpenSea	37	20	R	31341789		chr20	32753982	32753984	+	TCTTCTATTAACTACCACTGTGCTAGGCATGGTGCAGAATATTTCACTCTGACCTGATCA[CG]TCACTGAAAACCCTGCAAAGGCTCCAATTGCTGAAAGCGTGGATGCTCTGATTCCTGTCT
cg06520845	1.3475000955665874e-07	0.000167411812999104	0.9433700924918642	0.6428370688653939	-0.300533	hypomethylated	II		rs191040079	24	EGFR-AS1;EGFR	NR_047551;NM_005228	Body;Body		OpenSea	37	7	R	55256469		chr7	55188775	55188777	+	AACTGCGCCAGGCACAGAGTTGTCCTTTCAAATGTGCCGGCAGTGGGACGGAGACCCATG[CG]TCAAGTCTCCTCTAAGTTCACATGGGATTCTCTCCTTGTCCCAAAGCTGTCTCTGACTTA
cg05274650	1.3493637359919803e-07	0.000167411812999104	0.9467493449063827	0.7413714741561348	-0.205378	hypomethylated	II		rs140148738	2	SERGEF	NM_012139	Body		OpenSea	37	11	R	17928213		chr11	17906665	17906667	+	TGCAGGTACAGGAGGCCTGTTTCCTGACCCAGTTTTCTCCCCAATCTCTATTTAGCTGTT[CG]CTAGTGATGCTCCTGGCATGCCAATCAGATACTGCAGCCGGCAGTGCAGTTTGTTACAAC
cg16406674	1.3548275431514504e-07	0.00016780907520367452	0.9195256503965413	0.735188521506507	-0.184337	hypomethylated	II		rs572322556;rs79889046	0;1	LINC01449	NR_110832	TSS1500		OpenSea	37	7	F	41140977		chr7	41101378	41101380	-	GCATGGAAATTCTGGAAGTCTCTTGATGCCGCTTTCAAGCTCCTGACATATTCAGGAGAG[CG]AGATCTGGCATGCATCAAGGCAGCAAGGAGGGCACAGACTGCATTTACAGAACTACATTT
cg15869071	1.3645835218409255e-07	0.0001685279364095203	0.04951457734806338	0.17581362104858372	0.12629904370052034	hypermethylated	II	chr4:2794494-2794875	rs542501746;rs552731715;rs231331;rs531778940	1;6;12;34	SH3BP2	NM_001122681	5'UTR	chr4:2794494-2794875	S_Shelf	37	4	F	2798158		chr4	2796430	2796432	-	CAGGCTCTGTAACTTCCAAGGCCATGAGAGTGGTCAGGCCCTGCTTGGTTTCCCGGCCCC[CG]ATCACAGATCGTGCTGGAACTGCTGGCCCCAACGCCCTGAGGTGACTGGCCCTTTCTTCA
cg00925069	1.365174368493207e-07	0.0001685279364095203	0.8328855076564614	0.6419880586317327	-0.190897	hypomethylated	II				KIAA0556	NM_015202	Body		OpenSea	37	16	F	27749654		chr16	27738332	27738334	-	AAGGAGGAAGGGGAGACAGGGGTTACCAAGGGGCACGAGGAAACCTTAGGGTGATAGGTA[CG]TTTGTTCTCTTGAGTGTGATGGCTTCATTGGCGTAGACACATGTTAAAACTGATCAAGCT
cg25036145	1.3710072547340686e-07	0.00016896685123701156	0.7742715578857851	0.5751092947951142	-0.199162	hypomethylated	II		rs149033270;rs543848516;rs561927987	29;27;1	CMTM8	NM_178868	Body		OpenSea	37	3	R	32377556		chr3	32336063	32336065	+	GCGACTCTCAGCATGAGGGCATGGATTCTCACACCCGCCAGCACTGGGGCAAATGCTTGG[CG]TCTTTGGTGGAGGCAAGCATTTCATAATCCTCCTTGTTTGATTTTTATTTCATTTCTTTT
cg25459300	1.380731153981578e-07	0.0001698830545977314	0.16518019289461186	0.4106295751009168	0.24544938220630494	hypermethylated	I		rs561393709;rs79004073;rs17092692	8;16;31			IGR		OpenSea	37	8	F	20375578		chr8	20518066	20518068	-	AAAGTATCAGCGTAGAAGGAATTGTGTCTGCCTAGGAAAAGGGTGTGGCAAGAGGAGGAG[CG]GCACTTGCGGAGAGCTCGGAACACTCCGCCGAGAATGACTTTTGGAGCCATTTGGCAGAG
cg02303801	1.384851047541854e-07	0.00016996143003373193	0.943057250336895	0.7903115236278616	-0.152746	hypomethylated	II		rs566272404	1			IGR		OpenSea	37	1	R	3399318	DMR	chr1	3482753	3482755	+	CCCGGCAGAGTCAGGAAGCGCAGGCCTGGGCTGCCAGTGAGGTGTGGGCCCAGGCAGGGG[CG]AGACCTATGGGCAGGAGGGGCGTCAGGAGAGGGGGCCACAGGCTTGTGTAGCCCCGTCCC
cg14829558	1.3859498056454427e-07	0.00016996143003373193	0.3691267631864008	0.20573641859240085	-0.16339	hypomethylated	II		rs146509012	1	TMEM117;TMEM117;TMEM117;TMEM117	NM_001286213;NM_001286211;NM_032256;NM_001286212	5'UTR;Body;Body;Body		OpenSea	37	12	R	44278890		chr12	43885086	43885088	+	TACTTACTAATGTCTTGGTAAATTATTCTAACTGCCTGCGCAATACAGGCCCCAGATAGT[CG]CTACCCGAGACACCTATCCCATCCCATTTATGAAAGTGAGGCAGCAAGCCAATAAACACT
cg22176040	1.3906791996179377e-07	0.0001700930472459699	0.7480009013933504	0.6284088543688746	-0.119592	hypomethylated	II		rs567354572;rs566509843;rs113792708	51;2;2	SORBS1;SORBS1;SORBS1;SORBS1;SORBS1;SORBS1;SORBS1;SORBS1;SORBS1;SORBS1;SORBS1;SORBS1	NM_001034954;NM_001034957;NM_001034955;NM_001290296;NM_001034956;NM_001290298;NM_001290297;NM_006434;NM_024991;NM_015385;NM_001290295;NM_001290294	TSS1500;TSS1500;TSS1500;TSS1500;TSS1500;TSS1500;TSS1500;TSS1500;5'UTR;5'UTR;5'UTR;5'UTR		OpenSea	37	10	R	97201222		chr10	95441464	95441466	+	TGATGTTATCCGACATCCCTTTCAAACATTCTATTAAAAACCTCAAGCTACACGAGTGCA[CG]TGGTTTAAAGAGAGGGTAAAGGAAAGGGGAAAAAACACATTTTAGGAGAAAGAGGTAAAA
cg24511258	1.3942800532875012e-07	0.0001700930472459699	0.858867295636399	0.6263200364493877	-0.232547	hypomethylated	II	chr3:195635359-195636895			TNK2	NM_005781	5'UTR	chr3:195635359-195636895	N_Shore	37	3	F	195634428		chr3	195907556	195907558	-	CTGCACCCATCCCCACCCAGGGGCAGGGGAAGCAAGCACCTGACAGTGCCAGGTAAGAGG[CG]AACAGCTCTAGGAGAGTAAGGCCCACAAGCAGCCCGCCAAGCCCCCTGGGGGCACGAGGC
cg19085418	1.3946375327514853e-07	0.0001700930472459699	0.7093648064128073	0.36104282634737855	-0.348322	hypomethylated	II		rs145406362;rs147690924	0;40	MAP3K9;MAP3K9;MAP3K9;MAP3K9	NM_001284230;NM_033141;NM_001284232;NM_001284231	Body;Body;5'UTR;5'UTR		OpenSea	37	14	F	71243002		chr14	70776284	70776286	-	CTCACAGACACTCAGGATCAAACTCTAATAGCTTGGCAAGGTGTGGTGGCAAAAGCTTAC[CG]GCAGGCAGCATCTCCCCAGGCATAATTTAGGACAAATATGTGCTAAAAGCACCATGGCTG
cg25768200	1.39628575427165e-07	0.0001700930472459699	0.0634752778791308	0.22433098450695432	0.1608557066278235	hypermethylated	II		rs558304300;rs575216277	18;2			IGR		OpenSea	37	5	R	76055670		chr5	76759844	76759846	+	CCTAACACAGAGCCCCAGGCACCAAGCTGGAGTTGGAAATGGTACTTAGGACTTTTCTCC[CG]ATGCATTAAGATAGAAACTCCAGTAATCCCAGCACTTTGGGAGGCCGAGGCGGGCGGATC
cg09597710	1.398486078321463e-07	0.0001700930472459699	0.9339057313106709	0.7793442386858142	-0.154561	hypomethylated	I	chr7:1119980-1120248	rs141202155;rs529166486;rs150754496	29;26;10	C7orf50;C7orf50;C7orf50	NM_001134395;NM_032350;NM_001134396	Body;Body;Body	chr7:1119980-1120248	S_Shore	37	7	R	1121124		chr7	1081487	1081489	+	AGAAGAACCAGAACAAAACCTAAGTACAAACACGGCGGGCTCGAGCGGGGCTTGGCACGG[CG]CAGGGGTGGCGGCAAGGGGGCAGCCTGGACTGGAGCCAGAAAGCCTGTGCTGGCATCCGC
cg08617945	1.4063445746036882e-07	0.00017013073740715552	0.9035155090091231	0.4981191214318131	-0.405396	hypomethylated	II		rs559691089;rs527290781	14;36	GABRA4;GABRA4;GABRA4	NM_000809;NM_001204267;NM_001204266	Body;Body;Body		OpenSea	37	4	F	46978003		chr4	46975985	46975987	-	GATTACTAGGGGTTATAAAAAGAATAGTGACTGCCGATTCTCATTAAGTTAAGCAATGAG[CG]ATGATAACAGCAGGCAACAGTTTCACAATCAGTGCGACTAAGAATCTGAAGCAATAGTAA
cg10128455	1.406386849052833e-07	0.00017013073740715552	0.9454785654651239	0.5973928199792208	-0.348086	hypomethylated	II		rs574855432;rs150602745;rs139689838	15;2;1	TDO2	NM_005651	Body		OpenSea	37	4	R	156828348		chr4	155907195	155907197	+	GAATTAGCTGTTACAGTAATATGAAGCTTTGCCATTTTCCTTTGACCACAAACATCTGGC[CG]CTTTCCCATATGTGCTAAGTCTATGAGTTGCTAGGATTTTCACAAATAAAACAAACAGAC
cg06445317	1.406585182795995e-07	0.00017013073740715552	0.039253650825229025	0.23265377640617035	0.19340012558094133	hypermethylated	II		rs189163029	1			IGR		OpenSea	37	14	R	22958220		chr14	22489231	22489233	+	TAGGTCCATAAAACAAATGGACCTACACCTTTAATTAGACAGCAAGCAGCACAAGATGCA[CG]TTAGCCTTCCTTTTAATCCCCTCTCAGGAGGAATCAGTCTCTCCAGCTGCACATGGTCAC
cg05837206	1.4079683951681375e-07	0.00017013073740715552	0.49612420441507393	0.3158285645969261	-0.180296	hypomethylated	II				EHMT1;EHMT1	NM_001145527;NM_024757	Body;Body		OpenSea	37	9	F	140559432		chr9	137664979	137664981	-	TGCTTTTCGGACATGGTGTTTTGTTGGTGCGTCTCCTCCCTGGCTGGTAAGCACAGCTTG[CG]GGCCTGGCTCTGTTGGACCACCCACTTTGCAACTCTTGGGCAGTCAACACTGATACTGTA
cg05660230	1.4108807184517714e-07	0.00017020543811303664	0.8374659680886669	0.5330523572453331	-0.304414	hypomethylated	II		rs188356926;rs115920050	12;17	SH3BP4	NM_014521	5'UTR		OpenSea	37	2	F	235920865		chr2	235012220	235012222	-	GGGTACTGGCAGGGACAGCCAGCCCAGAGGAGACACAAGAACGGCAACTGGGATGGGAAG[CG]CCCTGACCTCGGCAGACCATCCCTGGGGTCCCTGCTGCACACAGCACAGTTCAGTGATTG
cg23088397	1.4167895362700875e-07	0.0001706375418874722	0.7355667860081818	0.5996801572498667	-0.135887	hypomethylated	II				MYO1E	NM_004998	Body		OpenSea	37	15	F	59578899		chr15	59286699	59286701	-	GTCCAGGGAAACAAGCCAAGCTCAGGGGCAAGGAGCATTCCCTGAACAACCACTAGCCAA[CG]CTGAACCAAATGCAGAAGTGAGGAATGCCTGTTTCTGGCATGGTTACTTCTGGACCCTTG
cg17609658	1.4212346853916883e-07	0.0001706375418874722	0.9367646869583782	0.6469060455075037	-0.289859	hypomethylated	II		rs536759996	1			IGR		OpenSea	37	4	R	186044027		chr4	185122872	185122874	+	GCTTCAGGTTTCCTAGTAGCCACTCATCTAGATAATGATCAAAACATCTTAACCACAAGG[CG]TCTCAAGTGGTTACTGTACAAATATAGACAGAATCTCTTCTCTATAATTGGTTTATAGAA
cg09594039	1.421362365403072e-07	0.0001706375418874722	0.875788098919426	0.6269415434131768	-0.248847	hypomethylated	II		rs140849728	50			IGR		OpenSea	37	21	R	16059088		chr21	14686766	14686768	+	TGGTTTTTGTGTGACCCCAGACTGATATGTCTTCCAAAGCAGTACCCAATGGCTGGAATT[CG]TGTACATTATCATTTATTATTTTAAATGTTTTCAGAGTTATTGTGATCTCTTCTGCCACA
cg16215975	1.4347675825759765e-07	0.00017146778890513655	0.6162227868331599	0.4388350309173782	-0.177388	hypomethylated	II		rs200291938	0	CRISPLD1;CRISPLD1;CRISPLD1	NM_031461;NM_001286777;NM_001286778	Body;Body;Body		OpenSea	37	8	F	75941672		chr8	75029436	75029438	-	ACCTTCTCAGCTGTCCAGTATCTGCAGAGCAGCAGTACATGCTGGAGTGGTTCGAAATCA[CG]GTGGTTATGTTGATGTAATGCCTGTGGACAAAAGAAAGACCTACATTGCTTCTTTTCAGA
cg15237661	1.437955861609875e-07	0.00017146778890513655	0.9057382735586424	0.6453597367074108	-0.260379	hypomethylated	II	chr3:11034446-11035384	rs1710897;rs571880488;rs2697146	32;50;51	SLC6A1	NM_003042	5'UTR	chr3:11034446-11035384	S_Shelf	37	3	F	11037574	CDMR	chr3	10995887	10995889	-	GCCAAACCCAGTTAGAGCCACTTCATCCCCTCTCTGCCCAAATGAAAACTAAAATGCAAG[CG]TCAGCAGGCCTGTCTATGCCTGTGTCGGGACTACCCCTTCAATTCACCCATGCAACGTCG
cg10732601	1.4406890507508179e-07	0.00017146778890513655	0.4894993466758842	0.28275885501603965	-0.20674	hypomethylated	II		rs145942919;rs539331610	1;6	CSMD2-AS1;CSMD2;CSMD2	NR_038372;NM_001281956;NM_052896	Body;Body;Body		OpenSea	37	1	F	34346098		chr1	33880496	33880498	-	GATCTTAACTCACAGATTCAGCACTTGGACAGAGCTAGGATTTTTGAGCTAATGTGTAGT[CG]GTATGGGATTTGCATTTAAAAACTATTTACATTAAAGTGTGACCCACATATGAGAAAAGA
cg11616634	1.4407653960508103e-07	0.00017146778890513655	0.2690889436389181	0.49527799627662666	0.22618905263770855	hypermethylated	II		rs542953351;rs559867472;rs186883528;rs551590827	42;41;10;2			IGR		OpenSea	37	15	R	94304302		chr15	93761072	93761074	+	ACAGGTTGCTGAGCACTTCCCATATTGAATCTGTGCATACTCTGGTTTCTTACAAGGTCA[CG]TGAAGGATAAGATTCAGAGCATTCCAGGGAGATTACGCTCCAACTGCAGAAACCTGAAAA
cg25497484	1.4470300578114799e-07	0.00017146778890513655	0.16164180255365845	0.3558918961710694	0.19425009361741097	hypermethylated	II		rs113775355;rs11134816;rs116556518	50;46;4	ADAM19	NM_033274	Body		OpenSea	37	5	R	156985183		chr5	157558174	157558176	+	AATGACGTGCCTAGCAAAGCACTTGGAATTTAAATCCACTCATGCATTCACTGCCTTCAG[CG]TCAACACAGCAGGGTTAAACCAGTTCTTCATACTTCCAAAGAACATGTGAAGAAAATTTC
cg25718498	1.447127850990922e-07	0.00017146778890513655	0.44106052225984954	0.24098255017693038	-0.200078	hypomethylated	II		rs146833395;rs2303776	2;42	TK2;TK2;TK2;TK2;TK2;TK2;TK2;TK2;TK2;TK2;TK2;TK2;TK2;TK2;TK2	NM_001172645;NM_004614;NM_001272050;NM_001172644;NM_001172643;NM_001271934;NR_073520;NR_073520;NM_001272050;NM_001271934;NM_001172645;NM_004614;NM_001172644;NM_001172643;NM_001271935	ExonBnd;ExonBnd;ExonBnd;ExonBnd;ExonBnd;ExonBnd;ExonBnd;Body;Body;Body;Body;Body;Body;Body;Body		OpenSea	37	16	F	66551136		chr16	66517232	66517234	-	TTTAACCTCTGGTAACAAGTCTCAGGATTGGTCCGAAGGTAAACTGAGGTTAAAAGAATA[CG]TGGCTCTCAGGACTCTGCTCATGGCTTGGAAGCAAAGCAGGCACACAGGCAAAGGCGGGA
cg25965567	1.447907219081226e-07	0.00017146778890513655	0.7142393272525104	0.4455296196222841	-0.26871	hypomethylated	II		rs576838966	15	ITGAV;ITGAV;ITGAV	NM_001144999;NM_002210;NM_001145000	TSS1500;Body;Body		OpenSea	37	2	F	187463598		chr2	186598870	186598872	-	AGCCAACATTGGTGTTTTACTGATGCCAGATATGACTGCATGGAGCTCTATTAAATAGGG[CG]TGGTTTGGTTGGGAGTTACGTCTTTATTTTGAATTTGTGGATTTTTAAGATAAGTGTCAG
cg17154210	1.4487612450170376e-07	0.00017146778890513655	0.9282149410950765	0.7537501233727593	-0.174465	hypomethylated	II		rs191502160;rs578038562;rs184765165	44;27;13	KLHL3;KLHL3;KLHL3;KLHL3	NM_001257195;NM_001257195;NM_001257194;NM_017415	1stExon;5'UTR;Body;Body		OpenSea	37	5	R	137042010		chr5	137706320	137706322	+	TGATAGAAATGGATCTAACGAGAGTCAGCCTCTTACTCTCAGTACACAATGCATTTTACA[CG]TTTTGAAGCTGAACCTGATAATTAGAACAAAATTTTGCAATGTTACTGGAGATTTTTAGT
cg04867423	1.452119938681274e-07	0.00017146778890513655	0.93300135557917	0.6357134680753078	-0.297288	hypomethylated	II		rs559686303;rs551503403;rs184533836;rs9943058;rs189193052;rs567823256;rs112206072	0;6;33;34;37;39;41	DDR2;DDR2	NM_006182;NM_001014796	5'UTR;5'UTR		OpenSea	37	1	F	162680120		chr1	162710329	162710331	-	TTCATCCAGTGTGGGTCACCTCAGGTCACCTGGGGCACATCCTATGTGCCCAGATACTTA[CG]GAAGGGGTCATTCTGGGCCTTTGGCTCCACACTGAGGGGCTGCATTTTGAGAATCACGAG
cg18730317	1.4536443941132294e-07	0.00017146778890513655	0.7927921074454459	0.5318238354964491	-0.260968	hypomethylated	II				DNMT3B;DNMT3B;DNMT3B;DNMT3B;DNMT3B;DNMT3B	NM_175850;NM_175848;NM_001207056;NM_001207055;NM_006892;NM_175849	Body;Body;Body;Body;Body;Body		OpenSea	37	20	R	31374593		chr20	32786786	32786788	+	CCTTTTTTCACACTGCTTTTCAGGTTCTTGCTTTTTCTTTTCTCTCCTGGGTAAGCTTCC[CG]TAAGCCTGTTGGCTTCTCTCCTGGTCTGATCTCAGATGACACTCTGTTGGGAATGGAAGC
cg10015946	1.4537005132794404e-07	0.00017146778890513655	0.21743427009347766	0.45534266943427193	0.23790839934079427	hypermethylated	II		rs142727811	36	SLC3A1	NM_000341	Body		OpenSea	37	2	F	44543061		chr2	44315921	44315923	-	CAAGTGCATCAAAGAAAGAAAAGAAGGAAAACAAGACCTAACTCTAGCACTGTCCCCTGG[CG]AGAATTCACTGTGGAATGCTCTCAGAAAGGAGAGCTTTTACTACTCAGCTCAGAGTCACA
cg08381798	1.4659674459608697e-07	0.00017223251389027536	0.5308060415251612	0.3357854828470544	-0.195021	hypomethylated	II	chr22:29702245-29704723	rs75273393;rs2301292;rs536817763;rs558317957;rs555927904;rs529673590	38;35;34;23;9;2	GAS2L1;GAS2L1;GAS2L1	NM_152236;NM_006478;NM_001278730	Body;Body;Body	chr22:29702245-29704723	S_Shore	37	22	R	29705045		chr22	29309054	29309056	+	CCTCACTTTGTGTGCTAACTGTGCCTCAACTGAGCTTGTGCATTCCTTCTTCTGGGGGGC[CG]CATGATCGGGGCGCCTCCTCTGTGCCCTCCCTGCAGTCAGTCTTAGGCAGATGTACCCAC
cg19004811	1.4677955475299235e-07	0.00017223251389027536	0.18457921820638618	0.3385207050088093	0.15394148680242314	hypermethylated	II						IGR		OpenSea	37	14	R	75943473		chr14	75476769	75476771	+	ATCCTGCTCCCATTGCGTGCTGCATTGTGCTAATCAGACCTACAGGGCAGCAGCTGCAAG[CG]CTCCAGAGGCCCTAGTGGCGCACGAGCACGTGATGTGGGCAAGGAGGCCTCATGAGGATT
cg23191182	1.4686173669488638e-07	0.00017223251389027536	0.10780132208507798	0.5953552641719897	0.4875539420869117	hypermethylated	II		rs561188619	9			IGR		OpenSea	37	20	R	40278415		chr20	41649775	41649777	+	TGGAGCCAAAGAAGAATATACCTGCAAAGCTTTCAGGATCACCTCCCAGGCTTGTAAATA[CG]TGGGCCCCTGAATTATCTGTTGTGAGGCTGTTATCTAGAAGCAGGGGTTTGGGGTTTGAA
cg26119806	1.46946958430326e-07	0.00017223251389027536	0.5166478373576264	0.2791261974856754	-0.237522	hypomethylated	II	chr2:18059493-18060920	rs530910654;rs551091040	43;36	KCNS3	NM_002252	5'UTR	chr2:18059493-18060920	S_Shore	37	2	R	18061572	RDMR	chr2	17880304	17880306	+	TGGTGTAATGTGCAGGCTCCACTTCTTACCTGGGTGGTGACCTTCTTGAGGAGATTGACT[CG]TTCAGTATGCATTTCCAACCAGCCCGCCATGGGCCAGGCCCCAGGATGCACTCGGGGACA
cg04124763	1.4785985953535155e-07	0.00017284559905473716	0.9306339486702343	0.760098450314482	-0.170535	hypomethylated	II		rs566858890;rs539076885;rs73920643	15;26;40			IGR		OpenSea	37	19	F	6340856		chr19	6340844	6340846	-	GGAGAGCTCTTCCCCCGCTAGGGGGAGAGAAGGGGCTAGAGAGAGGGTGACAAACAGAGG[CG]TGTGAGCTCTCAGCGGTTATTGTAACAAATGCCACCAATGTAATGGCTTAGAACAGCACA
cg09212743	1.4796443131162513e-07	0.00017284559905473716	0.8465059298292877	0.6203917304557315	-0.226114	hypomethylated	II	chr19:38810376-38810949			KCNK6	NM_004823	Body	chr19:38810376-38810949	S_Shore	37	19	R	38812379		chr19	38321738	38321740	+	GCCAACAATAGGGGGCAGCTTTTGCTTTTGGTCCCCTGGCAGCAGAGCTGGGTGACTTCT[CG]TTAGCTGACCTCCCCTGGGTCTGCCCATGCTGCCAGGGCGGCCTGACCTGCTTCTGAGCT
cg04938738	1.481689463296854e-07	0.00017284559905473716	0.9269238148408355	0.7265540202721965	-0.20037	hypomethylated	II		rs540826070;rs564352594;rs34011530	0;26;32	HCCA2	NM_053005	Body		OpenSea	37	11	F	1689429		chr11	1668198	1668200	-	GGGAATGTGCTGGGGACAGCGGGAGTTCACAGCCACCCCCGCAGGCGCCTTCCTGGAGCA[CG]TCCACAGGCCATGTGCAGCTGCATCCCCCACGACGGCAGGGACAAGTTCCTTCCATAGGG
cg08587444	1.48442901941823e-07	0.00017289333547014315	0.5757821360586324	0.3735611442589342	-0.202221	hypomethylated	II		rs185515952;rs189202022	1;7	PRKCE	NM_005400	Body		OpenSea	37	2	F	46008027		chr2	45780887	45780889	-	GTTTCTATTTTCTAAAATATCACAAAAATGCTGTCTTTCCAATTCTCAGCTAGCTCATCC[CG]TTGACACTGCTGAGCCACTGAGGACAGCTTAACTGTCTCAGCTCAGAGCCAGGAAAAATT
cg00097450	1.4914857365873058e-07	0.00017344295935114843	0.5784508533721688	0.4295520381677585	-0.148899	hypomethylated	II		rs571825433;rs531217087	33;2			IGR		OpenSea	37	17	R	78473077		chr17	80499276	80499278	+	CAAAGGTGGAAACTGAACGTGGGCCAGGTGGCAAAGTTCCCCAGTGGGTTCAGCTTCCGC[CG]GGTGGAGGAGGTGGGAGGCATGGCTGGAGGCCTGGCATCAGGCTGGATGAGGTGGACCCC
cg06760356	1.498514721467207e-07	0.000173663514206237	0.8610264219511303	0.6803647477813249	-0.180662	hypomethylated	II						IGR		OpenSea	37	19	R	17546188		chr19	17435378	17435380	+	AGAGCAAGACTCTGTCTCAAACCAAAACCAAAACCAAACAAAACTAACTGGTGGAGCATG[CG]TCCCAGCCTGGGGACTACAAGGGGCATGGCCTGGCTCTCACTTTTGCCCTTCCTTCCCCC
cg15565593	1.5000706317554776e-07	0.000173663514206237	0.15082002132992434	0.4642217526821003	0.31340173135217597	hypermethylated	II		rs144269674	37	GLG1;GLG1;GLG1;GLG1;GLG1	NR_027265;NR_027264;NM_001145666;NM_012201;NM_001145667	Body;Body;Body;Body;Body		OpenSea	37	16	R	74498368		chr16	74464469	74464471	+	ACACTTACTGCTGTCCTTTAAGTCAGGGATCAGCTGTGGACTAGTAATAAACTCCCTATC[CG]TTCTGCTAATCCGCAAGTCTTCAAGTGTCACAGTGTCTGATAAACTCTGGTTGAGACACT
cg25560518	1.5026382473773504e-07	0.000173663514206237	0.6917566581567594	0.5261370545704747	-0.16562	hypomethylated	II		rs77824871;rs546502362	4;44			IGR		OpenSea	37	4	F	175373000		chr4	174451848	174451850	-	ATTTCTGATTCTGTGAAACTTTGATAATAGGTCCATGGATGTAGTGGACTAAATGATCAA[CG]TGCATTATGTCTCTTTAAGACTCAGATTACCTAGGAATGCAGTTTTTTTCCCAGTTGTGT
cg06442563	1.5027452497756388e-07	0.000173663514206237	0.9518557470513201	0.7129407956686746	-0.238915	hypomethylated	II	chr4:140781109-140781433	rs75427688;rs74976401	21;16	MAML3	NM_018717	Body	chr4:140781109-140781433	N_Shore	37	4	R	140779109		chr4	139857954	139857956	+	TGAAAATCCAATTTCTTTCTCTCTCTCAAGTGTGGCATTCAATGGACATATGCCACCTAG[CG]TGGTCTGACGAGTGCAGTCACAGTGGACCACCCCACCTTAATCTGGGTTACCATATAATT
cg16604975	1.5065901019846475e-07	0.00017377173846981546	0.8514105491860396	0.6355292094721032	-0.215881	hypomethylated	II	chr3:65534684-65535344	rs141843421;rs576479158	0;21	MAGI1;MAGI1;MAGI1	NM_015520;NM_001033057;NM_004742	Body;Body;Body	chr3:65534684-65535344	N_Shore	37	3	F	65533311		chr3	65547635	65547637	-	TCTGCAAAGAAGCAGGGTTAAAAGCAGGAGCTCTGGAGGGCTACTGCCTAGATTCAAATC[CG]AGCACAGTCACATGGTAGCTGTGTGCACTGGACAAATCCCACTTCTGTTTATCTGTTTAG
cg15712651	1.5083661028323887e-07	0.00017377173846981546	0.05918402232686822	0.3586824214419448	0.2994983991150766	hypermethylated	II				MAB21L3	NM_152367	Body		OpenSea	37	1	R	116665823		chr1	116123201	116123203	+	GGGACATGGTCATAGTTCAAGCTCCTTTGGCTGCTCTGTTTACCCACTTGTTCTACCTCT[CG]GCTGCCGGTCTGCCTGCTTTCCCCCAGTCGTTGCTTCACTGGTTCCTGGAGAAAGGGGCT
cg05331246	1.5154806885283775e-07	0.00017432069199912418	0.7884001177565654	0.4755495690341711	-0.312851	hypomethylated	II	chr20:43921949-43922642	rs560539788	1			IGR	chr20:43921949-43922642	N_Shelf	37	20	F	43918824		chr20	45290183	45290185	-	CGGCTGCAGAAATGGAGAGAGCTGTGAGCTAGAATAGAAGAAGAGAAAGGCCAAAAACCA[CG]GAGAAACAGAGCCAGACAACACAGAGGTGAAATTCAGAAAGCGAGTCCAGCACTTGGCTG
cg17595914	1.5184160763058185e-07	0.00017438797092336926	0.20346320790270203	0.45910968666373975	0.25564647876103774	hypermethylated	II		rs184990741;rs145289193	44;2	FER1L6;FER1L6-AS2	NM_001039112;NR_103547	Body;Body		OpenSea	37	8	R	125117537		chr8	124105295	124105297	+	AATGAGTTTAGTGCTTTGGATAAACTAAAACCCCAATGAACAAAAACCTCCCATAACTGG[CG]TGTGATGCATGAGGGCAGTGCTGGTGAAGTGGGGAGGACACCAGAGCCTGATCACACAGG
cg20845437	1.524676522678825e-07	0.00017483632999365056	0.9532927419179507	0.7964252532458801	-0.156867	hypomethylated	II		rs9889261;rs78955192	3;15	SDK2	NM_001144952	Body		OpenSea	37	17	F	71546436		chr17	73550296	73550298	-	CTGCCAAGGTAGGAGCCTCTGGTTCTCCCCGGCCTCCTAGCGACTCTGCTCTAGGGTTAA[CG]GTTCTGAAATATATGCTGCTTAATGCTACGTCCCCAGGAAGGGACCCCTAACCTGCTAGC
cg06010960	1.5288946746563165e-07	0.0001750494745077722	0.5615171606550593	0.3383490398027228	-0.223168	hypomethylated	II		rs138972757;rs142116089	41;15	AGAP1;AGAP1	NM_001037131;NM_014914	Body;Body		OpenSea	37	2	R	236805410		chr2	235896765	235896767	+	AAAGAATGTGATCAGTTGTTTCTCCCATGTGTCAACAGTTCCAAAGCCAAGGAATTAGGC[CG]CCATAAAAGTAGAAATGTTTTCAGGGCATAGTGACAACTTTTGTTGGAAATGGAGCCTAC
cg18343693	1.536055881659197e-07	0.0001753886978134851	0.06338765479054913	0.2322830337746346	0.16889537898408546	hypermethylated	II		rs142445092;rs571128390;rs537156365	1;3;5			IGR		OpenSea	37	9	F	33408313		chr9	33408314	33408316	-	CAGGCTGGGCTGGGTGAGCAGACACTGTCTCTTCTGCTTTTGGGACAGCCCAAGGGCTAG[CG]TGAGTCAAACCCAGGTGTCCTGGCTCCTAGCCCAGCTAGAGGATGCCCCAGTGCTTCCCT
cg15954031	1.5365854305272698e-07	0.0001753886978134851	0.9439842807032426	0.5609852475524817	-0.382999	hypomethylated	II		rs143891423	1	MYO10	NM_012334	Body		OpenSea	37	5	F	16738125		chr5	16738015	16738017	-	TGAAGTTTAATTATGGACACATTTCAGTTCAAAGTGCTAAACAGGTGAAGCAGAGTAGCA[CG]GAACTAGAAAATCTAGAAAACTAGGAAAATCAAGTAAGTTACAAAATTAAGGGAGATGAT
cg21916195	1.542519974423497e-07	0.00017544670128029935	0.9395672632643639	0.6888314222232939	-0.250736	hypomethylated	II		rs574490593	11			IGR		OpenSea	37	2	R	74048419		chr2	73821291	73821293	+	GTGGTTTGCTTTTTGACATTTCCTAGCTCTGTTTCCCTCCCTGATTTTTATCTTTGTATC[CG]TTGTTCCTCCCAGTAGTTTTTCCTCTGTGTTTCCAGGGCCACATCCTGGAAAGGAGCTCT
cg12265929	1.546101752043122e-07	0.00017544670128029935	0.8103041332844194	0.6836386635631341	-0.126665	hypomethylated	II		rs183707412;rs544624860	15;27	TRPV4;TRPV4;TRPV4;TRPV4;TRPV4	NM_001177433;NM_001177428;NM_147204;NM_001177431;NM_021625	TSS200;TSS200;TSS200;TSS1500;5'UTR		OpenSea	37	12	F	110252804		chr12	109814998	109815000	-	GTTGTAATGACAGGGGCACAGGGAGGCCACTCCCAGATGTGGTTGGCCGCCAGCCTCAGG[CG]GGAACTGCAACAGGAGCCTCTTTCACGAACCTGGAAACACAAATTGGCCCCAGGTCCAAC
cg23561579	1.5593120021587781e-07	0.00017544670128029935	0.36582163168187937	0.19035923238294516	-0.175462	hypomethylated	II		rs184968382;rs567579216;rs149977116	1;7;36			IGR		OpenSea	37	3	F	57963699		chr3	57977971	57977973	-	CCTTGCTCCACCTTTTTACACAAGGGCGGTACCCTGGCCATGCTGTTCTGCACCCAACCA[CG]GGGCTGCTTGAATTATGAGATTCTGTAAGCACCTCGGTTTCAGATGTCTGACTCTGAGGG
cg24262206	1.559350769289823e-07	0.00017544670128029935	0.5635052051543394	0.3223958136187954	-0.241109	hypomethylated	II	chr18:9136088-9137594	rs535745377;rs544481452;rs562890314	26;26;48	ANKRD12;ANKRD12;ANKRD12	NM_001083625;NM_015208;NM_001204056	5'UTR;5'UTR;5'UTR	chr18:9136088-9137594	S_Shelf	37	18	F	9140610		chr18	9140611	9140613	-	ATAGTGAAAGTAATCTTAGTAGCAATGTTAATTTATTTGACTCTTGCTAGTTTTCAGGTA[CG]CAAAAGGAGGAGATGATTTCCTTTAAAAACTCAGCTTTGAATAGTTCGTGTTATCTGGTA
cg19774776	1.5599614443905213e-07	0.00017544670128029935	0.8242426067364655	0.5743339123046202	-0.249909	hypomethylated	II		rs531880335;rs548433603	1;36			IGR		OpenSea	37	1	F	219559454		chr1	219386111	219386113	-	TTGCCTGGAAAGGTGAAAAATTCAGTCATCTCACATTACCACTGGGCAACAGAGGGGAGA[CG]GCAGAGCTTTCTGGGTGTATTTCTCTAGCTCAAATGTAAAATGGGAAGCCTACCTCCTCT
cg25999880	1.5636646044062864e-07	0.00017544670128029935	0.6321970225438789	0.41160029989601427	-0.220597	hypomethylated	II		rs533182041;rs545674488	45;1	GRIK4;GRIK4;GRIK4	NM_001282473;NM_001282470;NM_014619	Body;Body;Body		OpenSea	37	11	R	120811938		chr11	120941228	120941230	+	TTGCTGGACCAGAAGAGCCTTCCTTTCCTCTTGTCAGCTGAACTGGCTCTAAGTGCAGAG[CG]TCATACAGATTTGCCCAATACACTAGTCATTTTCAGTGCCCATGATTCAGCTGCCATGGT
cg23087770	1.563683449682402e-07	0.00017544670128029935	0.794305329564003	0.47551927443899344	-0.318786	hypomethylated	II		rs574739760;rs189058072	22;2			IGR		OpenSea	37	3	R	30240065		chr3	30198573	30198575	+	GCTGAATCATAAGCCAAGCTGATTTTCTGGAACTGACAATCATAGAGTAACAGTTTCCAA[CG]TTTGTAACCTATCCTAGTGAATGTGAAAGGCAAATCAGGCAAATCCCAAAGATAGATTTA
cg00287974	1.5640250534526998e-07	0.00017544670128029935	0.07476783277273706	0.27547058469670227	0.2007027519239652	hypermethylated	II	chr7:64349424-64350151					IGR	chr7:64349424-64350151	N_Shore	37	7	F	64348873	DMR	chr7	64888494	64888496	-	GCCTGGCTCTCAAGGAAGGGAGCTTCTCCAGGTGGCTTCCTCCTCTGTCAAATGGGCCCA[CG]AATACCCTATTGATGGTGAGAATTAAGAGATACGAAACCCATTCGTTCTTTATTATGATG
cg00777162	1.5658239286770305e-07	0.00017544670128029935	0.5055359738433962	0.3045781813051534	-0.200958	hypomethylated	II	chr2:192109828-192110940	rs547816285;rs140503292	27;10	MYO1B;MYO1B;MYO1B	NM_012223;NM_001130158;NM_001161819	TSS1500;TSS1500;TSS1500	chr2:192109828-192110940	N_Shore	37	2	R	192109476		chr2	191244749	191244751	+	GTATAATATACCCCATCACTGATCATTACTCAGGACCTGTTAATACACTCTATTCAAATA[CG]TATGGGTATTTGAAATTTCTTTTAAACTACCTCTCATGTATTTATAACACAAAGAATTGG
cg03747907	1.56624913816704e-07	0.00017544670128029935	0.03835636256524935	0.20055891139950754	0.1622025488342582	hypermethylated	II						IGR		OpenSea	37	17	R	76961741		chr17	78965658	78965660	+	TGGGAGCAGTGCTAATTATCTTCTCAATTGCTTGACTGAAAACTGGAGTCACGGATGGCC[CG]TGAATTCCTCAGTGTGTTGTAGAGAAAAGAATCCAAGGCATCGAGGAGCCAGGTGCCCTG
cg11026154	1.566641667070252e-07	0.00017544670128029935	0.8389776351248917	0.6155722824165893	-0.223405	hypomethylated	II				ERC1;ERC1;ERC1;ERC1;ERC1;ERC1	NR_027946;NR_027948;NR_027949;NM_178039;NM_178040;NM_001301248	Body;Body;Body;Body;Body;Body		OpenSea	37	12	F	1226786		chr12	1117619	1117621	-	ACTTACTATGAGTCGCGTGATCCTGGGAACGTATTCAACTTCCTTACACTTCACTTTTCA[CG]TCTGTAAGGTGAAGAGAATAGTAGTGCTTAACTCATAAGTTTGTTGTTAGAATTAAACTC
cg22051470	1.566862641533062e-07	0.00017544670128029935	0.9472168037182112	0.6894385391409993	-0.257778	hypomethylated	II		rs566271532	43	ELFN2;ELFN2	NM_052906;NR_110512	5'UTR;Body		OpenSea	37	22	F	37782781		chr22	37386740	37386742	-	CATCGAGCCCCGGAAACTCCCCGGGGAGGGCCGCCGGCTGGGCAGAAACCACAGCCCAAA[CG]TGAGGCTATCTATGTGACAGCTGCTGTGGCCACCAACTCCGCGTGGCCAGTCCACCAAGA
cg25025966	1.567835472581194e-07	0.00017544670128029935	0.8100146799952971	0.6592687303754569	-0.150746	hypomethylated	II		rs570638114;rs534639234;rs539782729	0;4;47			IGR		OpenSea	37	2	F	159581121		chr2	158724608	158724610	-	CAAGTCCCATTCCATTGATTCCCTCCCCTAAAGGTGTCTGCAAGGGAGAGCTCTCCTGGA[CG]GACACACACAGGAAGAGAGGGCAGGTGGCTTTCCTCACAGTGAGAGCATGCTCGTGAGTT
cg13058650	1.5778241604814713e-07	0.00017625687574662963	0.8054601354705461	0.499782269237705	-0.305678	hypomethylated	II	chr16:51168266-51169110	rs140107959;rs7196438;rs547239635	0;1;16			IGR	chr16:51168266-51169110	N_Shelf	37	16	F	51165676		chr16	51131764	51131766	-	CTTGCCACCCCCGTTGTCATCGTCCCTAGCTTCAGAAAGCACTGGAGCCAGGTTGACATG[CG]GCCGATGAGTCTTTGTTCAACTTGAGCTCAGATGGACACAGAAACATGAGAGGAGCCAAG
cg23127532	1.5812096120716386e-07	0.00017625687574662963	0.3460691528269123	0.5283379571699659	0.1822688043430536	hypermethylated	II		rs543591125;rs192078763	19;50	PLXDC2;PLXDC2	NM_032812;NM_001282736	Body;Body		OpenSea	37	10	F	20164046		chr10	19875116	19875118	-	GCCAATCATATTTTTCTCAGAATGAAGGTGCAAAAATTAAATCATGCATGCAAAGCAGTT[CG]TAGGTGCTCCATAGTATGTGGTTAGCCTTATAATGCTTACTTAGGATCCGATGTAGGAAG
cg09922429	1.5822024316202423e-07	0.00017625687574662963	0.8272312369174765	0.5148189720613674	-0.312412	hypomethylated	II		rs557806840;rs191717586;rs540781943	11;31;36	MIB1	NM_020774	Body		OpenSea	37	18	F	19357798		chr18	21777836	21777838	-	TGAACTCCTGACCTCAAGTGATCCGCCCATCTTGGCCTCCCAAAGTCCTAGGATTACAGG[CG]TGAGCCAACGTGTACAGCCAGATTCAGACATTCTAATTTTGAGCTTTAAAAGAATGCTGA
cg22256839	1.5854552439515356e-07	0.00017626595889025612	0.04455280259425757	0.22142794185139572	0.17687513925713816	hypermethylated	II		rs547945379	0	MAB21L3	NM_152367	Body		OpenSea	37	1	F	116665751		chr1	116123129	116123131	-	AACCAAATTCCATGGTCAGAGCTTTCCAGGAGGAGGAGGCAGCTGACTCACAGCCGAAGG[CG]TGCATGCAGTGGGACATGGTCATAGTTCAAGCTCCTTTGGCTGCTCTGTTTACCCACTTG
cg26745860	1.5870355716462254e-07	0.00017626595889025612	0.6499964642648136	0.493646952362323	-0.15635	hypomethylated	II		rs554744309	3	NUP210	NM_024923	Body		OpenSea	37	3	R	13405952		chr3	13364451	13364453	+	GGAGGTCAGGAGGCCTTGGCTTCTGCCCTGGCTGGGTGACCTTGGATACATTTCCTCACA[CG]TTCATTCTAAACAAAACCACCCTTGGTTGATGTCTGCTCTGTGCCAGGCACTGAACCCAG
cg03186150	1.5927444795009924e-07	0.0001766356008550576	0.5935000225946991	0.38842469625549614	-0.205075	hypomethylated	II		rs548968544	19	SDCCAG8	NM_006642	Body		OpenSea	37	1	F	243579504		chr1	243416201	243416203	-	GTTTTTGGCTGGGTTTTCAGGCACACATGTTATATAAAGAAAATAGCATCAGAAGCTCTG[CG]GGAAATGCTCTGAGCTTACAGTTAGAGTCTCCTGAATAGCATTGAACAGTTCCCACAGTA
cg04487857	1.5993954547247512e-07	0.00017710845888959653	0.4657150284284239	0.2480952973888332	-0.21762	hypomethylated	II		rs370735494;rs191591572	0;23	SLC7A11	NM_014331	Body		OpenSea	37	4	F	139096540		chr4	138175385	138175387	-	CTGTCCTCTATCTCTCTCCCTGAGCAGGAGGGACCCACTTCCAGTCACCTCACTCAACCC[CG]TGACAAGGTTTGGCTGCTAAATAGAGACAGCCAAGTAAAACAGCTGCTGTGAGTCCTGGC
cg15768126	1.6073934415782397e-07	0.00017744355140452935	0.925647964502208	0.732253068174955	-0.193395	hypomethylated	II		rs73666827;rs73666828;rs73666829	12;23;33			IGR		OpenSea	37	9	F	126953164		chr9	124190884	124190886	-	CCAAGTGGTCAACAGTTCTCAGCCTCGTCCTGGGAAAGGGGGCAGTTGCACACACACTGA[CG]GCCTTTTGCTCGCACAAAGCTCCTGTGTTCTGGAATGAATAAGCTGCACAAAGAGACACT
cg16115663	1.6103713272699222e-07	0.00017744355140452935	0.3958388205851411	0.6141436612376481	0.218304840652507	hypermethylated	II		rs529199635;rs61990302;rs568404333;rs113610213	15;34;40;43	POMT2	NM_013382	Body		OpenSea	37	14	F	77771193		chr14	77304849	77304851	-	AATGCACAGAACTGTGGGAGGAATAGAGAAGCTGTCAAATAACAAGCTGAGCTAGGTCAG[CG]ACCTACTGGACTCAGTACAACCTAACATTTAAGACAGGGGACCTGATGAAGGCATGACTT
cg20112136	1.6117768672958017e-07	0.00017744355140452935	0.35641650487826726	0.21954104942299538	-0.136875	hypomethylated	II		rs148969888;rs115744278	21;11			IGR		OpenSea	37	1	R	189662421		chr1	189693290	189693292	+	GCTCATTTCCCTCTCACAGTTCAGCTGAGCTCCTGACAAAAGACATGACACAAAGATTTG[CG]CCAGATTTAGGAAAGCCAGCCAGCATGGGAAGGGCTTACTAGTGGAGGATTTGGGCCCTC
cg16612926	1.61453775980205e-07	0.00017744355140452935	0.8907502921236071	0.5786917534477078	-0.312059	hypomethylated	II		rs562367590;rs575662676;rs545990863;rs148465119;rs371243298	0;1;17;42;47	LRP1	NM_002332	Body		OpenSea	37	12	F	57601671		chr12	57207887	57207889	-	TCGCCATTGCACAGGCTTCAGGGAGGGCTCACCAGCCACGTGTGAGAGCTGCGAGTCTGG[CG]CATAAGCTCCATGCCGGTTGAATCTCTTTAAAGCCAGGGTCCTGGCTGTGAGCCTGGGGT
cg16535257	1.616399375992023e-07	0.00017744355140452935	0.3242478548950102	0.09873865894298721	-0.225509	hypomethylated	II		rs3131972;rs560420638	25;41	FAM87B	NR_103536	TSS200		OpenSea	37	1	F	752696		chr1	817315	817317	-	CTAATATCCAGAATCTACAGGGAACTTATGCAAAAAACGTTCACTTTCTGTCTGTGTTCA[CG]TCACCAAGAGAATAGAAAGGAAAAGGGAAGAATGCAAAAGTCAAAGACACGTCACCCTCC
cg11756973	1.6205214219686386e-07	0.00017744355140452935	0.8541082890282873	0.6305512268200278	-0.223557	hypomethylated	II		rs549295789;rs79124286;rs533563528	34;23;2			IGR		OpenSea	37	1	R	53847669		chr1	53381996	53381998	+	ACTAACTGCACAGTTGGTAGTAAGCACTCGATACCAACTCTTATTAGTGCCTGACCTTCG[CG]TGATGTTTTTCAAATCACATAACCCACTACTGAACCCAGAAATCGACTTAGTGCATCACC
cg25640394	1.6343382327261996e-07	0.00017744355140452935	0.6376018645498035	0.4486524266590116	-0.188949	hypomethylated	II		rs192667061	22			IGR		OpenSea	37	21	F	46754308		chr21	45334392	45334394	-	AAGAAAGCTATGGCTGGGAACGGTTCCCTCCCTCAGTGTCTGCTTGTGGCAGCTCCCGGG[CG]TTTCTGGGCTGCCTCACCCCGCACTGCACTGGCCTCAGAGCCAGGCCTTCATCTGACCAA
cg00760938	1.6360947625743637e-07	0.00017744355140452935	0.03326570114897893	0.20556284050098828	0.17229713935200935	hypermethylated	II						IGR		OpenSea	37	2	F	217357159		chr2	216492435	216492437	-	CTGCCTTGGAGGGCCTCACCTTTCCTGCTGGGTCAGCTCTTGCCTGTGGCTCTGGCCTCA[CG]GGACTCTCAACAATGCTGTGCAGGCCCCACTCTTGTCTGTGGCCCCCAGGGGCTTTGTGG
cg01959919	1.637129783323496e-07	0.00017744355140452935	0.9086765616190249	0.6196523722200201	-0.289024	hypomethylated	II		rs540056888;rs556769415	7;2			IGR		OpenSea	37	2	R	235195063		chr2	234286418	234286420	+	TTCCCAAACGCTTGGGCCTGGTATGTGAGCCCTGAGCCACAATTCTTGACTCCAGGGTGA[CG]TGGCCACTGGGGTGGCAGTCAGAGTCAGACCACCCTGACACGACCTCATCTGTGTTATTG
cg16371552	1.6382153553184881e-07	0.00017744355140452935	0.8949510719660769	0.5860732080210843	-0.308878	hypomethylated	II		rs369691904;rs116091572;rs192110341	0;1;41			IGR		OpenSea	37	3	F	193993429		chr3	194275639	194275641	-	AGATCACGCCAGCAAGGGGAGTCCAGGGACCCTGGGGCTGAAGGGGGAAGGCTGTCGGTG[CG]GACCCCAGTCTAGAGGCTGTTGCAGAATAAGTGATAAATGACAAGGGCCACAGCAGAGTG
cg18333018	1.639694911613367e-07	0.00017744355140452935	0.7764707823233926	0.513102386026319	-0.263368	hypomethylated	II		rs567262001;rs535919891;rs117844060	1;14;35	NUAK1	NM_014840	Body		OpenSea	37	12	F	106472544		chr12	106078765	106078767	-	CTCTCTTAAAAGAAAAGAAATTCCCACCAGGAACAATGTGAGGAGGCTCTTAAAAGAGGG[CG]CGTCCAAGCAGCAGCTCCCATGGATGTTAATTAGCAGCCAGTGCCAGCTCACAGCACACA
cg07014154	1.63982549985192e-07	0.00017744355140452935	0.9338351634971574	0.576241707295765	-0.357593	hypomethylated	II	chr2:65657768-65659986	rs541437952;rs561695505	1;11	SPRED2	NM_181784	Body	chr2:65657768-65659986	N_Shelf	37	2	F	65655510		chr2	65428375	65428377	-	TGCCTTAGATCATAAAGTGAGCAAATGGCTAAGCCTTAAGCCTTAAATACACGTTACAAA[CG]CATTTAACTCGGGGTCTTCGATTGGTCTCTGGCTGAATAACCAGTTATAAAAGACATTTT
cg06266200	1.6431144667949398e-07	0.00017744355140452935	0.48605295109297797	0.36861001520737385	-0.117443	hypomethylated	II		rs60021618;rs564741690;rs7849547	46;41;7	COL15A1	NM_001855	Body		OpenSea	37	9	R	101780106		chr9	99017823	99017825	+	CCTAGTGATGCCACATCGGGCACAGATAGAGCCGGTTCTCCTGTTTCTTTCTCTTTTTAA[CG]TTTTATTATTGAAAACCTAAAAATGTCACAAAGGAGCTTAGACAAAGGAGCTTAGAATAG
cg23603243	1.644048651415337e-07	0.00017744355140452935	0.3516407985378441	0.575490179975089	0.22384938143724492	hypermethylated	II		rs555630995;rs79346133;rs182556723;rs117810582	50;33;2;1			IGR		OpenSea	37	10	R	70783679		chr10	69023922	69023924	+	ATGCTCCTAGGCGGACTGTTCCTTAGTTGCGTTACACCCTTTCTTGACAAAAACCTAATG[CG]CAGAAAATAAGATGAGATTGGCATGGCTTTGTTTGTGTGTGTGTGTGTGTTTGTGTTTGT
cg19106353	1.6451381343563907e-07	0.00017744355140452935	0.9118324504867017	0.4795686865483186	-0.432264	hypomethylated	II		rs571768509;rs143094746	0;11	TRMT44	NM_152544	Body		OpenSea	37	4	F	8453584		chr4	8451856	8451858	-	TATTGTAAGAAACCAGTTGTGAATTCCTGCCTTTGAGCTTATGTTTCCTATTTTAGTGTA[CG]ATTAGTCCAGTTTGATTTATGCTTTATAGGGATACTTAAAGTATTGGGAAATGGTGGTGG
cg13319835	1.6455835346499093e-07	0.00017744355140452935	0.705868185800496	0.49338266783469437	-0.212486	hypomethylated	II		rs372384615;rs147378289	0;20			IGR		OpenSea	37	1	F	156372308		chr1	156402515	156402517	-	AGGAGTGGGAGGGCCCCAAAATGAAGGCTGGAACCTCAGAAGCACTGATGAGCGCCCAGA[CG]TGGTGAGACTGAGCTCAGCCCCTTAGATATGCCAGACTGTGATGCAAAGGAAATTGCCTC
cg10581898	1.6470736755210756e-07	0.00017744355140452935	0.5465906201744578	0.29099428429237595	-0.255596	hypomethylated	II		rs3851203;rs563817120;rs531387472	20;6;2			IGR		OpenSea	37	6	R	113703492		chr6	113382289	113382291	+	GGCAGATCTGTATTACATGTTGCCAGACTTTTGCCATTTGGCTTGCTAGAATGTTTCTTT[CG]TCTTCCTTTCCCTTTCTTGTCCCTTACATAAAAATGTTTTTTTCTCAGCAGAATTATAAT
cg11970275	1.648960373366957e-07	0.00017744355140452935	0.6350857304922861	0.3580532879156476	-0.277032	hypomethylated	II		rs539490810;rs551737980	2;10	COL28A1	NM_001037763	Body		OpenSea	37	7	F	7561103		chr7	7521471	7521473	-	CACAGAACTCACCCTAATCCCCCAAAGCATCGTGACCAGCTTCCTGTCCATGAGGCCACA[CG]GTGTTGCTGCTGCACTGCTGCATTCGTGTGAAGCCAACATTTAACTTTCAGAGAGGCTTG
cg18254534	1.6502359405023405e-07	0.00017744355140452935	0.8819367903755729	0.6223635344940159	-0.259573	hypomethylated	II	chr15:75500858-75501157			C15orf39	NM_015492	5'UTR	chr15:75500858-75501157	N_Shelf	37	15	R	75498191		chr15	75205849	75205851	+	CGGGCAACAGAGTGAGACCCTGCCTCAAAAAATACATACACGAGTTGGAAACCTCTGTCA[CG]TGGCTCATGCACTCACAGTCTTAACTGAGCATCATTTAAGCGCCAGGTTCTTAGGTGTAG
cg10704055	1.6505883945861148e-07	0.00017744355140452935	0.9646765021679378	0.8005617811300075	-0.164115	hypomethylated	II		rs182332551	41			IGR		OpenSea	37	15	F	58688585		chr15	58396385	58396387	-	GCATAAGCTTATAACCAGACTTAAAGCTTAAAATCCCTGTGGAGTTTGCAAAGGGCATTG[CG]AAAGCCAGCCAAACCTGGGAGACATAAATGTCTTTGCATGCTGACTTATCTACCAGTCAC
cg07394161	1.6526466935948762e-07	0.00017744355140452935	0.6664418214070235	0.5295505666926159	-0.136891	hypomethylated	II		rs367545859;rs549234189	32;33			IGR		OpenSea	37	18	F	11179065		chr18	11179065	11179067	-	AGCGGGAGGGTGTGGGTGGCTAGCCATCCTTGTTACGCAATGGCAAGGTTGCTGGCTGAA[CG]TCTTGTTGATGAGGTTTCTAATTTAAGGGGCCTGATAGAATGCTTATTTAGGATTTTGTA
cg20731693	1.660426725097154e-07	0.00017759786414338273	0.9007363892466501	0.7486130878862906	-0.152123	hypomethylated	II		rs113483311;rs548938963;rs561151964	32;19;8	ADPRHL1	NM_138430	TSS200		OpenSea	37	13	R	114107876		chr13	113453560	113453562	+	CCCGCCTGACTTTTATAGTGGTCACTGTGTCACTGTCAGGAGCGTCCTCTGATGGCCAGG[CG]CTCCTTGTCTATCTCTGCAGGTGGCACCAATGAGAGGACCTTTCTGTCCCCCACGTGGGA
cg12227401	1.6625363967409006e-07	0.00017759786414338273	0.88310877904294	0.70389229883946	-0.179216	hypomethylated	II		rs553144282	43			IGR		OpenSea	37	4	F	185189393		chr4	184268239	184268241	-	CCAGAGAGTCCCCAGCACACCGGGAAACAGGAACAGAGATGACAGTGGTGAGAAAGAAGG[CG]GCAGAGAACGCAGAGCTGCCTTGTGAACCAGATTGGCATTTCTGAAAAAGAAACCAGAGT
cg17979835	1.663432954930837e-07	0.00017759786414338273	0.08481702375211017	0.4107197237363841	0.3259026999842739	hypermethylated	II		rs201828528;rs147456904;rs200537095;rs141884525	47;29;4;2	CGN	NM_020770	Body		OpenSea	37	1	R	151493098		chr1	151520621	151520623	+	CTCCCTTCCCCCACACCCCCCATATCTCTGGCAGATGGTTTCTTCTGGTTCTACTAAGGC[CG]TGGCAGGGCAGGGTGAGCTTACCCGAAAAGTGGAGGAGCTACAGCGAAAGCTGGATGAAG
cg08346795	1.6636589234400785e-07	0.00017759786414338273	0.9081718168032441	0.7229342469341843	-0.185238	hypomethylated	II		rs661893;rs679593	49;10			IGR		OpenSea	37	10	R	30895525		chr10	30606595	30606597	+	TTTTTAAAAGCCTGGTTTGTGCCATGTGCTTCTAACACAGTTGCTAGTCCTTCCCATGGC[CG]TGCATGGCAAATATTGTTATTCCTATTTTACAGGAGGTGAAACACAGAACTTCAGTGTCT
cg07259880	1.6726440520763088e-07	0.00017817352200927332	0.5597205877209831	0.4088264554645799	-0.150894	hypomethylated	II		rs547424939	2	MYOM3	NM_152372	Body		OpenSea	37	1	R	24428942		chr1	24102451	24102453	+	TTTTCCTGGAAAAAGCAGCTGCTGTGGCTCTGGCATGGCCGAGACAGCTGGAGACCTCAA[CG]CTCACCCCTCCCTCTCTCTGGGCCTTAGTGTCCGCCTGTGCAGTCAGCCTGGGCAACAGA
cg02380821	1.6756778482287744e-07	0.00017817352200927332	0.8578474705643695	0.5600271846443402	-0.29782	hypomethylated	II		rs544167530	45			IGR		OpenSea	37	15	F	69879060		chr15	69586720	69586722	-	AGCAGTCACTGTGATTTTGAAACCACAGTGGGCTTGTTCCACTGTGATGGCAACTAATTA[CG]GATTGTAATTTGTCTAAACACAGGGAGGTGTTTTGACCTGAATAGTAATAATGTGACAGG
cg13019092	1.6785833652104006e-07	0.00017817352200927332	0.031430248169249705	0.21404510504342963	0.18261485687417994	hypermethylated	II		rs1797052	39	PDZK1	NM_002614	TSS200		OpenSea	37	1	R	145727720		chr1	145707344	145707346	-	TCAAAGTCCAGTGAGTTGCAAGCCTAATGCTCACCTGCAGAGACAGAATTCCTGAGTGAA[CG]AACAGAGCAGCTCCTCTTCCATCTCCAGGTAAGAACTGCTCGTGTCCTCCTTGAGGGTGC
cg17663238	1.679958886269083e-07	0.00017817352200927332	0.6175109661222992	0.8446239714432973	0.2271130053209981	hypermethylated	II		rs544679950;rs539024470;rs572577035	43;2;1			IGR		OpenSea	37	2	R	159778166		chr2	158921653	158921655	+	AGGGCTGCTAGAAATTTACTATACACCTTCTTCCCTCATAAATGTTCCCTGTAGAAATGA[CG]CAGGATTTTTTGGTGCCAGTTCGCCAGCCAGAGACCTCTGCAGCTGGTGACACCCTTGCC
cg07440260	1.6810589982031985e-07	0.00017817352200927332	0.4119236605344475	0.1865391172558494	-0.225385	hypomethylated	II				TET1	NM_030625	Body		OpenSea	37	10	F	70385254		chr10	68625496	68625498	-	CTCATTTGTTAGCAGGCATCAAAGTCGCTTAAAAGCGGGTCACAAAAGGCTACTTGGCAA[CG]TTCCACAGAGGTGTAGATTAAAGATATTTTAGGGTCAGGATGTAACTTTAACAGAAAACC
cg02577963	1.6886272806875744e-07	0.00017834300695313446	0.03107162769918645	0.15713004775116335	0.1260584200519769	hypermethylated	I	chr19:5043117-5043479	rs139316508;rs549798335	5;41	KDM4B	NM_015015	Body	chr19:5043117-5043479	N_Shore	37	19	F	5041570		chr19	5041558	5041560	-	TCTGGCCTCAGCAGCCGGCCCACAGCGTGTTACAAACACGTGTACTTTCCCAGTCCCTGC[CG]CTCGTCTTCCTGGCACTGTGGAGCCTCGAGTCCTCAGCCCGCCAGGCCACCTGCTGGATT
cg04790662	1.6980298858885803e-07	0.00017834300695313446	0.6160005877261717	0.26282131372271633	-0.353179	hypomethylated	II		rs545477165	23	PAG1	NM_018440	5'UTR		OpenSea	37	8	F	82005985		chr8	81093749	81093751	-	ACAATATCCCCCTAGGGAAACCTGTGACAAGAAATCACCCTCTCTGGACGATCAGCCACA[CG]CAGTAGCAACTGAATTTGATCGTTGCTGATGAAAATAACCTCAGGAAGGAGTGTTCATCC
cg16469046	1.69912659719708e-07	0.00017834300695313446	0.26912747383027313	0.13167170879545673	-0.137456	hypomethylated	II	chr2:99061174-99061848	rs567494906;rs535928479;rs182572658;rs566253898	34;22;2;1	INPP4A;INPP4A;INPP4A;INPP4A	NM_001566;NM_004027;NM_001134224;NM_001134225	5'UTR;5'UTR;5'UTR;5'UTR	chr2:99061174-99061848	S_Shore	37	2	R	99062999		chr2	98446535	98446537	+	GGTGGCGTTGCATGTGAACGGGCCTCTCGGTGCCTCATTCCCTGTGATGTCTAGTAAACA[CG]CCTGTGAAGCCAGAGCTGCTTGGTAGAGTTTGGCTTGAAGAAAAGGCTTAAAGAAATGGA
cg01134625	1.701882487978263e-07	0.00017834300695313446	0.8007500153487126	0.38715842770221237	-0.413592	hypomethylated	II				OMD;CENPP;CENPP	NM_005014;NM_001012267;NM_001286969	TSS1500;Body;Body		OpenSea	37	9	F	95188039		chr9	92425756	92425758	-	AAGTGATGCTTTGGCAGTTGTAAAAATCTAGTCTATTATTTGAGACATTGGTATGAAAAA[CG]TGGCAGACCACACTTTAGCCAAGATTCCATCTTGTTACTGATCTTTTCCATATGTTTTCT
cg08224871	1.7048098354130913e-07	0.00017834300695313446	0.9095183203637787	0.7045266750894308	-0.204992	hypomethylated	II		rs187153700;rs75295841	35;45	DOCK10;DOCK10	NM_001290263;NM_014689	Body;Body		OpenSea	37	2	F	225700179		chr2	224835461	224835463	-	GCTTTAGACACGCATCTTTGAAAAAGACACGGTGTATGTGTGCATTTTGCATATTGTAGA[CG]AAGTGAGTTAGCAGCATTTAGCACCACTGAACTTGAAATGGTGTTTAGATAACTTCTAAA
cg10265640	1.7081545361350317e-07	0.00017834300695313446	0.8920261604225523	0.7361369088417348	-0.155889	hypomethylated	II	chr10:134266678-134266934	rs532752269;rs546506322;rs563026407	28;25;17			IGR	chr10:134266678-134266934	S_Shelf	37	10	R	134269042		chr10	132455537	132455539	+	CGAGGACGGGTCGGCATCTCCTGGCATTTTTGTCCGTTTTGGTGGCAGGTGAGCCCAGCA[CG]TAGGGAGGGATGGGCAGCCCACAGCCGGGACTGGACGACTCAGAAGTTCCGGCTAAGGTA
cg02403715	1.7087780084328357e-07	0.00017834300695313446	0.7725309130290346	0.374218531132743	-0.398312	hypomethylated	II		rs533882789;rs555634518	1;33	PITPNC1;PITPNC1	NM_181671;NM_012417	Body;Body		OpenSea	37	17	F	65434928		chr17	67438811	67438813	-	AGCAACCCTGAGGTATAATACTCTGCCCCAGCAACAAAAAGCAGTACTGCTGCTGACTTA[CG]GCTACTATTCTGAGTTGAAAGTGCTGAAAAGAAAACTCCAGGCCATGCGCATTTAATTTG
cg13476246	1.7094290341775042e-07	0.00017834300695313446	0.018085614850021393	0.14828415401276754	0.13019853916274615	hypermethylated	II	chr18:45662314-45663520	rs542720569;rs183627854;rs531330582	47;35;1	ZBTB7C	NM_001039360	TSS1500	chr18:45662314-45663520	S_Shore	37	18	R	45664183		chr18	48137811	48137813	+	TTCCCCTCGAACAAACAGACATATCACGCAGGCTGACTCAGAAATGCCAACTGGAGATTC[CG]GCAGTCCACACTGGGGTGGGCCAGCCACCAATCACAGAGGTGTGGCCAAACACCCTCTCC
cg16785502	1.7119166697910118e-07	0.00017834300695313446	0.9666485258439451	0.6392677509171749	-0.327381	hypomethylated	II	chr4:7666019-7666347	rs35935435;rs62290708	0;32	SORCS2	NM_020777	Body	chr4:7666019-7666347	Island	37	4	F	7666180		chr4	7664452	7664454	-	GAAGATGCTGACAGCCCCATTCGCAGGCCCCATTGACCACGGGTCTCTGACCGTGCAGGA[CG]ATTACATCTTCTTTAAGGTAAGGTTGCTTCTGGGGCTTTTGGAAATTGGCAACAGGTGAC
cg01150411	1.7135111018213698e-07	0.00017834300695313446	0.908235886269489	0.6144754285509236	-0.29376	hypomethylated	II	chr2:136874086-136875780	rs141517236	14			IGR	chr2:136874086-136875780	S_Shelf	37	2	R	136879327		chr2	136121756	136121758	+	GGAGGGGATGCTTACAAATCCAGTGACACAGTGGCAAGCATCCTGCCACCTCCTGTTGCT[CG]CTCTGCAGCTGGTTGATTTGTGTGTGAGTGTGTGTATCTGTGTGTGTGTGATGAAAAGCT
cg13146040	1.7135701234306063e-07	0.00017834300695313446	0.6371673280153208	0.4692794520621771	-0.167888	hypomethylated	II	chr12:125002880-125003101	rs538114700;rs556467250;rs182227156;rs543000698;rs185325040	1;2;4;16;17	NCOR2;NCOR2	NM_006312;NM_001077261	5'UTR;5'UTR	chr12:125002880-125003101	S_Shore	37	12	F	125004853		chr12	124520306	124520308	-	CACAGGAAGGCACGGGCATATTTTTAGCCCAAAGATCCAGCACCATCTTCCCGCCCAGAC[CG]TCGCCAAGACCAGGCGGGACCATGACACCCAGGCCAAACTGGCCCCATGCAAACACCACC
cg16079799	1.7144450384027882e-07	0.00017834300695313446	0.3912402678064795	0.5493742219838568	0.15813395417737725	hypermethylated	II		rs567627380;rs536510683	6;43			IGR		OpenSea	37	18	F	73635690		chr18	75923734	75923736	-	GGAGAATTGGGTAGAAGTTATTGACCAAGACAAGGAATGTATGAGATGGAGCAGGTTTGG[CG]GAACAGTTAGTATATTCTGACCTAGAAATTGGAGCTGGGGAATAATTTTCTGCAGCTACT
cg23062357	1.715977611164939e-07	0.00017834300695313446	0.2278721980965953	0.5069386361314373	0.279066438034842	hypermethylated	II		rs376648786	32			IGR		OpenSea	37	14	R	22938675		chr14	22469682	22469684	+	CATATCAGGGCAGAGGATATACAACAAAACAGGGTTCCTAAGATCTCAGAGACTATCTGA[CG]GTTCTAATGAAAGAAGACGGGAGGAAAACAAGAGGAGACTGGCAGCGCTGACGGTCATGT
cg15523980	1.7182366882457046e-07	0.00017834300695313446	0.892115186788534	0.7100782440176523	-0.182037	hypomethylated	II				SLC35F3	NM_173508	Body		OpenSea	37	1	F	234136308		chr1	234000561	234000563	-	AAGAAAGACATGGAGGTGCTCATCATATCCAACAGAGAGATGGTTTATAAACCATTGCTG[CG]TACAAGCAGTGCTACTGATTTCTGGATTAGACTACAAAAGCAATTGTTGAGTGCCCCTCT
cg06675144	1.718715039741255e-07	0.00017834300695313446	0.6426306540005549	0.3804711686497546	-0.262159	hypomethylated	II		rs531266272;rs6866881;rs2617613;rs2546147;rs371241417	42;34;33;32;17			IGR		OpenSea	37	5	R	127552620		chr5	128216927	128216929	+	TGTAGCACCATTCCCACGGAGTAACAGCCGGCTCCATTTTCATAACCCCTTGGAGTGAGG[CG]TCACCTCCCTGTCCTCTTTCCTCTAAGAACTCAGTTGTGTGCCAGACCTCAGGAGGTCGT
cg25793736	1.7211578036461748e-07	0.0001783470446922873	0.20153245141840453	0.07899215306317971	-0.12254	hypomethylated	II		rs548562590;rs576878194;rs112906620	1;6;43			IGR		OpenSea	37	4	F	4629206		chr4	4627478	4627480	-	GGCATCTTCCCTGCTTCCCTGCAAAAGGAAACAACACAAGGAAAGAGCTCTCCATATCCA[CG]TGTCCAAACACAACAGCTTATTTCAGTGTATTGTGAAGTCATTGTATTTCACTTTGTGCT
cg19108231	1.7264393407234e-07	0.00017844188184142748	0.4638687998787311	0.2749608337639423	-0.188908	hypomethylated	II	chr16:30406290-30407290	rs551318748;rs9888967	1;17	ZNF48;ZNF48;ZNF48;ZNF48	NM_001214907;NM_001214906;NM_001214909;NM_152652	5'UTR;Body;Body;Body	chr16:30406290-30407290	S_Shore	37	16	F	30407962		chr16	30396640	30396642	-	TACAATAATAATAGCAAATACCAAGTTTTCCAAATAGACAATATAATGTAGGGATTAACA[CG]GGCTTGAGTGTCAGAGAGACCTTAGTTAGACATCACGCTTTGCTACTTTTTTTTTTTTTT
cg21166985	1.7268832998906213e-07	0.00017844188184142748	0.0700321356509858	0.30135583942090394	0.23132370376991812	hypermethylated	I	chr12:121882191-121882416	rs536405714;rs34911648	1;46	KDM2B;KDM2B	NM_032590;NM_001005366	Body;Body	chr12:121882191-121882416	Island	37	12	F	121882267		chr12	121444463	121444465	-	CCGCCCCTCTCCCGACTGACCCTGGGACTTGGAGCCCGGCACTCACTTTCCCGGTCTTGC[CG]GCGTGGTTACACTTCGGACACTCCCAGCAGTTTGGAAGCTCGTCGTTGACCACACCCTCT
cg15806044	1.7311610284346003e-07	0.00017853304825297497	0.9277213075099033	0.6249838999138645	-0.302737	hypomethylated	II		rs545326351	1			IGR		OpenSea	37	15	F	60455085		chr15	60162885	60162887	-	AGAACCTCTACTAGTCAACGGCTGGTGAAACTGGACAATGCTGTGAAATAAAGCATGTTT[CG]CCTGATGGAGAAGATGCTGTAGCAGGAAATCTCATGAGATCTGACCATCCTCTTGCAGAG
cg01403243	1.7339628661909768e-07	0.00017853304825297497	0.33834641588251924	0.19805770526922786	-0.140289	hypomethylated	II		rs75984267;rs114045397	17;1			IGR		OpenSea	37	18	R	72066948		chr18	74399712	74399714	+	AGCTACAAAGTTCAAAGCAAATGTGCATCCAGCCTTCCTGTGTTTCTGTGGGCTTTGCTC[CG]TGCTTTCACTGGCTTTATCTCAAGCCTATCCGGCAATTATTTTTGGCTCATTCAATAAAC
cg16943600	1.7359106952079013e-07	0.00017853304825297497	0.47684030021805407	0.28710542926055765	-0.189735	hypomethylated	II				HSPG2;HSPG2	NM_005529;NM_001291860	Body;Body		OpenSea	37	1	R	22174757		chr1	21848263	21848265	+	CTCAGTGGCCTTCGTGAAGCTCCCAGCATGGCATGTGGCCTGTCTCTGGGCTGGGGTGGA[CG]TCTAGCCTTTTGTCACCCCTCCAGAAAGCCTGTTAAGGCCCTCCGGAGTGTTGACACAGT
cg16953182	1.7373910038878472e-07	0.00017853304825297497	0.05091109499670251	0.3442304708294441	0.2933193758327416	hypermethylated	II		rs6728352	21			IGR		OpenSea	37	2	R	70343451		chr2	70116318	70116320	+	CCAAGGTTGCTGGAGCTTGTCTTCCAAAGTCACCCTTGGGGGCTTAGTGGGTGCAAGGGC[CG]CTCAGGGCAAATGAAAATGAAAGGCACACAACCAAGAAAGCTCAGAGGTGCCTGGAAGGC
cg07034787	1.748912675674142e-07	0.0001787416408544199	0.612929847700032	0.42174075525202787	-0.191189	hypomethylated	II		rs137973851;rs530878462;rs546445731;rs564654385;rs528834793;rs547309105	0;1;7;25;28;34	EPB41L1;EPB41L1;EPB41L1;EPB41L1	NM_001258331;NM_001258329;NM_177996;NM_001258330	5'UTR;5'UTR;5'UTR;Body		OpenSea	37	20	F	34720859		chr20	36132936	36132938	-	TGCCACAGAAAGCCAAGCAGCACCCGCTCCACACACCACCATCACTGCTGTGTGTGTACA[CG]TGCTTGTGGGTGTGTGCACTCATCTGTGTCTCTGCATGAATACTCTTGGGAGGGCCAAGG
cg24185850	1.757174142592968e-07	0.0001787416408544199	0.3286225772954896	0.13847065962863775	-0.190152	hypomethylated	II		rs149403685	9	PACS2;PACS2	NM_015197;NM_001100913	Body;Body		OpenSea	37	14	R	105789630		chr14	105323292	105323294	+	GTTCTGCGCTATTCTCTCTCTCACCTCTGGAGCAACAATTGGACGTGTTGCTCTTCCTGC[CG]GATCCTCCACATCCATAGATGCACTGGGTGGTGTCAGTGGGCGGCGGCTGGCTGGGGCAG
cg05356226	1.7571764474724828e-07	0.0001787416408544199	0.9080495584763396	0.5937624130808306	-0.314287	hypomethylated	II	chr16:88838112-88838459			FAM38A	NM_001142864	Body	chr16:88838112-88838459	N_Shelf	37	16	R	88835315		chr16	88768906	88768908	+	CCGGGGCACAGCAGTATTGTGGCTGCAGACCATGGGATCTGGAGCCAGAATAGCCATGGC[CG]GGGCCGGATGCACCTTGGCAAAGCAAGCTGGGCCTCAGTTTCCTCATCTGTACAGTGAGG
cg03235871	1.75885356627427e-07	0.0001787416408544199	0.6814218722979748	0.3859283378287693	-0.295494	hypomethylated	II	chr11:62368454-62370491	rs199927312	44	EML3;EML3;EML3	NM_001300794;NM_001300793;NM_153265	Body;Body;Body	chr11:62368454-62370491	S_Shelf	37	11	F	62372604		chr11	62605131	62605133	-	CCTCCCTGCTTTCCCTCCTGGGAGTCCTGGCTCTCTCTCACCTCCCCGTGTTCAGTCCTA[CG]GCCACAACTGCCCCACTCGGGTGGAAGTCAGCACAGAGACCAGTCTCCTGGGAGAGGGGA
cg10314068	1.7619557123932882e-07	0.0001787416408544199	0.7066982757100468	0.5428052671245914	-0.163893	hypomethylated	II		rs557350460	25	MED15;MED15;MED15;MED15;MED15;MED15	NM_001293236;NM_015889;NM_001003891;NM_001293234;NM_001293235;NM_001293237	Body;Body;Body;Body;Body;Body		OpenSea	37	22	R	20928528		chr22	20574240	20574242	+	TTTCTGTGGATCAGTCCTCCTTTCTTTCTGAGCCTGGCGTGTTTTGTTCTAGTTTGTTAC[CG]TCCTAAGTGCCTGTAGGCCCTGCTCTCCAGGGACGAGACTCGGGCTCTACCCCCAACTCA
cg22042465	1.7620871280606323e-07	0.0001787416408544199	0.5137438377020364	0.3781225660994876	-0.135621	hypomethylated	II		rs190917413	40	INTS9;INTS9;INTS9	NM_018250;NR_026826;NM_001145159	Body;Body;Body		OpenSea	37	8	F	28667808		chr8	28810290	28810292	-	GAAGGGGTGGCTATGTAGGCAGACCAAGCCAATCTTCTGGAAAAAGGCTAAAACTACAAA[CG]AGATTGTGCTAAAGCTTAAGTGTTGGGCCCAACTGCAGATCTAGGAGAATGCTGGCTACT
cg20472034	1.7627783065286084e-07	0.0001787416408544199	0.04225853718827307	0.26208378055137455	0.21982524336310147	hypermethylated	II		rs188982634;rs574435162	1;8			IGR		OpenSea	37	5	F	142983808		chr5	143604242	143604244	-	GAGATGACTGTTGAAATGAAGCCCAAATGACAAAGGAAACCTGCCATATGAAGATCTGGA[CG]AAGAGCATTCCAGGGAGAGGAAGAAGCAAATGCCCTAAGGGACAAGCTTGTTATGTTTGA
cg26235205	1.7664475441499184e-07	0.0001787416408544199	0.901862761906333	0.6903239152535684	-0.211539	hypomethylated	II		rs534817051;rs553122820	28;45			IGR		OpenSea	37	12	F	16762944		chr12	16610009	16610011	-	GGTTGTTGGGGGGAGGCAAAGGATAGCACACCCTGAAAGTCCAGGAGCAGTGAAAGGTCT[CG]GTCAAGGGAAGGATGAGGTTGATACTGCCCCCACCACACACACTCCCACCATCACTCTTC
cg14220170	1.7723182867429627e-07	0.0001787416408544199	0.8047929406039275	0.3502706175408946	-0.454522	hypomethylated	II		rs115339501;rs548332556	11;21	TRANK1	NM_014831	Body		OpenSea	37	3	F	36966224		chr3	36924732	36924734	-	AAGACCCCAGCCCCCTCCTCGTTGCCCTAAGGACACTCCTCCAGATAACTGCCACCGGTG[CG]AAAGGCCAGGCCACTAAAAGGCAAAGCACCTCAACTGAATAAATGAAAAAAAGTCCCACA
cg14645095	1.777618044946271e-07	0.0001787416408544199	0.8989370019724264	0.6109280109082789	-0.288009	hypomethylated	II		rs570385930;rs141341089;rs368559025	0;1;37			IGR		OpenSea	37	11	F	26209371		chr11	26187823	26187825	-	AATTACCAGTAGAACATGTCCATGTTAGCCTTTTTTAGTCAAAGATTTTCATGCCTGTTT[CG]AAATAGTGGTGGCCTAGGCTTGCACAACATACTTTGTTTGCTGTTCATGCTGTTGGAATG
cg06825998	1.7829933017074713e-07	0.0001787416408544199	0.5190799922284883	0.3508400474942413	-0.16824	hypomethylated	II				SYN3;SYN3;SYN3	NM_003490;NM_001135774;NM_133633	Body;Body;Body		OpenSea	37	22	R	33074131		chr22	32678144	32678146	+	GAGAGTTTGATTTGGCAATTGGATAGGCATCTTTAGGAACTGGCCCAATCTGGGGAGATT[CG]TGGCTGAATTCAGGCTGGGATTGGGTGTTGTAATGGTCACAGCCTTACAGAAAAGGTGGA
cg21933165	1.783710168003054e-07	0.0001787416408544199	0.580748913431495	0.8310605687272803	0.25031165529578525	hypermethylated	II		rs571416423;rs183660967	37;35			IGR		OpenSea	37	5	R	6944118		chr5	6944004	6944006	+	GCTGAGTCATCACCCGCTGGACACAGCCCAGTGAATTTCAGAGACAGTTTCTACAATAAT[CG]CTTATCCTGATAACTTTTGACTTTCTTGGGCCTCTCCAGTCACCCAATTGATGTCTCTTG
cg00410895	1.7877249750961648e-07	0.0001787416408544199	0.9489584752699763	0.7840174775730839	-0.164941	hypomethylated	II	chr1:43282574-43283090	rs180973812;rs149453937;rs144406833	24;19;1	CCDC23;ERMAP	NM_199342;NM_001017922	TSS1500;5'UTR	chr1:43282574-43283090	S_Shore	37	1	R	43283884		chr1	42818212	42818214	+	ATGCTAAGCAAGCAATGAACTCAGCCCAGATGGACACACGCTTCCAGTCAAACTGTAAAT[CG]TTAACAGCCTTTCTGGAGGTCAGTTTAGTACTAGGTATCAAAAGCCTTAAAAGTGAGCAC
cg02094283	1.789729875654515e-07	0.0001787416408544199	0.5152784321923515	0.2925550829147852	-0.222723	hypomethylated	II		rs531128608;rs139943468;rs186912544;rs539410921	11;19;20;35	NNMT	NM_006169	TSS1500		OpenSea	37	11	F	114165695		chr11	114294972	114294974	-	TCCCAAACATGCTTTACTGGAACTTACGCCCTGGCATAAGGGCCACAACAAAAGAGAGAG[CG]AATTCTCTGGCTTGCTGACTCCTTGGAAAAAACCGGTAGGGATTTTTTTATTAGGCAAAG
cg05805569	1.7971834420980805e-07	0.0001787416408544199	0.12155440286529968	0.5109878178194949	0.3894334149541952	hypermethylated	II						IGR		OpenSea	37	14	R	67911831		chr14	67445113	67445115	+	CCTGGCCAAGTTACACAAATTCTTGAACAATGAGTTTCCAAGAACCTCTGGGTTGCTGAA[CG]CATGTCTTGCCCTTGGCATCCCTCCTTGGCTGTCCTGACTTGTATCCTCTATAATGAAGC
cg24895178	1.8015260660989415e-07	0.0001787416408544199	0.9447517892086986	0.6548835918454409	-0.289868	hypomethylated	II	chr17:14204168-14207702	rs563310054	32	HS3ST3B1;MGC12916	NM_006041;NR_026880	Body;Body	chr17:14204168-14207702	S_Shore	37	17	R	14207927	CDMR	chr17	14304609	14304611	+	AGGAGGAGACTGCTGACCCAGAGCGCATTACCTAAAATCTGGTACCCAGAGTGCACCCTT[CG]CCCTCGTTGGAGTTCTCTCCTCTCTGCCAAGCTTTGCTCCGTGCCAGAGGTGTGCTCCAT
cg18749800	1.8017190493962225e-07	0.0001787416408544199	0.741294825723213	0.3324843316681651	-0.40881	hypomethylated	II		rs140909791;rs145848094	2;1	SMYD2;SMYD2	NM_020197;NM_020197	ExonBnd;Body		OpenSea	37	1	R	214501057		chr1	214327713	214327715	+	ATGTCATTGTGACCTACAAAGGGACCCTGGCAGAAGTCAGAGCTGTACAGGAAATCAAGC[CG]GGAGAGGAGGTGAGTTCATGGCTATGGGTGGCTGCAGCAGGGGGCTTGAGACTGCTCTTT
cg23267987	1.8023831913341274e-07	0.0001787416408544199	0.8761663131708722	0.6983875865305524	-0.177779	hypomethylated	II						IGR		OpenSea	37	1	F	120414862		chr1	119872238	119872240	-	GTGATGACTGTTAAATCCACAACATTTAGTTAAAAAAAAACCCAGGCATAAGAGAATACA[CG]TGTATGATCACAGGTTAAAACCTAGACCCATCAGGAGGGCGGGCATGAGAAGCAGAAAAT
cg14219256	1.8032903465857015e-07	0.0001787416408544199	0.8091346846557436	0.4019076311964583	-0.407227	hypomethylated	II		rs186616984	1	MYST4	NM_012330	Body		OpenSea	37	10	F	76779305		chr10	75019546	75019548	-	GCCATTTTGGAAATGTAGATAAAGAAGAAAAATGCTGAAGATTTGGGTGGTTTATGGAGC[CG]TATGATTTTGTCATTGCTGCCACCTACTGTATGTGGTTGATGTTTGTTTAAACTTAGGAA
cg02581836	1.804382785510659e-07	0.0001787416408544199	0.04446927081339639	0.2478855036736711	0.20341623286027471	hypermethylated	II		rs565444583;rs115610821;rs60545325;rs149583410;rs528972964;rs191050790	51;46;29;11;10;2			IGR		OpenSea	37	8	R	39917215		chr8	40059695	40059697	+	TGTATTTTCTTCAAAGTTTCTGTGGTAAACAGTGTCCAAAACAAACACCAACGGATCCTG[CG]TCTAAAGGCACTTGTCTACCAAACACTTCCTTTTAGAAAGTACTAATCAGTGACTCAGCC
cg07007773	1.804761807137385e-07	0.0001787416408544199	0.9320963604085216	0.5471928588968158	-0.384904	hypomethylated	II		rs139142865;rs142343727;rs113700354	0;1;11	ACVRL1;ACVRL1	NM_000020;NM_001077401	Body;Body		OpenSea	37	12	F	52314610		chr12	51920825	51920827	-	CAGGCCTAGCTCAGATGATGCGGGAGTGCTGGTACCCAAACCCCTCTGCCCGACTCACCG[CG]CTGCGGATCAAGAAGACACTACAAAAAATTAGCAACAGTCCAGAGAAGCCTAAAGTGATT
cg16714828	1.8052316619554883e-07	0.0001787416408544199	0.9259566925685628	0.7269538988207068	-0.199003	hypomethylated	II		rs189597127;rs149438277	34;24			IGR		OpenSea	37	7	R	155102130		chr7	155310419	155310421	+	CTTGGGAAGTATTTGAATCATCCTTCAATATACACAGGACATTGGTTCCAGGATACCCCA[CG]TATGCGAAAATCTGCATACTCAAGTCTGGCACTTGGCCCTACGGAACCTGCGTACACTAA
cg05698540	1.8104607364214083e-07	0.0001787416408544199	0.162332553867975	0.3556242531228583	0.1932916992548833	hypermethylated	II	chr12:14922877-14923974	rs528809294;rs546144094;rs570922777	4;23;32			IGR	chr12:14922877-14923974	N_Shore	37	12	F	14921977		chr12	14769042	14769044	-	TCAGCAAAAAGGAACAGGGGAGCCTTCCTGGCAGAAGAAGAGGCAAATGTCAAGATCTAG[CG]GTGCGGAATCCTTCGCCAGCTGGGTTCCAATCTTGACTCCAGTTCTTTAACCCCTGGGGC
cg09662025	1.8105962819123374e-07	0.0001787416408544199	0.957330101753658	0.6943447337941705	-0.262985	hypomethylated	II	chr1:40420487-40421366			MFSD2A;MFSD2A;MFSD2A;MFSD2A;MFSD2A	NM_001136493;NM_001287808;NM_001287809;NM_032793;NR_109896	TSS1500;TSS1500;TSS1500;TSS1500;TSS1500	chr1:40420487-40421366	N_Shore	37	1	R	40419558		chr1	39953885	39953887	+	CTTTGGCTCTCTTCTGCTCAGCAATGGCCAAGAGCTGTGTGCCCAGATGGGATCTGCTGG[CG]TATGAGGGAGCATGGTGTGACCATCCTGGGGCAGATAGACCTTATCTCTCCTCCCTGCAA
cg15168000	1.8107100294212913e-07	0.0001787416408544199	0.05982652962374835	0.20118515521081534	0.141358625587067	hypermethylated	II		rs566892502;rs534013514;rs151105602	0;16;43	MAML2	NM_032427	Body		OpenSea	37	11	F	95807825		chr11	96074660	96074662	-	TTCACCTTTGCAACTGCATTTGGATTCTATATTGTCTGCATCAGGCATGGAGACGCCCAC[CG]GCTGCTGTGAGAGGAATAAAAGGAGTACTGACAAACGTCATCATACAAAAAAGGTTTCAA
cg01950965	1.8123265517211163e-07	0.0001787416408544199	0.7681211793725309	0.6192296810220358	-0.148891	hypomethylated	II		rs552417849;rs569133301;rs538141359	0;27;40			IGR		OpenSea	37	2	F	16594755		chr2	16413486	16413488	-	GGCTAAGTGGAGCTCACTGCAGGAGAGGCCTGCATGTCCCAGATAAGGAGGCATCATGTG[CG]GTGGCTGTGGCTATGATGAGTGCAAGGACTATTTTTACATAACAGAGGAGAAGATAATCC
cg08763984	1.812636509340312e-07	0.0001787416408544199	0.8662791414609731	0.6846090492480895	-0.18167	hypomethylated	II		rs534494659;rs559034256	39;32	CXCL12;CXCL12;CXCL12	NM_001277990;NM_000609;NM_001033886	Body;Body;Body		OpenSea	37	10	R	44872504		chr10	44377055	44377057	+	GCTGTGAGAAGGGGTCTCAGACACCTGACTGCAGGCAGGCTTAACTATATAAACCAGAAA[CG]TCTATAAGCTCCATCACTAACAACTAATGAATTTTATTTCAGGTAAATAAATTCCCACAT
cg26637098	1.8158784802741444e-07	0.0001787416408544199	0.8880395375715205	0.7379999983696113	-0.15004	hypomethylated	II				MYO15A;DRG2	NM_016239;NM_001388	TSS1500;3'UTR		OpenSea	37	17	F	18011191		chr17	18107876	18107878	-	GTATTCCCCCTCCCAGGGCAGCCCCTGCCCAGCACAAAACCCCAGGACCCTGGCTCTGCA[CG]CCTGGGGCAGGGACTTTTGAGTTTAGGATCTGTATTTTCTAAGTCCCCAGTTCTCCTGGC
cg19163331	1.8184807393386203e-07	0.0001787416408544199	0.847676438504908	0.6144028577688001	-0.233274	hypomethylated	II		rs534442427;rs145119295;rs577650595;rs117254751	0;3;35;40	EFR3A	NM_015137	Body		OpenSea	37	8	F	132951855		chr8	131939607	131939609	-	AAAATAACAAAATTTCCCATTCTTACAGAAAACTTGAAACATTAGGACTTGTTTTTTAGA[CG]TGTGGCTAGTCTGTGCCATGCTAACAATTTGAATTTACTATATTTGGCTTTGCATTAGTG
cg21590741	1.8209532549802735e-07	0.0001787416408544199	0.5868033177225562	0.3611760002078306	-0.225627	hypomethylated	II		rs189605108;rs7226052	41;36			IGR		OpenSea	37	17	R	39650838		chr17	41494585	41494587	+	GGCCTGTCACCATGGCTGGCTGTTCTCAGGGTCAGACACAGAGGGCTTCCCTTGGAGAAT[CG]TGCCTTCCTGTCCTCTCACACCCTGCTGTCAGTGGCTGTCATTCTTGCCCTCCCAAGTCC
cg18376817	1.8217525050891834e-07	0.0001787416408544199	0.7008743030623064	0.47893871456745013	-0.221936	hypomethylated	II						IGR		OpenSea	37	15	R	64438372		chr15	64146172	64146174	+	CCACTTGGTTGATTGGCTGACATGGCTCTGAAAGGCACTGGGAGTTGCTGTATCACCACA[CG]CAGCCTGGAGAGCTGTGCCGTCAAAGTGGTGGGGTGGCCTCTGCCAGCTCTCCCTGTGCC
cg00850747	1.8221924746060555e-07	0.0001787416408544199	0.4576487240685079	0.2293329225132384	-0.228316	hypomethylated	I		rs151191406	26	ARMC7	NM_024585	Body		OpenSea	37	17	R	73112105		chr17	75116009	75116011	+	ACCCTTTGAGGGTGAGCTGTCGCCCCTTGTCCCAGAGAGGTGAGGTGCGGGATGGGATAA[CG]TCCTATCAAGGGAATCACTCATCTGCTCCAGGAATTCTTACCTTCTGGAAAAACATCACG
cg07445284	1.82243430362075e-07	0.0001787416408544199	0.397614277320045	0.253593385296537	-0.144021	hypomethylated	II		rs558984706	47			IGR		OpenSea	37	1	F	213596626		chr1	213423282	213423284	-	CTCTGAGCCCTGGATGCTGGGAGGCTGTGATTGGCAGCAGCCCAGGATGAGAGAGAAATG[CG]CCTCAGGTAGCAGATCTGCCAGAAAAATTCTGGCCAGTCTGGGCTCATTTCACCCCATTC
cg11466131	1.8225168987743946e-07	0.0001787416408544199	0.13119509308843968	0.28411232132512737	0.15291722823668769	hypermethylated	II	chr22:37956102-37957926	rs530847906;rs185315734;rs190144009;rs528524256	1;12;31;50			IGR	chr22:37956102-37957926	N_Shore	37	22	F	37954778		chr22	37558770	37558772	-	CCTGCTGGCTCACTGTCCTGATGCTGTTCCAGTTCTCCATGGGACAAAATACTCCTGGGC[CG]GCCCCCAGGGAAAGAGTTCCTACTGCTGTGCCACTTGAGCAAATGCTAGAATGCTTTGTG
cg11924559	1.8237418775396317e-07	0.0001787416408544199	0.8249076662346624	0.62462151721444	-0.200286	hypomethylated	II		rs542665920;rs185485572	47;1	NRG2;NRG2;NRG2;NRG2;NRG2	NM_004883;NM_001184935;NM_013983;NM_013982;NM_013981	Body;Body;Body;Body;Body		OpenSea	37	5	R	139305993		chr5	139926407	139926409	+	GGAGGAAGTGCTGGTGTGTGAGCCCTCTGCAGGGAGCAGTGCACACACAGTACACATGGT[CG]TGCTCAGTGGCATCTGGTCATATAAGCCTGGCTCTCTGTGGTCTGCCAAGGTAGCCACCC
cg22302568	1.8262003258358822e-07	0.00017874646413519913	0.950418134644973	0.6700343569688795	-0.280384	hypomethylated	II	chr11:66494937-66496387	rs545593875;rs565290231	20;1			IGR	chr11:66494937-66496387	S_Shore	37	11	R	66496734		chr11	66729262	66729264	+	GAGGAAGGAATTATGCCCAAATCATGACAAACTCACAGAGTGCCAGGTGGGTGCTAAAAG[CG]CATCATCTCATGTGACACTCCCACCCCCACTCCAGCTCTGAGAAGTAGGTGCTGTTCTTC
cg07490576	1.8338590796363604e-07	0.00017879339745685156	0.44322893171088956	0.31045024103153734	-0.132779	hypomethylated	II		rs577785150;rs543559266;rs199838837	26;20;2			IGR		OpenSea	37	11	R	45560126		chr11	45538575	45538577	+	TGCTGGGAGCCAGAGAGAGTTGAGGTTTCAGCATCTCTGACAGCCCGGCAGAGCCAGGCC[CG]TCTGCCTGGAGCTACGCGTGCTCACATAACACCCCCTCCCCAGCCCGCAGCCCAACCGCC
cg17669156	1.8356123067591392e-07	0.00017879339745685156	0.6900212602806516	0.4224459651627781	-0.267575	hypomethylated	II		rs149672475;rs182498828	1;25			IGR		OpenSea	37	6	F	169492529		chr6	169092433	169092435	-	GCTGTGGGGTCAAGATCAGATGTGAGCTGCTGACAGACATCCTTGGTAGGGAGGGGAGGT[CG]GATCTTCTGGTTCACTCTGGTAGGAACTGGACTTTGTTTTAGTAGGCACTTGTGGCTATG
cg00776112	1.838802912081365e-07	0.00017879339745685156	0.8736627566504406	0.6694478165261223	-0.204215	hypomethylated	II		rs75007288	15	PFKFB3;PFKFB3;PFKFB3	NM_001145443;NM_001282630;NM_004566	Body;Body;Body		OpenSea	37	10	F	6250645		chr10	6208681	6208683	-	TTTATTTACTGGGGATGCATTCTGTGTTAGGGTTTGAGTCAGTGGGGGATACAGGCTGTG[CG]GGCTGCTGCCTGTCTGTCTGTGCATTGCACACCATCAGAGAGGTTAGTAACTTAATCTAT
cg09701324	1.8401392213379185e-07	0.00017879339745685156	0.6002596568054124	0.4386524832857476	-0.161607	hypomethylated	II				LINC00398	NR_047012	Body		OpenSea	37	13	F	31382814		chr13	30808676	30808678	-	AGCCTGGGGGTGGGAGAGGGGATTGACACAAGTGACCAAAGGCAAGTTATCATCTCCAAA[CG]TGCCTTTTGCCACTAGATGGGACTGTCATCTACTGAACTGCATTAACTAGCTTGATTAGC
cg13294185	1.8406827022368187e-07	0.00017879339745685156	0.08382239229046314	0.30239069222382664	0.21856829993336352	hypermethylated	II		rs115276951;rs188224356	13;26			IGR		OpenSea	37	2	F	71233971		chr2	71006840	71006842	-	GAGCAGGCAGCTTCTCCCCAGAGAGCCTCAGGGCAAGGCTGGGGAACAGAGTGTTATAGA[CG]TCAGAGGCTGACAGGCACAAACCTCGGCACATCTCACACACAGAAAGGCACATACAAGAG
cg12091786	1.841708454694622e-07	0.00017879339745685156	0.06687047640526944	0.1889517022651192	0.12208122585984976	hypermethylated	II	chr20:61877854-61878071	rs35423938;rs542225804;rs557416247;rs115261055	15;20;34;43	NKAIN4	NM_152864	Body	chr20:61877854-61878071	Island	37	20	F	61877942		chr20	63246589	63246591	-	TCACGTGTGCTCAGGCCACGGGCTCCTTAGATTTGGAATTCAGCTCCCACCGCCAGCCGC[CG]GCCATGGAGCCTCGCTCCTGGAAGCCCCAGGTCCACCTGGTGTGTTGCGTCGACACCACC
cg05687378	1.8435489047971545e-07	0.00017879339745685156	0.4201736020224498	0.24374748741577393	-0.176426	hypomethylated	II		rs541305780;rs73902953	1;10	CNBD2;CNBD2;CNBD2	NR_130714;NM_001207076;NM_080834	Body;Body;Body		OpenSea	37	20	F	34579303		chr20	35991380	35991382	-	ATATGCAGGCATATGTTTTTTAGGAGAGCTGGTTGTTAAACTTACCAGCACCACCAGGGG[CG]TGGTGTGTGTGTTGTTATTCTCGGCTCAGTCCCAGAGAACAGAATCAAGTCTAGTTAATA
cg16576597	1.846037946624044e-07	0.0001788010659837081	0.6697200029280329	0.45483073105145955	-0.214889	hypomethylated	II				NUPR1;NUPR1	NM_001042483;NM_012385	TSS1500;TSS1500		OpenSea	37	16	R	28551801		chr16	28540479	28540481	+	AAAACAAAAACAAAAACACAAAAAGCTGAACTTCTGCTTGTGTTTCTCCCTTGCCTGAGC[CG]GAATTGAATTTAGCCTTTGTTTTCCCAGATTTGGATGATGTATGAGTTCCTTAACACCCA
cg22494351	1.8513649162537224e-07	0.0001788107452558734	0.5228341471306279	0.3455178596889172	-0.177316	hypomethylated	II		rs141753415;rs187926151;rs552683450	15;2;1	PHF21B;PHF21B;PHF21B;PHF21B	NM_001242450;NM_138415;NM_001135862;NM_001284296	Body;Body;Body;5'UTR		OpenSea	37	22	R	45356018		chr22	44960137	44960139	+	TCACTGCACACGAAATGCTTCACACAAGGCCTGGCACCCAGTAGATGCTAAGTAAACATC[CG]CCTGAAAAGACAACCATCCCAGGAAACCCCTGGACGCTGAGGCCTCCACAAGCCACGGGA
cg15473052	1.8546646401817136e-07	0.0001788107452558734	0.8033763617825235	0.6574456442206685	-0.145931	hypomethylated	II		rs118025476;rs542760150;rs76015816	45;2;1	KIAA1217;KIAA1217;KIAA1217;KIAA1217;KIAA1217;KIAA1217	NM_001282769;NM_001282770;NM_019590;NM_001282768;NM_001282767;NM_001098500	5'UTR;5'UTR;Body;Body;Body;Body		OpenSea	37	10	R	24759387		chr10	24470457	24470459	+	CCAATGAGCAGGGAGGTCCTCATGGGCTGGAGCATCAGGGCAGGGGCCATGCAGAGCAGA[CG]CACCTGGAGCCTGACCTCGAACCTTCATATGGATCCCCAAGAACTAGCACATGGGGAGAG
cg13899534	1.8577151570772543e-07	0.0001788107452558734	0.944950374999669	0.7535577166607483	-0.191393	hypomethylated	II	chr14:77422842-77423094	rs376682967;rs559530573	34;11			IGR	chr14:77422842-77423094	S_Shelf	37	14	R	77425830		chr14	76959486	76959488	+	AGCATGAGGCGTGGCTGCTGCAAAGCAGACATGTCCATTTCTGTCCAGACACAGTTGGGG[CG]GGCAGTGGGTGGCTGCAGCCTGTCCTTACATGGGGCTAAAGGGGCCCAGCCACTTAGTGA
cg09537038	1.8588317651162688e-07	0.0001788107452558734	0.8291240016456882	0.5408943654115095	-0.28823	hypomethylated	II		rs540049659;rs112787757	0;21			IGR		OpenSea	37	4	F	185291534		chr4	184370379	184370381	-	TTTACTCTGTGCAGTGGGGGCGATGCCTAATGCCTGGCATGTGCCAGGCAATCTTTTGCA[CG]CATGGTGACTTTTGCTCCAATGCTGTAAAGCAGAGTTATCTTTGTGAAAGACACTTTCAG
cg12240529	1.8605291888618111e-07	0.0001788107452558734	0.860774382761345	0.673822865436978	-0.186952	hypomethylated	II	chr5:149828881-149829631	rs190960313;rs181747272;rs185874671;rs551546651;rs569772155;rs536605032	0;14;19;25;27;42	RPS14;RPS14;RPS14	NM_005617;NM_001025071;NM_001025070	TSS1500;TSS1500;TSS1500	chr5:149828881-149829631	S_Shore	37	5	F	149830186		chr5	150450622	150450624	-	TCTGCCTCCCAGGTTCAAGCTATTCTGCCTCAGCCTCCCAAGTAGCTGGGACTACAGGCG[CG]TGCCACCACGCCCGACAAATTTTTTGTGTGTGTGTATTAGTAGAGACGGGGTTTTACCGT
cg11812782	1.8627153955520544e-07	0.0001788107452558734	0.4608636878272122	0.30629884547078	-0.154565	hypomethylated	II		rs572311259;rs553878772;rs554907962	32;5;1			IGR		OpenSea	37	5	R	172220351		chr5	172793347	172793349	+	CCATAAGGATGAGCAAAGCAGGTTCCACATGATGAGATGCCCTCATTCTGCCAATTTGGA[CG]TAATCACCAAACCATGCCCAAATCCCACTGCTCTGTGAAGGAGGAATTTTCATCTCCCAT
cg09112723	1.8642090601195627e-07	0.0001788107452558734	0.8307147706986721	0.5240317090354686	-0.306683	hypomethylated	II		rs542376881;rs562246168	23;5	SGIP1;SGIP1	NM_001308203;NM_032291	Body;Body		OpenSea	37	1	R	67142408		chr1	66676724	66676726	+	ATTTTCAAATGGGTACCTGAAACAGAGCCAGTACATGTACTGATACTCAGAATGTCCTTA[CG]TGACCACCCAGGAAGCAAATGCAGATTCTGCTCTGAAAGTTTTTATGTAGCTATATGTAC
cg05438152	1.8654186939873195e-07	0.0001788107452558734	0.8847574244091145	0.7132619778645888	-0.171495	hypomethylated	II				NEK6;NEK6;NEK6;NEK6	NM_001166167;NM_001145001;NM_014397;NM_001166168	Body;5'UTR;5'UTR;5'UTR		OpenSea	37	9	F	127044991		chr9	124282711	124282713	-	ACTCAGGGGCACGGGAGGGCCGGGATCCCCCTGACTCTCTGCATCCCAGATTCATTCCTA[CG]CTTTCATACAGGCCCCAAAGACAAGTGCTGAGTAGATCTGGGTCTTCAGCACGATGTTTT
cg23963437	1.8753319564319432e-07	0.00017952903687482583	0.9111486401155413	0.7397593773165797	-0.171389	hypomethylated	II		rs142435260;rs556777161;rs575437363;rs544294589	50;25;21;1			IGR		OpenSea	37	1	R	68101162		chr1	67635478	67635480	+	TCCTCAGAGCAAACAAACATTAAGAGTTCCTCACAAAGTTTCCCTTTAAAACCACAAATA[CG]ATCCTGTGAGCCTACCTAACTCTTTTAAGGACTTCTCCTTTTTCTTAAAGAAAGACACAA
cg27546969	1.878289308545983e-07	0.00017953791840867538	0.2906756859108636	0.11284440631817273	-0.177831	hypomethylated	II		rs189905185;rs543133404	45;1			IGR		OpenSea	37	16	R	52646059		chr16	52612146	52612148	+	TTCCTTTGTTTTGTTCATCCCACTGACCTCTGTCACTCGTCATTCCCAAGGTACACAGAG[CG]CATTCCTGCCCCATTGCTTTTTAGGTAAACATTAAACAGCACTTCACATGGAAAGAAGCC
cg13259711	1.885820245155683e-07	0.00017953791840867538	0.5974465143226397	0.3148061594039708	-0.28264	hypomethylated	II		rs576494080;rs113357403;rs253159;rs192060502;rs184155909	51;21;8;7;1	EDIL3;EDIL3	NM_001278642;NM_005711	Body;Body		OpenSea	37	5	R	83313846		chr5	84018026	84018028	+	CAATGAAAGCTTGTTTTACTCCACAGTGAGTCATCATGGACATGACCTTTCTTTCGCCAT[CG]TATGAAAAGATGTGCAGATATTGGCTCTGCACTTCCACATCCAGCTAAATCCCTCCTCAG
cg12864601	1.886431882944003e-07	0.00017953791840867538	0.5904446262008071	0.3576863082670157	-0.232758	hypomethylated	II		rs148204681;rs188879209	1;43	CADM1;CADM1;CADM1;CADM1;CADM1	NM_001098517;NM_014333;NM_001301043;NM_001301044;NM_001301045	Body;Body;Body;Body;Body		OpenSea	37	11	F	115072143		chr11	115201422	115201424	-	GTAACTTTGTGCTCCCTGCAGGAGACCACGATGACAGAATCTAATTCTCCTTCATAATTG[CG]TTATGACTTCATGCAGAAACCACAGACACCCTGGCTCTGAAGTGAGTGCAACTCTGTGAG
cg17951244	1.887080848497385e-07	0.00017953791840867538	0.7940321347637133	0.6095896848669877	-0.184442	hypomethylated	II				OSBPL9;OSBPL9;OSBPL9;OSBPL9	NM_148908;NM_148906;NM_024586;NM_148909	Body;5'UTR;Body;Body		OpenSea	37	1	F	52158161		chr1	51692488	51692490	-	TGCCATACTTTTTTATGACTGGCAGAGCAGTAGATTTGTTTACACCAGCATTGCCACAAA[CG]CCCTGCAAAGTTAGGACAGCATCAGGGTGGCTATGTCACTAGGTGATAGGAATTACAATC
cg23419490	1.8921660414595022e-07	0.00017953791840867538	0.05794568006524026	0.19449247524033686	0.1365467951750966	hypermethylated	II	chr11:2905023-2907024			CDKN1C;CDKN1C;CDKN1C	NM_001122630;NM_000076;NM_001122631	3'UTR;3'UTR;3'UTR	chr11:2905023-2907024	N_Shore	37	11	F	2904746		chr11	2883515	2883517	-	TCAATAACCAGATGTGGGAGATGGAGAGTGCCTTTGGCATAACCAATAACCGAGCTAGTG[CG]TGGCAGAGCGGTCCACGCCTGGACATAAATAGAAAATATAAGTTAGTATAACTTTAAAAA
cg18418706	1.8925352817440357e-07	0.00017953791840867538	0.15247066880978047	0.5242923991041915	0.371821730294411	hypermethylated	II		rs538609283	34	BMP7	NM_001719	Body		OpenSea	37	20	R	55828599		chr20	57253542	57253544	+	AGTTTTAAAGTTCTCAGGGCACTGTCCTGTGGGTTTTTCTTTTACTTGCTGAGTCCCTGT[CG]TGTTAATGGGTCCGTAGATTGATTCGTTATTGGCCTTCAGGGCATCATACTGAACAGGCT
cg02554995	1.892595711101787e-07	0.00017953791840867538	0.5753038304972229	0.728687740698849	0.15338391020162612	hypermethylated	II		rs546815879	1			IGR		OpenSea	37	12	R	80368182		chr12	79974401	79974403	+	ATTTTGAACTTAGCAAATGACATTAAAAATCACCTTTCTTAAATTACATTTGAGCTTAGG[CG]AAATAGCAGAGAAGCACATGCTTTGTTCCTTTCCTACAAAATGAAGAGAGCTTAAACTAA
cg18807176	1.8947839545665558e-07	0.00017953791840867538	0.4467207621191352	0.3131230327849735	-0.133598	hypomethylated	II		rs536349920;rs554843949	0;1			IGR		OpenSea	37	1	F	119107409		chr1	118564785	118564787	-	CTGTGTCGTGTCAGAGGGTGCTTAGCATACCAGAGGACAGCTCTTTGTCTATATGTGTGA[CG]CTCCTAGCAGACTAGATTTGAGATCAGCGTCTCTGCTGTTTGAGATCAGAGTCCCCGCCT
cg23148182	1.902863116777166e-07	0.00018007347057723833	0.695551838313112	0.49822848623083493	-0.197323	hypomethylated	II		rs151236078;rs541331188;rs191121690	1;16;45			IGR		OpenSea	37	18	F	29534543		chr18	31954579	31954581	-	TCTCTGAATCATCTGGCATTGGGCCCTGCTTGCATCACATGCCCTTTGGACAATTTATCA[CG]TCCAGTAAAAGTGAGAACCTATGATTACCCAGGTTTGGTCATGTGCCAGCCTTCAAGGCC
cg12375322	1.912350411835383e-07	0.00018074074423563453	0.05411513505247915	0.1676440832258839	0.11352894817340475	hypermethylated	II		rs191996961	1	DAAM1;DAAM1	NM_001270520;NM_014992	Body;Body		OpenSea	37	14	F	59821228		chr14	59354509	59354511	-	CTAGTCTCGGAGCTCACAGCACGCCTCCTGGGCTCCTCTACAGGGTTGGGCTTTTGACTA[CG]AGGGTGTTGGTGAGGAGTTAATCTCACTGCTACTAGCATTAAACCTGTAATTAGCTTCCT
cg25548350	1.9195020885576954e-07	0.00018110068278813705	0.9071301186939204	0.6228182113722904	-0.284312	hypomethylated	II		rs7002268;rs187209713	26;1			IGR		OpenSea	37	8	R	142277364		chr8	141267264	141267266	+	GCCTCAGCAGCTTCACTGCTGTCCTTCAGGAATGATACCGGGGCAGCAGCTCTGGGAAGC[CG]GCAGACCACCTGCTGCCGTGTCCCGTGGGGCCTGCGTGGCTACACAGTGCAATAGTCCAG
cg01308202	1.9222584826767646e-07	0.00018110068278813705	0.0821779729642027	0.266170863487867	0.1839928905236643	hypermethylated	II		rs551156895;rs191491994	43;2			IGR		OpenSea	37	5	R	157996684		chr5	158569675	158569677	+	CTAGATCCTCTCTAAAAGGGTGATACCACCATTTCCCTCCTCCTGTCTACTAGGCATGTC[CG]ACACTGACTTCCAGGAATCAACTATCTAAGGAGTCTGACAACCTTCAGGAATGTTGCCTG
cg14985658	1.9234816872535388e-07	0.00018110068278813705	0.9181338579409579	0.7156632635175303	-0.202471	hypomethylated	II		rs559441297;rs184563522;rs545989647;rs190064288	22;34;36;50	CDH23;CDH23;CDH23;CDH23;CDH23	NM_001171932;NM_052836;NM_001171931;NM_001171930;NM_022124	Body;Body;Body;Body;Body		OpenSea	37	10	F	73244035		chr10	71484277	71484279	-	ATTTGCTCTTAAATAGCTTCATTTATCAACAAGCAATTTGCCGTGGCGAGGTGGTAGGGA[CG]CAGATAAGCAGACAGGGCCAAAGTGCTTGCAAGACACCTGCCAAGTACCGTCCTCTCTCT
cg08320031	1.9346665524596467e-07	0.0001811393142184806	0.9579060045262268	0.7425179639680869	-0.215388	hypomethylated	II		rs11848779;rs569972635;rs12881243	19;20;49			IGR		OpenSea	37	14	F	88275905		chr14	87809560	87809562	-	TTGGTACCAGATTCCAAGGGGAATTGGAGGGAATTGTGGGGAATGCCATTTCCCTTGCAA[CG]TTACAGGGATTTAAATACGCCTGATACCATATGGGACCCTGAGTAGACAATACGTATTTA
cg22374525	1.9404502990683113e-07	0.0001811393142184806	0.27520723772387623	0.13988619184179682	-0.135321	hypomethylated	II	chr1:116370810-116371303					IGR	chr1:116370810-116371303	N_Shore	37	1	F	116370764		chr1	115828142	115828144	-	ACAGCAAACAAAATAACGGCAATTTATTATTCCTGTCCACTGCTGTCCACAAAGGGCCGG[CG]TTATCTGTTGGTGTTTTTCTCAGGTAGCTCAGACTAACACTGCTGCGCCCCACTGGGGCC
cg17100355	1.94218843250056e-07	0.0001811393142184806	0.4825812271375305	0.28191886342713	-0.200662	hypomethylated	II				ZMIZ1	NM_020338	Body		OpenSea	37	10	F	81043875		chr10	79284117	79284119	-	AAATAACTCAGCCCTCCCCCCGCGTTCCTTTCATGAATGTGTGTGTAGATGCTGCCATAG[CG]GGTGCACAGGAGCCAGGAATCATCACTGCCTTATCCCAGGCCTTGCTCATTTTCTCACAT
cg13071869	1.9428639599781964e-07	0.0001811393142184806	0.6682107809229355	0.8421844029338608	0.17397362201092526	hypermethylated	II		rs376799569;rs577379522	1;10	BOC	NM_033254	5'UTR		OpenSea	37	3	F	112948716		chr3	113229868	113229870	-	CCGTATCCAGTACAGAACATTTCTGGCAGATATTCCTTACCAAAATGACCCCAAAATCCA[CG]GCAGAGACACCTGCACTGGGATTCTCAACGCTGGCTGCACATTACTATTTCCAGGAAGGA
cg13502195	1.9452927852858295e-07	0.0001811393142184806	0.5234650010555986	0.3460089482030619	-0.177456	hypomethylated	II		rs142959336;rs547031379	41;28			IGR		OpenSea	37	14	R	63159927		chr14	62693208	62693210	+	TCATTGTAGGATGTTTAGCAGCATCACTTGTCCCTATCAACTAGATGCCAGAAGCACTGT[CG]CCCTAATTAGACAACCCAAAACACTCCCACAAATTGCCAACTATCCCCTAAGAGCAACAC
cg26689203	1.951503169366533e-07	0.0001811393142184806	0.8023553130544714	0.39703282131418877	-0.405322	hypomethylated	II		rs188125423	17	MYOZ2	NM_016599	Body		OpenSea	37	4	F	120061211		chr4	119140055	119140057	-	AGCCCAGGTTCTAAATGGAGTGCTGTTGTTAATGTGGTACCAGGGGTCCTGGGTTCCAGA[CG]AGACATCAGATTTCACACAGAAAATGAGGAAGGCTGGATTTGCTGATACATCTAATTATA
cg27599788	1.9531697456758882e-07	0.0001811393142184806	0.8362208795714184	0.558676219809704	-0.277545	hypomethylated	II	chr4:186455983-186456864	rs184710449	13	PDLIM3;PDLIM3;PDLIM3;PDLIM3;PDLIM3	NM_014476;NM_001114107;NM_001257963;NM_001257962;NR_047562	TSS1500;TSS1500;TSS1500;TSS1500;TSS1500	chr4:186455983-186456864	S_Shore	37	4	F	186457496		chr4	185536341	185536343	-	ACTGATGGAGGAAAGAGAAAGGAGATGCAGAAAGCAGTAAGCAGTAAGCAGTAAGCAAAG[CG]AACCAGCCTGGGCAAATGTAAATCACAAAGGTAGGATGGGCATTACTTTGTCCGCTGTGG
cg22530061	1.9626425978767624e-07	0.0001811393142184806	0.807079819061526	0.622098815428988	-0.184981	hypomethylated	II		rs555388755;rs572098058	27;2	DLGAP1;DLGAP1;DLGAP1;DLGAP1;DLGAP1;DLGAP1;DLGAP1;DLGAP1	NM_001242764;NM_001308390;NM_001242763;NM_001242762;NM_001242763;NM_001242762;NM_004746;NM_001242761	TSS1500;TSS1500;1stExon;1stExon;5'UTR;5'UTR;Body;Body		OpenSea	37	18	R	3874746		chr18	3874745	3874747	+	TTTTAATGTCTTCAAATCCATGTTCCTGCTCCCAACCCTAATACAGACAGTCACTGGCAG[CG]GTACAATAGTTCTAAACAGCAGACATCTGATTCTTGACATTTAAAAATAACAATATTGGA
cg07568314	1.9637290903642646e-07	0.0001811393142184806	0.2095739362947667	0.4476600547705149	0.2380861184757482	hypermethylated	II		rs549457659	11			IGR		OpenSea	37	6	F	130107256		chr6	129786110	129786112	-	GACTAGAGGACACCCAAGCATGGCCAAGAAGAAGGAGTAAGATAGATGTTGTCAACAGAC[CG]GTACTGAGACCTGGCAACTTAATTCTCCACTCCTGGACAGCTAAAAGCCAAGCTTTTGTT
cg25539628	1.9646394423201435e-07	0.0001811393142184806	0.915819861511897	0.7186466380104408	-0.197173	hypomethylated	II		rs2979212;rs538077941;rs184804997;rs116090351;rs533908991	21;6;3;2;1	PRAGMIN	NM_001080826	Body		OpenSea	37	8	R	8188483		chr8	8330966	8330968	+	CAAAGGACTGTAAGCCTCAGTCACCAAACTCCCAGCCTGATGAGCAGGAGGACTGGGAGC[CG]TGAGCACACATCCACTTCCTGACCTTTCTGCATTCTGGGCAGCAGAAACCGTCACCAGCG
cg23357168	1.965826258137015e-07	0.0001811393142184806	0.3375111417100128	0.5435253295219888	0.20601418781197606	hypermethylated	II		rs73051233;rs543538576	6;7	LOC101929412	NR_104606	TSS1500		OpenSea	37	5	F	10504134		chr5	10504021	10504023	-	GTGTCCTTGCCCTGCGGGGCTGAACGGATAGCGTTTATTTTCCCCAGCAACGATGTTTCA[CG]GCACACTTGAGGTGTTAGCCACCATGAAAGCTTACCTATGCACTGGTGTTCAGGGTTTTC
cg20357446	1.9665540945710028e-07	0.0001811393142184806	0.7284453627116949	0.4144642274402701	-0.313981	hypomethylated	II						IGR		OpenSea	37	4	R	55312907		chr4	54446739	54446741	+	TCTGTGGCTTCTATAATTAATCTCCCAGTAGAAGCTGTTTTAGAAAGACTCCAGAACAAC[CG]AAAGAAGTCTTTTCTTTGTGGAATTGTTTTGGGTCTTGTGAGTGGAAACATTCAGAAACA
cg14583126	1.966713855473034e-07	0.0001811393142184806	0.49837843537352683	0.33163154844642445	-0.166747	hypomethylated	II		rs567139765	4	MAST4;MAST4;MAST4;MAST4;MAST4	NM_015183;NM_001290226;NM_001290227;NM_001297651;NM_001164664	Body;Body;Body;Body;Body		OpenSea	37	5	R	66452973		chr5	67157144	67157146	+	GAGAAGTTAATTGTGGGTAAATCGACCTAGTAAGCCACCTTGAGCAGTTCAGGTAGCACT[CG]CTGTAGCTGGATGGATCCACCAGGTGGCAGGCTTCACAAATCTCACCTATCATTTTTCCA
cg09464461	1.9674841465134176e-07	0.0001811393142184806	0.4503758288348852	0.2648323397195202	-0.185543	hypomethylated	II		rs3210967;rs192132411;rs184175413;rs16975069	33;13;2;1	ZDHHC7;ZDHHC7	NM_001145548;NM_017740	3'UTR;3'UTR		OpenSea	37	16	R	85009494		chr16	84975887	84975889	+	TTCAGTGCACAGATCTTTTGCAACTTCAGTGCAAAGCATCGGAGCTAATCGAGACCAAAA[CG]TCTTTCTATGTAAACGCCCTGCTGTGATCCGGGGAGTGCACTGCTGAGTGGCGGGGTCAG
cg12505727	1.969334388727651e-07	0.0001811393142184806	0.9043793771823085	0.6669228940201499	-0.237456	hypomethylated	II		rs575944975;rs78689783;rs561480736;rs147286723;rs546926123;rs565155936;rs532239338	1;16;17;20;26;31;37			IGR		OpenSea	37	22	F	43150078		chr22	42754071	42754073	-	GCTGGTGATGTTTCCTCAGGAGGCTGCCCATGGTGTGGTCCTGGCGACGCACCAGCAGCA[CG]TCACCCTCTTGACCCGGGCGTGTGCCTGGCTAGCTGAGTTTTAAGCCTCTCTCTGGTGAC
cg14027380	1.9703955179035277e-07	0.0001811393142184806	0.5772542662574618	0.39865232714369947	-0.178602	hypomethylated	II	chr1:1685373-1685971			NADK	NM_023018	3'UTR	chr1:1685373-1685971	N_Shore	37	1	R	1683796		chr1	1752356	1752358	+	CCCGCTGAGTGTCCCAGACTCAGTGCTGGCCTCAAGCGGGGAGGGCTGGATGGCAGGGGA[CG]CATCCAACCCTCTCCAGAAACTGAGCAGAACAAAACCGCCTTGCCAGCCACTGGCAAGAC
cg13043815	1.975526384546208e-07	0.0001811393142184806	0.8542530702847367	0.6401805978768943	-0.214072	hypomethylated	II		rs563372834;rs188306431;rs371908108	1;15;17	C21orf63	NM_058187	Body		OpenSea	37	21	F	33867551		chr21	32495240	32495242	-	ACCCCCGACCAGCTGCCTGATGACACTGCCTCTTTTGGGGGAGGGTGGTGACCATGTGAA[CG]GCAGGAGTTTGCCCAGAACAAGCCAAACACTGCTCCTCCTGAAGCTGTTTGGTCATCCCA
cg25700789	1.9772675122179818e-07	0.0001811393142184806	0.4623170151330964	0.621362174676454	0.15904515954335763	hypermethylated	II	chr7:2802440-2802698	rs543901058;rs57531988;rs36113116	37;2;1	GNA12;GNA12;GNA12;GNA12	NM_001282440;NM_001282441;NM_007353;NM_001293092	TSS1500;Body;Body;Body	chr7:2802440-2802698	S_Shore	37	7	R	2804157		chr7	2764522	2764524	+	GTTCAATTACCTGAATCCTCTGAGACGCCCCAGTTGCCCAGTATTCACAGTGGTTGTGGT[CG]GGCTCAGCGTTTACTTCACAATCCAGACTCCTGGGCTTTGTCTCTGACATGTGAATGAAT
cg05868677	1.9806381541668466e-07	0.0001811393142184806	0.6725351395736051	0.43062528053239324	-0.24191	hypomethylated	II		rs140014083;rs575149110;rs190534993;rs531262745;rs576808106	0;26;41;47;48			IGR		OpenSea	37	10	F	115034087		chr10	113274327	113274329	-	CTCCTCAAAATGGGAAACAGATGGTCCTAGTGTGGACCTTGGGGATATTTGCTTTGGAAA[CG]CCCAGCATGACAGAGTCTGTGAAAGAATTCTCAGCAGCTGGGTCCCGCTGGGCCCAGCCA
cg02773737	1.9824862523766205e-07	0.0001811393142184806	0.03633802750898104	0.17466344175045306	0.13832541424147202	hypermethylated	II	chr11:61658569-61659592	rs571350166;rs533801583;rs540061453	1;35;51	FADS3	NM_021727	Body	chr11:61658569-61659592	N_Shore	37	11	F	61657498		chr11	61890025	61890027	-	ACGCCCTGGCAGAAAGGCAGGCACACACACCACACTCACCCAGACATGCAAACACCTGCA[CG]CTCAAATACTGCCCCCAGGCTGCTTCATCCCACGGCTGTGCTGTCCCCTCGGGCCAGCGT
cg12482573	1.9835038117922167e-07	0.0001811393142184806	0.964292827492234	0.6910477664570158	-0.273245	hypomethylated	II		rs184960008;rs568872760;rs370197064;rs554615151	51;16;2;1	HMGCLL1;HMGCLL1;HMGCLL1;HMGCLL1;HMGCLL1;HMGCLL1;HMGCLL1	NR_109869;NM_001042406;NM_019036;NM_001287753;NM_001287741;NR_109867;NM_001287746	Body;Body;Body;Body;Body;Body;5'UTR		OpenSea	37	6	R	55393178		chr6	55528379	55528381	+	TTCAGACCCTATAACTCAAAACTCAATTTGAGCAGTAACTCCTCTTAAAGGCGATACATT[CG]TAAATTCAGTAATGAGAAAAAATGAGACTAGAGCTCTTCCTGACAACCCTGGGTGAAAAT
cg11453771	1.9905145635694976e-07	0.0001811393142184806	0.6461177485976003	0.4328547651965194	-0.213263	hypomethylated	II		rs572365584;rs189237205;rs564503612	21;2;1	SLC44A1;SLC44A1	NM_080546;NM_001286730	Body;Body		OpenSea	37	9	R	108055896		chr9	105293614	105293616	+	GCCTAATTCTGTGCACTTGATGCATAATTGCCAGACCTTTTCTACTTAATTGGCCCCTGG[CG]TTGGCCCACCCTGCCTGCCATATCACTGTTGATCCCTCCAGTGACGGCTAATTTGACCTA
cg10481072	1.990923196498075e-07	0.0001811393142184806	0.8697898110579496	0.5242782645949985	-0.345512	hypomethylated	II	chr7:92462201-92466387			CDK6;CDK6	NM_001259;NM_001145306	Body;Body	chr7:92462201-92466387	N_Shelf	37	7	F	92459517		chr7	92830202	92830204	-	GGATTACCAAATGTAAAAAAAGAGTAAATTTACTTCCCAGACACTCACTGGCTGATCAGG[CG]AGGGCCTGGGATACATCAAATGCAGGTAAGCAAGAATTTCAAGTCATTATCCCTGTGCAT
cg12304133	1.9914043205021055e-07	0.0001811393142184806	0.8987089810910853	0.6706743874571438	-0.228035	hypomethylated	II		rs144486466;rs555577727;rs562208903	1;50;51			IGR		OpenSea	37	1	F	2947695		chr1	3031130	3031132	-	AGGAGCAGCATGCCACCACTTCCCTCCTCCACATTTACTTTCAGATCTGGCCACGGCTTT[CG]GCTTTCTGGTAGGTGTCCATGATCTGCCAGTACGTGCTGATCCCTGTGCGCTGTGGCCCC
cg00422312	1.9945169068220425e-07	0.0001811393142184806	0.8610721065310595	0.6187448553276673	-0.242327	hypomethylated	II		rs562708033;rs146195529;rs533675978	43;9;1			IGR		OpenSea	37	3	R	133771168		chr3	134052323	134052325	+	CACCACCCTCTCCTCCCTCAGCATCAGACATTCCTTTTATGATTGTTCTATTTTTCTCTA[CG]CCTCATTCATGTGTATTTTAGAGGACACAAAGCCACACTTCTGCAAAGGCCGAAAAATGT
cg14021398	1.9948932919764833e-07	0.0001811393142184806	0.2839542036004549	0.5192571618860269	0.23530295828557196	hypermethylated	II		rs540895056;rs6997663	10;19	RNF19A;RNF19A	NM_001280539;NM_001280539	1stExon;5'UTR		OpenSea	37	8	F	101348359		chr8	100336130	100336132	-	ATAGAACAAGCAAAACTGATAAGAAACCAGATATTACCATGAGCAGAAGCTGTGGGGTAG[CG]AAGAAATGCAGGGCATGGGTCCCACACTCAAATGCCCTCGGCAGTAGACAGGCAGTGCCA
cg16568755	1.9951007121555804e-07	0.0001811393142184806	0.7761783130759892	0.558517749324202	-0.217661	hypomethylated	II		rs554843877;rs73295716;rs540381831	47;44;1			IGR		OpenSea	37	14	R	75733049		chr14	75266345	75266347	+	GAACATATGTATAATGCTAGTAGCTCATATTTAATTCCATGTTCCATGCCTTTTCACAAA[CG]TTCTAGAGGACAGGACTGCCAAAGATGAGAGGAGATTCCTGCATCCGAAGTTTGCAATCA
cg11063282	2.0011637952375426e-07	0.0001811393142184806	0.9080327163010955	0.6674969845347369	-0.240536	hypomethylated	II				GATAD2A;GATAD2A	NM_017660;NM_001300946	Body;Body		OpenSea	37	19	R	19588727		chr19	19477917	19477919	+	CACTGAGGTCCTGGGTGACCTGGCCAGCCATGTTCCTGTGTTTGATCCACAGCCATAGGG[CG]TCGCCCGCTTTCTGTGACTTAGGTAAACATAGAGGCTGTACAGTTGCCACATAAGGCTGT
cg02806280	2.0034889888623833e-07	0.0001811393142184806	0.5254600788801337	0.2423596616206803	-0.2831	hypomethylated	II	chr5:140019034-140019502	rs539451281;rs12153256;rs545656201;rs147139789	7;11;41;42	TMCO6;TMCO6;TMCO6	NM_001300982;NM_001300980;NM_018502	5'UTR;Body;Body	chr5:140019034-140019502	S_Shelf	37	5	F	140021847		chr5	140642261	140642263	-	GTGAGCCGCAAGGATAGCTGCTCCAGCGTCCCCATCACCTCCCCTCCCCATCTCCCCACA[CG]CAGCCTGGCATGAAACAGGCCAAGCCCAGTGCTTTTGTTGCCTGTTCTCAGGAGCTGTGT
cg09765505	2.0097878991887242e-07	0.0001811393142184806	0.9299575961884697	0.6918414759366867	-0.238116	hypomethylated	II				RNF220	NM_018150	Body		OpenSea	37	1	R	45107692		chr1	44642019	44642021	+	AGTTGTATCCTGAGAGATTTCTCTAGGCCACCAGCTAACTAGGACCTAATAGAGCAGTGT[CG]CCAGTGTTTAGCCAGTACTGCTGGGGTGTGCTGTGTGGCACCAGCCATCAGCCTGGCCAG
cg11463380	2.0107537529445e-07	0.0001811393142184806	0.8509261263224899	0.6621029023410187	-0.188823	hypomethylated	II	chr4:3414681-3415353	rs56192584	50	RGS12;RGS12;RGS12	NM_198229;NM_198227;NM_002926	Body;Body;Body	chr4:3414681-3415353	N_Shelf	37	4	R	3410693		chr4	3408965	3408967	+	ATTGTGTGAAGGGGGCGTGGCTCTCACCCCCAGCAGTGCTGGGAGCAATTGGCAAGGTGA[CG]CCTCCTGTCTTTGCAATACCAGAGAAGAGCATGGACTGCAACCTCTTTCCCTTCCTTGGA
cg16410144	2.0108374302494565e-07	0.0001811393142184806	0.9443608677883949	0.5947403749507206	-0.34962	hypomethylated	II	chr22:46457095-46458028	rs111735289	31			IGR	chr22:46457095-46458028	S_Shelf	37	22	R	46461366		chr22	46065485	46065487	+	AGGTACAAACCTTTGATGATATTCAAAAACCCCTGCCTCTGTGCATCATTGAAAACCAAG[CG]AAAAAGGAGTGAAAATAGTGAAAATACCTATCCACGTCTCTGATTACTTTGAAATCGATT
cg10586864	2.0129944168557152e-07	0.0001811393142184806	0.748921229184545	0.47893715652750074	-0.269984	hypomethylated	II		rs184372989;rs148483122;rs552510396;rs145276831	37;4;2;1	PRKCH	NM_006255	Body		OpenSea	37	14	R	61932814		chr14	61466095	61466097	+	ATGATGATGAACAGTCTGTATCCAAGTCAGGTTCTGCCCAAGATAGTGAATTGGCAGACC[CG]TTCCCCTCCCCAGCCTCAAAAAAGACTGCCAGGAAATTATGCCAGTAAGCTATCAGGGAC
cg04043695	2.0130853698454724e-07	0.0001811393142184806	0.6947739538530106	0.41830518246447923	-0.276469	hypomethylated	II		rs566910327;rs11059916;rs557899375;rs189848361;rs138642080	40;35;24;7;1	SLC15A4	NM_145648	Body		OpenSea	37	12	R	129287642		chr12	128803096	128803098	+	CAGGCTGAGTGACAGTGACATGGCAAGCGGGCACCCAGTAAAAACAAGCATGGGATGCGA[CG]CTGGATAATCAACACAGCAGTCAGGATAAATGAGCCAAATCCTTCAGATAAAAGTCATCC
cg11248845	2.0131920473989363e-07	0.0001811393142184806	0.6947316862183797	0.4364668962748952	-0.258265	hypomethylated	II		rs199652079;rs140734081;rs150112991;rs537811765	1;19;40;44	STRN4;STRN4;STRN4;STRN4	NM_001039877;NM_013403;NM_001039877;NM_013403	ExonBnd;ExonBnd;Body;Body		OpenSea	37	19	F	47231864		chr19	46728606	46728608	-	GGCAGCTGAGCCTGCTCCCACCCCCTCGGTGGGGAAGGCAAGCGGGGGCTGGCCAGAAAA[CG]TCAGCTCACCCAGCTCATGGGGGCTCCCATCCACAGTGCACCGCCGAGGGTCTGGAGCCC
cg13631094	2.0141470129191424e-07	0.0001811393142184806	0.822812458260592	0.46851234774362904	-0.3543	hypomethylated	II		rs571114238	51	ROR2	NM_004560	Body		OpenSea	37	9	R	94619684		chr9	91857401	91857403	+	TCGCCGCCCCGCCACTCCAGGTCCCAGCTTGGAGCAAGGGCTTTGTGACTGCCAGGGCTT[CG]GCAGGATTTTTACACAGCCTTGCCTTTATGAGCAACTGCGACCAGCATGAGGAACTGAGT
cg22945457	2.0195164369272491e-07	0.0001811393142184806	0.9141388356366144	0.7121679675899323	-0.201971	hypomethylated	II	chr1:225614721-225616512	rs192592246	1	LBR;LBR	NM_194442;NM_002296	5'UTR;5'UTR	chr1:225614721-225616512	N_Shelf	37	1	R	225612608	CDMR	chr1	225424905	225424907	+	GCCACCCTTTTTGAAATATCAATTGATAGCTGGGTACTTCCAGCTGCCAGACAGTAATGC[CG]CTCCATCGGCTGACCAGCGGAATCACATTTCCACACAACAAAACCAGGGCTGCCGACCTT
cg18991165	2.0260551851421997e-07	0.0001811393142184806	0.8295248925965782	0.5853212690457225	-0.244204	hypomethylated	II		rs550568945	1	KCTD16	NM_020768	Body		OpenSea	37	5	R	143847362		chr5	144467798	144467800	+	TGTGCAGTAGAGCACACATTCCTGCAGGTCAAGAGTGTCTTTCATGTCTTTTGCATCCCT[CG]CAGGGAGTGTCCTGGTTATTAAGGTGTTGTCTCTCAGCTCCAAACACACCCCTTTATACT
cg15258521	2.030523478907145e-07	0.0001811393142184806	0.2614951103890064	0.5516117031537353	0.2901165927647289	hypermethylated	II		rs552244450;rs568880409;rs190193580	9;15;32			IGR		OpenSea	37	2	F	42160150		chr2	41933009	41933011	-	CCATTCCACCCACCCCAATTCTTTCATCGTAGCTTCTTTTCTGGATTTGGAAGAAGAGAC[CG]CCCTTTGTGACTGGTTCATGGACTTTGTCAGAAATCAACACAATGTCTTATTCTCCCATC
cg17152037	2.0316680830421583e-07	0.0001811393142184806	0.6858751654862262	0.46050393716709426	-0.225371	hypomethylated	II		rs142674276;rs563145706;rs146431037;rs552034056	0;1;22;38	RSPO1;RSPO1;RSPO1;RSPO1	NM_001242910;NM_001242908;NM_001038633;NM_001242909	Body;Body;Body;Body		OpenSea	37	1	F	38094230		chr1	37628557	37628559	-	GAGGGAGCTGGGCTAGACTTCAGGAAGATCTCCTGCCTGTGGGTGTGGCATCTTCTCATG[CG]GGATGTCAAAAGACAGATGAGGACTTGGGACTCTGGAGTCCCCCACCATCTCCCTCGTGT
cg09914841	2.0323517401439557e-07	0.0001811393142184806	0.8203756186044621	0.5642987515456951	-0.256077	hypomethylated	II		rs373109902;rs543885846	16;27			IGR		OpenSea	37	9	F	19172169		chr9	19172170	19172172	-	GAGGCAGCAGCAAGGAATATTCAGGATGTAATTTGGTTTCTCATTTCCTGGCAACAATCA[CG]TGAGAGGCAAATGAGAGGCTTTTGCTGAAAGGCTTTTTAAATCTGTAGTAATGAGAACAA
cg19744498	2.0324718703169342e-07	0.0001811393142184806	0.8702477217596698	0.5972444041937468	-0.273003	hypomethylated	II	chr2:208631558-208634934	rs183765443;rs564150204	16;3	FZD5	NM_003468	3'UTR	chr2:208631558-208634934	N_Shore	37	2	R	208631081	RDMR	chr2	207766356	207766358	+	GCACTACAGAAAAGAAACTGAACCTCCCTCTATAAACAAAGCTAAGGCTGAACACAAAAC[CG]CTAAGCACTCCCTAACCTTGTCACTTTGGGGAGGCCCTGAGCTCATTATGCTCCCCTCCT
cg22585786	2.033002136628858e-07	0.0001811393142184806	0.6111568783986477	0.323654555804955	-0.287502	hypomethylated	II		rs576821457	1	STK39	NM_013233	Body		OpenSea	37	2	R	169037808		chr2	168181297	168181299	+	TGGCCGGTAGAACAACAACGATATTTATGAGATTAAACCCTCAAACCCTTCACAGTTTGC[CG]GGCAACTAATAACCATTTGCCAAGCTGTTCATTTAATAATGAGTCAGCTAAGCCAAAAGC
cg04541854	2.0332492817619546e-07	0.0001811393142184806	0.3104171801346354	0.44552264528318974	0.13510546514855437	hypermethylated	II		rs539797717;rs3801180;rs567166163	51;46;32	GLI3	NM_000168	Body		OpenSea	37	7	R	42147789		chr7	42108189	42108191	+	AAAGTGAAAACTTGAGCAAATCCTCCAGATGCTTCCAAGGACCTGAATGCTTGGTGAGTC[CG]CAGAAATACGTGGATGCTTAATGGAACTTTGCACCGTTAGTAGCAATAGTTAGCACTGTG
cg19922564	2.03614493747089e-07	0.0001811393142184806	0.9346663081746314	0.7295118569260344	-0.205154	hypomethylated	II		rs576259720;rs143034386;rs546278903	16;2;1	ARHGEF10L;ARHGEF10L	NM_001011722;NM_018125	Body;Body		OpenSea	37	1	R	17980730		chr1	17654234	17654236	+	GGAGCAGGCGGAAGGTGGTTACTGGTGACAGCGGTGACAGGCTGAGCCCTGGTTTCTGTG[CG]TGGCCCTCACAAGCCGCCCAGCCCTGCCACTCACCTCCTCTGTGGTCTAGGGTAGTCACC
cg07229452	2.0395556444587617e-07	0.0001811393142184806	0.46818006781698934	0.6604746483123096	0.19229458049532028	hypermethylated	II		rs75075768	46	STARD13	NM_001243476	5'UTR		OpenSea	37	13	F	34217700		chr13	33643562	33643564	-	AACCAGACTCTATCTTGGGAATGTGAATTGAGAAATATAGACTTGAGATCAGTTTGTTCA[CG]AGACACAATAAAGGAAATTAGCTTTGGAGAAAGTTCTTTGTCAGGAACTCTCCTGTCGCA
cg25052847	2.040099247867587e-07	0.0001811393142184806	0.4934573819206586	0.2661251708683787	-0.227332	hypomethylated	II		rs541263122	38			IGR		OpenSea	37	2	F	161767428		chr2	160910916	160910918	-	TGTATTATAAAGTATTTGCCATGGTGACAAAGCTGGGAGAAACATCCCATTAGCCACAGA[CG]GGCTACAGACTGTTCTGATTATCCATGTCCAAAACTCAGTCTGGCTACAGCTTTGTGTTA
cg20691722	2.0410833845963565e-07	0.0001811393142184806	0.9240858223736405	0.7149542795202433	-0.209132	hypomethylated	II		rs571229198	47	SOX2OT	NR_004053	Body		OpenSea	37	3	F	181421427	CDMR	chr3	181703638	181703640	-	AGTAGGTTCAGATGCAATGGAAGGAGAGAAGAATCAAGCCTTTTGATAAAATCTCTACCC[CG]AATTCTATGGAAAAGACAGGCAAGCGGGATTCCAGCCACAGCACCCCCACCTTTTGCTCT
cg18416503	2.045884780518194e-07	0.00018134849798466182	0.8493856193528786	0.6052985554275322	-0.244087	hypomethylated	II				ITPK1;ITPK1;ITPK1	NM_001142593;NM_014216;NM_001142594	Body;Body;Body		OpenSea	37	14	F	93475974		chr14	93009628	93009630	-	CTGGCCTGGCATTGGTGCACAATGGACAGATTGTGTGGCTGTCTCCACCACAGGAGGAGT[CG]CCTATGACCCAGGGCAGCAGTCATCGAGAGGCTGACCTCACAGCAACCCCAGAACAGGAC
cg13704772	2.0510680341400865e-07	0.000181590990217814	0.02578455271070296	0.24732171550039167	0.2215371627896887	hypermethylated	II						IGR		OpenSea	37	10	F	115707761		chr10	113948001	113948003	-	TGGGGGTGCTGAGTGGCCTTCAGGTGGTTGCCACAAGGTCAGCAGTAGATGAACTGTTGG[CG]CTCGGGGACATGAATTCAAGCTGTCAGCCAAGTGTGCAAAATTACCCAGCTGAGGCTAAT
cg22529817	2.0576319370979847e-07	0.0001819549942831479	0.8056202912255049	0.5493288093422674	-0.256291	hypomethylated	II		rs6111747;rs115340613;rs529115151;rs112028388;rs565862099	42;39;36;23;2			IGR		OpenSea	37	20	R	17919610		chr20	17938965	17938967	+	GGCTGTGAACCCCCATCAACATCACAACTGTTTTGACACCAGGCTCAGATGGGGAGTTCT[CG]AACAGCATGGCCTCAGCAATGGAGGTTGTGTCTTGGGTAACCAGAAACCTGAAGCCCGCA
cg15916636	2.060580497891872e-07	0.00018199881001868258	0.04767760409703995	0.2674051997708277	0.21972759567378777	hypermethylated	II		rs568519660	1			IGR		OpenSea	37	13	F	105701166		chr13	105048814	105048816	-	TGTTCTCTCCTCTGTAAGCAATTGGAGCACTTCTGACCACAGCTGTGCTATGGAGGGAAA[CG]TTCAGTGAGTGGATGTGTGAAATGAAAACCTAAAGAAAGCTTCCTTCAGCAAGTTTAGAC
cg21962524	2.0646728898378388e-07	0.00018210602960966703	0.9122379414595135	0.7423972313307043	-0.169841	hypomethylated	II						IGR		OpenSea	37	1	R	182653854		chr1	182684718	182684720	+	ACGCAGAGTCGGGGGAGGACCGCAGGCTCCAGCAGGATGGCACTGCCTGTGTGGCTCTCC[CG]CTCCCAGCTCGCTCACAGACAGCTGCCTCCGAGGGGCTGGTGGCTCTCCAGAATTCAGGG
cg25750099	2.06670346655497e-07	0.00018210602960966703	0.08466251907829274	0.4097785183591212	0.32511599928082846	hypermethylated	II		rs368847697;rs8191104;rs8191105;rs8191106	21;26;34;49	HSD17B2	NM_002153	Body		OpenSea	37	16	F	82093373		chr16	82059767	82059769	-	TTAAAAGTGGCACCGGGACAGTACAGGAATGTGTTTTGCAAAGAGCAAACCTGGGTTTCA[CG]GCTGACTCTACCACATTCCCGTTGTGTAGCTTTGGGCAAGTGTTTAATTTCCCGGGCACT
cg01770632	2.0719012872451303e-07	0.00018234746700302273	0.856601969853589	0.591240939415443	-0.265361	hypomethylated	II		rs533938379	11	PTK2;PTK2;PTK2	NM_005607;NM_001199649;NM_153831	Body;5'UTR;5'UTR		OpenSea	37	8	R	141929332		chr8	140919232	140919234	+	CCTACATATGAAACTGATTCTGACCCTTAACACTATCCCTACCTTTTCCCATCTTTTATA[CG]TGTGAGCTCTGTTCCCTCTCACCCAACCCTAACCTCTATCATAATGCATATTTCAGTTAA
cg10815470	2.0758513710248806e-07	0.000182478649394967	0.7414957024338601	0.6070955024356884	-0.1344	hypomethylated	II		rs542651343;rs560816830	33;42	VTA1;VTA1;VTA1	NM_001286372;NM_016485;NM_001286371	Body;Body;Body		OpenSea	37	6	F	142508602		chr6	142187464	142187466	-	TTGATATTAGCAAGAGCAATTCCTCAAATGAACTGACAACTTAAGTGAGGAACAGGCTGA[CG]CATGTGGGCTCCCTGCCAGTAAAAGACACAGGCATATTCAAATTCCCTGACCTTTTGTGT
cg12423278	2.0830046971435004e-07	0.0001828907705223787	0.9125337302725318	0.7169806869994164	-0.195553	hypomethylated	II		rs114460673;rs529176758	47;6			IGR		OpenSea	37	5	R	115989780		chr5	116654083	116654085	+	AAACACAAAATTGTTAATGTGGCAACTAACACAATCCTAACCATAAATACTTGCCAAAGC[CG]GAATGCAGAATTTCAATGAACCCACCTAGTCTTTTATCCCACTGACATAATTTAAATCAT
cg25274540	2.0872677933002167e-07	0.00018293787507197613	0.9593275355544054	0.8086464298209268	-0.150681	hypomethylated	II		rs190423000	1	ALKBH3;LOC729799	NM_139178;NR_026952	Body;TSS1500		OpenSea	37	11	R	43917358		chr11	43895807	43895809	+	GCCAGCACCTTAGCATGAATCAAGCCATTGTCACCAAACTCTGCTAGTAGTCATTGTGTT[CG]TCATCATCATGCGCTTCCAGTGTAAACTTTAAAAAATGCCAGTTTCATTTAAGAATGTCT
cg08818798	2.0896778789837378e-07	0.00018293787507197613	0.6015954985756465	0.3928577789849172	-0.208738	hypomethylated	I	chr8:145849885-145851998	rs186659175;rs552146875;rs368555290	48;37;24			IGR	chr8:145849885-145851998	N_Shore	37	8	R	145848921		chr8	144623535	144623537	+	GACAGAGCTGATGCGGCTCCATCGAGGCTGGCTCTGTGGATACAAGGCTTCCGCGACTGG[CG]AGGCGACCCAGACCTGACAGGCGGCCTCGCGGCACAGACACAAAGCAGGCAGACGTGTTC
cg20506807	2.0909383743983297e-07	0.00018293787507197613	0.9000680588192309	0.7239782065511275	-0.17609	hypomethylated	I	chr6:170546535-170547104	rs4710774;rs533256672;rs551860811;rs566828282;rs527711288;rs144036564	34;28;27;12;8;1			IGR	chr6:170546535-170547104	S_Shore	37	6	R	170547656		chr6	170238567	170238569	+	GTCAGGAGCAGCTGCAAAAAGGGACTGCGACTGCCGTGCTCCATGGAGATGCAGTCAGCC[CG]GGGTCCCTCCTCAAGGGAGCACTATGCTGCCCGGAGGCAGGTTGGGGGACTGTGGCTTTT
cg09086691	2.0962412091022352e-07	0.00018303427790606662	0.2782894061792668	0.5065571334039394	0.2282677272246726	hypermethylated	II		rs550271199	40	TTI1;TTI1	NM_014657;NM_001303457	Body;Body		OpenSea	37	20	F	36623163		chr20	37994760	37994762	-	GAGGGAGGCCATCTGACTCAACACTTGAACGGAATGTGCTGGAGCAAACAAAGGGAGCTG[CG]GTCAAGTGGTGGGGCTGCGTGTTCCTCCACCTGAGGCTCCCTGAACACCAGCTCAAGATT
cg21157972	2.0969742940653685e-07	0.00018303427790606662	0.8419601739363185	0.503315739457783	-0.338644	hypomethylated	II		rs556416086;rs569833215	1;34	COL27A1	NM_032888	Body		OpenSea	37	9	F	116988114		chr9	114225833	114225835	-	ATGCAGACTGAAGCCAAACCTTCCTTCCGTCCCCCGGGTCCCTGCAGCCGGGAGGAAGGG[CG]TGAGAGGACAAACTAACATTTATTGAGCGTCTGTCTGCTATGTGTGCAACACATGCACTG
cg07080231	2.1007795432945238e-07	0.0001830579783471367	0.520667285293104	0.3297917922114676	-0.190875	hypomethylated	II						IGR		OpenSea	37	15	R	101300217		chr15	100760011	100760013	+	AGCAGATGTGTATCAGCACTCTCTGATAAAAGCATGCCAGCACACTGCACCAGTCTGTAT[CG]GCACCCATCCTCCAACAAAGCAATGGTCCCTCAACCAAGACGGTAACAGCTCAGGTTAGA
cg13914118	2.1029706037758206e-07	0.0001830579783471367	0.9240633460333622	0.690649733772485	-0.233414	hypomethylated	II		rs77641900	50	NID1	NM_002508	Body		OpenSea	37	1	F	236222651		chr1	236059350	236059352	-	AACAAAATGAGTCCAAAAAAAAGTAAAACACAAAAAGGAAGTCCAGAAAATAGGCAAGTC[CG]GGACACAATCAAGGTGGAGACTGATTAATTTCAGCCTAGAGCCCACAAGTGGACCTGGAG
cg06547984	2.1051414974512426e-07	0.0001830579783471367	0.5939813675761338	0.38918843038513057	-0.204793	hypomethylated	II	chr19:1280712-1281170	rs544650874;rs562847633	12;37			IGR	chr19:1280712-1281170	Island	37	19	F	1280841		chr19	1280841	1280843	-	AGGGAGAGGGGCTCTGCTGCCTCCGTCCCCTCTGCCTGTCGGGGCCCGTGCTGCACCCCA[CG]TTGCTGCAGAGTAATTGGCAGCCCCCCAAGGTTAATGCACTGTTAGCCAGGGGTTCTCCT
cg14361949	2.107115215729615e-07	0.0001830579783471367	0.4365214492245035	0.24030102217613333	-0.19622	hypomethylated	II	chr6:15244877-15246160	rs555178656;rs575264722;rs544022901	12;13;44	JARID2-AS1;JARID2;JARID2	NR_120502;NM_004973;NM_001267040	TSS1500;Body;5'UTR	chr6:15244877-15246160	S_Shelf	37	6	F	15249971		chr6	15249739	15249741	-	CCGGGATGCCTGCTGAGTTGCCATTTAGTTTATTACCTTAGCAAAGCAGAGTTGGGGGTG[CG]ATTGTCGATAGTAGGCTTTGGGAGAAATGATTGTTATATTTCGTAATAAATGATGTCCTT
cg03803865	2.1105584373881654e-07	0.00018310695389378313	0.7694037785631958	0.4869475253461448	-0.282456	hypomethylated	II				RBFOX3	NM_001082575	5'UTR		OpenSea	37	17	R	77492335		chr17	79496252	79496254	+	GGGGCATTTTCACTTCTGGATCCTAAAAGCCGGTGGGCCTGGATGGGACTCATTCCTTGG[CG]TCCTGTTACAGCAACAGGAATGACCAGCGCTCCTAAAGGCCCCCCACCTGGCCCTGAGAC
cg22015277	2.112614972100549e-07	0.00018310695389378313	0.9267697533099651	0.605969030707089	-0.320801	hypomethylated	I	chr11:66494937-66496387	rs529503124	4			IGR	chr11:66494937-66496387	N_Shore	37	11	R	66494177	RDMR	chr11	66726705	66726707	+	ATGAAGATGGAGTAGGTACCACAGGTAATGAAAGAAACAGCACAGCGAACCGCAGATATG[CG]GGAGGAGAACGGCAGAGCTAGAGAAGTCACGGGAAGGCAGAGTTGAACAAATGACAGTGA
cg02806206	2.1248999770979914e-07	0.0001839429223611566	0.5337892540025072	0.3827888617066385	-0.151	hypomethylated	II		rs560015191	12	LINC01272	NM_001278655	5'UTR		OpenSea	37	20	R	48890146		chr20	50273608	50273610	+	CGGGATCCCATTTCAGATCCCTCTGGCTGTGTGAAGCAGGGACACCCAGCCGGAGATGGC[CG]CAGATGTCCAGGCGAGCGAGGATGGCAACTTGGACGGGGGCGATGCCAGTGAATGTGGGG
cg15733429	2.128441451272078e-07	0.0001839429223611566	0.6540755539417878	0.41784515056823446	-0.23623	hypomethylated	II		rs529947108;rs548459419	4;35			IGR		OpenSea	37	15	F	38518955		chr15	38226753	38226755	-	ACTTCATAAAGTGGATCTAATTCAAGTGAGAGTAGGCATATAAGCCCTACACTTACCAAG[CG]TGGATCTAAGATCATTGGAAATGCTGAATGGTTGTTAGAATATTTGGAGCTTTCTCTTGA
cg21195396	2.1296978699679144e-07	0.0001839429223611566	0.9553214660058366	0.6333721577923519	-0.321949	hypomethylated	II		rs201371037;rs6040067	28;41	JAG1	NM_000214	Body		OpenSea	37	20	F	10644573		chr20	10663924	10663926	-	ATGCTAAGTACTAAGGAGACAGATCCAGCTCCAACTGGTTGGCCAAGCCCCACACTTCCA[CG]TGTGTTTAGAGAAAAGTCCACAGAAGCGATACTTACGAACGGTGTCATTACTGGAATCCC
cg14035506	2.1331982104144434e-07	0.0001839608328043383	0.9458889231379602	0.7506923219265508	-0.195197	hypomethylated	II	chr2:176866693-176867188	rs567342354	13	KIAA1715	NR_130941	TSS1500	chr2:176866693-176867188	S_Shore	37	2	F	176868921		chr2	176004192	176004194	-	TGTGGCTGGACTTCAGGCTACAGGGTGGTTCCAAATATTTATTGACAAGGCCCTGTGTTA[CG]TGCTGAGGATACAGAGATAAATAAACCAGCTGTCCTAAAGCCGCTGACACTAGTGAGAGA
cg12969726	2.1357413885280402e-07	0.0001839608328043383	0.603493329893495	0.4020155618813261	-0.201478	hypomethylated	II		rs544164250;rs556458701	39;15	LINC00570	NR_047499	TSS200		OpenSea	37	2	R	11533970		chr2	11393843	11393845	+	CTCCTCCTTGTCTCTGTTGGTGACGTCAGGCTTCAGCTACACTAGCCGTTAACTGAGGTC[CG]AGGGTCCTGGCCTGGGATCCGGAGCCCCTAACTGCCTGTTCTGCCTTCCTGCAAAAGCTG
cg27038676	2.1373437892034417e-07	0.0001839608328043383	0.8926089524985567	0.6525644063046524	-0.240045	hypomethylated	II		rs74041969;rs540871025;rs559121891	35;19;6			IGR		OpenSea	37	16	R	88334272		chr16	88300665	88300667	+	CATTGTGTCTAACACTTGCATAGAGCACGTGATTCCCCTTGGAATAATGAACAAGTGAGT[CG]TGAGTGGGCCGCCTTCTTCACCCACCCAGCCCCTGGGGAGCTCCATGATGACTCCAGCCT
cg08998747	2.1433918099079192e-07	0.00018426761742647779	0.4889000491450325	0.26265841193947764	-0.226242	hypomethylated	II		rs568202231;rs529075672	40;2	H6PD;H6PD	NM_004285;NM_001282587	3'UTR;3'UTR		OpenSea	37	1	R	9330474		chr1	9270414	9270416	+	TGTGTCGCTTTGGGTCCTTCACTTTACCCCCACAGAAGTCTAGAGGCGTCTGTTATAAAG[CG]TTACGGGGCGCCTGCATGCAGGAGGAAGGACCTGTATTAGCTGGAAATCATCAGGAACCC
cg08613327	2.149595372892062e-07	0.00018430302787251024	0.0519069984679665	0.36473118392841747	0.312824185460451	hypermethylated	II	chr22:33197380-33198267	rs186247005;rs546935847	8;1	SYN3;TIMP3;SYN3;SYN3	NM_133633;NM_000362;NM_003490;NM_001135774	Body;TSS1500;Body;Body	chr22:33197380-33198267	N_Shore	37	22	R	33195502		chr22	32799515	32799517	+	TGCTGCTTGAAGTTCAGCAGAAGTTATCTACTTGATACTTATATTCCAGGCAAGGCCTTC[CG]TTGGAGAAAATATCGGCACTTTGGACAAAACTGAAATGTGAAAAGAAAGGGAAGAGAGGG
cg13002454	2.1516548039603542e-07	0.00018430302787251024	0.31710492783112143	0.5345535613693942	0.21744863353827282	hypermethylated	II		rs558532917;rs113868410;rs576831401	44;42;1			IGR		OpenSea	37	5	R	81133592		chr5	81837772	81837774	+	TTGCCCCCTGGGGTGCTATGTTTTTGTCCATCTCCCAGTATGAAGGAGATCCTTCTGCAG[CG]AAGCCCACCATTAGCTGAGCCCAGCAGCTCAGCTTCTCAGTTTTCCTGGCACTTGCCTGA
cg03959369	2.154091307336233e-07	0.00018430302787251024	0.9064926068393419	0.45055212111569604	-0.45594	hypomethylated	II		rs191309401	0	GREB1L	NM_001142966	5'UTR		OpenSea	37	18	F	18838989		chr18	21259027	21259029	-	TTTCCTGTACAGTATAGATGTTACAATTCATATTGCTTATTAGATTTTAAATGGACAAGA[CG]TCCAAAATCAAAACAGTGTGGGCTTATTTTAGATACTGTTGCATGGGAGATTACCAGACA
cg17400654	2.157585151770458e-07	0.00018430302787251024	0.09530386709353027	0.25963448148719287	0.1643306143936626	hypermethylated	II		rs557477802	1	IVL	NM_005547	TSS1500		OpenSea	37	1	R	152880381		chr1	152907904	152907906	+	GGCCGTGCTTTGGAGTTCTTATGAGCATGGCATTCCTGAGAACTTCTCTAACTGCAGCCT[CG]GGCATAGAGGCTGGGCAGCAAGTGGCAGCAGCAGAGGACTCCTAGAAGCCTTCTACTTGA
cg16579940	2.1582335579584805e-07	0.00018430302787251024	0.8840932717564591	0.6133450296396937	-0.270748	hypomethylated	II		rs201014594	5			IGR		OpenSea	37	6	R	123050648		chr6	122729502	122729504	+	AATCCTAGAATGGATTTCTCAGTGGGCACACATCAACAGAAGTCATCATCATAGGCCGGG[CG]CAGTGGCTCATGCCTGTAATCCCAGCACTTTGGGAGGCCGAGGCAGGCGGTTCATGAGGT
cg00011605	2.1587084790747734e-07	0.00018430302787251024	0.9370592067419072	0.7579457793427625	-0.179113	hypomethylated	II	chr16:85196735-85196992	rs74435804	18			IGR	chr16:85196735-85196992	N_Shelf	37	16	F	85193529		chr16	85159922	85159924	-	GGGCACTGAAAGGCTGAAATGGGATGACGTGTGCAGATTTAGCTCAGCTAGCTAAGGGCT[CG]GGATTGCTGTATTGATTAAGTCTCACTCGAAGACACATGTGCTTGCCACTGTGTCGGCCT
cg24556952	2.1671855708386474e-07	0.00018481409805606332	0.957099227893544	0.7400932130772819	-0.217006	hypomethylated	II				SLC28A3;SLC28A3;SLC28A3	NR_037638;NM_001199633;NM_022127	Body;Body;Body		OpenSea	37	9	F	86940402		chr9	84325486	84325488	-	GTTCATTTGAAATGTTCGGAAGATGGAGTGACTCCCTGACCCTGAAAGTAGGTGAGATCA[CG]TTTTGCCATGAATGAGACTTTTCACAGACTGTGCTGTGTTGGTTTGCCATTGTTTAATTA
cg01593475	2.1728682331640442e-07	0.00018508596386745512	0.8659033049283584	0.6396543974506317	-0.226249	hypomethylated	II	chr1:3203765-3204453	rs146915024;rs372429202;rs538694763	51;33;27	PRDM16;PRDM16	NM_199454;NM_022114	Body;Body	chr1:3203765-3204453	S_Shelf	37	1	R	3206636		chr1	3290071	3290073	+	GGGCTGCCCCTGCTGCTGTGCCTCCCCTGGTGGAGCGGTTTCTGGCTTTAAAAGTGTGCT[CG]TGAGCGCAGGGTGTTTTTCCTGAATGAAAACTCACAGAGTGCATGTGTCATGCTGATGTG
cg14757107	2.178966068840324e-07	0.00018510457160292312	0.9261846128912481	0.5777863930093807	-0.348398	hypomethylated	II		rs373157570;rs529300741	46;1	GMPR	NM_006877	Body		OpenSea	37	6	R	16277615		chr6	16277383	16277385	+	CTTGTCCCTAAAGACCCCTGGCAGAAATTAGCATCCTACAAGGTGGTGCCGGCCAGGAGC[CG]GAGATTAGGCTGCGCCTCAAAGCATCCCACCCCCGGGTCTGGTGGGAGGGAGGAGTTCAC
cg21827239	2.1833863681892242e-07	0.00018510457160292312	0.9280354108723151	0.48039966106868043	-0.447636	hypomethylated	II		rs574694626;rs541695654	39;51			IGR		OpenSea	37	8	F	21059807		chr8	21202295	21202297	-	AGCCAACAAGAGCAGCCAGGAATCAACTATCATTTGAACTGACCACCCTGGAACGCCGGG[CG]AGAAGCCTTATGCTGTCCTCAGAGATGCAGAAGGTATCAAAATGCAGCATAGTGCCATGA
cg10638547	2.1844928558160408e-07	0.00018510457160292312	0.3984104635076841	0.6523960348734016	0.2539855713657175	hypermethylated	II				XXYLT1-AS1;XXYLT1;XXYLT1	NR_104188;NM_001308069;NM_152531	TSS1500;Body;Body		OpenSea	37	3	R	194814554		chr3	195093824	195093826	+	TCCGAAAATAACAGCAGTTCTGCTGCCACTCCTGGAGCCTTTCTTCTGGAATTATCTGGC[CG]TCCTCCCGCTGCCCTTCTCCCCACAGCTGTTCAGGGTGCAGAACTGCCCACTGGGGAAAA
cg15090281	2.189406895076583e-07	0.00018510457160292312	0.36827179925117487	0.21370798579621272	-0.154564	hypomethylated	II		rs553406624;rs572286920	1;6	NUSAP1;NUSAP1;NUSAP1;NUSAP1;NUSAP1;NUSAP1	NM_001301136;NM_018454;NM_016359;NM_001243144;NM_001243143;NM_001243142	Body;Body;Body;Body;Body;Body		OpenSea	37	15	F	41635154		chr15	41342955	41342957	-	GCCAAGGACTGAATCCTTTCAGATTAACTATCTGCTGTTGTGAATGGTGAAACTGTTTTG[CG]CCAAGTAATCTGTTGAATAACATGTTTTTACACAGATACAAAGGCTGAGTACTAGTTGCC
cg17158651	2.1937186219920258e-07	0.00018510457160292312	0.29084999148362856	0.4607899694424025	0.16993997795877397	hypermethylated	II		rs570102412	43			IGR		OpenSea	37	18	F	74452553		chr18	76740596	76740598	-	CAGGACTGAGAGTGCCTCCTTGCCTGAGTCATCGCTGACTCACCACCCACATCTTCCTGA[CG]CTTAAATTATGTTCTCGAAAGGCCAGCTCCTCGGAGGCATCGGATCCAAACTGCTGGCAG
cg23329372	2.1951191814427621e-07	0.00018510457160292312	0.8705979489776425	0.5719250099527927	-0.298673	hypomethylated	II		rs527475979;rs545700796;rs182007763	10;9;1	ADAMTS2;ADAMTS2	NM_021599;NM_014244	Body;Body		OpenSea	37	5	R	178656269		chr5	179229267	179229269	+	TCTGGGCTTAAGTGACTTGGCCGTGATCAAAACACAGGCAGAGTCACAAACACGAGACCC[CG]CTGCCCACTCCCGACGGAGAGGTAATTCCACAAACACGAGACCCCGCTGCCCACTCCACA
cg01263631	2.1977977702324614e-07	0.00018510457160292312	0.8793022860186976	0.5455714101999015	-0.333731	hypomethylated	I		rs112640994;rs148894543	43;13			IGR		OpenSea	37	16	R	88485471		chr16	88419062	88419064	+	CCAAGTTGTGAATGGGGCCGGATGGGTGTGATGGGCAGACACGATGCTCAGGATGAAGGC[CG]GGGCACAGCCGAACTCCTCCCTTTTCCCAGCCTTGCTGTCTCGGGTGACCTGGGACCGGA
cg20155446	2.1996401370385615e-07	0.00018510457160292312	0.645722144475412	0.2334037660197971	-0.412318	hypomethylated	II	chr13:107186468-107189024	rs575841763;rs9520094;rs137887238	41;26;24	EFNB2	NM_004093	Body	chr13:107186468-107189024	N_Shelf	37	13	R	107183080	RDMR	chr13	106530731	106530733	+	ATTCCTATGACGCATTACTGCAGTCACGCTGGGATCTCGAATAGTTTCCCATTAGGTGAA[CG]CACTCTAAAACGTCGCCCGAAGTTTGGTGTCATACTGAAGCTCTCGGGAGCTACCTGGAA
cg16843162	2.1998746748835727e-07	0.00018510457160292312	0.6107548891514167	0.41214447935116355	-0.19861	hypomethylated	II		rs12419179	37			IGR		OpenSea	37	11	R	17085300		chr11	17063752	17063754	+	GGCCAGGCCCAGGGGATCTGTGTACCCAGAGTACACTGACTTCCCTGGACCTGGCTCAGA[CG]TATGATCTGTGTGTCCCTAACTCTGAGCCAGACTGTCCCTAAAGGCCACAGTCTTTGTAG
cg05209715	2.2011298196458645e-07	0.00018510457160292312	0.8443765417630429	0.6960975337486256	-0.148279	hypomethylated	II		rs542045250;rs187111273;rs143612986	13;17;35			IGR		OpenSea	37	10	F	15482692		chr10	15440692	15440694	-	GTACAGCCTCTGATTGTCACAGGGCTGCCGCCCAGGATACAGACTTGGCTGGGGATGGAA[CG]GGTGTAGTTGGCTCTGCAAGTGCAGTTTTGACTCCAGCACAGCTACTCATCAGCTTGGTG
cg21416069	2.2030780264710772e-07	0.00018510457160292312	0.8947421344052244	0.6849192824617166	-0.209823	hypomethylated	II				LOC101927356;LOC101927356;CACNA2D1	NR_110077;NR_110076;NM_000722	Body;Body;Body		OpenSea	37	7	F	81645196		chr7	82015879	82015881	-	TCTGTTCTTTCACTGGTCTTGGCCACACAGATCACATTATAACAATCCCTGCCCCCAAAA[CG]TACATCAGGGATGTTGCTATTTCATTTGTAAGGTTTTAGGTGAGCCACTCTTACATCATC
cg23896068	2.2066722057443948e-07	0.00018510457160292312	0.3974623295730297	0.6752126679662287	0.277750338393199	hypermethylated	II		rs142394805;rs150224667;rs7768188	21;43;44			IGR		OpenSea	37	6	F	14713931		chr6	14713699	14713701	-	TTCACCATGTGAAAAACTCCACCATCCAAAGATTCTATTCCAAACAGCTGTTCCTGGATG[CG]AGGAGGGATCCATCTAGAACAGTGATTCTCAACCCTGGCTGCGCTTTGCAGCCTCCAGGG
cg24277788	2.207187803672575e-07	0.00018510457160292312	0.5391353458648197	0.25043387743166334	-0.288701	hypomethylated	II	chr4:185724434-185724647	rs113190959;rs181486303	49;2	ACSL1	NM_001995	5'UTR	chr4:185724434-185724647	S_Shore	37	4	R	185724837		chr4	184803682	184803684	+	AGCCATCTAATTGGGTAGCTGCTCGGCCAGTCCAGGCATTAAACCCACAATCTAATGATC[CG]GGGCTTTTCCTGGCTGTCAAGTGTCATTTTTCTAAAAACACTTTAGGATTTCATTTTCAT
cg05023233	2.2080157465149564e-07	0.00018510457160292312	0.38308693963044343	0.25494861081974546	-0.128138	hypomethylated	II		rs149506052;rs191579703	19;1	CASQ2	NM_001232	Body		OpenSea	37	1	R	116260289		chr1	115717667	115717669	+	GCTGTAGGAACCTGGTAGTCTATAACATTCTGATTTGTTCACACCTTTTCTTCTCTTAGC[CG]TGTGCACAATTGAAAACGAACTCATACTTAATGGGCGACCACCAGGGGGTGCCCAATATC
cg03072600	2.210953060037918e-07	0.00018514161582499462	0.7915269247181754	0.43216726783125825	-0.35936	hypomethylated	II		rs548259828	23			IGR		OpenSea	37	14	R	53657673		chr14	53190954	53190956	+	AAAGTTATGTCACAGTTCGAATTTCACTCATATTCTGACTTATATCCATTTTGAAATACT[CG]AGATTAGTATACACAACACTATTTATTCTAGTGTTAAATATGAATAGTTCCAGTGAAACT
cg23879308	2.216392027871835e-07	0.0001851994221112843	0.6680688046726883	0.4162061445464039	-0.251863	hypomethylated	II		rs139703784;rs60406369	1;35	TCEANC2;TCEANC2	NR_130900;NM_153035	Body;Body		OpenSea	37	1	F	54547424		chr1	54081750	54081752	-	AATTCTTCCCTCTTGCTGACAAGTCGCATCCCCCACTGGGCTCCTTTACAGCCCTACCTA[CG]CTTCCTGGGCTGGTTTGGCTGGTGTTGACAGAACACTCCTGACCAGTCTGGGCATGGCTC
cg08196145	2.2166358031547854e-07	0.0001851994221112843	0.8436493622969105	0.576760428581124	-0.266889	hypomethylated	II		rs140754614	0			IGR		OpenSea	37	4	F	3666811		chr4	3665083	3665085	-	ATTACTCAGGAATAACAGCCCAAGTGAAGAAAAATGACAAAATCTGCTGTCTGCCAAATG[CG]TCTGCTCGAAAGATAGAGGAGGAAAAACAGCTACCAAGGCTGGGCTTCATGTGGACTGGC
cg19089810	2.2202013407901537e-07	0.00018528866357274605	0.8628369676856718	0.5200360428298417	-0.342801	hypomethylated	II		rs548031016;rs568169378;rs182492709;rs557077286	7;10;38;47			IGR		OpenSea	37	16	F	84583013		chr16	84549406	84549408	-	TGTCCATGCGTCCGGAGCCCTGACCTGTGGTGGGGCCGTTCTGTCGGCAACCGGGACATG[CG]CTTGTCTGAGTTCCAGGAAGAGAGAGCTGTGTGCACATCCTGTCATCAGAGCAGCTTGAA
cg19951297	2.226026444991901e-07	0.00018538408906658316	0.35462623634415025	0.18126706068099652	-0.173359	hypomethylated	II				SIL1;SIL1	NM_001037633;NM_022464	Body;Body		OpenSea	37	5	R	138441071		chr5	139105381	139105383	+	CAAGGAGGCTGGACTGTGGCTTTGGATAGTCAAAATACCACTGACATGAAACTGTATCAT[CG]CAGTGTTGATAATTTCCCTGGAAGAAGCAAATCCTCCCATAACTATAAATCAATCCCTCA
cg15421532	2.229950289587658e-07	0.00018538408906658316	0.8471907368729893	0.6116212690573609	-0.235569	hypomethylated	II		rs564757375;rs5851503;rs533493270;rs551749850	38;14;2;1			IGR		OpenSea	37	3	R	106068967		chr3	106350119	106350121	+	AGTTGTGGTATTAGTCATTCCAAACTGAAATTGTGGACTAATCTTTACATTCCTGCCATT[CG]TTCCTCAGCCATCCTTCTCTTTTCCGTTAGCTAAATAACCAGGAAGGTGTTGAACAATGT
cg15522716	2.23007157522676e-07	0.00018538408906658316	0.4301604370648588	0.24276644658383104	-0.187394	hypomethylated	II		rs4986073;rs564768944	22;1			IGR		OpenSea	37	17	R	75832798		chr17	77836715	77836717	+	TTAATAACAAGCATTAGGGGATTACATGTCCAACACATGCTTTCGGGGTCACATTCAAAC[CG]TAGCTGGGATGATAGCTAAAAGGCACAAGGACTTGGGTTTTTTCCAAGGTGATGAAATTC
cg19665390	2.231339568532255e-07	0.00018538408906658316	0.8901953620714504	0.7376572181788845	-0.152538	hypomethylated	II		rs557610761	14	PTPRE	NM_006504	5'UTR		OpenSea	37	10	R	129776032		chr10	127977767	127977769	+	TCTTTCCATATCTTGTGAGTAATCAGGACCCAACCCAGCAGCCTGGCCACTTCCTGTGGG[CG]CCCTCACTGGCCTGACCTTGCCTGCCCCTGCCCCCCTTCCTAAGGGTGGATTTCCCCTGT
cg01456491	2.244255231434163e-07	0.00018607942890093405	0.8901384660647835	0.7148518037043214	-0.175287	hypomethylated	II		rs188388146	1	C15orf62;DNAJC17;C15orf62	NM_001130448;NM_018163;NM_001130448	3'UTR;Body;1stExon		OpenSea	37	15	R	41064500		chr15	40772301	40772303	+	CACCAGAACACAGAAACCAGAGCCCAGCAGCACTGGCTGGGCCATGTGTTGGTGGCCCCC[CG]GGACTCGCTAAGAGTAGCAAAGGGGAGAGGGAAGCTCTGACACACACCATTTCTACGACC
cg01486027	2.2451371057260825e-07	0.00018607942890093405	0.6070175058969575	0.3394661056414174	-0.267551	hypomethylated	II						IGR		OpenSea	37	9	R	13445355		chr9	13445355	13445357	+	GCCAAAAAGCCAGCCAGGGCATGGAAGCTTGTTATTATGGCTTGCTCTGTGAGTAAGACC[CG]CAGGGAGGATGTGAAGGCTGCTTAGTGGGAAGCCTGTTTAGAATATGGGGAAGTAAAAAA
cg13455717	2.249295197633189e-07	0.00018607942890093405	0.36703587359700907	0.14265828412647874	-0.224378	hypomethylated	II	chr1:235814280-235814488	rs191644589	1	GNG4;GNG4;GNG4	NM_001098722;NM_001098721;NM_004485	TSS1500;TSS1500;TSS1500	chr1:235814280-235814488	Island	37	1	F	235814365	DMR	chr1	235651064	235651066	-	TCTGGGCGCCTCATCCTCATCCGCCGTCCACAAGCGGTCCCTGCCACAAAGGACACAGGG[CG]CGCTTGTTGCTCAGATCCCTGGCCCCACTGGTTGGACCTTGCCCTACACACACGTGTACC
cg03877706	2.249741182012905e-07	0.00018607942890093405	0.5214458987093354	0.6849019261505181	0.1634560274411827	hypermethylated	II		rs563451631;rs144743762;rs79812419	40;20;2	NCAM2	NM_004540	Body		OpenSea	37	21	R	22572632		chr21	21200312	21200314	+	ACTTTAGAACATAATCAAATGGACTTGCATGGGTCACAACACATCCTTCATACCAGGAAA[CG]CTGCGTGAGGGTTCTCAGAAGTCGCATGACTCATATAGTCCGTCAACTCTCAGGAATGGG
cg11444975	2.2541730005632646e-07	0.00018623836758618022	0.8341982955117532	0.6707794200229974	-0.163419	hypomethylated	II		rs567582995;rs186760233;rs116089403	26;23;2			IGR		OpenSea	37	20	R	62747801		chr20	64116447	64116449	+	GCCAAAAGCGTGGTCTGGGCCAGACCTAGGCAGTCAGGGCTCTGGGCTGGGCAAGGGCAC[CG]TATGAAAGGCTGGGTGGGGATCAAGGGGAGCCAGGGTTCAGGCTGGAGGCCCCCTGAAGG
cg17865528	2.2582197244622611e-07	0.00018636517179226804	0.7048743044848366	0.482325871058779	-0.222548	hypomethylated	II		rs569275685;rs527397265;rs548624174	36;37;43	CTNNA1;LRRTM2;LRRTM2;CTNNA1;CTNNA1;CTNNA1;CTNNA1	NM_001290312;NM_015564;NM_015564;NM_001290307;NM_001903;NM_001290309;NM_001290310	TSS1500;1stExon;5'UTR;Body;Body;Body;Body		OpenSea	37	5	F	138210634		chr5	138874944	138874946	-	GACATATAAATGCACAGACTTACCCATTCTTCTGAGCACATTGGAGGCTGCATTCAGTCG[CG]GTTGTTAGACTCAACGCAGTGAGTCTGTAAAAGGCTCTAACATGTAGGAGCCTTTGACCA
cg13358044	2.2641527914460624e-07	0.00018664719637058284	0.8965878760968238	0.5363937202342585	-0.360194	hypomethylated	II		rs563965580;rs144835458	21;10	GPR157	NM_024980	Body		OpenSea	37	1	R	9173270		chr1	9113210	9113212	+	TCACGTCCTGCTGTCCCAGGGTTCAGGCCTGTGGTGCAGACACTGGTGCTGCGTGGGGCC[CG]TCTGGTTTCTGTCCTGGGAAGAAGACACAAGTACCCCTGTCCTAGGTCAGGTGCCTGGAG
cg02745009	2.2769476303179263e-07	0.0001867406286264937	0.7380605275723177	0.5172192310374193	-0.220841	hypomethylated	II	chr3:119012891-119013724	rs76577892;rs531597089;rs79294092;rs141985572	33;31;25;1	ARHGAP31	NM_020754	Body	chr3:119012891-119013724	S_Shore	37	3	R	119015466		chr3	119296618	119296620	+	TTATTCTGGCCCCTCCCTCAAATCTGTGAGAGTTGCATAGGGGTGCTTGCCAGCCCTGTT[CG]TTCTTACAAACTAATAGATTATAGGATGAGCCAGAACCCCAGGGTTCTATGAAGATATGT
cg16011852	2.2770257506688654e-07	0.0001867406286264937	0.8999891871503791	0.6734361255539745	-0.226553	hypomethylated	II	chr1:150529655-150529904	rs200224138	1	ADAMTSL4;ADAMTSL4;ADAMTSL4	NM_019032;NM_001288608;NM_001288607	Body;Body;Body	chr1:150529655-150529904	S_Shore	37	1	R	150531225		chr1	150558748	150558750	+	AACCACGCCCAGGACACCTCAGCCTTTCCAGCATAGCTCAATAAACTTGTATTGATCAAG[CG]CCTGCTATATGCCTGACCCTGGGAACTCAGAGATAAGTGAGAACAACTTCCATGAGGGGC
cg17946439	2.2794132371268732e-07	0.0001867406286264937	0.06048491789593661	0.18054258759681083	0.12005766970087423	hypermethylated	II	chr1:47078580-47078967	rs185345475;rs111321381	0;30	MOBKL2C;MOBKL2C	NM_145279;NM_201403	Body;Body	chr1:47078580-47078967	N_Shore	37	1	F	47077680		chr1	46612007	46612009	-	CACACAGCCTCTGCAGAGATGAGCTCCAGGCCAGGTGGGGGCTGGGCCCAGCTACAGGTG[CG]GCTGGTGTGATGAACACAGTGTCATGCCTGCTCAGCTCCTGGACCAACAACCCCCTCCTG
cg03504513	2.2817262728756812e-07	0.0001867406286264937	0.956942751149642	0.697111570650521	-0.259831	hypomethylated	II		rs79484134;rs540518406	41;38			IGR		OpenSea	37	6	R	138918624		chr6	138597486	138597488	+	CCTGTGCTATTAATCATCACGGAACTTTAGTCCAAAATTCAAATCAAACATCACCATACA[CG]CCTCACTTCCAGGTCCCGGGTACATGTTGTTCGTTTCTGGTTATTCTAGTGTAGACTCCT
cg08423424	2.2846894637993977e-07	0.0001867406286264937	0.6168823858891076	0.47485056606844134	-0.142032	hypomethylated	II		rs559291169;rs528768569	1;9	SH3BP4	NM_014521	5'UTR		OpenSea	37	2	F	235897650		chr2	234989005	234989007	-	CCATCAGGTGAGATTTCAGGCCCTCTCACTTGGCTGCTTCATCCATCTGTTGCCCAAATA[CG]TTGTCAGTGTGTAAGTTTTAATAGTGTTGATTTTGATAGCATGAAGTAGAAAGGCTTTTG
cg00646084	2.2849520690887108e-07	0.0001867406286264937	0.9611047777919599	0.7210367926250446	-0.240068	hypomethylated	II	chr21:28337856-28340237	rs368405265	35	ADAMTS5	NM_007038	Body	chr21:28337856-28340237	N_Shore	37	21	F	28337168	RDMR	chr21	26964848	26964850	-	GGATTCTAGTAAAAAGGTGTGGACACTTACAAAAGAAGGTCATCGGATAACAGTGAGTAC[CG]TGAGTGAACCATCCAGCCCTTTCCATTAGGTGGGACAAGGTTATATTTTATTTTCACTGG
cg26082418	2.285421440370866e-07	0.0001867406286264937	0.626183605127061	0.35228689585434064	-0.273897	hypomethylated	II		rs572314924;rs35861938	1;17			IGR		OpenSea	37	15	F	45637326		chr15	45345127	45345129	-	CCCACCAAAAAAAAAAAAAAAAAAAAAAAAATGAAACCCTGCCAGAGTTCCTAGCCTGCC[CG]GTCTGCCCAGTCTGCTCTATAGACTTTGGACTCAAGCCTGCAAGCCTCACCTCTTACCTG
cg03660365	2.290502882814578e-07	0.0001867406286264937	0.6487789092202234	0.5206559756409155	-0.128123	hypomethylated	II	chr17:79102748-79102970			AATK;AATK	NM_004920;NM_001080395	Body;Body	chr17:79102748-79102970	N_Shore	37	17	R	79102708		chr17	81128907	81128909	+	TCGACCCGTCACATGGGCTGCACCAGGCAGGCAGTGTGGCTGAGCAAGAGGCTGGGGCCA[CG]GCACAGAGAGGGCACTGGAGCGGCCCACCCCCACCCTGCCGCAGGCTGGCATCCCACGCC
cg16052220	2.2931945011624924e-07	0.0001867406286264937	0.936154406554898	0.7688680334024804	-0.167286	hypomethylated	II	chr4:3043018-3043547			GRK4;GRK4;GRK4;GRK4	NM_001004057;NM_001004056;NM_005307;NM_182982	Body;Body;Body;Body	chr4:3043018-3043547	N_Shelf	37	4	F	3040336		chr4	3038608	3038610	-	TGTGAAAAAAAAAAAAACATACTGACTGCCAAGGTGAAAACCTGGTACTTTTTCTGTTTG[CG]ATGGCTCCTACAGGCAGTTTTATACAGTCTGAGAGCCACATGGTGCTAGGTGGAGGCCAG
cg06454983	2.2945153306468477e-07	0.0001867406286264937	0.76274705886736	0.5045910716261941	-0.258156	hypomethylated	II	chr18:12420135-12420863	rs190288018;rs546109895	21;22	SLMO1;SLMO1	NM_006553;NM_001142405	Body;Body	chr18:12420135-12420863	N_Shelf	37	18	F	12418005		chr18	12418005	12418007	-	CCAGGCCAGGCCCTGACAATTTAGAGGCCACCGAATGTAATAGAACAGGTTAGGGAGCTG[CG]AGACCTGGTTCTCATCTGGGCCCTGCTGCTAACTTTCACCTAGGACAAGAGTGTTTGATG
cg10561095	2.2951410080784456e-07	0.0001867406286264937	0.9311633800946177	0.7446498099336184	-0.186514	hypomethylated	II	chr22:50963608-50970768	rs146835206	34	TYMP;TYMP;TYMP;TYMP;TYMP;SCO2	NM_001113756;NM_001113755;NM_001953;NM_001257989;NM_001257988;NM_001169109	Body;Body;Body;Body;Body;TSS1500	chr22:50963608-50970768	Island	37	22	F	50966110		chr22	50527680	50527682	-	TCACATCTCTGGCTGCATATAGGATTCCGTCCGCAGGAACCAGCTGCTCACTCTGACCCA[CG]ATACAGCAGCCCGCCTGGTCCAGCAGCACTTGCATCTGGTCAGACATCCCCTGTTCTCAG
cg26054764	2.29549000174361e-07	0.0001867406286264937	0.9338725003939897	0.5779443088401193	-0.355928	hypomethylated	II	chr1:214153214-214153668	rs528334372	42			IGR	chr1:214153214-214153668	N_Shore	37	1	F	214152805	RDMR	chr1	213979461	213979463	-	ATTCCCACGGAAAGATCACTTTGGAATAGGAGAGAAGAAGGTGTTGACACTTTTGCCCCT[CG]TCCAGATCCTTCTAGACTAGAGTTTCTAATTGAGGTTTCCGAGATCTGCCTAAATCAAAC
cg06699146	2.3047181279449563e-07	0.00018713448578447904	0.870261248993877	0.713873953664721	-0.156387	hypomethylated	II				LINGO1-AS1;LINGO1;LINGO1;LINGO1;LINGO1;LINGO1;LINGO1;LINGO1;LINGO1;LINGO1;LINGO1;LINGO1	NR_045123;NM_001301200;NM_001301199;NM_001301198;NM_001301197;NM_001301195;NM_001301192;NM_001301191;NM_001301194;NM_001301189;NM_001301187;NM_001301186	Body;5'UTR;5'UTR;5'UTR;5'UTR;5'UTR;5'UTR;5'UTR;5'UTR;5'UTR;5'UTR;5'UTR		OpenSea	37	15	F	77937327		chr15	77644984	77644986	-	GAGATCTAGAAGGCCCCAGACGATAGGAGGGCTCCCCACACTCTTAAATCAAAACATGGG[CG]TTTACACTCAGACACAGTGTGTTCACACCACCTGCTGGGGCGTGAAAACCAGCCATAAAT
cg00024416	2.3082577154048116e-07	0.00018713448578447904	0.2522649319374729	0.08050389290595472	-0.171761	hypomethylated	II	chr22:24236257-24237539	rs537381352;rs550900809;rs114362543;rs536472261	0;8;17;49			IGR	chr22:24236257-24237539	S_Shelf	37	22	F	24240387		chr22	23898199	23898201	-	TCCAGATGGAGCCGGGAAGTGCTAGGAGGCCAGTGAGGCCAGTCTGTGCAGCAGGGCAAA[CG]AGTGGTATCCTGCTGGGATGCAACTCAAATGCCTTCACTGGGAACTGCTCCCCCACCAGC
cg21213332	2.3084154223387078e-07	0.00018713448578447904	0.8665842306941848	0.7063336362973386	-0.160251	hypomethylated	II		rs9983454;rs78511697	30;33	AGPAT3;AGPAT3	NM_001037553;NM_020132	5'UTR;5'UTR		OpenSea	37	21	F	45345433		chr21	43925551	43925553	-	TTCCCTGGCTGACTTTGAGGCACCTGAGTCATTGTGGGTAGACAAAAGGGGGAGGGAGAA[CG]GGAGCTTGGGGTCCTGGTCTCAGACCCCATGCTGTCTCCAAGTCTGTGCCCTCTGGGCTG
cg21123446	2.3134442386694903e-07	0.00018713448578447904	0.8344633451134966	0.5493871368489724	-0.285076	hypomethylated	I				PACSIN2;PACSIN2	NM_001184971;NM_001184970	TSS200;5'UTR		OpenSea	37	22	R	43356001		chr22	42959994	42959996	+	GATAAGGTCATTCCCATACACTGCTGCATTCGCTGTACAGTCCCAGGTTCCCAGACTGCA[CG]CTCCTGCCTGCTGTGGCCATCACAGAAGAGCTCTCTTTTCAGAAAGTGGCCAAAGAGAAA
cg20048045	2.3147518452212128e-07	0.00018713448578447904	0.8201902480838067	0.5706636824489763	-0.249527	hypomethylated	II	chr10:73767156-73768379	rs553996914;rs572373662;rs545890316	28;27;1	CHST3	NM_004273	3'UTR	chr10:73767156-73768379	S_Shelf	37	10	R	73770523	RDMR	chr10	72010764	72010766	+	CCAGCTCTGAAAACATGACCGTGGGGCCAGGATGTTTCTGGCAGGCCCAGAAGTGCTGGC[CG]TTCTTCCCCAGCCTCCCCACTGCTCCCTCCTCTGTTCCCCATGTGGAGGTCGGAGGGGCT
cg10775849	2.3230590374678052e-07	0.00018713448578447904	0.34270966766314304	0.5901697783848617	0.2474601107217187	hypermethylated	II				ZFHX3;ZFHX3	NM_001164766;NM_006885	Body;Body		OpenSea	37	16	F	72957911		chr16	72924011	72924013	-	TGTCAAAATAATAATTATCACAGATGGCGAATTCACAAGTGGGTTAGCCGTCGGCTGTAA[CG]GGCTAGCTAGCACTTGCCCCAGGCACTCAAGTTCAGCAGTCAAAATGCTATAAAACACAC
cg10318647	2.3234551099703349e-07	0.00018713448578447904	0.31800601261740435	0.5766739963356439	0.2586679837182395	hypermethylated	II		rs533734720;rs555468935;rs573396649;rs114970788	0;1;10;46			IGR		OpenSea	37	10	F	64671221		chr10	62911460	62911462	-	TGAGAGGACTGTCCTAACTCCCTCAAGCTTTTCTGTGCAGATCCTAAGAGGCCCAGGATG[CG]GCCAGAGTCCTAGCCTGAGGACACTAACAAAGTTTGGTTCCTAAACTGTTGGCGCCTTTT
cg10332413	2.3235278583134955e-07	0.00018713448578447904	0.5401096234744497	0.34764931228687357	-0.19246	hypomethylated	II		rs565589207;rs185681315;rs541461146	0;3;9			IGR		OpenSea	37	18	F	19638333		chr18	22058371	22058373	-	TGTTGAGTTCGCATCTAACATTCCCGGGCTGCAGCACTCCTGTTTGTACAACGTGTAAGA[CG]CAACACAGTGAATGAGTCAAGTCTGGACTCAGGAGCCTGAATGCCTGAGTTTGAATCTGG
cg01298919	2.327818728426835e-07	0.00018713448578447904	0.9076042582630012	0.49616875133544663	-0.411436	hypomethylated	II				FBLN1	NM_006486	Body		OpenSea	37	22	R	45971786		chr22	45575905	45575907	+	CTAGGGAGTCCCTATCCCTGGCCTGCGGAGAAGCATGCCATGATGAGTTCATTCAGCAGC[CG]TGGACGGAGCCCCTCTGTGTCAGGCTCTAGGGACATGGTGATAAGAAGGGGTCCTCCCAC
cg17474786	2.3292840855115026e-07	0.00018713448578447904	0.38347005981695886	0.6677175217955214	0.2842474619785625	hypermethylated	II				LINC00598;LINC00598	NR_024506;NR_024507	Body;Body		OpenSea	37	13	R	40981077		chr13	40406939	40406941	+	TCAACTCATCTCCTTACACTCTGCTTCTAAAATTAGGCATTGGAACAAATGCCATTCCTG[CG]TCAGATGGGTTTGTTTTTCTTATCTCATAGGTCAAGAAGACATCCTCCACTCCTGCTTCC
cg24237074	2.3302367072830125e-07	0.00018713448578447904	0.8330319874648244	0.40583989107920754	-0.427192	hypomethylated	II		rs552879725;rs557479567	45;46	COBL;COBL;COBL	NM_015198;NM_001287436;NM_001287438	Body;Body;Body		OpenSea	37	7	F	51370544		chr7	51302846	51302848	-	CTGGAACTTAACTGAGATCAGTTTTACTCGCTGATAATAAATTACCATTTTTAAAGATGA[CG]CTATACAGGGCACCAAGCACTGTTATCAGAGAGTGTTACAGACGCCTCACCCCTCACCCC
cg05475712	2.3319432793173697e-07	0.00018713448578447904	0.7394926300450599	0.49597976343252775	-0.243513	hypomethylated	II		rs549981061;rs142193934	0;1	CHCHD6	NM_032343	Body		OpenSea	37	3	F	126646807		chr3	126927963	126927965	-	CGCCTTGAGGGAGCAGCCCTCATCACAGACAGGGCCTTTCCATCCGCAAGGCAGAGCTGA[CG]CACCCCTGCAAGATGCCCCATGTGGTGTGCACACACAGCTCCTGAGGACACTGCCCTGGG
cg07678146	2.3338382060294947e-07	0.00018713448578447904	0.061210746292835294	0.2704559468663702	0.2092452005735349	hypermethylated	II						IGR		OpenSea	37	2	F	239900297		chr2	238978600	238978602	-	ATGGTACATTGAAGGACACTCGGGATGATTGCAAAGAGTGCTGCTGTGACGATTATGAAA[CG]TTGCCCTAGTACCCATGGGCACAAGTCTCCCTAGGGCATATGGAGAGTGAAATTCCATTC
cg17918776	2.3403556222616414e-07	0.00018713448578447904	0.9281373797658699	0.6690807844836856	-0.259057	hypomethylated	II		rs565066634;rs111628415;rs117068396	6;12;30	CLEC2B	NM_005127	5'UTR		OpenSea	37	12	F	10019514		chr12	9866914	9866916	-	GGTAGAGAGAAGGGCAATGCACATCCTGACAATATGAGAAATGACAATTTGCAGATACAG[CG]GAAAATAGGAGCCCTTTCCATTGCAAAGTTGGCAAGGTATTAGAGTATAAGGACTTGGTG
cg08153016	2.3405275254311902e-07	0.00018713448578447904	0.07493631637439176	0.44875957949362894	0.3738232631192372	hypermethylated	II		rs564428314;rs549378521;rs550265449;rs140712483	1;23;36;50	PCSK1;PCSK1;LOC101929710	NM_001177875;NM_000439;NR_130776	Body;Body;Body		OpenSea	37	5	F	95748963		chr5	96413258	96413260	-	AATCATTGCCATGGATTTCACCCCCAAGGGGAATCATTTTTCATCAGGACAATGTAGGTG[CG]GTAGCTCTTTGTGCTTTCCAACAGGCTGTCACCCGTCATCAGACTTATGAATTCAAGAGC
cg17580526	2.3432837772619049e-07	0.00018713448578447904	0.6415642831711467	0.40199482245732004	-0.239569	hypomethylated	II	chr7:150710349-150711333	rs143637426	41	NOS3	NM_000603	Body	chr7:150710349-150711333	N_Shore	37	7	R	150709186		chr7	151012097	151012099	+	CTTAAAATAAACACACTTAGTGAACCCATTATGAACTGAAAGTGTCTTTCACCCTTCCCA[CG]TTTTCTAAATCCCCTGAGTCATCTAAGTATTCTTCAATCCAAAATGAACTATATTTCCTT
cg14815762	2.345040105838275e-07	0.00018713448578447904	0.8683559542976761	0.6964819535710567	-0.171874	hypomethylated	II		rs544552394;rs114616030	0;18			IGR		OpenSea	37	7	F	101416272		chr7	101772991	101772993	-	GAGCCAAGCATTCCCCATGGGAGCCCTGGAGTGAACAGGGGAGTGGAGACAGATGATGGA[CG]GCCTTGAATGACAGGCTCAGGGATTTGGACTTCTCATAGGCCACAGGAAATCACTGAAAG
cg06026636	2.3506412999480715e-07	0.00018713448578447904	0.7072081328306585	0.48632420216971645	-0.220884	hypomethylated	II				SND1	NM_014390	Body		OpenSea	37	7	F	127545490		chr7	127905436	127905438	-	TTTCTTTAACTGTAAGGACTTTACCTTTGAATGTTTAGGGTCTCTTTGGCTGCATAGATC[CG]TTTGATAGTTGAGCTAGTTTATTCATTTAGTCAACAAGTATTTGTTGAGTGCCTGCTGTA
cg17635249	2.3513623110314475e-07	0.00018713448578447904	0.3800080168926516	0.5851003988309869	0.20509238193833523	hypermethylated	II	chr1:211380406-211380783	rs575204156;rs542323002;rs147896033	30;45;46			IGR	chr1:211380406-211380783	N_Shore	37	1	F	211379895		chr1	211206552	211206554	-	ATGAAAAACTGACATGTCTCTGGCCAACAGCCACAAGGAACGGAATGCTGGCAACCACCA[CG]TGAATGAACTCTGTGAAAATTCTTCACAGTCAAGCCTGAGAAGACCATAGCCTTGTGAGG
cg26671440	2.3579865053187081e-07	0.00018713448578447904	0.39489640267066767	0.2798271172708701	-0.115069	hypomethylated	II	chr19:36545001-36546065	rs547890393	35	THAP8	NM_152658	Body	chr19:36545001-36546065	N_Shelf	37	19	F	36542325		chr19	36051422	36051424	-	GCCTCACTTTATTTTTTATAGTGAGGTGGGAGTCACGGAAGGGATCTGGGCAGAGGAGGG[CG]CTGATCTGACTCAGGTGTTCACAGGCTCCCTCTGGCTGCAAGCAGGGAACAGACTGGGGG
cg04345744	2.3580614880695328e-07	0.00018713448578447904	0.4198415079115802	0.6682765964628345	0.24843508855125435	hypermethylated	II		rs116280119;rs556282383;rs571344477	25;8;1	KCNT2;KCNT2;KCNT2	NM_001287820;NM_001287819;NM_198503	Body;Body;Body		OpenSea	37	1	R	196507743		chr1	196538612	196538614	+	AGACAATAGTGGCTATGAATCAAGCATGAGCTCAGGTGGGTGATCACCTAATGCGCCTAA[CG]TGGTGTGGTTATATAATGTGCCTCATGTAGCATGGTTACATAATGTGTGGAGTTGTGTGC
cg00520042	2.35808276408627e-07	0.00018713448578447904	0.9178991089531978	0.7609573577153352	-0.156942	hypomethylated	II		rs187424285	38	PEMT;PEMT;PEMT	NM_007169;NM_148173;NM_148172	5'UTR;TSS200;Body		OpenSea	37	17	F	17480931		chr17	17577616	17577618	-	CACCCGCATACGGGGGGCACGTGGACACTGCCCCCGCCCCGCCATCATCTTGCATGAAAA[CG]TCAGGAACAATGACAAACAACTTAGGTGTCCAGCAACCAAAGAAATGAAGAAAAAAAAAA
cg23598212	2.3583441953263e-07	0.00018713448578447904	0.476523132103954	0.345917543330264	-0.130606	hypomethylated	I	chr11:1768979-1770712	rs578187858;rs182292859;rs560301909	32;19;4	HCCA2;LOC402778;LOC402778	NM_053005;NM_001170820;NM_001170820	Body;5'UTR;1stExon	chr11:1768979-1770712	Island	37	11	R	1769289		chr11	1748058	1748060	+	AACCTGCCGGGGGCCTCGGAATCCAGAAGGCCCCGTCCAGGGGGACTCGGGCTTCCTGGG[CG]CCGTCCGTGGTGCTGGCCGGGTCTCCCAGCGGGGCTGGGCACTGGCCGGGGCCCTGGGCC
cg05778226	2.3624425610905812e-07	0.00018715543489062524	0.9527901587190801	0.8018012798817395	-0.150989	hypomethylated	II		rs139056080;rs9916346;rs537195246;rs759974	0;13;32;39			IGR		OpenSea	37	17	F	400920		chr17	497679	497681	-	ATTTTCTTTTCTTTTTCTAGCCCTCACTGTCCTGGCCTCTGGTTCTGCTAAGGTGTGTGA[CG]GTGGACCACCATGGTCCTCCGATTGGGTGCCCCTGCTACAAGTACCATCAGCCCCTGCAG
cg15504155	2.3636533556427205e-07	0.00018715543489062524	0.42177365522443977	0.26698292392427814	-0.154791	hypomethylated	II		rs146516872;rs572676448	1;47	DAB2;DAB2	NM_001343;NM_001244871	3'UTR;3'UTR		OpenSea	37	5	F	39372307		chr5	39372204	39372206	-	TTTGACAATAATAAACCCTTCAGAACTGTGCTCACAACAGGACTGAAAATGAACTGGGAA[CG]TTTCCAAGTTGTGAGGAGAAAAATATTGCAGACATTAGATTTTCAATGGTAACCCCAAAC
cg10600295	2.36676068506207e-07	0.00018720168667192124	0.7604205455095393	0.5483089196076525	-0.212112	hypomethylated	II		rs566514991	38			IGR		OpenSea	37	20	F	1789945		chr20	1809298	1809300	-	CAGGGGCAATGAGTAAGCCAAACTTCCAAGACAGACAAGGGGGAGGAGAAATTTGACAAA[CG]TCTGCTCCTGAGATGACTATGAACTGACTCAGTCCCAGAGCACTGGGTCCTGAATGATGT
cg11136760	2.3714333983689543e-07	0.00018737152393873176	0.9366307455580886	0.7759563261457433	-0.160674	hypomethylated	II		rs112250766;rs530781260	2;1	FAAP20;FAAP20	NM_001282670;NM_001146310	5'UTR;5'UTR		OpenSea	37	1	R	2132605		chr1	2201165	2201167	+	GCAGCCGGCTGTGAACTGTGGGCTCCAACCCTGCTTGGTTTGCTTCAACTTTCTGAGTGA[CG]TGCAGACCTTCACAGAGGAGCCGTGGGGTGGCTCCATCCAACGCCTCCCTCGCTGCCCCT
cg21990367	2.3776048119936567e-07	0.00018749925129053419	0.8902022498099955	0.731080612436145	-0.159122	hypomethylated	II		rs73721647;rs545362304;rs544297925;rs562876464	39;35;34;1	KCP	NM_001135914	Body		OpenSea	37	7	R	128525219		chr7	128885164	128885166	+	TGAGGACAGCAGTCATGGGGCCCTTGGCGGGGCTGGGCGCAAGAGCTGATGCACTGGATG[CG]TGCACAGGTGACGACGCCCTCGTGACACACACAGGAGGAGCAGGCACTGTCGGGGGGCAC
cg07101082	2.3794669583652443e-07	0.00018749925129053419	0.6004954960085978	0.3673881466440469	-0.233107	hypomethylated	II		rs202019914;rs149570843	10;13	NCOA2	NM_006540	Body		OpenSea	37	8	F	71060628		chr8	70148392	70148394	-	CAGCTGTGAGTTGCATGAGGTCATTGATGATGGCTTGCTTGTCAACTGATCCAGCAGGGG[CG]CCTGGCCTCGTGTCTGGGAAAAGCTGTGGTAATTGACTATTCTGCAAATCATCCAAAATC
cg15617640	2.3813309130701974e-07	0.00018749925129053419	0.26124450873266364	0.12209988895863641	-0.139145	hypomethylated	II				SH2D1B	NM_053282	Body		OpenSea	37	1	R	162368438		chr1	162398647	162398649	+	CTAGAGTGATTTTCTCATTTGAAAATCTGCCCATTTGCCCATTTATTCTCAAACTTGAAT[CG]TCTGCACAAGGTCACAGAATGAATTTGAAGTCAGCTGTCTGCCCAGGAACCACTCTTGCT
cg02757804	2.385993743401267e-07	0.00018749925129053419	0.42614242843900224	0.2258769880782198	-0.200265	hypomethylated	II	chr3:189838080-189838879	rs180773280;rs569606831	25;1	P3H2-AS1	NR_126419	Body	chr3:189838080-189838879	S_Shelf	37	3	R	189842029		chr3	190124239	190124241	+	TGATTCCAGGTCATGCTGTCCCAGTGGTACTTACTCAATGTTGGAACAGACAGTCATCCA[CG]AGTCTCTTATACTCCTGAACTTCTCACAGAGTGTGCCAAGAATGTACTTTTTCCTTAAAT
cg03751915	2.388499718666626e-07	0.00018749925129053419	0.8075340902780193	0.9219265117384324	0.11439242146041317	hypermethylated	II		rs146823536;rs140626257;rs556349003	22;30;48	RNASEH2B-AS1	NR_046552	Body		OpenSea	37	13	F	51461416		chr13	50887279	50887281	-	AGCAAGCTCATGAAAAATACAAAGGAACAAGTTATTAGATTAATGGGTTGAATGAGAATG[CG]ATCAGCAAAATCTGGCATGCCGGAAGTTCTACAGGACAAATGAACCAATGTCTTCAACAA
cg16641055	2.3918463678697e-07	0.00018749925129053419	0.6197891502286571	0.35837755131313354	-0.261412	hypomethylated	I	chr16:88844943-88845205	rs180992191;rs184171373;rs141141116	6;21;28	FAM38A	NM_001142864	Body	chr16:88844943-88845205	S_Shore	37	16	F	88846292		chr16	88779883	88779885	-	CGCGGCACTCAGCGCAGCTGGGAAAGCCTGTGTTGCGGGTCTCCTGGCCCCACGATTGTG[CG]AGGAATTCTGAGCCTTCCGGGGGGGACGGCTGTCCCGCCCCTACCCCCACCCAGCCTGGG
cg10814726	2.3929524745534744e-07	0.00018749925129053419	0.7955854398936238	0.6159018499328922	-0.179684	hypomethylated	II		rs183372047;rs141283526;rs543241448;rs557166106	47;38;2;1			IGR		OpenSea	37	11	R	63727803		chr11	63960330	63960332	+	ATGCCAGGGTATTATGCAGTGCTGCCCTGGACAGGATGTCGGTTTCTGTGATTCCATCTA[CG]TTCCTGGATTCCTACTATGCTGAAGTGAGCAAAGAGAACCTTAGAACCTGTATTGGGGCT
cg25110106	2.3932676342275316e-07	0.00018749925129053419	0.37098268119037764	0.6417067689908077	0.27072408780043006	hypermethylated	I		rs536855870;rs142999810	0;42	AMPD2;AMPD2;AMPD2	NM_203404;NM_139156;NM_004037	TSS200;Body;Body		OpenSea	37	1	F	110167983		chr1	109625360	109625362	-	AGAGGCTCGGGGTGGTCTGGGGGCCCCTCCGCTGCAGTCTGCCCGATCCCTGCCGGGCCC[CG]CCCCCTGCCTCAAGCACTTCCCGCTCGACCTGCGCACGTCTATGGATGGCAAATGCAAGG
cg16386947	2.4018705921129264e-07	0.00018797475036303867	0.8245494393545906	0.5388353416679934	-0.285714	hypomethylated	II		rs78023646;rs374375023;rs536912407;rs78628979	2;19;33;39	PROM1;PROM1;PROM1;PROM1;PROM1;PROM1;PROM1	NM_001145852;NM_001145850;NM_001145849;NM_001145851;NM_006017;NM_001145847;NM_001145848	Body;Body;Body;Body;Body;Body;Body		OpenSea	37	4	F	15973158		chr4	15971534	15971536	-	AGTTCCGCAGGGACCTTGTTACAACTACAAATTCCTGGGTGTAAGATCAGGCAGTGCACA[CG]GCCTCTAAGTGGCTCTCTGGGTGAACCATCAACAGTAGCCCTAGTGTCCTCTAAAGTGAC
cg03643760	2.4152123075466323e-07	0.0001885437444633645	0.802427706553677	0.5536213878669252	-0.248806	hypomethylated	II				BTBD3;BTBD3;BTBD3	NM_001282552;NM_181443;NM_001282550	5'UTR;Body;5'UTR		OpenSea	37	20	F	11893283		chr20	11912634	11912636	-	CAAGGATGAGGAGCTAGATTAATCTTTGAGATTTTGTGTTTTAGATGATTGCATCACAAA[CG]TTTCCTGCTTTGGGCACAATTGCTGCTAATGGTGAGAACTTACCTTTGTAGACTGTTTTT
cg19295404	2.4155023830267744e-07	0.0001885437444633645	0.7784848430188455	0.5060805212631275	-0.272404	hypomethylated	II		rs72876990	15	ATXN7;ATXN7;ATXN7;ATXN7;ATXN7;ATXN7	NM_001128149;NM_001177387;NM_000333;NM_000333;NM_001177387;NM_001128149	ExonBnd;ExonBnd;ExonBnd;Body;Body;Body		OpenSea	37	3	R	63973753		chr3	63988076	63988078	+	ATTAATGAGATTCCTCAGTTTCTGTATTTTTTTGGTCCACAGACACATTCCTTAACCCAG[CG]CAGGGCTGTCCAGGGTAGAAGAAAACGATTTGATGTGTTATTAGCCGAGCACAAAAACAA
cg08468577	2.416764848389179e-07	0.0001885437444633645	0.5897592707484371	0.41805839861095573	-0.171701	hypomethylated	II		rs529827497	14	NAP1L4	NM_005969	Body		OpenSea	37	11	F	2973342		chr11	2952111	2952113	-	GTGTACCCTGGACACAGCTGGGAACCTGGCACCACAGCTCTGCCCTGGCTGTTCTCACAC[CG]AGGAGCAGGCACACAGGAAAAGATTTTTGTAAACCGATGAATTTGTTTTCCTTAAATTTT
cg03575050	2.422845819712901e-07	0.0001887232232502437	0.8958777519958091	0.7059093154781327	-0.189968	hypomethylated	II						IGR		OpenSea	37	11	R	119396237		chr11	119525526	119525528	+	TTATCTCTCTCTCCTGATCCCTCCCAAGTTCAGATAAAGATCTTAGTTCTGGCTTGGTGG[CG]TGGAACTTCGGCATGAATGACTCCACTTTGGTTTGGTCTGTTGGGCCCAGTGCAGGAGCT
cg13100965	2.4249977429494797e-07	0.0001887232232502437	0.09107382951199568	0.3150835751844984	0.22400974567250276	hypermethylated	I	chr7:64349424-64350151	rs566297989	26			IGR	chr7:64349424-64350151	Island	37	7	R	64349450	DMR	chr7	64889071	64889073	+	GCCTACAAGGAACCGAGTGTCCACAAAGCAGGAAGCGAAGAACGTTTCTCCTACCTAGAG[CG]CAGCCGTTTTGCGGAAGGCACAGTCCGGGCTCCGGGAGCCAAGCAGGGATCCGGGCCTCG
cg22777780	2.426696539268717e-07	0.0001887232232502437	0.6071080238624301	0.7680874490508649	0.16097942518843478	hypermethylated	II		rs574557855	2	SNX29	NM_032167	Body		OpenSea	37	16	R	12383100		chr16	12289242	12289244	+	CTTCTGATGCCTCTTGTGCTCACTGGATGTTCCCATCTGTTCCTGTGTGCTGGGGTTATC[CG]CCCATGCAGCAGGAGGAGAAGGGTCCACTACTGGCACTGTCTTCTTCTCAAGGGCTCTTC
cg12536660	2.4338658511098706e-07	0.00018908257800912432	0.801573217598951	0.5690838030965824	-0.232489	hypomethylated	II		rs558306846	43	MICAL2;MICAL2;MICAL2;MICAL2;MICAL2;MICAL2	NM_014632;NM_001282664;NM_001282665;NM_001282663;NM_001282666;NM_001282667	Body;Body;Body;Body;Body;Body		OpenSea	37	11	F	12246400		chr11	12224852	12224854	-	TCATCCACCGCTTCCGGCCTGAGCTCATGTGAGTCTGGGGCCCAGGCTGGCCCCTGGAGA[CG]AGGGATGCCAAGGCCATTCTGCTGCATGCAGAATCTTCATTACTTGGTTCAATATTTCTC
cg11397476	2.437955432440368e-07	0.00018914524489413537	0.07577297012083017	0.32557680785733467	0.2498038377365045	hypermethylated	II						IGR		OpenSea	37	10	F	19149495		chr10	18860565	18860567	-	AAGAGAGGAAATGAAAGGAGTAGGTCGTAGAATACAATTTTTCTCCTTTGTTAAGAATCA[CG]ATATTGGGTGTATGAGAATGATCCCTTACAAATGAAATTCTTCTTAGAGGAATCAGTTGT
cg00881378	2.440727658596948e-07	0.00018914524489413537	0.7706521331007822	0.478855775418528	-0.291796	hypomethylated	II	chr15:101626334-101626852	rs549284987;rs367877294;rs531379201;rs562122048	1;3;33;51			IGR	chr15:101626334-101626852	N_Shelf	37	15	F	101623617		chr15	101083411	101083413	-	AAATCAGTGTTTCACTGGAGGAATTGCCAAAACTCAGGAGTCGTGTGTGAGACACAGAAG[CG]GTGTGTTACTGTTTGGAAAGGGTTGATGGTTTCATGTTTAACAGATTCATGAGCCTGATA
cg05610855	2.4441928759223143e-07	0.00018914524489413537	0.7872308020214975	0.5261423875756438	-0.261088	hypomethylated	II		rs550916151;rs569387761;rs536356997	0;1;47	KCNIP4;KCNIP4;KCNIP4;KCNIP4;KCNIP4	NM_025221;NM_147183;NM_001035003;NM_001035004;NM_147182	TSS1500;Body;Body;5'UTR;5'UTR		OpenSea	37	4	F	20885082		chr4	20883458	20883460	-	AGCAGTATGTGTGACAGCAGATACCTGGAGATGACTCAAGAAAAATCAAAAGTGGCTGGA[CG]GGTGAGCTTGCAAACTGCTGAAACAACTTTTGATGTCAGGAGCCAACTATCCAAGTCAGC
cg08459071	2.4496605601661983e-07	0.00018914524489413537	0.6105102052224562	0.40260250541486947	-0.207908	hypomethylated	II		rs117856624;rs117323159	40;51	FAM208B	NM_017782	5'UTR		OpenSea	37	10	F	5753817		chr10	5711853	5711855	-	GAAAGAAAGTGATTTTATAATACAACTCACAGGAAGTAAAACTCAATAGACTCTTCTTGA[CG]GGTGAGGAAATCCCAGAGATACAATGATTTCTATTGTGTCTGGTGAGTGGGCAATAGTAG
cg10235018	2.453227595455962e-07	0.00018914524489413537	0.7688469961715448	0.5560496591167432	-0.212797	hypomethylated	II		rs188965970;rs115454962	18;46	EFCAB2;EFCAB2;EFCAB2;EFCAB2;EFCAB2	NR_026587;NM_001143943;NR_026588;NM_032328;NR_026586	Body;Body;Body;Body;Body		OpenSea	37	1	F	245248762		chr1	245085459	245085461	-	ATGAGTGAATGAGTAGATGATGAAGACCAGGTGAAGGGGCTAATGAGAGGGAGACATTAT[CG]ATGTGTAAAACAGTCTGAACAAAAATGGGGAGGTAGGAATGAACATGCTATTTCAGAGAG
cg16055091	2.4535373186644233e-07	0.00018914524489413537	0.057443684348618684	0.21889935965129106	0.16145567530267238	hypermethylated	II		rs371504589	12	ELF3;ELF3	NM_004433;NM_001114309	Body;Body		OpenSea	37	1	F	201980375		chr1	202011246	202011248	-	GATGTACAGCTCGGAGGACTCCACCCTGGCCTCTGTTCCCCCTGCTGCCACCTTTGGGGC[CG]ATGACTTGGTACTGACCCTGAGCAACCCCCAGATGTCATTGGAGGGTACAGGTGGGTCTC
cg05093632	2.456370170491504e-07	0.00018914524489413537	0.8760245828835936	0.6512925816227958	-0.224732	hypomethylated	II		rs12681305;rs114828555	15;1	TRAPPC9;TRAPPC9	NM_001160372;NM_031466	Body;Body		OpenSea	37	8	R	141458507		chr8	140448407	140448409	+	TGGAGCCATGCCTGGCATATGAAGGCTCTAACAAACACTTGTCAGTCCTTATCCACTATG[CG]TGACGCACTGCGTCACAGCACACTCCCGCTCCTCCTGCAGAGTTGTGAGCTCAGATTTCA
cg25631863	2.4585715434138096e-07	0.00018914524489413537	0.09040903122423057	0.27757218843355785	0.1871631572093273	hypermethylated	II		rs565497033;rs536244898;rs554872514	24;18;2			IGR		OpenSea	37	3	R	71922382		chr3	71873230	71873232	+	CACACGCGCACACTCAGGTCAAGTATTCTGAACCAAAGGCACAGGTTGACTCTTGAGAGC[CG]TGGGCCCCTTCACCAGCCTGAGGGGATGACTTGGGAATTTCAAACATCCGGGATTGCCAC
cg05722994	2.4610172098961777e-07	0.00018914524489413537	0.6557691837907978	0.3759338116456215	-0.279835	hypomethylated	II		rs149883337	2	ASAP1;ASAP1	NM_001247996;NM_018482	Body;Body		OpenSea	37	8	R	131306279		chr8	130294032	130294034	+	AAATACTCTGCTAATGTTTTACCTACATTATCACACTTCTCAATTCTCACAATAATCTTA[CG]TAATAGGTATTATACCCACATTTTGCAGATGAGAAAATGGGACAAAACAAGCAACGTTCC
cg13352841	2.4630716563840976e-07	0.00018914524489413537	0.8723482368922582	0.39256184900685115	-0.479786	hypomethylated	II		rs533814477	1	WARS;WARS;WARS;WARS	NM_213646;NM_213645;NM_173701;NM_004184	5'UTR;5'UTR;Body;Body		OpenSea	37	14	F	100829347		chr14	100363009	100363011	-	ATTATCTGAGACTCATCATTAAAATGAGCCAGATTTGTGGAATCAGTAACCCAATGGATA[CG]ATTCATAGATGAGATGTTTGCCCAGGTTAGATAGTTAAGTATGTTCCACCCATCTCATTT
cg18055585	2.4640150474186633e-07	0.00018914524489413537	0.6412722736220157	0.4546209370795354	-0.186651	hypomethylated	II		rs532477037	37	NTRK3;NTRK3;NTRK3	NM_001007156;NM_001012338;NM_002530	Body;Body;Body		OpenSea	37	15	R	88668892		chr15	88125660	88125662	+	AGACCAGGCAGGTGGATGCTAATTCACCATGTTAACCCCTTTCATGCCAGTCCCCTTACC[CG]AGCCTTGGCAAAGAGCCATATCCCACCACCCCACCCTGCCACAGTGGAGTGGAGCACTGT
cg05391260	2.4652652409906825e-07	0.00018914524489413537	0.3299529623156867	0.11455974694855846	-0.215393	hypomethylated	II				NAA25	NM_024953	Body		OpenSea	37	12	R	112522071		chr12	112084266	112084268	+	CAGCCAGAGATGTTATTTGGGGCAGCAGAAGCTCTTAAGTTTCCCTCCCTCCTACCTCCA[CG]AGTTTATACAAATCATTTATTTGCTTAACAAATTATTGTGCAGATGCTATTCTAGGCAAT
cg24536161	2.47423675655373e-07	0.00018923964555793017	0.9331205664151719	0.7822991214598111	-0.150821	hypomethylated	I		rs559534313;rs528144876;rs551298635;rs192029286;rs79529784;rs76817982;rs535549557	46;42;40;22;7;2;1	MEGF6;MIR551A	NM_001409;NR_030277	Body;TSS1500		OpenSea	37	1	R	3477695		chr1	3561130	3561132	+	ATGCTACAAGGGTAAAGGACCCGCTGGCAGGAGAGACGGCCTTTCCAAGGGGAGGCGGCA[CG]GCAGGTCGGGTGGAGGCTGCACGCAGACCTGAGGCTGATGGAAGGGGGAGATGCAGGCTT
cg24676767	2.478019708261617e-07	0.00018923964555793017	0.846052681901742	0.7118182262659862	-0.134234	hypomethylated	II		rs562135507;rs114503994	2;1			IGR		OpenSea	37	5	R	73436771		chr5	74140945	74140947	+	AACTCCTTAGATGCTGTCTAAACAATGTTCACTTTAAAAGCTTGATCACTCCTTGCTACA[CG]CAGACACACACCATCACAACTATTCTGGTTCTGTTTGCACAGGCTTTTTAAATATTTGGC
cg15931313	2.4820826625365824e-07	0.00018923964555793017	0.9617995025668661	0.6830159516590253	-0.278784	hypomethylated	II	chr1:235805318-235805771	rs186260224;rs563452488	1;33	MIR5096;GNG4;GNG4;GNG4	NR_039973;NM_001098722;NM_001098721;NM_004485	Body;5'UTR;5'UTR;5'UTR	chr1:235805318-235805771	S_Shore	37	1	F	235807190		chr1	235643889	235643891	-	AATTGGCTTCTTTCAGACACTATTGACTGCAACAAACCCTAGCACAAGGAGAGGGTCTAA[CG]AGAAACTTGTTCAGAGGATGCTGACCCATCCATCAGTGAGCACAGCCAACCCAAAAAGGC
cg00778516	2.4833423105931554e-07	0.00018923964555793017	0.81240449285696	0.5868836406530131	-0.225521	hypomethylated	II				TASP1	NM_017714	Body		OpenSea	37	20	R	13439418		chr20	13458770	13458772	+	AGCTGGGCTCCATCCCAGGACTCCTAAGCCCTGTGGTTGTTGCATGTTCATGTTAGTTAA[CG]CCACAGCTCAGCGAAAAAACAACTGATCTGGGGACAAGCAGGTCAACTTGCCAACATACA
cg13859510	2.483715711671593e-07	0.00018923964555793017	0.7041641586503015	0.5295957971822903	-0.174568	hypomethylated	II	chr22:46929317-46934861	rs139236503	1			IGR	chr22:46929317-46934861	S_Shelf	37	22	F	46938169		chr22	46542271	46542273	-	GCTCCAGGGAGGCTTTAGCCCCAAGAAGGTTCTGGAAAGCTCCAGGAAGTTTAGCCGGCA[CG]CACAAAAGCCAGAGACAAATCTCCAGCCTGCCTGGAAATGCTGTGGGCTCAGGGCAATGG
cg01506737	2.4844345253283253e-07	0.00018923964555793017	0.32402150776390076	0.17313730034167496	-0.150884	hypomethylated	II		rs535683378	12	NCKAP5;NCKAP5	NM_207363;NM_207481	5'UTR;5'UTR		OpenSea	37	2	R	134318843		chr2	133561271	133561273	+	CCTGTATGTGAAATTTTACTTAGTTTAACAAGGCCCTCTACTGGCAATCTGCATGAACAC[CG]TCTCCAAAGGCAAAGTTTCACATTATTTTAAGTGAACTGTTTTAACTACTCTCAATAACA
cg13868143	2.4879208568215347e-07	0.00018923964555793017	0.8951073698581631	0.762850617903187	-0.132257	hypomethylated	II	chr16:50279728-50280605	rs75119128;rs193255116	32;40			IGR	chr16:50279728-50280605	S_Shelf	37	16	F	50282715		chr16	50248803	50248805	-	TTGGGTTTGCAAGATGAGGTCTGGAGGCTGATGCCAGTTTCTGAATTTGACAGGATATCA[CG]TGGTGAGGTTCCAGGATTTTGAGGTATTTCAGTACACAATAGCCTCACAGCCTAACAGAA
cg10975290	2.489411241441209e-07	0.00018923964555793017	0.776822605633189	0.4525482054066683	-0.324274	hypomethylated	II	chr7:45960137-45961347	rs375329238;rs528028482;rs549715281	45;41;40			IGR	chr7:45960137-45961347	S_Shelf	37	7	R	45963523	RDMR	chr7	45923923	45923925	+	TCTTTTCACTAACGGAGTCCAGCTGACCTGATTATAATTAGTGTTTCCTTTGGTCAGCCT[CG]TTATTTTCACCAGGTGACCTAAACCACTCATTTCTTTGAGCCCACTCCTGCTGCTAAAGG
cg08352965	2.4910600132799724e-07	0.00018923964555793017	0.9033293724915198	0.5664810438251651	-0.336848	hypomethylated	II		rs189929365	22	TLR4;TLR4;TLR4	NM_003266;NM_138557;NM_138554	5'UTR;5'UTR;Body		OpenSea	37	9	F	120470553		chr9	117708274	117708276	-	CACAGAAGAGCTGGCATGAAACCCAGAGCTTTCAGACTCCGGAGCCTCAGCCCTTCACCC[CG]ATTCCATTGCTTCTTGCTAAATGCTGCCGTTTTATCACGGAGGTTAGAATGCTGAGCACG
cg18749990	2.492002309004151e-07	0.00018923964555793017	0.6529235799414036	0.8698290051862653	0.21690542524486167	hypermethylated	II	chr3:35680509-35681628	rs150566361;rs139493574	2;1			IGR	chr3:35680509-35681628	N_Shelf	37	3	R	35678023		chr3	35636530	35636532	+	TGCCCTAAAGGGGAGCTCCTCACAGCCTAATTGTTGACGAGTGATGAAAGTTCAACAGCA[CG]GCAACTCTACTTCTCGCTCCAGCTAAAAAGTGCTTATAAAGGTAGCTGGGCTATTTTAGC
cg01102220	2.4949646933332584e-07	0.00018927087885554168	0.6450501604824321	0.7671805013200159	0.12213034083758378	hypermethylated	II		rs555693476;rs117086838	26;9	STXBP6;STXBP6;STXBP6	NM_001304477;NM_014178;NM_001304476	5'UTR;5'UTR;5'UTR		OpenSea	37	14	R	25454626		chr14	24985419	24985421	+	TTGGATGGCTGCCACAAGGCAGTTTTATGAGCCTTGCAGGCTACTTTCCAAACCGGAAAA[CG]CTTAAATATGAAAGGCACATTTTCAAAGGTTTCTGCTGGTTCTCAAGGGAAGTCCTCTTC
cg07845228	2.497976730163674e-07	0.00018930581119473884	0.1628580478186535	0.30369489621134027	0.14083684839268676	hypermethylated	II		rs12798851	42	MPZL2;MPZL2	NM_144765;NM_005797	TSS1500;TSS1500		OpenSea	37	11	F	118135931		chr11	118265215	118265217	-	CATCTGTCATTTTTTGAATAGCTAAATGACTGAGAAGTCTAAAGAGCTGAGGAATCTAAA[CG]AGAAAAGATGCCTCCTTGTCTGGAAAGAGGGTGGGTCATCTTTACAGATTAATGAAGCGG
cg06018791	2.5068446674789237e-07	0.00018969560989728145	0.9396625210190543	0.7755712314819836	-0.164091	hypomethylated	II		rs10266786	1	EXOC4;EXOC4	NM_001037126;NM_021807	Body;Body		OpenSea	37	7	F	133080270		chr7	133395515	133395517	-	ATGCTCTTGATTTTATATCTACTGTATCTCCCTGATCTGTGGCCAGCTGGGATGCAAATA[CG]GCACAAGAAGTTCACAGTATCAAAGGAGCAAGTGAATAGGACCCCAGAATGTGATTGTTA
cg00245454	2.5103044741737784e-07	0.00018969560989728145	0.4916957756628364	0.18689955659779736	-0.304796	hypomethylated	II		rs571773288;rs539501836	2;1	FNIP2	NM_020840	Body		OpenSea	37	4	R	159746160		chr4	158825007	158825009	+	GGAAATCTGAAGCTGTTTACTGCTCCTTTTTGTACTTTTCACAGTTTGTAGTGATACATT[CG]TCTGTGATTATTTGCCTAACATTCCCCACTGAATCATGAACTCCATAAGGGTGGGGACCA
cg22174039	2.510790742411337e-07	0.00018969560989728145	0.8713910501692609	0.6915831891747499	-0.179808	hypomethylated	II		rs561734596;rs573513525	33;24	C21orf58;C21orf58;C21orf58;C21orf58;C21orf58	NM_001286462;NM_001286463;NM_001286477;NM_001286476;NM_058180	Body;Body;Body;Body;Body		OpenSea	37	21	R	47727702		chr21	46307787	46307789	+	TAGGCAGGTCACTGGGACAGATTTGAGGACAGCTGTCAGGTGATTCAGCCATTCTACACA[CG]TCTGCCCCTAGACTACCAATTCCATTAGTCATTAGGGCAATGCAAATCAAAGCCACAATC
cg11900739	2.517975104599122e-07	0.000190044875437883	0.819497528730504	0.6651864922569077	-0.154311	hypomethylated	II	chr11:712310-712515	rs532729935;rs565490902	31;17	EPS8L2	NM_022772	5'UTR	chr11:712310-712515	N_Shelf	37	11	R	709202		chr11	709201	709203	+	GGCTGATCGACTGTCAACTGGGACGTGGGGCCAACTGGGACGTGGGGCCAACTGGGATGT[CG]GGCAGGGGCTCTGCCCCCCAAGGGACCCCCACCCAGGCCAGGCCAGTCAGGGATCTGGCC
cg03494687	2.524396920265314e-07	0.00019033593616637015	0.18856594281015465	0.38182538834620317	0.1932594455360485	hypermethylated	II		rs115743308;rs191826806;rs556760578	45;36;32	THADA;THADA;THADA	NR_073394;NM_022065;NM_001083953	Body;Body;Body		OpenSea	37	2	R	43752002		chr2	43524862	43524864	+	ATTAGGAGGGGCTAAGATACCAGGCATTGGGCATTCCCTAGTCTCCCCGCTCCATTTATT[CG]GAATGCCTTCAACTGTACCATTCAACCACAGTTATTCAAAAGCCTCTGTCCTTAGACCTC
cg09732778	2.537233188644901e-07	0.00019098049012310995	0.5100346804415825	0.3585350508585694	-0.1515	hypomethylated	II		rs183719147;rs533108877	15;2	CTBP2;CTBP2;CTBP2;CTBP2	NM_001290215;NM_001290214;NM_001329;NM_001083914	5'UTR;5'UTR;5'UTR;5'UTR		OpenSea	37	10	R	126738758		chr10	125050188	125050190	+	TGCTTTATGAGGGCAGATACTCTATGCCTGGGTCCTTACAAGTATACACATTCCATAATG[CG]TCTCTATCACCAAAAGCCGCTCTGCAGCATCATGGGGCACCGGTACCCTGTCTCCTGCGA
cg22959260	2.538093805836549e-07	0.00019098049012310995	0.8871920264903947	0.7259298940420983	-0.161262	hypomethylated	II				BMF;BMF;BMF;BMF	NM_001003943;NM_033503;NM_001003942;NM_001003940	3'UTR;3'UTR;3'UTR;3'UTR		OpenSea	37	15	F	40382862		chr15	40090660	40090662	-	GCTGGAAGCTGGAGGAAGATAGGAAATGTGTACCCAGCTTTGACGGTTCCCCACTCTAAT[CG]TTATCTGTTACTCTAAAAGTCACTTAGCTGGCAAAGCCACTGTCCTGGCTTCTTCTGTAT
cg12302039	2.5483269672421116e-07	0.0001915562148115706	0.7510998415520457	0.5294264137129115	-0.221673	hypomethylated	II		rs76909751;rs552040488	34;2	RAB11FIP2	NM_014904	Body		OpenSea	37	10	R	119801291		chr10	118041779	118041781	+	TTTACTGTATATCAAGTTGAAATACTGGCACATGATATAAATACCAGCTACATCTTTGCA[CG]TAACATGGAAGAAAAATATTTTCTTGATTAACTAAATTGGAGCTATTCAATCAATTCAGA
cg15768226	2.553570497822654e-07	0.00019162628438248091	0.18514984742204812	0.38988686378451204	0.20473701636246391	hypermethylated	I	chr20:55964916-55965271	rs537500688;rs150003590	4;41	RBM38;RBM38	NM_017495;NM_183425	TSS1500;TSS1500	chr20:55964916-55965271	Island	37	20	F	55965245		chr20	57390188	57390190	-	AGGGCTGGAGGAAACGCGGAGAACTCCTCGGTGCTGGAGGAAACGAGGGGAACTCCTCGC[CG]GCCTTGCGGTCCCCCACAGCCCACGGAGTGCCACTCCCAGTCCCCACAGACCCCACCTGC
cg08409615	2.554424794712566e-07	0.00019162628438248091	0.6321790301419498	0.4962142596741553	-0.135965	hypomethylated	II		rs114986237;rs560856633;rs200995623;rs115879530;rs560365282	49;45;30;8;1	STK32B;STK32B	NM_018401;NM_001306082	Body;Body		OpenSea	37	4	R	5462135		chr4	5460407	5460409	+	AAGGGCTTATGTCTTGCTGGAATTCAGGGTGAACTTGGGCCTGATTTCCAGGGTCCCAGC[CG]TACAGCTTCCCTCCTTGTGGTAGGTCCTTTGGGGGTGCCAAGCCTTCTCTCTGTCACTGA
cg12858370	2.5575385599754525e-07	0.0001916660730802129	0.7754773899112842	0.4193067611086102	-0.356171	hypomethylated	II				ADAMTS16	NM_139056	Body		OpenSea	37	5	R	5313892		chr5	5313778	5313780	+	ATTAAGACTGCATGAGACTGCATTCTGCACCAAGTGCACACGGGAGCACACATGTGCCTG[CG]TGTGTACGCAAACACACACAGAGTGCATGGAGATCTCAACCGATGAGGCTGGGTGAACGC
cg03122179	2.5608257025585467e-07	0.0001917187615432535	0.0719458933151681	0.28540566041221	0.2134597670970419	hypermethylated	I		rs587670160	0	PDZK1;PDZK1;PDZK1;NBPF20;NBPF10;NBPF10	NM_001201326;NM_001201325;NM_002614;NM_001278267;NM_001039703;NM_001302371	TSS200;TSS200;TSS200;Body;Body;Body		OpenSea	37	1	F	145727493		chr1	145707571	145707573	+	TCCCTGGCTGTCCTTCACCCCCTCTCCCCTCCTTGTTCTCTGGGAGTGGCTGGCGAGCAG[CG]GCCTCCCCGCAGGGCCAGGCAGGTGGGCCAGAGCTTTTGGTTTGCTGAGGTTTGTCAGAT
cg11934134	2.564641162632415e-07	0.0001917770959500735	0.7526365105553047	0.5037379367165147	-0.248899	hypomethylated	II		rs146464068	24	CLASP2	NM_015097	Body		OpenSea	37	3	R	33729297		chr3	33687804	33687806	+	ACAGCAAGAACAAAAGTCCTAGCATTTTTTCAGATCAGAGTCATAGTTCTGTGGCAACTA[CG]GCAGCCAGAACTCTACACACAGCTACCAGCCTCACTGTCCAGTTACCTGGGAAAGTTTTG
cg14018141	2.572844563707232e-07	0.0001917770959500735	0.6451313838578607	0.5002248821897802	-0.144907	hypomethylated	II		rs9901722;rs556557908;rs181197449	49;9;1	CD300A	NM_007261	3'UTR		OpenSea	37	17	R	72480644		chr17	74484504	74484506	+	AGATGTGGCTCACGTAGGTGGCACCTGCCAATAGCTTTGTCAATCACAGCCCCATAGGAA[CG]TCTGGAATTGCTTGGGAGTTGGGGAGAACTGTCAAGAAGAGTGAAGAGAGTGCCAAAGCG
cg12230979	2.574690916477098e-07	0.0001917770959500735	0.856315402679231	0.6588697005113596	-0.197446	hypomethylated	II		rs573613103;rs545063738;rs565327757	0;3;19			IGR		OpenSea	37	1	F	192446240		chr1	192477109	192477111	-	GTATTTCAGACTTTTCAGTGTTTTGAGATTTGTGACATCACTGCAGTAATGACCTCAGAG[CG]GGCACTCCTAATGAGTCAGTTGCACATTGTTTTGGCAGTCATCCCACAATATCCACTCAA
cg17208073	2.5783899145438366e-07	0.0001917770959500735	0.04353017459175083	0.17800988823088615	0.13447971363913533	hypermethylated	II		rs568855073;rs6478156;rs554830725	38;19;18	2024-12-01	NM_017418	5'UTR		OpenSea	37	9	R	118024709		chr9	115262429	115262431	+	TTCAGAGAAATAAATGTCTAACCTGTGGTCTCACAGCTGCAGATCCTGGACAAAAATCTT[CG]TCTTCTTAGCTGGCCTTCAATGACAGTTTTATGAATTAAGCCAAATATGTACATTTCCTT
cg23564627	2.578890586754051e-07	0.0001917770959500735	0.33770808115518447	0.17245362896414537	-0.165254	hypomethylated	II		rs532031090	11	PEMT;PEMT;PEMT;PEMT	NM_007169;NM_148172;NM_001267551;NM_001267552	TSS1500;Body;Body;Body		OpenSea	37	17	F	17485999		chr17	17582684	17582686	-	CAGCCCCCACTGCCCCCAGAGCTGCCCTCATGCCCTGGCACCATAAGCTGACTCGGGTAA[CG]TTTATTTAGGGCAACTTTGGGTTAGAGCCCTGTGCCTGGCACAAAGACATAAGGATGAGT
cg25409638	2.5816589304897965e-07	0.0001917770959500735	0.39623648123756916	0.20718464926907246	-0.189052	hypomethylated	II		rs572167469;rs370500883	30;44	MIR7853;NCKAP5;NCKAP5	NR_107007;NM_207363;NM_207481	Body;Body;Body		OpenSea	37	2	F	134193037		chr2	133435465	133435467	-	GTTTTTAATAGGTACCAAAGATAATAGGATGACTAGGCACACAGCTCACGTCACTGAAAA[CG]GAGACAGACTGGCTCTACCAGGTTGGAACGAAGCCAGTCTCTCCAGGGCTCACTGTACTC
cg10119342	2.5833125191856863e-07	0.0001917770959500735	0.7608124752266899	0.588286411149736	-0.172526	hypomethylated	II		rs142913584;rs140760306;rs140233249;rs555090405	24;34;36;45	SCNN1D;SCNN1D	NM_001130413;NM_002978	Body;Body		OpenSea	37	1	F	1222184		chr1	1286803	1286805	-	TGACTCCAGGGCCCTGCGTCCCAGGCCGAGTCCGGTCCTCCGCCATCTGGAGCTGCTGGA[CG]AGTTTGCCAGGGAGAACATTGACTCCCTGTACAACGTCAACCTCAGCAAAGGCAGAGCCG
cg01395301	2.5838920504218245e-07	0.0001917770959500735	0.6789192429774293	0.5184891286779215	-0.16043	hypomethylated	II		rs59506748;rs577711330	8;49	ARHGEF26;ARHGEF26;ARHGEF26	NM_001251963;NM_001251962;NM_015595	Body;Body;Body		OpenSea	37	3	F	153858137		chr3	154140347	154140349	-	AGGGTAAGTACAAATTCTTTACTTTGTAACAAGTCAGCTGAGAGGCCAGGATGTTAAATG[CG]GCTGCTAGTTAAGGTCTTGAGATTACTTGGAACAGCCTCTGCAGTGACCTCAAAAGATGG
cg02590615	2.588132352268666e-07	0.0001917770959500735	0.6879115457816087	0.4542215679992681	-0.23369	hypomethylated	II		rs533089036	4			IGR		OpenSea	37	12	R	91756129		chr12	91362351	91362353	+	GATTTTCTTCCCAGTTCATCCATGATTCAGACTTCTTCTGTTTCAGGAGCTTTGCCCATG[CG]TTCTGCCACCTTCTGCCAGGAATTACACCTGTCCCATCCCGTCGTCTCCTGAATGTCCAG
cg26116166	2.589765253944543e-07	0.0001917770959500735	0.7168833603578073	0.5074151729163952	-0.209468	hypomethylated	II		rs192416033;rs148427906;rs55809695;rs142537537;rs76622042	1;13;26;28;45			IGR		OpenSea	37	4	F	26784104		chr4	26782481	26782483	-	GTGCACTGGGGTTTTCTTATCAGCTTGTCCAGATGTGGAACCAAATGGAAAGGGCAGTCA[CG]GGGCTTGAAAGTTGTCAGCAGCCAAACGTCAAAACTGGAATTAGACTCTTAATTATATGT
cg21050234	2.5900384426122104e-07	0.0001917770959500735	0.43127637396760315	0.7006118350270074	0.26933546105940426	hypermethylated	I	chr18:10726247-10726667	rs540061106;rs546595778;rs186053510;rs192130545;rs540617759	6;7;12;13;47	FAM38B	NM_022068	Body	chr18:10726247-10726667	Island	37	18	F	10726518		chr18	10726519	10726521	-	CGAGGAGGGCCTGGCCACCCTGCACAGCGTGCTGCTCCGCAAGCAGCCGTTCCTGTGGCG[CG]CTGCGCTGCTCTGCTCTGCTACACCAGCCGCCACGCTGTGCGTCTGTCCTTCCGCCAGCT
cg00791430	2.5949422869586566e-07	0.00019185381006765753	0.7917848083876399	0.6158410084630028	-0.175944	hypomethylated	II						IGR		OpenSea	37	14	R	104979474		chr14	104513136	104513138	+	GGTTGAAATAGCAGCCGAGAGACATAATTAAGAAGGTGAATCTGCTGCCAAAACATGCAC[CG]TGCTTCAAAGTCAACAACGTGTGGTTTGGGGGACAGCCTGTTTCTGGGATAAGTTGGCCC
cg26871062	2.596246307670189e-07	0.00019185381006765753	0.8437949449577488	0.5420017753566745	-0.301793	hypomethylated	II	chr3:46940054-46940394	rs543350545;rs564833566	16;4	PTH1R;PTH1R	NM_001184744;NM_000316	Body;Body	chr3:46940054-46940394	S_Shore	37	3	R	46941858		chr3	46900367	46900369	+	ATGCAGATTGGGAGTGCATAGAATCCTGGGGCACAGGAATGTCACAGCTCTTTTTCTTAC[CG]TAAAGCCAGGTCATACCCTATCCCTCCAAGGGTGTACCAGGCCTAGAGTCAAGTTGGTGG
cg01599633	2.6054333626453893e-07	0.00019193040146738742	0.7677949234360073	0.5133865492052764	-0.254408	hypomethylated	II	chr17:65373224-65375131			PITPNC1;PITPNC1	NM_181671;NM_012417	TSS1500;TSS1500	chr17:65373224-65375131	N_Shore	37	17	R	65372452		chr17	67376335	67376337	+	CAGTTAACAGTTATAAATTCTCTCCAGCCCTCTGGATGACTTTTGCCACAAGCCCATCAT[CG]TCATATTGGTTAATTACTTATTAATTAAACACAATTCAAAATACTGTATTGAGGCATCTG
cg10099854	2.6071152392799906e-07	0.00019193040146738742	0.046046883334651866	0.22901652879694834	0.18296964546229647	hypermethylated	II		rs551792490;rs570093751	44;1	PTPDC1;PTPDC1;PTPDC1;PTPDC1	NM_152422;NM_001253829;NM_177995;NM_001253830	TSS1500;TSS1500;Body;Body		OpenSea	37	9	R	96845551		chr9	94083268	94083270	+	TTCTGTGTTGCCCTTAGGGTCCTGAGGGCCTTGCCTAGAATAATCCTCATATAATTCCTC[CG]ACAGGAAAGCTGTGCTTTCTTCCATGGCTGCATTCTAAATAACAAAGGCATGATACTATA
cg12942161	2.60755918627327e-07	0.00019193040146738742	0.7118527757155731	0.4017624932223541	-0.31009	hypomethylated	II		rs139148606;rs112067328	1;34			IGR		OpenSea	37	5	F	72660351		chr5	73364523	73364525	-	TGAAACAGCCCTCTTAATAACACTGCCTCACACAGTCTACCCAGGATAACCTGCAGGACT[CG]TTGGCTGACAGCATGTGCAGAATGGTGAGCTACTGCTCATTGCTCACTATGCTGCTGTCA
cg25904659	2.6076305147862784e-07	0.00019193040146738742	0.2371796748671532	0.6840428208031493	0.4468631459359961	hypermethylated	I	chr17:915736-915979	rs187475230;rs138764017;rs73283430;rs370499754;rs200093564	1;24;28;37;44	ABR;ABR;ABR	NM_021962;NM_001092;NM_001159746	Body;Body;Body	chr17:915736-915979	S_Shore	37	17	F	916272		chr17	1013031	1013033	-	AGGGGGCTGGGCTGCGGGGAGGTCGAGGCGGCACAGCGGCCCCAGGAGCAGCCACAGGGC[CG]GGCTGCCCACCTGCTGCACAGACGTTCCACCTCCCGGCTCACGCCACTGATCATTCCCAT
cg24063199	2.6147807096711646e-07	0.00019221947566287759	0.6910005642961703	0.45296940356389015	-0.238031	hypomethylated	II	chr2:241403950-241404194			GPC1	NM_002081	3'UTR	chr2:241403950-241404194	S_Shelf	37	2	R	241407269		chr2	240467851	240467853	+	TCCACCCCATAATAACCCTGCCAGTGCCAGGGTGGGCTGGGGACTCTGGCACAGTGATGC[CG]GGCGCCAGGACAGCAGCACTCCCGCTGCACACAGACGGCCTAGGGGTGGCGCTCAGACCC
cg01078983	2.616739635965861e-07	0.00019221947566287759	0.683777865675322	0.8253513119345578	0.14157344625923585	hypermethylated	II				ANKRD30BP3	NR_033891	Body		OpenSea	37	10	R	45677041		chr10	45181592	45181594	+	GGCTGGCCAAGAGCCTGCGGGAGAGGCTGTGTGAGAGGCTGCCTTAAATGCTTCCTAAAA[CG]CTTGCTGAAGAGTCCGGCAAGATGAATGTGACTTGGAGGCCTGGTGGCAGGCCGGTTTTT
cg13897241	2.619855555726128e-07	0.00019223765656228048	0.8906933251016236	0.766754302696811	-0.123939	hypomethylated	II	chr1:854765-854973	rs368924796;rs532477652;rs6673914;rs562762170;rs531862575	9;23;29;43;47	FLJ39609	NR_026874	TSS1500	chr1:854765-854973	S_Shore	37	1	F	855046		chr1	919665	919667	-	CATCCCTCCACCCTCACTCATGTAGGGATGTGGGGCACACGGACTGGAGCCCAAGGCCTT[CG]TGCTGGGCCCTGGCTCTGCACTCGGCTCCCAGAGTCTCCCACCCAATGTCAGAGAGGGTG
cg03928874	2.625506562432012e-07	0.00019223765656228048	0.7561502969941124	0.46858819740008567	-0.287562	hypomethylated	II		rs1802323;rs190409396;rs2233128	51;2;1	LY86	NM_004271	3'UTR		OpenSea	37	6	R	6654898		chr6	6654664	6654666	+	ATGCTACTATCATGTGCTCCTGACTGTGGCCTGTAGCAAAAATCACAGCCAGCTGCATCT[CG]TGGGACCTCCAAGCTCCTCTGACTGAACCTACTGTGGGAGGAGAAGCAGCTGATGACAGA
cg07691760	2.626043252402755e-07	0.00019223765656228048	0.648130065152156	0.4805600026913281	-0.16757	hypomethylated	II		rs149198261	45	USP31	NM_020718	Body		OpenSea	37	16	R	23084753		chr16	23073431	23073433	+	GCTATGTGGCCCAGATGGGACAGGCTCCAGGATAACCCCAGGACAGCGGGTAGTATGCCA[CG]CTGCTTTTCAGCTCACCCATGCATTTATCCACAAGAACACATCATGAGCTTTCTTTGCGC
cg00178061	2.629884950355736e-07	0.00019223765656228048	0.7828778491287478	0.5776019734721232	-0.205276	hypomethylated	II		rs529322045;rs112843959	45;1			IGR		OpenSea	37	18	R	61107327		chr18	63440093	63440095	+	ACCTGCTTCACAATTTATAATTCATAGCTCAGGGCAATACCTTACCATTTTCCTGAAATC[CG]TCTAGAAGAAGACCATTATACATTCATACATTCGCTTGCAAGAATCTAGAGGTCAATATT
cg09078948	2.631730859852065e-07	0.00019223765656228048	0.5199165603754415	0.2836732326185032	-0.236243	hypomethylated	II		rs532331572;rs570974573	1;33	PHF20	NM_016436	Body		OpenSea	37	20	F	34463736		chr20	35875813	35875815	-	GTGGTATGTTAGACGTCACTTGAAATTTGTAGTTAATTGTTCCTACACCACTAGGAAACA[CG]CCATGCATATAAGTGAGGAGACTAGATTAGAAGCTAACTCCAGTGCCTTTTGTAAAGTTT
cg12239378	2.6343377652950085e-07	0.00019223765656228048	0.8364371962969188	0.6152563971561846	-0.221181	hypomethylated	II		rs145768880;rs559958025	1;39			IGR		OpenSea	37	20	F	36721194		chr20	38092791	38092793	-	TTTGTTCACACCAGTAGGCCTCCTGAGAGCGATTTGATTTTGGCAGTACACGGAAAGCCA[CG]CTGAACAGTAAAAAGACGAAAAATGTGAGATAATTGCGAACCCAAGTGGTATGTCTCTTA
cg02304580	2.635871415471782e-07	0.00019223765656228048	0.8196301807996035	0.5037573740729131	-0.315873	hypomethylated	II	chr5:139125902-139127711	rs149673010;rs570038085	1;38			IGR	chr5:139125902-139127711	N_Shore	37	5	F	139124312		chr5	139744726	139744728	-	CACACATGCAGCTCCCCGCTCCTGCCCCAGACCCAGCCCAGCCTCCTGCTATTTATGAGG[CG]GGCAGGAAGACAAGAGGAGAGATGAGATTATGAGAATTGGTGAGAACCGTGGGACTTGGC
cg21195175	2.6377157488307603e-07	0.00019223765656228048	0.7791402470796696	0.5537607623565074	-0.225379	hypomethylated	II	chr19:2196912-2197162	rs192171883;rs111539538	7;46	DOT1L	NM_032482	Body	chr19:2196912-2197162	N_Shore	37	19	F	2194949		chr19	2194949	2194951	-	TCTGGGCTGGCTGCGGCATCCTTGGGGTGTCATCCCTCACTGGGGACAGCCTTGTTTGGA[CG]GGTTCCTGGTCCTCAGTGCTGTGTTCTTCATGACAAGCCAGCAACCTCGGGGTGGGCAGT
cg03664097	2.6425993684194677e-07	0.00019240457395647777	0.5061396909213189	0.2937232069551771	-0.212416	hypomethylated	II		rs570215830	44	MYLK;MYLK;MYLK;MYLK	NM_053025;NM_053026;NM_053028;NM_053027	5'UTR;5'UTR;5'UTR;5'UTR		OpenSea	37	3	R	123531879		chr3	123813031	123813033	+	CCAGGCTAGATCACTGATGGTCAACTTGGCAGTCTGCTCAGTAATGGGGTTCCCAAAAAA[CG]TGCCTTGACAGAGCCGATAGAAGAAAGGGCAGACAGCAGGAAGTAAACAGAGCCCACTCA
cg04594655	2.6464416387157915e-07	0.00019241158092814226	0.7934158936900745	0.6120725097472628	-0.181343	hypomethylated	II		rs574340550;rs202137313	51;1	EPG5	NM_020964	Body		OpenSea	37	18	R	43496429		chr18	45916463	45916465	+	CGGGAGTGTGCTTAGGGGCTTGCAAGGCCCTCACCTGGATCATGCTGTTGAGAAGCTTCA[CG]TTGTCCCCATGGCTGGCTCCTGTCAGGTGCTGTGCCACCTTGTGGGTGACCTGTTGTGTG
cg17321476	2.647882447583887e-07	0.00019241158092814226	0.8241118371900636	0.5604748675917341	-0.263637	hypomethylated	II	chr17:76897078-76897298	rs62074361;rs547139304	37;48	TIMP2;CEP295NL;CEP295NL	NM_003255;NM_001243540;NM_001243541	Body;Body;5'UTR	chr17:76897078-76897298	N_Shelf	37	17	F	76893871		chr17	78897788	78897790	-	GAACTGGCCCCTCCAGATACAGGGACAACCTTTTCTTCCCACCTCGGCCTGTAACAGACA[CG]ACACAGGCCATACCCTTGGCTAGAGTCACTGCAACATGATCCAGAGGGTGACTGTGAAAG
cg10097651	2.6519598715440926e-07	0.0001925193123107374	0.13111094000624765	0.3630234638390266	0.23191252383277897	hypermethylated	II		rs60173628;rs551636795;rs571457093	5;22;23			IGR		OpenSea	37	14	F	35802397		chr14	35333190	35333192	-	CATTTCTTGTGAAAAACCAGCTTCCAGGCCTCCTTCCTGGGAGGGACTCTGTGAGTGCCA[CG]CCCAGGGCCCTGCAGCAGGTCGTGAGCAGATGCCTCTAATGATTCAAAGCTACCAACAAT
cg16941662	2.663394094676099e-07	0.0001931603786422562	0.8946922307963195	0.6939141891431203	-0.200778	hypomethylated	II		rs182051610;rs187659555	22;16	PROM1;PROM1;PROM1;PROM1;PROM1;PROM1;PROM1	NM_001145852;NM_001145850;NM_001145849;NM_001145851;NM_006017;NM_001145847;NM_001145848	Body;Body;Body;Body;Body;Body;Body		OpenSea	37	4	R	16011778		chr4	16010154	16010156	+	CTGTGTCTTTTCTATGCAAAAACCAATAGTAGTCTCAGTGGCCAGTTTCTTTTGCTCAGT[CG]TAATTTCTCAGACAGGAGTTAAGTTCAAAGAAAACCAGTTTTCTGGAGAGTGTCCATCAC
cg19997013	2.6731995184231267e-07	0.00019358463457810218	0.7720322508154098	0.5401291608910495	-0.231903	hypomethylated	II		rs543962489;rs562489077;rs150153423;rs190577105;rs560073764;rs548523840	3;15;16;21;26;37	RALY;RALY	NM_016732;NM_007367	5'UTR;5'UTR		OpenSea	37	20	F	32654742		chr20	34066935	34066937	-	AATTCTGTACAACTGTGAGGAATTGTAGTAGAAAAGGGAAAGGGTGAGGACCAAGGAGAG[CG]TGTGTGGCTGACTCAAGGTAACATAATCTTGCCAGGGAAGTCAGAACCCAAGGCATCCCT
cg22295925	2.674462415760076e-07	0.00019358463457810218	0.6726967989605409	0.4663615306105233	-0.206335	hypomethylated	II						IGR		OpenSea	37	15	R	99153795		chr15	98610565	98610567	+	GTTACCCTTCAGGTGATTAGAATTCAAGCAATTTAGGCTTTTTTCCTTTGTACTTTTCAA[CG]TTTTTTGAATATTTTTCTGTGAGCAGGTATCATTTCACAAAAATAAAGCATTTATCTAAA
cg08164462	2.6812021757430855e-07	0.00019359252967185385	0.9464709515211729	0.6695491101247667	-0.276922	hypomethylated	II		rs115328133;rs150568098	8;1			IGR		OpenSea	37	7	R	54932254		chr7	54864560	54864562	+	GAATCAGACCTTCTCATTGATTCTTAGTTTATTGCTTCAACCACCCACTGTACCATATGG[CG]TCCTTCAGTGAACAGGGAAGGTGGAAGTTCAAGTGCTAAATTCTGAGAAATGTCTACAGA
cg17011495	2.681581906261373e-07	0.00019359252967185385	0.7941621028404559	0.6714296027929286	-0.122732	hypomethylated	II	chr2:27665251-27665670			KRTCAP3;KRTCAP3;NRBP1	NM_173853;NM_001168364;NM_013392	TSS1500;TSS1500;Body	chr2:27665251-27665670	N_Shore	37	2	F	27663933		chr2	27441065	27441067	-	TAAGGCTCTATCCTTTAGAGAAAATGCTCCCTAGCAGCCATGCCCTATGGGCTCGAAAGA[CG]TCTAGGTATTGGGTTTTTTATGGACAGGTCTCTAGAGTGACCCTCTCTTCCCTCCCTAGG
cg24237035	2.6848563865977593e-07	0.00019359252967185385	0.12812373832471874	0.3880984501929055	0.25997471186818677	hypermethylated	II	chr11:9025095-9026315	rs536537868;rs556472824	11;50	NRIP3	NM_020645	Body	chr11:9025095-9026315	N_Shore	37	11	F	9023437		chr11	9001889	9001891	-	TTATAGGTGTGAAAACAGTGAGAGAGGGAAATCAACTCCATGACGGTGGGGCACAGAAAG[CG]TGAACCATGATTCAGAGCCTTACAGTCAACTGTCATGTGTATGTGTCATACTCAAGGCAA
cg01091117	2.685008842335685e-07	0.00019359252967185385	0.9144561627839548	0.6372976346836006	-0.277159	hypomethylated	II	chr5:40679502-40682081	rs45567140	49	PTGER4	NM_000958	Body	chr5:40679502-40682081	S_Shore	37	5	F	40682333		chr5	40682230	40682232	-	CCCGCCCCCTCTGTTAGACGTGGAGGGGAGCCTGCTGTAGTGTGACTTAGCCCATTCCTC[CG]TACTGTGAACTGTGAACTGCAAAACCTGAAATGTCAGGGATGGTGATCTGTTCGTTGTAA
cg05025992	2.6876754787160817e-07	0.0001935966569436886	0.7763849270771321	0.43894549009577993	-0.337439	hypomethylated	II		rs574666638;rs542000140;rs183702703	16;21;39			IGR		OpenSea	37	13	F	37021872		chr13	36447734	36447736	-	GTTGCAAAGTTGCACAGTACCCAAGGCTGGGAGAGCAGCCAATCCTGGCCCTTTATCAAG[CG]CAGACTCAGCTAATGGAGACGGTGCATCAGGACACTTACTTACATTGAAGCTCAGAGTGG
cg08354425	2.6929143942697594e-07	0.00019374287136895898	0.38593171970006857	0.23816410669149535	-0.147768	hypomethylated	II	chr1:26606362-26606913	rs374303860	11	CEP85;CEP85;CEP85;SH3BGRL3	NM_022778;NM_001281518;NM_001281517;NM_031286	3'UTR;3'UTR;3'UTR;TSS1500	chr1:26606362-26606913	N_Shore	37	1	F	26604930		chr1	26278438	26278440	-	ATCTGGTTGTTGGGCCAGCCGTGCCTCCTCTAGATCTGGAGCCAGGCCAGGCAGGGGCCA[CG]TGTGGGCCAGTCAGCCACTACAAGATTTTTGCTAAGCTTTGGGCTGTTGGCAGCATCTTG
cg01142676	2.694928082099812e-07	0.00019374287136895898	0.8337887398796018	0.4813599560236663	-0.352429	hypomethylated	I		rs532199555;rs552368760	24;2	FXYD2;FXYD2;FXYD2	NM_021603;NM_001127489;NM_001680	Body;TSS200;TSS200		OpenSea	37	11	R	117695591		chr11	117824875	117824877	+	CTGGTCACAAGAAAAGCTGCAGTGTGGATGGAGGGGCTCCTTCTGCAGGGTGAGGACGTG[CG]TGGGGAGGCAGGGGCAGGGAGGAGCTGGCTGAGTTTCCAAACCTTCCCAAAGGAAATTTC
cg18255550	2.69754032266606e-07	0.00019374293429555165	0.892307576434858	0.714494932257654	-0.177813	hypomethylated	II						IGR		OpenSea	37	17	R	35246954		chr17	36889692	36889694	+	GAAAATGTCTAAGGCAGCTGAGGCTCCTCCATTCAGGCGACTAATTGTAAAGATCATACA[CG]TATTTTCCTTTTAATTCTGTGAGCAGGGAGAATATGGTCAGGGCAGCAGTGGAGCCAGGA
cg17698037	2.7072123529509914e-07	0.00019409242889602054	0.6519267136826213	0.47029240347628265	-0.181634	hypomethylated	II		rs539599681	1	LPP-AS1;LPP;LPP;LPP	NR_046623;NM_001167671;NM_001167672;NM_005578	TSS1500;Body;Body;Body		OpenSea	37	3	F	188286982		chr3	188569193	188569195	-	TGGCACAGAGAAAGAAAACAGCCAAATAATAATAATAATAATAATAAATTGGTGAGGGTT[CG]GAGAGCCGCTTACAATTGGATTCGGTGCAATGCAATGACTTTATATGTTCTGTACCTTGT
[truncated: 51,671 more rows]
