# Supplementary material for: Genome-wide DNA methylation and transcriptome sequencing analyses of lens tissue in an age-related mouse cataract model
Source: PLoS One. 2025 Jan 30;20(1):e0316766. doi: 10.1371/journal.pone.0316766 (PMC11781636; doi:10.1371/journal.pone.0316766)
Supplement: S12 Table — (XLSX) [file pone.0316766.s014.xlsx]

## Sheet: Sheet1
The methylation data of ARC and NOR in GSE241767
NOR_AVG	ARC_AVG	deltaBeta	methylation_status	Type	UCSC_Islands_Name	SNP_ID	SNP_DISTANCE	UCSC_RefGene_Name	UCSC_RefGene_Accession	UCSC_RefGene_Group
0.4076726051328624	0.2882995951604372	-0.119373	hypomethylated	II	chr19:46282544-46283127	rs529559215;rs549238614;rs75823295;rs199935282;rs551079890	1;10;20;25;26	DMPK;DMPK;DMPK;DMPK;DMPK;DMPK;DMPK;DMPK;DMPK	NM_001081563;NM_001288765;NM_001081563;NM_001288764;NM_001081562;NM_001081560;NM_004409;NM_001288764;NM_001288766	1stExon;TSS1500;5'UTR;ExonBnd;Body;Body;Body;Body;Body
0.46316196872297144	0.2951172692029202	-0.168045	hypomethylated	II	chr19:46270699-46275167	rs573469092;rs144297716;rs185046805;rs575002841	36;37;38;41	DMPK;DMPK;DMPK;DMPK;DMPK;DMPK;DMPK	NM_001288765;NM_001081563;NM_001081562;NM_001081560;NM_004409;NM_001288764;NM_001288766	Body;Body;Body;Body;Body;Body;Body
0.30792253768412886	0.19261506900720435	-0.115307	hypomethylated	II	chr14:100758608-100759439	rs369925139;rs140738942;rs548569471	47;28;23	SLC25A29;SLC25A29;SLC25A29;SLC25A29	NM_001039355;NM_152333;NM_001291814;NM_001291813	Body;5'UTR;5'UTR;5'UTR	chr14:100758608-100759439
0.8910038527919835	0.7907758472260147	-0.100228	hypomethylated	II				SLC25A26;SLC25A26;SLC25A26	NR_028475;NM_173471;NM_001164796	Body;Body;Body
0.8161602324945929	0.6179454046794359	-0.198215	hypomethylated	II		rs188058184;rs9649201;rs559555126;rs541420682	42;43;44;46	SLC25A13;SLC25A13;SLC25A13	NR_027662;NM_014251;NM_001160210	Body;Body;Body
0.4749719587524147	0.337306074288052	-0.137666	hypomethylated	II	chr1:108735227-108735513	rs569762454	35	SLC25A24;SLC25A24	NM_213651;NM_013386	Body;Body	chr1:108735227-108735513
0.9004092771554186	0.7846820924166885	-0.115727	hypomethylated	II	chr14:100771820-100773673	rs72631832	33	SLC25A29;MIR345	NM_001039355;NR_029906	TSS1500;Body	chr14:100771820-100773673
0.7054769695230316	0.5647705239525267	-0.140706	hypomethylated	II	chr22:18063940-18064177	rs111439128	27	SLC25A18	NM_031481	Body	chr22:18063940-18064177
0.4618171974071117	0.3419637982691319	-0.119853	hypomethylated	II				SLC25A28	NM_031212	Body
0.6492417149630623	0.54211335537878	-0.107128	hypomethylated	II		rs547568752	1	SLC25A29;SLC25A29;SLC25A29;SLC25A29	NM_001039355;NM_152333;NM_001291814;NM_001291813	Body;5'UTR;5'UTR;5'UTR
0.2850693784243797	0.1377356184518673	-0.147334	hypomethylated	II	chr11:791953-792400	rs191455128;rs547695882	33;1	CEND1;SLC25A22	NM_016564;NM_024698	TSS1500;3'UTR	chr11:791953-792400
0.7236996223646037	0.6093630683582681	-0.114337	hypomethylated	I	chr22:18063940-18064177	rs548636777;rs559399827;rs528232082	31;21;7	SLC25A18	NM_031481	Body	chr22:18063940-18064177
0.4601561297410062	0.35189990655319414	-0.108256	hypomethylated	II	chr22:19165061-19166816	rs147828180;rs551085028;rs145745639	23;35;48	SLC25A1	NM_005984	3'UTR	chr22:19165061-19166816
0.8903066797754304	0.7793862887534483	-0.11092	hypomethylated	II		rs187723613;rs9695803	49;17	SLC25A25;SLC25A25;SLC25A25;SLC25A25;SLC25A25	NM_052901;NR_049766;NM_001006641;NM_001265614;NM_001006642	TSS1500;TSS1500;Body;Body;Body
0.8273473503847453	0.3051766898814019	-0.522171	hypomethylated	II		rs74636721	33	SLC25A52	NM_001034172	TSS1500
0.3599836557201043	0.2339212887672641	-0.126062	hypomethylated	II				SLC25A26;SLC25A26;SLC25A26	NR_028475;NM_173471;NM_001164796	Body;Body;Body
0.8303438111286683	0.6545363157038826	-0.175807	hypomethylated	II		rs528358392;rs547819508	20;43	SLC25A33	NM_032315	Body
0.7525982960231831	0.5999432199712552	-0.152655	hypomethylated	II		rs568258259	1	SLC25A25;SLC25A25	NM_001006641;NM_001006642	Body;1stExon
0.411968026550269	0.22465492827650063	-0.187313	hypomethylated	II				SLC25A12;SLC25A12	NR_047549;NM_003705	Body;Body
0.6752546362319063	0.5546913519689959	-0.120563	hypomethylated	I	chr14:37641232-37641879	rs187924361	23	SLC25A21-AS1;SLC25A21;SLC25A21	NR_033240;NM_030631;NM_001171170	Body;TSS1500;TSS1500	chr14:37641232-37641879
0.7286619845442187	0.39330166948739986	-0.33536	hypomethylated	II	chr14:100758608-100759439	rs549983165;rs570206817	21;23	SLC25A29;SLC25A29;SLC25A29;SLC25A29	NM_001039355;NM_152333;NM_001291814;NM_001291813	Body;5'UTR;5'UTR;5'UTR	chr14:100758608-100759439
0.6798265378276361	0.42750205493899274	-0.252324	hypomethylated	II	chr14:100795072-100795376	rs141730909;rs146337643;rs139570576;rs114845276;rs576659524	33;19;3;2;1	SLC25A47	NM_207117	Body	chr14:100795072-100795376
0.7515499935422616	0.5712562037714753	-0.180294	hypomethylated	II	chr14:100771820-100773673	rs569607819	14	SLC25A29;MIR345	NM_001039355;NR_029906	TSS1500;TSS200	chr14:100771820-100773673
0.2738494400367721	0.1702085398171787	-0.103641	hypomethylated	II				SLC25A25;SLC25A25;SLC25A25;SLC25A25;SLC25A25	NM_052901;NR_049766;NM_001006641;NM_001265614;NM_001006642	TSS1500;TSS1500;Body;Body;Body
0.5024740618147887	0.3219749219664445	-0.180499	hypomethylated	II	chr11:797640-798544	rs142157287	2	SLC25A22	NM_024698	TSS1500	chr11:797640-798544
0.7918952324445645	0.6547707648055819	-0.137124	hypomethylated	II				SLC25A21;SLC25A21	NM_030631;NM_001171170	Body;Body
0.30673987379309653	0.19596626523547453	-0.110774	hypomethylated	II	chr19:19174262-19174995	rs561331978;rs188495263	19;11	SLC25A42	NM_178526	TSS1500	chr19:19174262-19174995
0.5554444556875301	0.2943175546001366	-0.261127	hypomethylated	II	chr7:87505100-87506493	rs150166460;rs551408168;rs569638583	51;12;6	DBF4;SLC25A40	NM_006716;NM_018843	TSS1500;5'UTR	chr7:87505100-87506493
0.529111390500833	0.33379091633276003	-0.19532	hypomethylated	II	chr1:16058297-16058505	rs565240229	11	SLC25A34	NM_207348	TSS1500	chr1:16058297-16058505
0.7838958959063286	0.4763891408216551	-0.307507	hypomethylated	II		rs534776193;rs558574421;rs140529120;rs572108520;rs534049620;rs553795695	46;40;33;20;16;1	SLC25A21;SLC25A21	NM_001171170;NM_030631	Body;Body
0.7425608351160824	0.631373492651623	-0.111187	hypomethylated	II		rs550759054	0	SLC25A12;SLC25A12	NR_047549;NM_003705	Body;Body
0.5144619412981519	0.412795198022653	-0.101667	hypomethylated	II		rs555222872;rs575533997;rs368061264;rs185983180	0;22;23;29	SLC25A34;SLC25A34	NM_207348;NM_207348	5'UTR;1stExon
0.5313753418900788	0.3847457797164666	-0.14663	hypomethylated	II		rs78454750;rs369407306	14;5	SLC25A26;SLC25A26;SLC25A26	NR_028475;NM_173471;NM_001164796	Body;Body;Body
0.3473834098980482	0.22148014051503373	-0.125903	hypomethylated	II		rs577561041;rs7842144;rs562484103	23;15;1	SLC25A37	NM_016612	Body
0.7036755940115701	0.5773209801928926	-0.126355	hypomethylated	II				SLC25A42	NM_178526	Body
0.7598047453355278	0.6557145266372405	-0.10409	hypomethylated	II		rs560248426;rs573095794	44;34	SLC25A21;SLC25A21	NM_001171170;NM_030631	Body;Body
0.7478848936010349	0.6085760795336792	-0.139309	hypomethylated	II	chr14:37641232-37641879			SLC25A21-AS1;SLC25A21;SLC25A21	NR_033240;NM_030631;NM_001171170	Body;TSS1500;TSS1500	chr14:37641232-37641879
0.43582443842144053	0.3142399258343257	-0.121585	hypomethylated	II		rs529993546;rs550156295;rs563571966;rs189253293	42;41;40;39	SLC25A45;SLC25A45	NM_182556;NM_001077241	Body;Body
0.28670112342029824	0.15926362651274975	-0.127437	hypomethylated	II		rs557638125;rs186625431;rs144985880	1;20;38	SLC25A21;SLC25A21	NM_001171170;NM_030631	Body;Body
0.31890462293489963	0.18297260104167898	-0.135932	hypomethylated	II		rs10739711;rs116557267;rs10739712;rs151207021	51;8;7;1	SLC25A25;SLC25A25;SLC25A25;SLC25A25;SLC25A25	NM_001265614;NM_001006642;NM_001265614;NM_001006642;NM_001006641	5'UTR;5'UTR;1stExon;1stExon;Body
0.5178818875894147	0.27294201698710324	-0.24494	hypomethylated	II	chr14:100758608-100759439	rs549352801	1	SLC25A29;SLC25A29;SLC25A29;SLC25A29	NM_001039355;NM_152333;NM_001291814;NM_001291813	Body;5'UTR;5'UTR;5'UTR	chr14:100758608-100759439
0.4982345145426874	0.3398651473958667	-0.158369	hypomethylated	II	chr14:100758608-100759439	rs536512183;rs369925139;rs140738942;rs548569471	51;37;18;13	SLC25A29;SLC25A29;SLC25A29;SLC25A29	NM_001039355;NM_152333;NM_001291814;NM_001291813	Body;5'UTR;5'UTR;5'UTR	chr14:100758608-100759439
0.33736630340783036	0.23411202851444743	-0.103254	hypomethylated	II		rs369315980;rs374321537;rs202205598	46;27;1	SLC25A10	NM_012140	Body
0.7522165461986512	0.6380411391286964	-0.114175	hypomethylated	II		rs141682342;rs569621856;rs140278652	0;1;51	SLC25A25-AS1	NR_033374	TSS1500
0.8653547138948872	0.7640735807606829	-0.101281	hypomethylated	II	chr17:79682525-79682767	rs561776696;rs547124265	26;11	SLC25A10;SLC25A10;SLC25A10	NM_012140;NM_001270888;NM_001270953	Body;Body;Body	chr17:79682525-79682767
0.30792253768412886	0.19261506900720435	-0.115307	hypomethylated	II	chr14:100758608-100759439	rs369925139;rs140738942;rs548569471	47;28;23	SLC25A29;SLC25A29;SLC25A29;SLC25A29	NM_001039355;NM_152333;NM_001291814;NM_001291813	Body;5'UTR;5'UTR;5'UTR	chr14:100758608-100759439
0.8910038527919835	0.7907758472260147	-0.100228	hypomethylated	II				SLC25A26;SLC25A26;SLC25A26	NR_028475;NM_173471;NM_001164796	Body;Body;Body
0.8161602324945929	0.6179454046794359	-0.198215	hypomethylated	II		rs188058184;rs9649201;rs559555126;rs541420682	42;43;44;46	SLC25A13;SLC25A13;SLC25A13	NR_027662;NM_014251;NM_001160210	Body;Body;Body
0.4749719587524147	0.337306074288052	-0.137666	hypomethylated	II	chr1:108735227-108735513	rs569762454	35	SLC25A24;SLC25A24	NM_213651;NM_013386	Body;Body	chr1:108735227-108735513
0.9004092771554186	0.7846820924166885	-0.115727	hypomethylated	II	chr14:100771820-100773673	rs72631832	33	SLC25A29;MIR345	NM_001039355;NR_029906	TSS1500;Body	chr14:100771820-100773673
0.7054769695230316	0.5647705239525267	-0.140706	hypomethylated	II	chr22:18063940-18064177	rs111439128	27	SLC25A18	NM_031481	Body	chr22:18063940-18064177
0.4618171974071117	0.3419637982691319	-0.119853	hypomethylated	II				SLC25A28	NM_031212	Body
0.6492417149630623	0.54211335537878	-0.107128	hypomethylated	II		rs547568752	1	SLC25A29;SLC25A29;SLC25A29;SLC25A29	NM_001039355;NM_152333;NM_001291814;NM_001291813	Body;5'UTR;5'UTR;5'UTR
0.2850693784243797	0.1377356184518673	-0.147334	hypomethylated	II	chr11:791953-792400	rs191455128;rs547695882	33;1	CEND1;SLC25A22	NM_016564;NM_024698	TSS1500;3'UTR	chr11:791953-792400
0.7236996223646037	0.6093630683582681	-0.114337	hypomethylated	I	chr22:18063940-18064177	rs548636777;rs559399827;rs528232082	31;21;7	SLC25A18	NM_031481	Body	chr22:18063940-18064177
0.4601561297410062	0.35189990655319414	-0.108256	hypomethylated	II	chr22:19165061-19166816	rs147828180;rs551085028;rs145745639	23;35;48	SLC25A1	NM_005984	3'UTR	chr22:19165061-19166816
0.8903066797754304	0.7793862887534483	-0.11092	hypomethylated	II		rs187723613;rs9695803	49;17	SLC25A25;SLC25A25;SLC25A25;SLC25A25;SLC25A25	NM_052901;NR_049766;NM_001006641;NM_001265614;NM_001006642	TSS1500;TSS1500;Body;Body;Body
0.0704592974181983	0.18394197421664676	0.11348267679844846	hypermethylated	II		rs9459678;rs181042594;rs143062047;rs552033573	38;37;36;26	RPS6KA2;RPS6KA2	NM_021135;NM_001006932	Body;Body
Methylation data of the old mice and the young mice-from S2-a
Gene	regulation	SQ_1-ReadsCount	SQ_2-ReadsCount	SQ_3-ReadsCount	SL_1-ReadsCount	SL_2-ReadsCount	SL_3-ReadsCount	SQ_1-RPM	SQ_2-RPM	SQ_3-RPM	SL_1-RPM	SL_2-RPM	SL_3-RPM
DMPK	down	25	28	27	4	2	5	25.84	29.19	28.39	3.84	2.04	5.17
Slc25a4	down	41	42	38	16	15	16	42.37	43.78	39.96	15.37	15.32	16.55
RPS6KA3	up	0	10	0	49	32	48	0	10.42	0	47.08	32.68	49.66
